# Supplementary material for: Characterization of T cell receptors reactive to HCRTNH2, pHA273-287, and NP17-31 in control and narcolepsy patients
Source: Proc Natl Acad Sci U S A. 2022 Aug 1;119(32):e2205797119. doi: 10.1073/pnas.2205797119 (PMC9371724; doi:10.1073/pnas.2205797119)
Supplement: Supplementary File [file pnas.2205797119.sd02.xlsx]

## Sheet: Sheet1
DbID	Status	Status_Px	Dx	DQ0602a	Age of blooddrawn	HCRT (pg/ml)b	Race	Gender	Pandemrixc	Early onset	Interval since onset (years)	F.L_allele	Px_HA69_Tetramere	Px_HA69_TCRg	Px_NP136_Tetramere	Px_NP136_TCRg	HA69_HA69_Tetramerd	HA69_HA69_TCRf	NP136_NP136_Tetramerd	NP136_NP136_TCRf	HCRT1-8_HCRT1-8_Tetramerd	HCRT1-8_HCRT1-8_TCRf	HCRT2-6_HCRT2-6_Tetramerd	HCRT2-6_HCRT2-6_TCRf	rs1008599	rs1483979	rs1154155	rs1154158	rs1154153	Dextramer_10xh
143	PNAS	Extended	P	Y	22.3	51.46	Caucasian	F		EO	0.12	FL	0.14	Y/E	0.00611	Y/E	0.053		0.024		0.05675	Y/E	0.13775	Y/E		CG	GT
165	PNAS	PNAS	P	Y	27.3		Caucasian	F		EO	0.268493150684932	LL	0.15	Y	0.36	Y	0.12		0.027		0.086	Y/E	0.93	Y	AA	GG	TT	GG	TT	Y
941	Extended	Extended	P	Y	10.3		Caucasian	M		EO	0.287671232876713	FL	0.0636666666666667	Y/E	0.205	Y/E	0.006195		0.0008735		0.097	Y/E	0.0156666666666667				GG
790			P	Y	9.4	31.66	Caucasian	M		EO	0.405479452054795	FL														CG		AG	CT	Y
2567	Extended	Extended	P	Y	8.4		Caucasian	M		EO	0.408219178082192	LL	0.59		0.1		0.027		0.029		0.032		0.0215					GG	TT
848	PNAS	PNAS	P	Y	8.4		Jewish - Ashkenazi	M	Px	EO	0.416438356164383	LL	0.034		0.013		0.43		0.007						AG	GG	TT	GG	TT
785	PNAS	PNAS	P	Y	12.4		Caucasian	F		EO	0.438356164383562	LL	0.1				0.054		0.018						GG	GG	TT	GG	TT	Y
963	Extended	Extended	P	Y	7.5	0	Caucasian	F		EO	0.53972602739726	FF	0.12	Y/E	0.025	Y/E	0.00209		0.00235		0.011		0.00779					AA	CC
009	Extended	Extended	P	Y	16.6		Asian	M		EO	0.561643835616437	FF	0.24	Y/E	0.44	Y/E	1.32		0.009325		0.065	Y/E	0.0566666666666667	Y/E			GG
751	PNAS	PNAS	P	Y	14.7		Caucasian	F		EO	0.742465753424657	FL									0.0345		0.115		AA	CG	GT	AG	CT
685	PNAS	PNAS	P	Y	12.8	61.56	Caucasian	F		EO	0.838356164383562	FL	0.00171		0.00505		0		0.26		1.2455	Y	0.0675		AA	CG	GT	AG	CT	Y
267	PNAS	PNAS	P	Y	33.9		Caucasian	F		EO	0.860273972602741	LL	0.049		0.14		0.00354		0.00863						AA	GG	TT	GG	TT
653	PNAS	PNAS	P	Y	8.9	0	Black	F		EO	0.882191780821918	FL									0.1575		0.0935		AA	CG	GT	AG		Y
037	Extended	Extended	P	Y	9	0	Mixed	M		EO	1.03287671232877	FF	1.18333333333333	Y/E	0.024		0.76	Y/E	0.003475		0.0213333333333333		0.0213333333333333	Y/E			GG
287	Extended	Extended	P	Y	39.1		Caucasian	F			1.05205479452055	LL	0.395	Y/E	0.021	Y/E	3.08666666666667		0.017		0.061	Y/E	0.013					GG	TT
960	PNAS	PNAS	P	Y	7.1		Caucasian	M	Px		1.06301369863014	FL	0.2		0.019										AG	CG	GT	AG	CT
051	PNAS	PNAS	P	Y	18.1		Caucasian	F			1.08493150684932	FL	0.032		0.00817		0.59		0.086		0.968	Y	0.17096		GG	CG	GT			Y
768	PNAS	PNAS	P	Y	7.1	0	Mixed	M			1.12054794520548	FL									0.2045		0.0185		AG	CG	GT	AG	CT
121	PNAS	PNAS	P	Y	11.2		Caucasian	F	Px		1.15616438356164	FL									0.066		0.188		AG	CG	GT	AG	CT
262	PNAS	PNAS	P	Y	6.2		Latino	M			1.21917808219178	LL	0.11		0.027		0.037		0.00291						AG	GG	TT	GG	TT
344	PNAS	PNAS	P	Y	52.3		Caucasian	M		EO	1.25479452054795	FL	0.18	Y/E	0.012	Y/E	23.8		0.081	Y/E	0.02	Y/E	0.024	Y/E	GG	CG	GT	GG	CT	Y
332	Extended	Extended	P	Y	13.3		Caucasian	F			1.26027397260274	FF	0.091	Y/E	0.035	Y/E	0.018		0.14	Y/E	0.0555	Y/E	0.036	Y/E				AA	CC
547	Extended	Extended	P	Y	41.4		Caucasian	M			1.35068493150685	FF	0.068		0.1		0.029		0.054		0.12		0.2					AA	CC	Y
137	PNAS	PNAS	P	Y	19.4		Caucasian	F	Px		1.38904109589041	FL	0.00658		0.065						2.43		0.68		AG	CG	GT	AG	CT
098	Extended	Extended	P	Y	18.5		Caucasian	F			1.51232876712329	LL	0.2	Y/E	0.12	Y/E	3.495	Y/E	0.001182		0		0.00548	Y/E				GG	TT
894	PNAS	PNAS	P	Y	24.6		Caucasian	M			1.62465753424658	FL	0.02		0.077	Y	0.25		0.00211		0.01375		0.02426			CG	GT
321	PNAS	PNAS	P	Y	14.7		Caucasian	F			1.65205479452055	FL	0.018		0.11	Y	0.016		0.24		0.021		0.12		AA	CG	GT
140	PNAS	PNAS	P	Y	16.6		Caucasian	F	Px		2	FL									0.0275		0.1585		GG	CG	GT	AG	CT
144	Extended	Extended	P	Y	11.1		Caucasian	M	Px		2	LL	0.035	Y/E	0.034	Y/E	0.081		0.0017		0.0565	Y/E	0.00413					GG	TT
146	Extended	Extended	P	Y	16		Caucasian	F	Px		2	LL	0.04475	Y/E	0.028	Y/E	0.08		0.027		0.076	Y/E	0.0736	Y/E				GG	TT
2272	Extended	Extended	P	Y	11		Caucasian	F			2.04657534246575	LL	0.196666666666667	Y/E	0.045	Y/E	1.37		0.01		0.015		0.022					GG	TT
854	Extended	Extended	P	Y	15.4	50	Mixed	F	Px		2.36164383561644	FF	0.6925	Y/E	0.00484	Y/E	3.93		0.00121		0.00987	Y/E	0.009185				GG	AA	CC
774	Extended	Extended	P	Y	11.4		Caucasian	M			2.41917808219178	FF	0.017		0.04	Y/E	0.00967		0.032		0.034	Y/E	0.073	Y/E				AA	CC
112	PNAS	PNAS	P	Y	19.5		Caucasian	F	Px		2.47123287671233	LL	0.013		0.11		0.011		0.21						AA	GG	TT	GG	TT	Y
108	Extended	Extended	P	Y	30.5		Caucasian	F	Px		2.48493150684931	FF	0.056		0.069		0		0		0		0					AA	CC
135	PNAS	PNAS	P	Y	13.6		Caucasian	F	Px		2.57534246575342	LL									0.1765		0.396		AG	GG	TT	GG	TT	Y
982	PNAS	PNAS	P	Y	20.6		Other	F	Px		2.6027397260274	LL	0.49	Y	0.94	Y	0.85		0.3		0.05425	Y	0.563	Y	AG	GG	TT			Y
952	PNAS	PNAS	P	Y	16.7	0	Asian	M	Px	EO	2.68493150684931	LL									0.129		0.0725		AA	GG	TT	GG	TT
129			P	Y	14.7		Caucasian	F	Px		2.70684931506849	FL																AG	CT	Y
962	PNAS	PNAS	P	Y	17.9		Caucasian	F			2.91232876712329	FL	0.14		0.00655		0.48		0.049		0.007265		0.048		AG	CG	GT	AG	CT
119	PNAS	PNAS	P	Y	9		Caucasian	M	Px		3.01095890410959	FL									0.4995		0.575		AG	CG	GT	AG	CT
880	PNAS	PNAS	P	Y	19.2		Caucasian	M			3.16712328767123	LL	0.27	Y/E	0.028	Y/E	0.48		0.13		0.03		0.365		AG	GG	TT			Y
054	PNAS	PNAS	P	Y	17.8		Caucasian	M	Px		3.75068493150685	FL	0.25	Y	0.038	Y	0.13		0.012		0.0675041666666667	Y	0.249785	Y	GG	CG	GT	AG	CT	Y
764	Extended	Extended	P	Y	11.8		Latino	F			3.81369863013699	FL	0.2		0.104		0.35		0.00273		0.016		0.00461				TG	GA	TC
233	Extended	Extended	P	Y	22.9		Caucasian	F			3.93698630136986	FF	0.00198		0.27	Y/E					0.0988888888888889	Y/E	0.0435714285714286	Y/E		CC	GG
665	Extended	Extended	P	Y	13		Caucasian	F			4.01917808219178	FL	0.059	Y/E	0.0565	Y/E					0.26	Y/E	0.168333333333333	Y/E		CG	GG
900	PNAS	PNAS	P	Y	15.4		Caucasian	F	Px		4.43835616438356	FL	0.42	Y	0.32	Y	0.59		0.11		0.4085	Y	0.46	Y		CG	GT			Y
257	Extended	Extended	P	Y	27.8		Caucasian	M			4.82465753424658	FF	0.023		0.017		0.011		0.00474		0.067	Y/E	0.445	Y/E				AA	CC
426	Extended	Extended	P	Y	30.9		Mixed	M			4.86849315068493	LL	0.021		0.013		0.115		0.54		0.0715		0.0825				TT	GG	TT
1768	Extended	Extended	P	Y	18.4		Caucasian	F			5.38356164383562	FF	0.0003675		0.023	Y/E					0.0375	Y/E	0.0615	Y/E		CC	GG
021	PNAS	PNAS	P	Y	22.4		Caucasian	M	Px		5.5	FL	0.066	Y	0.059	Y	0.17		0.029		0.09775	Y	0.506666666666667	Y		CG	GT			Y
022	PNAS	PNAS	P	Y	19.8		Caucasian	M	Px		5.5	FL	0.07	Y	0.16	Y	0.072		0.11		0.214	Y	0.471	Y		CG	GT			Y
687	PNAS	PNAS	P	Y	20.6	55	Caucasian	M	Px		5.57260273972603	FL	0.42	Y	0.16	Y	0.034		0.11		0.0956666666666667	Y	0.62	Y		CG	GT			Y
284	PNAS	PNAS	P	Y	25		Caucasian	M			5.98082191780822	LL									0.165	Y	0.2424	Y	GG	GG	TT	GG	TT	Y
440	Extended	Extended	P	Y	31		Caucasian	M			6.02739726027397	FF	0.00308	Y/E	0.046	Y/E					0.115	Y/E	0.205	Y/E		CC	GG
560	Extended	Extended	P	Y	11.1		Caucasian	F			6.13424657534247	FF	0.017	Y/E	0.1	Y/E	0.00503	Y/E	0.14	Y/E	0.0435	Y/E	0.005205					AA	CC
948	PNAS	PNAS	P	Y	16.9		Caucasian	F	Px		6.5	FF	0.41	Y	0.067	Y	0.5		0.00764		0.224666666666667	Y	0.10225	Y	AG	CC	GG			Y
359	Extended	Extended	P	Y	29.6		Caucasian	F			6.58904109589041	LL	0.00791		0.00683		0.25	Y/E	0.047	Y/E	0.017	Y/E	0.097	Y/E				GG	TT
166	Extended	Extended	P	Y	22.8		Caucasian	F			6.84931506849315	FL	0.0963333333333333	Y/E	0.223333333333333	Y/E	0.0205	Y/E	0.0376666666666667		0.089	Y/E	0.0486666666666667					AG	CT
546	Extended	Extended	P	Y	12.7		Black	F			7.65479452054795	FF	0.019		0.026		0.017		1.08		0.071		0.036			CC	GG	AA
1688	PNAS	PNAS	P	Y	32.7	0	Black (African-American)	M			8.69315068493151	LL	0.02		0.041	Y	0.073		0.012		0.449		2.0745		AA	CG	TT	GG		Y
4400	Extended	Extended	P	Y	16.7		Caucasian	F			8.6986301369863	FL	0.073		0.00962		0.028		0.02		0.035		0.0195					AG	CT
306	Extended	Extended	P	Y	40.9		Caucasian	F			8.89589041095891	FL	0.06	Y/E	0.045	Y/E	0.019		0.78	Y/E	0.0956666666666667	Y/E	0.136666666666667	Y/E				AG	TT
171	Extended	Extended	P	Y	24.1		Asian	M			9.10410958904109	FF	0.0525	Y/E	0.153333333333333		0.303333333333333	Y/E	0.00466		0.0466666666666667		0.02				GG	AA	CC
967	Extended	Extended	P	Y	17.6		Caucasian	F			9.62739726027397	FF	0.013		0.069	Y/E	0.00614		0.00686		0.022		0.02					AA	CC
524	Extended	Extended	P	Y	18.9	28.7128		F			10.8767123287671	FF	0.2875	Y/E	0.14	Y/E					0.145	Y/E	0.095	Y/E			GG
040	Extended	Extended	P	Y	19.9		Black	F			10.9041095890411	LL	0.026		0.0606666666666667		0.002695		0.19	Y/E	0.12	Y/E	0.0415			GG	TT	GG
032	Extended	Extended	P	Y	34.7		Caucasian	F			13.6630136986301	FF	0.00116		0.0735	Y/E					0.018	Y/E	0.0325	Y/E		CC	GG
786	PNAS	PNAS	P	Y	22.6		Caucasian	M			17.572602739726	FL	0.021		0.078	Y/E	0.073		0.17		0.014855		0.0825		AG	CG	GT	AG	CT
554	PNAS	PNAS	P	Y	36.2		Caucasian	M			19.2	LL									0.0565		0.53		AG	GG	TT
174	Extended	Extended	P	Y	58.6		Asian	M			20.6383561643836	FF	0.026	Y/E	0.03575	Y/E	0.75	Y/E	0.05095		0.104	Y/E	0.0795	Y/E			GG	AA	CC
014	Extended	Extended	P	Y	35.6		Caucasian	F			25.6356164383562	FF	0.69		0.033	Y/E	10.4	Y/E	0.073		0.23	Y/E	0.3	Y/E				AA	CC	Y
808	Extended	Extended	P	Y	39		Caucasian	F			26.9561643835616	FF	0.021		0.12	Y/E	0.0039		0.014		0.021		0.034	Y/E				AA	CC
482	Extended	Extended	P	Y	47.3		Caucasian	M			27.3150684931507	LL	0.00649		0.022	Y/E	0.00348		0.00411		0.00529		0.021	Y/E				GG	TT
707	Extended	Extended	P	Y	78.8		Caucasian	M			46.8	LL	0.17		0.33		0.00568		0.00257		0.13		0.22					GG	TT
531	Extended	Extended	P	Y	65.1		Caucasian	M			47.0849315068493	FF	0.000509		0.096	Y/E					0.062	Y/E	0.0245	Y/E		CC	GG
401	Extended	Extended	P	Y	89.8		Caucasian	F			76.8	LL	0.015		0.017		0.00386		0.00842		0.057		0.065					GG	TT
380			C	Y	13.2		Mixed (Asian, Caucasian)	F				FL															GT			Y
110	PNAS	PNAS	C	Y	10.8		Caucasian	F	Px			FL	0.052		0.00585		0.047		0.025		0.922705		0.2465			CG	GT			Y
117	PNAS	PNAS	C	Y	10.6		Caucasian	M	Px			LL									0.86672		0.00582			GG	TT			Y
120	PNAS	PNAS	C	Y	10.2		Caucasian	M	Px			FL									0.0135		0.0735			CG	GT
122	Extended	Extended	C	Y	19.7		Caucasian	F	Px			FL	0.084	Y/E	0.051	Y/E	0.000484		0.000869		0.02325	Y/E	0.017	Y/E		CG	GT
123	Extended	Extended	C	Y	17.7		Caucasian	M	Px			FL	0.019		0.14		0.00338		0.02		0.011		0.00752			CG	GT
124	Extended	Extended	C	Y	14.2		Caucasian	F	Px			FL	0.16		0.042		0.099		0.015		0.00536		0.00169			CG	GT
127	Extended	Extended	C	Y	16.8		Caucasian	M	Px			LL	0.084		0		1.09		0.00575		0.00125		0.00233			GG	TT
036	PNAS	PNAS	C	Y	21.4		Caucasian	M	Px			FL	0.00228	Y	0.021	Y	0.00434		0.00968		0.02433	Y	0.0235	Y		CG	GT			Y
435	PNAS	PNAS	C	Y	16.1		Caucasian	F	Px			FF	0.00588	Y	0.028	Y	0.00142		0.02		0.005695		0.139445	Y		CC	GG			Y
5688	PNAS	PNAS	C	Y	20.6		Caucasian	F	Px			FL	0.045	Y	0.024	Y	0.034		0		0.221	Y	0.421666666666667	Y		CG	GT			Y
901	PNAS	PNAS	C	Y	21.6		Caucasian	F	Px			FL	0.012	Y	0.017	Y	0		0.034		0.0380325	Y	0.063215	Y		CG	GT			Y
903	PNAS	PNAS	C	Y	56.4		Caucasian	M	Px			FL	0.16		0.018	Y	0.22		0.05		0.00495		0.00735			CG	GT			Y
904	PNAS	PNAS	C	Y	53.5		Caucasian	F	Px			FL									0.01267		0.203			CG	GT			Y
023	PNAS	PNAS	C	Y	50.1		Caucasian	F	Px			LL	0.034	Y	0.046	Y	0.00639		0.033		0.0383175	Y	0.23975	Y		GG	TT			Y
025	PNAS	PNAS	C	Y	22.2		Caucasian	M	Px			FL	0.23		0.013		0.092		0.000802							CG	GT			Y
280	Extended	Extended	C	Y	57.5		Caucasian	M				FF	0.0345	Y/E	0.010435	Y/E					0.1875	Y/E	0.032	Y/E		CC	GG			Y
362	Extended	Extended	C	Y			Caucasian	F				FF	0.026		0.038		0.038		0.021		0.17		0.198	Y/E			GG			Y
365	Extended	Extended	C	Y	62.6		Caucasian	F				FF	0.0616666666666667	Y/E	0.185	Y/E	0.012		0.65		0.2525	Y/E	0.2275	Y/E			GG			Y
770	Extended	Extended	C	Y	20.2		Caucasian	F				FF	0.00856	Y/E	0.028	Y/E	0.013	Y/E	0.00313		0.00239		0.086	Y/E			GG
794	Extended	Extended	C	Y	30.7		Asian	M				FF	0.053		0.061	Y/E	0.024		0.023		0.26		0.22				GG
907	Extended	Extended	C	Y	49.6		Asian	F				LL	0.00274		0.017		0		0.067		0.00325		0.00217			GG	TT
926	Extended	Extended	C	Y	63.4		Asian	F				FF	0		0.00324		0.00119		0.000913		0.00367		0.01				GG
2400	Extended	Extended	P	Y	56.4		Mixed (Asian, Pacific Islander)	M				FF	0.012	Y/E	0.22	Y/E	0.023		0.026		0.18	Y/E	0.12				TG	AA	CC
068	Extended	Extended	C	Y	13		Caucasian	M				FF	0.017	Y/E	0.015	Y/E	0.00445	Y/E	0.024	Y/E	0.015		0.27	Y/E			GG
378	Extended	Extended	C	Y	43.8		Mixed (Asian, Caucasian)	M				FF	0.0145	Y/E	0.135	Y/E	0.014		0.00444		0.02		0.235	Y/E			GG			Y
052	Extended	Extended	C	Y	57.6		Caucasian	M				LL	0.0365	Y/E	0.175	Y/E	0.00737		0.013		0.165	Y/E	0.083	Y/E		GG	TT			Y
567	PNAS	PNAS	C	Y	15.1		Caucasian	M				FL	0.18		0.081	Y	0.00485		0.011		0.013995		0.08384	Y		CG	GT			Y
0979	Extended	Extended	C	Y	19.1		Caucasian	F				FF	0.010295	Y/E	0.07675	Y/E	0.00545		0.00133		0.023		0.014				GG
286	PNAS	PNAS	C	Y	19.1		Caucasian	M				FL									0.01316		0.031			CG	GT
298	PNAS	PNAS	C	Y	18.8		African-American	F				LL									0.0295		0.17			GG	TT
1400	Extended	Extended	C	Y	18.5		Caucasian	M				FL	0.000699		0.022	Y/E	0		0.00204		0.03	Y/E	0.017			CG	GT
759	Extended	Extended	C	Y	5.7		Black	F				LL	0.6	Y/E	0.14	Y/E	0.12		0.00464		0.011		0.021			GG	TT
591	PNAS	PNAS	C	Y	18.6		Caucasian	F				LL									0.02		0.235			GG	TT			Y
737	Extended	Extended	P	Y				F				FF	0		0		1.18	Y/E	0.032	Y/E	0.00177		0.026	Y/E				AA	CC
113	PNAS	PNAS	C	Y	13.1		Caucasian	M				LL	0.012		0.0088		0.04		0.00168		0.0535		0.113			GG	TT			Y
391	PNAS	PNAS	C	Y	23.6		Caucasian	M				LL	0.022		0.00364		0.16		0.095		0.005265		1.272	Y		GG	TT			Y
549	Extended	Extended	C	Y	64.6		Black	F				LL	0.00268		0.0275		0.00156		0.025		0.000817		0.00809			GG	TT	GG
620	Extended	Extended	C	Y	53.9		Black	F				FL	0.081	Y/E	0.041	Y/E	0.071		0.00249		0.021		0.00737			CG	GT	AG
272	PNAS	PNAS	C	Y	26		Caucasian	M				FL	0.00256		0.089	Y	0.0042		0.017		0.010255		0.1815			CG	GT			Y
289	Extended	Extended	C	Y	37.8		Caucasian	M				FL	0.13		0.02	Y/E	0.00432		0.00462		0.015		0.024			CG	GT
133	PNAS	PNAS	C	Y	11.1		Jewish - Ashkenazi	M				LL									0.0155		0.052725			GG	TT
161	PNAS	PNAS	C	Y	15.6		Caucasian	F				FL									0.018		0.01609			CG	GT
295	PNAS	PNAS	C	Y	24.3		Caucasian	M				LL	0.00415		0.031		0.13		0.01		0.15475	Y	0.5305			GG	TT			Y
878	Extended	Extended	C	Y								FL	0		0.009		0		0.145	Y/E	0.105	Y/E	0.018			CG	GT
5979	Extended	Extended	C	Y								FL	0.00419		0.14		0.00718		0.017		0.071		0.055			CG	GT
494	PNAS	PNAS	C	Y	33.5		Caucasian	M				LL	0.036	Y	0.026	Y	0.066				0.0190025	Y	0.041825	Y		GG	TT			Y
a DQ0602 positive.
b HCRT-1 level in cerebrospinal fluid (CSF).
c Pandemrix (Px) vaccination.
d Frequency of tetramer+CD3+CD4+ T cells in live CD3+ T cells when Cultured and stained with the same peptide. If recorded more than once or repeated, mean is shown.
e Frequency of tetramer+CD3+CD4+ T cells in live CD3+ T cells when Cultured with Px and stained with HA69 or NP136. If recorded more than once or repeated, mean is shown.
f Single cell TCR sequencing in 96-well plate when Cultured and stained with the same peptide. Y, yes; Y/E, done in extended research.
g Single cell TCR sequencing in 96-well plate when Cultured with Px and stained with HA69 or NP136. Y, yes; Y/E, done in extended research.
h Stained with dCODE dextramer and sequenced using 10x genomics.
M, male. F, female. Y, yes, EO, early onset.
HA69, pHA273-287. NP136, NP17-31. HCRT1-8, HCRT54-66-NH2. HCRT2-6, HCRT86-97-NH2.
