# Supplementary material for: Characterization of T cell receptors reactive to HCRTNH2, pHA273-287, and NP17-31 in control and narcolepsy patients
Source: Proc Natl Acad Sci U S A. 2022 Aug 1;119(32):e2205797119. doi: 10.1073/pnas.2205797119 (PMC9371724; doi:10.1073/pnas.2205797119)
Supplement: Supplementary File [file pnas.2205797119.sd10.xlsx]

## Sheet: Sheet1
	Previously reported (Luo et al 2018) + Extended							Previously reported (Luo et al 2018)							Extended
Linear regression	condition	Estimate	Std. Error	t value	Pr(>|t|)	Significant code		condition	Estimate	Std. Error	t value	Pr(>|t|)	Significant code		condition	Estimate	Std. Error	t value	Pr(>|t|)	Significant code
pHA273-287 - pHA273-287 ~ Age+Sex+Dx+Px	(Intercept)	-6.62023	2.31445	-2.86039	0.0053372	**		(Intercept)	-12.4441	3.90364	-3.18782	0.00319685	**		(Intercept)	-4.77038	2.9641	-1.60939	0.114229
	Age	-0.186833	0.452869	-0.412553	0.680985			Age	1.0977	0.823374	1.33318	0.191888			Age	-0.538914	0.563441	-0.956469	0.34373
	sex	1.16932	0.758348	1.54193	0.126849			sex	2.1309	1.07241	1.98702	0.0555377			sex	0.215523	1.06425	0.202512	0.840391
	Dx	2.83373	0.81337	3.48393	0.000787441	***		Dx	3.32171	1.12559	2.9511	0.0058829	**		Dx	2.66556	1.13752	2.3433	0.0233964	*
	Px	0.738586	0.865069	0.853789	0.39565			Px	0.426452	1.07212	0.397766	0.693444			Px	0.471775	1.51339	0.311734	0.756621
NP17-31 - NP17-31 ~ Age+Sex+Dx+Px	(Intercept)	-8.19897	1.72426	-4.75505	8.25243e-06	***		(Intercept)	-9.76861	2.94861	-3.31295	0.00235535	**		(Intercept)	-7.31404	2.12327	-3.44471	0.00121288	**
	Age	0.3797	0.337519	1.12497	0.263843			Age	0.79195	0.62672	1.26364	0.215779			Age	0.22828	0.403609	0.565597	0.574358
	sex	-0.477015	0.567543	-0.840491	0.403048			sex	-0.735212	0.811748	-0.905714	0.372073			sex	-0.510898	0.762351	-0.670161	0.506035
	Dx	1.35535	0.611687	2.21576	0.0294458	*		Dx	2.09726	0.866942	2.41914	0.0216176	*		Dx	0.726743	0.814839	0.891886	0.376998
	Px	-0.335185	0.646402	-0.51854	0.605461			Px	0.0261005	0.821864	0.0317577	0.974869			Px	-2.07834	1.08408	-1.91714	0.0613096
HCRT54-66-NH2 - HCRT54-66-NH2 ~ Age+Sex+Dx+Px	(Intercept)	-5.40939	1.17455	-4.60549	1.15956e-05	***		(Intercept)	-1.23415	1.89161	-0.652433	0.517441			(Intercept)	-7.08485	1.35299	-5.23642	2.65256e-06	***
	Age	-0.0798605	0.235914	-0.338515	0.735651			Age	-0.93316	0.417581	-2.23468	0.0304489	*		Age	0.242241	0.256966	0.942697	0.349959
	sex	0.423231	0.392157	1.07924	0.282953			sex	-0.302816	0.55307	-0.547518	0.586728			sex	0.935862	0.475599	1.96775	0.0541468
	Dx	1.43513	0.411833	3.48474	0.000719979	***		Dx	1.57901	0.553653	2.85198	0.00653938	**		Dx	1.2384	0.518633	2.38781	0.0204114	*
	Px	0.559914	0.443775	1.26171	0.20985			Px	0.994524	0.549833	1.80877	0.0771706			Px	-1.39371	0.713934	-1.95215	0.0560186
HCRT86-97-NH2 - HCRT86-97-NH2 ~ Age+Sex+Dx+Px	(Intercept)	-6.01515	1.24496	-4.83158	4.63899e-06	***		(Intercept)	-5.31874	1.77689	-2.99329	0.00447059	**		(Intercept)	-7.01258	1.26243	-5.55485	8.32819e-07	***
	Age	0.270014	0.250057	1.07981	0.2827			Age	0.454388	0.392256	1.1584	0.252813			Age	0.358364	0.239765	1.49465	0.140723
	sex	0.56613	0.415666	1.36198	0.176118			sex	-0.444232	0.519527	-0.85507	0.397042			sex	0.92509	0.443763	2.08465	0.0417573	*
	Dx	0.743235	0.436522	1.70263	0.0915957			Dx	1.10715	0.520075	2.12883	0.0387764	*		Dx	0.545537	0.483916	1.12734	0.264494
	Px	0.483437	0.470379	1.02776	0.306424			Px	0.399311	0.516487	0.773128	0.443489			Px	-2.2433	0.666144	-3.36758	0.00139004	**
Px - pHA273-287 ~ Age+Sex+Dx+Px	(Intercept)	-2.98081	1.37057	-2.17487	0.0321495	*		(Intercept)	-7.36183	2.42723	-3.03302	0.00469069	**		(Intercept)	-1.30402	1.72056	-0.757902	0.451687
	Age	-0.589631	0.265586	-2.22012	0.0288146	*		Age	0.216546	0.49914	0.433838	0.667229			Age	-0.863651	0.326855	-2.6423	0.0106564	*
	sex	0.185742	0.444307	0.418049	0.676865			sex	0.601135	0.678774	0.885619	0.382231			sex	0.0203069	0.601801	0.0337435	0.973202
	Dx	1.05868	0.484822	2.18364	0.0314781	*		Dx	1.8127	0.71556	2.53326	0.016235	*		Dx	0.650033	0.65812	0.987711	0.327543
	Px	0.930852	0.512699	1.81559	0.0726213			Px	1.16856	0.675649	1.72953	0.0930592			Px	0.838406	0.907366	0.924	0.359451
Px - NP17-31~ Age+Sex+Dx+Px	(Intercept)	-5.99697	1.05859	-5.66504	1.63204e-07	***		(Intercept)	-8.8553	1.98609	-4.45867	9.50703e-05	***		(Intercept)	-4.45274	1.25349	-3.55227	0.000783271	***
	Age	0.18879	0.204763	0.92199	0.35892			Age	0.70136	0.404165	1.73533	0.0923045			Age	-0.0682323	0.238126	-0.286538	0.775524
	sex	-0.00576482	0.342075	-0.0168525	0.98659			sex	-0.315517	0.554235	-0.569284	0.573138			sex	0.322678	0.438434	0.735977	0.464816
	Dx	0.943127	0.372107	2.53455	0.0129298	*		Dx	1.57877	0.572934	2.75559	0.00958826	**		Dx	0.460166	0.479465	0.959748	0.341308
	Px	-0.00346332	0.394512	-0.00877874	0.993014			Px	0.703446	0.55215	1.27401	0.211834			Px	-0.9692	0.66105	-1.46615	0.1482
To fit linear regression, we made transformation as below according to Dataset S2:
log2(Age at blooddrawn)
log2(frequency of HA69_HA69_Tetramer + 0.0001)
log2(frequency of NP136_NP136_Tetramer + 0.0001)
log2(frequency of HCRT1.8_HCRT1.8_Tetramer + 0.001)
log2frequency of HCRT2.6_HCRT2.6_Tetramer + 0.001)
log2(frequency of Px_HA69_Tetramer + 0.001)
log2(frequency of Px_NP136_Tetramer + 0.001)
F (female) was assigned to 0
M (male) was assigned to 1
Vaccinated with Px was assigned to 1
Not vaccinated with Px was assigned to 0
Case was assigned to 1
Control was assigned to 0
lm function in R was used.
Px, Pandemrix. Dx, diagnosis
***, p <0.001; **, p <0.01; *, p <0.05.
Refer to Dataset S2 for details.
