# Supplementary material for: Characterization of T cell receptors reactive to HCRTNH2, pHA273-287, and NP17-31 in control and narcolepsy patients
Source: Proc Natl Acad Sci U S A. 2022 Aug 1;119(32):e2205797119. doi: 10.1073/pnas.2205797119 (PMC9371724; doi:10.1073/pnas.2205797119)
Supplement: Supplementary File [file pnas.2205797119.sd01.xlsx]

## Sheet: Sheet1
Peptide	Epitope	Sequence	Used
HA11	pHA41-55	41-VTVTHSVNLLEDKHN-55	dextramer/Jurkat 76
HA110	pHA437-451	437-TYNAELLVLLENERT-451	dextramer/Jurkat 76
HA131	pHA521-535	521-KLESTRIYQILAIYS-535	dextramer/Jurkat 76
HA53	pHA209-223	209-YQNADAYVFVGSSRY-223	dextramer/Jurkat 76
HA66	pHA261-275	261-ATGNLVVPRYAFAME-275	dextramer/Jurkat 76
HA69	pHA273-287	273-AMERNAGSGIIISDT-287	dextramer/Jurkat 76
HA81	pHA321-335	321-PKYVKSTKLRLATGL-335	dextramer/Jurkat 76
HA83	pHA329-343	329-LRLATGLRNIPSIQS-343	dextramer/Jurkat 76
HCRT1-12	HCRT55-66-NH2	55-GAGNHAAGILTL-66-NH2	dextramer/Jurkat 76
HCRT1-14	HCRT53-66-NH2	53-LHGAGNHAAGILTL-66-NH2	dextramer/Jurkat 76
HCRT1-8	HCRT54-66-NH2	54-HGAGNHAAGILTL-66-NH2	dextramer/Jurkat 76
HCRT1FL	HCRT34-66-NH2	34-pEPLPDCCRQKTCSCRLYELLHGAGNHAAGILTL-66-NH2	Jurkat 76
HCRT2-13	HCRT85-97-NH2	85-QASGNHAAGILTM-97-NH2	dextramer/Jurkat 76
HCRT2-14	HCRT84-97-NH2	84-LQASGNHAAGILTM-97-NH2	dextramer/Jurkat 76
HCRT2-6	HCRT86-97-NH2	86-ASGNHAAGILTM-97-NH2	dextramer/Jurkat 76
HCRT2FL	HCRT70-97-NH2	70-RSGPPGLQGRLQRLLQASGNHAAGILTM-97-NH2	Jurkat 76
NA12	pNA45-59	45-QIETCNQSVITYENN-59	Jurkat 76
NA47	pNA185-199	185-HDGINWLTIGISGPD-199	Jurkat 76
NA55	pNA217-231	217-KSWRNNILRTQESEC-231	Jurkat 76
NP108	NP417-431-pH1N1	417- NLPFERATVMAAFSG-431	Jurkat 76
NP113	NP437-451-pH1N1	437- TSDMRTEVIRMMESA-451	dextramer/Jurkat 76
NP136	NP17-31	17- GERQNATEIRASVGK-31	dextramer/Jurkat 76
NP23	NP261-275	261- RSALILRGSVAHKSC-275	dextramer/Jurkat 76
NP250	NP26-40	26- IAPNENMETMESSTL-40	dextramer/Jurkat 76
NP37	NP17-31-pH1N1	17- GERQDATEIRASVGR-31	dextramer/Jurkat 76
NP95	NP357-371-pH1N1	357- KLSTRGVQIASNENV-371	Jurkat 76
preproHCRT14	HCRT53-67	53-LHGAGNHAAGILTLG-67	dextramer/Jurkat 76
preproHCRT15	HCRT57-71	57-GNHAAGILTLGKRRS-71	dextramer/Jurkat 76
RFX4-43	RFX4169-183	169-ISGVLMPTVLQALPD-183	Jurkat 76
HCRT1-18	HCRT49-66-NH2	49-LYELLHGAGNHAAGILTL-66-NH₂	tetramer
HCRT1-15	HCRT52-66-NH2	52-LLHGAGNHAAGILTL-66-NH₂	tetramer
HCRT1-11	HCRT56-66-NH2	56-AGNHAAGILTL-66-NH₂	tetramer
HCRT1-10	HCRT57-66-NH2	57-GNHAAGILTL-66-NH₂	tetramer
