# Supplementary material for: Characterization of T cell receptors reactive to HCRTNH2, pHA273-287, and NP17-31 in control and narcolepsy patients
Source: Proc Natl Acad Sci U S A. 2022 Aug 1;119(32):e2205797119. doi: 10.1073/pnas.2205797119 (PMC9371724; doi:10.1073/pnas.2205797119)
Supplement: Supplementary File [file pnas.2205797119.sd05.xlsx]

## Sheet: Supplementary Table 5 TCR tetra
Tetramer
	total_cell	total_clone	enrich	pair_cell (total_cell%)	pair_clone (total_clone%)
All	16882	6475	0.616	12282(72.8%)	4620(71.4%)
Patient_only	11821	4598	0.611	8445(71.4%)	3362(73.1%)
Control_only	5061	1779	0.648	3837(75.8%)	1234(69.4%)
Patient_Control	0	98			24(24.5%)
HA69	3861	1092	0.717	3058(79.2%)	820(75.1%)
NP136	5128	1327	0.741	4041(78.8%)	930(70.1%)
HCRT1-8	3602	1776	0.507	2308(64.1%)	1234(69.5%)
HCRT2-6	3372	1800	0.466	2264(67.1%)	1215(67.5%)
HCRT-other	919	752	0.182	611(66.5%)	528(70.2%)
HCRT-other: HCRT1-18, HCRT1-15, HCRT1-14, HCRT1-12, HCRT1-11, HCRT1FL, and combo of HCRT peptides in different lenths.
enrich, (total_cell - total_clone)/total_cell
Dextramer
	total_cell	total_clone	enrich	pair_cell (total_cell%)	pair_clone (total_clone%)
All	19952	18297	0.083	17972(90.1%)	16361(89.4%)
Patient_only	13554	12368	0.088	12250(90.4%)	11095(89.7%)
Control_only	6398	5806	0.093	5722(89.4%)	5153(88.8%)
Patient_Control	0	0
HA69	2170	1957	0.098	1929(88.9%)	1708(87.3%)
HCRT2-6	6714	6259	0.068	6084(90.6%)	5633(90%)
NP136	924	937	0	787(85.2%)	794(84.7%)
HCRT1-8	1626	1544	0.05	1446(88.9%)	1358(88%)
NP23	38	35	0.079	29(76.3%)	27(77.1%)
HCRT1-14	3894	4075	0	3385(86.9%)	3572(87.7%)
HA53	71	75	0	63(88.7%)	67(89.3%)
HCRT1-12	1933	2076	0	1786(92.4%)	1926(92.8%)
NP37	139	141	0	128(92.1%)	130(92.2%)
HA83	104	123	0	85(81.7%)	104(84.6%)
HA81	50	64	0	49(98%)	63(98.4%)
HCRT2-13	888	1009	0	860(96.8%)	981(97.2%)
HCRT2-14	1309	1416	0	1261(96.3%)	1368(96.6%)
HA11	16	21	0	13(81.2%)	17(81%)
preproHCRT14	20	22	0	14(70%)	16(72.7%)
preproHCRT15	17	24	0	17(100%)	24(100%)
HA110	2	3	0	1(50%)	2(66.7%)
HA66	23	32	0	22(95.7%)	31(96.9%)
NP250	7	7	0	6(85.7%)	6(85.7%)
HA131	1	1	0	1(100%)	1(100%)
NP113	6	9	0	6(100%)	9(100%)
