# Supplementary material for: Characterization of T cell receptors reactive to HCRTNH2, pHA273-287, and NP17-31 in control and narcolepsy patients
Source: Proc Natl Acad Sci U S A. 2022 Aug 1;119(32):e2205797119. doi: 10.1073/pnas.2205797119 (PMC9371724; doi:10.1073/pnas.2205797119)
Supplement: Supplementary File [file pnas.2205797119.sd06.xlsx]

## Sheet: TCR01-890
TRBV	TRAV	TCRnumber	HA69_fold_mean	NP136_fold_mean	HCRT1_8_fold_mean	HCRT2_6_fold_mean	HA69_fold_sem	NP136_fold_sem	HCRT1_8_fold_sem	HCRT2_6_fold_sem	pvalue_HA69	pvalue_NP136	pvalue_HCRT1_8	pvalue_HCRT2_6	CDR3a	CDR3b	TRBJ	TRAJ	UMI_count	Peptide	Peptide_count	activated_by	activated_by1	count_total	Dx	Dx_count	F.L_allele_count	Subjectpeptide_count	multimer	found_in_dextramer_phenotyping	found_in_tetramer_phenotyping	note	Subject	Subject_Px_age
TRBV20-1	TRAV8-6	TCR500	0.942944	0.971219	0.928301	1.05302	0.026927123	0.039658158	0.023242917	0.040080201	_	_	_	_	CAVSDLILTGGGNKLTF	CSAIRTGSAGPQHF	TRBJ2-5	TRAJ10		HCRT	HCRT_4	negative	negative	4	P	P_4	FF_4	032 HCRT_4	tetramer			Extended	032	032__34.7
TRBV4-2	TRAV13-1	TCR260	0.937549	0.969751	0.986081	0.984626	0.025880465	0.006182678	0.005660049	0.017701903	_	_	_	_	CAASLHTGGGNKLTF	CASSQAMGNEKLFF	TRBJ1-4	TRAJ10		HCRT	HCRT_1	negative	negative	1	P	P_1	FL_1	687 HCRT_1	tetramer			PNAS	687	687_Px_20.6
TRBV4-2	TRAV12-3	TCR325	0.953396	1.02088	0.991647	0.989833	0.012996055	0.021736363	0.021281684	0.024424783	_	_	_	_	CAARGKGGGNKLTF	CASSPDGTGVGNTIYS	TRBJ1-3	TRAJ10		HCRT	HCRT_1	negative	negative	1	P	P_1	FF_1	014 HCRT_1	tetramer			Extended	014	014__35.6
TRBV4-2	TRAV27	TCR313	0.954474	0.974776	1.00656	1.00123	0.03812436	0.033745079	0.013125328	0.005063985	_	_	_	_	CASIFTGGGNKLTF	CASSPDGTGVGNTIYF	TRBJ1-3	TRAJ10		HCRT	HCRT_1	negative	negative	1	C	C_1	FF_1	378 HCRT_1	tetramer			Extended	378	378__43.8
TRBV4-2	TRAV12-3	TCR296	0.971183	0.962209	0.983514	0.995048	0.010559224	0.013431281	0.023970592	0.020400921	_	_	_	_	CAARRKGGGNKLTF	CASSPDGTGVGNTIYF	TRBJ1-3	TRAJ10		HCRT	HCRT_1	negative	negative	1	P	P_1	FF_1	014 HCRT_1	tetramer			Extended	014	014__35.6
TRBV7-9	TRAV8-6	TCR616	1.03425	1.05504	1.03192	1.05334	0.005776309	0.025390334	0.012029494	0.016913724	_	_	_	_	CAVRILTGGGNKLTF	CASSHSTDTQYF	TRBJ2-3	TRAJ10		NP136	NP136_20	negative	negative	20	C	C_20	FF_20	0979 NP136_20	tetramer			Extended	0979	0979__19.1
TRBV14	TRAV8-4	TCR716	0.971525	0.976118	0.986222	0.986222	0.0497557586270429	0.0330863957210098	0.0493356956488809	0.0312143491032479	_	_	_	_	CAVSDLLTGGGNKLTF	CASTRTGEYEQYF	TRBJ2-7	TRAJ10	4_2	HA69|NP136	HA69_1_NP136_1	negative	negative	2	P	P_2	FL_2	653 HA69_1|653 NP136_1	dextramer				653	653__8.9
TRBV6-6	TRAV35	TCR805	0.904402	0.935082	0.947088	0.986661	0.0254496896776419	0.039667953632176	0.0289905261230824	0.0275678079146287	_	_	_	_	CAGTAGGNKLTF	CASSYTGGQGGNTQYF	TRBJ2-3	TRAJ10	73_220_201_260_350_216_201_435_324_387_182	HA69	HA69_11	negative	negative	11	P	P_11	FF_11	014 HA69_11	dextramer	TCR805			014	014__35.6
TRBV19	TRAV14/DV4	TCR511	1.05072	1.03181	0.989189	0.999759	0.00610402	0.018137474	0.015079015	0.022902245	_	_	_	_	CAMRGQDSGYSTLTF	CASSIVRGLYSNQPQHF	TRBJ1-5	TRAJ11		HA69	HA69_10	negative	negative	10	P	P_10	LL_10	982 HA69_10	tetramer|dextramer			PNAS	982	982_Px_20.6
TRBV28	TRAV12-2	TCR427	0.865852	0.881944	0.90723	0.863333	0.027911486	0.030701664	0.019550592	0.028658545	_	_	_	_	CAVNPSGYSTLTF	CASSPPGLAGGSTSTDTQYF	TRBJ2-3	TRAJ11		HCRT	HCRT_5	negative	negative	5	C	C_5	FL_5	901 HCRT_5	tetramer			PNAS	901	901_Px_21.6
TRBV30	TRAV14/DV4	TCR486	0.966979	1.00062	0.954963	0.93779	0.004865157	0.040702099	0.020693308	0.017771821	_	_	_	_	CAMREDFMNSGYSTLTF	CAWNGQGNEKLFF	TRBJ1-4	TRAJ11		HCRT	HCRT_5	negative	negative	5	P	P_5	LL_5	359 HCRT_5	tetramer			Extended	359	359__29.6
TRBV4-1	TRAV12-2	TCR587	1.06055	1.75927	1.07982	1.05657	0.027899075	0.041810801	0.009255502	0.02363123	_	***	**	_	CAVTYSGYSTLTF	CASSQDTGNQPQHF	TRBJ1-5	TRAJ11		NP136	NP136_16	NP136	NP136	16	P	P_16	FL_16	021 NP136_16	tetramer			PNAS	021	021_Px_22.4
TRBV4-3	TRAV21	TCR469	1.06292	1.01602	1.02606	0.992514	0.016420625	0.021153432	0.020248405	0.027264779	_	_	_	_	CAVRGYSTLTF	CASSQDRVPEETQYF	TRBJ2-5	TRAJ11		HCRT	HCRT_6	negative	negative	6	C	C_6	FF_6	068 HCRT_6	tetramer			Extended	068	068__13
TRBV3-1	TRAV12-3	TCR802	0.942457	1.03992	1.00985	0.993779	0.0296850975681087	0.0190332397622455	0.0207555637316408	0.0343908932931508	_	_	_	_	CAMSAGYSTLTF	CASSPTPGTANTEAFF	TRBJ1-1	TRAJ11	31_27_23_25_21_19_25_17_29_40_35	HCRT	HCRT_11	negative	negative	11	P	P_11	FL_11	021 HCRT_11	dextramer	TCR802			021	021_Px_22.4
TRBV4-2	TRAV14/DV4	TCR281	0.987585	1.02238	1.02012	0.987385	0.024191604	0.04206765	0.03866281	0.006503187	_	_	_	_	CAMRERDSSYKLIF	CASSQGGSNGYTF	TRBJ1-2	TRAJ12		NP136	NP136_2	negative	negative	2	C	C_2	FL_2	567 NP136_2	tetramer			PNAS	567	567__15.1
TRBV4-2	TRAV23/DV6	TCR395	1.07718	1.03448	1.05131	1.15189	0.04437107	0.011106526	0.038959448	0.034864279	_	_	_	_	CAARQMDSSYKLIF	CASSVASSSYNEQFF	TRBJ2-1	TRAJ12		HA69	HA69_1	negative	negative	1	P	P_1	FF_1	171 HA69_1	tetramer			Extended	171	171__24.1
TRBV5-4	TRAV12-1	TCR422	1.00695	1.00488	0.956328	0.996279	0.030153847	0.013256386	0.01055887	0.054615773	_	_	_	_	CVVTSDSSYKLIF	CASSLGPRGTYEQYF	TRBJ2-7	TRAJ12		HCRT	HCRT_4	negative	negative	4	P	P_4	FL_4	143 HCRT_4	tetramer			PNAS	143	143__22.3
TRBV10-3	TRAV16	TCR501	0.999258	1.06404	1.00461	1.05239	0.013210364	0.011699915	0.003454146	0.013768978	_	*	_	*	CALTESGGYQKVTF	CAIKWSQDNSPLHF	TRBJ1-6	TRAJ13		HCRT	HCRT_5	negative	negative	5	C	C_5	FL_5	5688 HCRT_5	tetramer			PNAS	5688	5688_Px_20.6
TRBV4-2	TRAV6	TCR194	1.03591	1.04741	1.0463	1.04822	0.036495053	0.013922441	0.026873598	0.011275997	_	_	_	_	CAHNSGGYQKVTF	CASSQETQGRNYGYTF	TRBJ1-2	TRAJ13		HCRT	HCRT_1	negative	negative	1	P	P_1	FL_1	143 HCRT_1	tetramer			PNAS	143	143__22.3
TRBV4-2	TRAV8-1	TCR302	0.959107	1.01644	1.01295	0.994858	0.022831111	0.015604999	0.018702917	0.02633915	_	_	_	_	CAVKNSGGYQKVTF	CASSPDGTGVGNTIYF	TRBJ1-3	TRAJ13		HCRT	HCRT_1	negative	negative	1	P	P_1	FF_1	014 HCRT_1	tetramer			Extended	014	014__35.6
TRBV5-1	TRAV9-2	TCR543	1.03173	0.914509	0.961643	0.979593	0.02204156	0.026974946	0.007125864	0.024225203	_	_	_	_	CALILGGGYQKVTF	CASSEGTDSNQPQHF	TRBJ1-5	TRAJ13		HA69|NP136	HA69_16_NP136_20	negative	negative	36	C|P	C_1|P_35	FF_35|LL_1	052 NP136_1|2400 HA69_16|2400 NP136_19	tetramer			Extended	052|2400	052__57.6|2400__56.4
TRBV7-2	TRAV26-1	TCR582	1.04104	1.04624	1.0026	1.08177	0.020844801	0.032254869	0.020510682	0.017696713	_	_	_	_	CIVRVGSGGYQKVTF	CASSLQSTGRHF	TRBJ1-2	TRAJ13		NP136	NP136_14	negative	negative	14	C	C_14	FL_14	567 NP136_14	tetramer			PNAS	567	567__15.1
TRBV9	TRAV29/DV5	TCR139	1.04282	1.02398	1.92297	1.26009	0.026726916	0.00927742	0.028764011	0.013923681	_	_	***	***	CAASVSSGGYQKVTF	CASSVAAAHYGYTF	TRBJ1-2	TRAJ13		HCRT	HCRT_7	HCRT1_8_HCRT2_6	HCRT	7	P	P_7	FL_7	054 HCRT_7	tetramer			PNAS	054	054_Px_17.8
TRBV6-5	TRAV13-1	TCR762	0.896122	0.972841	8.20048	2.31933	0.0094826791106684	0.0241526616695558	0.00627805888976033	0.0231279442171995	_	_	***	***	CAASETGGYQKVTF	CASSYGGASGGELFF	TRBJ2-2	TRAJ13	23_201_103_171_122_361_62_141_20_22_10_37_91_273_81_787_32_85_104_39	HA53|HCRT	HA53_1_HCRT_19	HCRT1_8_HCRT2_6	HCRT	20	C	C_20	FL_20	110 HA53_1|110 HCRT_19	dextramer				110	110_Px_10.8
TRBV27	TRAV9-2	TCR412	1.05394	1.05842	1.09156	0.994558	0.008178943	0.02138937	0.060095249	0.049150604	_	_	_	_	CALNSGGYQKVTF	CASKPSAGEWNEQFF	TRBJ2-1	TRAJ1-3		NP136	NP136_69	negative	negative	69	C	C_69	FF_69	435 NP136_69	tetramer			PNAS	435	435_Px_16.1
TRBV19	TRAV14/DV4	TCR417	0.975778	0.979395	0.926525	0.935281	0.012167754	0.022035397	0.02232023	0.015732631	_	_	_	_	CAMREGEGTALIF	CASSIGPAVGEKLFF	TRBJ1-4	TRAJ15		HCRT	HCRT_5	negative	negative	5	P	P_5	LL_5	284 HCRT_5	tetramer			PNAS	284	284__25
TRBV19	TRAV26-1	TCR503	0.999952	1.02746	1.02406	0.974887	0.007455974	0.011107406	0.028265549	0.015008745	_	_	_	_	CIVRVGTNQAGTALIF	CASREQGLDYGYTF	TRBJ1-2	TRAJ15		HA69	HA69_10	negative	negative	10	C	C_10	LL_10	023 HA69_10	tetramer			PNAS	023	023_Px_50.1
TRBV19	TRAV10	TCR547	1.74371	1.03358	1.03143	0.965585	0.029210278	0.005830264	0.031260798	0.040185629	***	_	_	_	CVVRGQAGTALIF	CASSGHWNTEAFF	TRBJ1-1	TRAJ15		HA69	HA69_56	HA69	HA69	56	P	P_56	LL_56	359 HA69_56	tetramer		TCR547	Extended	359	359__29.6
TRBV20-1	TRAV35	TCR531	1.66705	1.01704	1.05977	1.02483	0.011523448	0.027240894	0.039613448	0.025213529	***	_	_	_	CAGSSANQAGTALIF	CSARGGQGAPSPLHF	TRBJ1-6	TRAJ15		HA69	HA69_9	HA69	HA69	9	C	C_9	LL_9	494 HA69_9	tetramer			PNAS	494	494__33.5
TRBV4-2	TRAV26-1	TCR192	0.991751	0.945909	1.00974	1.01979	0.03333585	0.033953307	0.026302392	0.033121214	_	_	_	_	CIVRVATNQAGTALIF	CASSQETQGRNYGYTF	TRBJ1-2	TRAJ15		HCRT	HCRT_1	negative	negative	1	C	C_1	LL_1	023 HCRT_1	tetramer			PNAS	023	023_Px_50.1
TRBV4-2	TRAV10	TCR345	1.07815	1.0192	1.03609	1.01909	0.008948803	0.01965777	0.020088331	0.024663674	_	_	_	_	CVVRGQAGTALIF	CASSQDGTATNEKLFF	TRBJ1-4	TRAJ15		HA69	HA69_1	negative	negative	1	P	P_1	LL_1	359 HA69_1	tetramer			Extended	359	359__29.6
TRBV4-2	TRAV25	TCR308	0.89113	0.909878	0.93535	0.952935	0.03828501	0.009438841	0.008874674	0.031711535	_	_	_	_	CAGVSNQAGTALIF	CASSPDGTGVGNTIYF	TRBJ1-3	TRAJ15		NP136	NP136_1	negative	negative	1	P	P_1	FF_1	531 NP136_1	tetramer			Extended	531	531__65.1
TRBV5-1	TRAV13-2	TCR637	1.01699	1.8011	1.00364	1.04727	0.013618109	0.059238036	0.036268441	0.04135634	_	***	_	_	CAERPLAGTALIF	CASSYDSSNQPQHF	TRBJ1-5	TRAJ15		NP136	NP136_20	NP136	NP136	20	P	P_20	FF_20	440 NP136_20	tetramer			Extended	440	440__31
TRBV5-1	TRAV26-1	TCR668	2.41758	0.989488	0.98294	0.98528	0.0612243282554533	0.0201253212687976	0.00808237142925401	0.0219256606596265	***	_	_	_	CIVRVGTNQAGTALIF	CASSLALAGPYEQYF	TRBJ2-7	TRAJ15	4_3_3_5_3_5_4_5_2_2_3_1_1_2_5_3_1_19_3_2_5_4_8_6_4_5_3_9_11_3_3_5_2_3_3_2_3_1_9_3_5_13_4_3_3_18_6_3_16_60_14_18_4_11_4_6_2_5_4_2	HA69|HCRT|NP136	HA69_28_HCRT_30_NP136_2	HA69	HA69	60	C	C_60	FL_60	567 HA69_28|567 HCRT_30|567 NP136_2	dextramer	TCR668			567	567__15.1
TRBV19	TRAV26-1	TCR675	4.28279	1.04834	0.95197	0.95351	0.109843376009704	0.043046232257627	0.0118324377158717	0.0267927910927825	***	_	_	_	CIVRVGTNQAGTALIF	CASTGQGPFAEAFF	TRBJ1-1	TRAJ15	1_1_3_1_1_2_2_2_1_2_1_3_1_1_1_2_1_369_91_112_273_129_141_182_210_1_3_1	HA69|HCRT	HA69_37_HCRT_3	HA69	HA69	40	P	P_40	FL_40	344 HA69_37|344 HCRT_3	tetramer|dextramer	TCR675			344	344__52.3
TRBV19	TRAV26-1	TCR684	2.55301	1.00265	0.979521	1.03837	0.0306941575690908	0.0249144890953419	0.0519204063389882	0.022170393767534	***	_	_	_	CIVRVGTNQAGTALIF	CASMTQGALAEQFF	TRBJ2-1	TRAJ15	5_5_4_7_2_5_8_4_3_2_15_4_4_5_5_5_7_4_5_5_5_4_3_6_1_4_24_4_3_1_11_2_2_2	HA69|HCRT|NP136	HA69_12_HCRT_20_NP136_2	HA69	HA69	34	C	C_34	LL_34	052 HA69_12|052 HCRT_20|052 NP136_2	dextramer	TCR684			052	052__57.6
TRBV20-1	TRAV21	TCR719	0.916341	0.960185	0.963266	1.05475	0.0236318503882933	0.0225991759957178	0.0322861525658495	0.043396769814761	_	_	_	_	CAVINQAGTALIF	CSARDPGTEGRQPQHF	TRBJ1-5	TRAJ15	16_2	HCRT	HCRT_2	negative	negative	2	C	C_2	FL_2	903 HCRT_2	dextramer				903	903_Px_56.4
TRBV19	TRAV26-1	TCR523	1.07177	1.03849	1.09152	1.05364	0.027199807	0.014529407	0.014250749	0.008080355	_	_	*	_	CIVRVATNQAGTALIF	CASSTQGAFAEAFF	TRBJ1-1	TRAJ1-5		HA69	HA69_53	negative	negative	53	C	C_53	FL_53	901 HA69_53	tetramer			PNAS	901	901_Px_21.6
TRBV5-6	TRAV13-2	TCR785	0.945542	0.954911	0.991509	1.00117	0.0451417686949683	0.0160390524664644	0.011744207946205	0.0194849165650415	_	_	_	_	CAENSDGQKLLF	CASSPGRVNTGELFF	TRBJ2-2	TRAJ16	28_37_74_15_47_40_73_28_20_22_28_31_10	HA69|HCRT	HA69_1_HCRT_12	negative	negative	13	P	P_13	FL_13	021 HA69_1|021 HCRT_10|687 HCRT_2	dextramer	TCR785			021|687	021_Px_22.4|687_Px_20.6
TRBV4-2	TRAV14/DV4	TCR358	1.0623	1.05631	1.0769	1.07247	0.007451307	0.022437367	0.015090673	0.024802398	*	_	*	_	CAMRESSPGAGNKLTF	CASSQEAQGAGNTIYF	TRBJ1-3	TRAJ17		HCRT	HCRT_1	negative	negative	1	P	P_1	FF_1	560 HCRT_1	tetramer			Extended	560	560__11.1
TRBV7-3	TRAV12-3	TCR461	0.982589	0.994616	1.01718	1.00882	0.004370855	0.013590668	0.021328924	0.014340418	_	_	_	_	CAMSGIKAAGNKLTF	CASSLEWNTEAFF	TRBJ1-1	TRAJ17		HCRT	HCRT_28	negative	negative	28	C	C_28	FF_28	280 HCRT_28	tetramer			Extended	280	280__57.5
TRBV2	TRAV13-2	TCR444	1.02381	1.04482	29.0585	15.125	0.020016254801059	0.0208090447592487	0.381673379798936	0.440964251345691	_	_	***	***	CAENQGGLLAAGNKLTF	CASIPGGDTQYF	TRBJ2-3	TRAJ17		HA69|HCRT	HA69_1_HCRT_63	HCRT1_8_HCRT2_6	HCRT	64	C|P	C_63|P_1	FF_64	037 HA69_1|365 HCRT_63	tetramer		TCR444	Extended	037|365	037__9|365__62.6
TRBV15	TRAV4	TCR756	0.882558	1.0008	0.945837	0.997319	0.0174409806869011	0.0208023098154351	0.0194409900065148	0.0142791547989751	_	_	_	_	CLVGDGEAAGNKLTF	CATSSPGRREYEQFF	TRBJ2-1	TRAJ17	22_18_96_19_20_65_26_17_13_31_12_26_21_17_28_17_14_14_16_12_98	HA69|HCRT|NP136	HA69_2_HCRT_18_NP136_1	negative	negative	21	C|P	C_1|P_20	FL_20|LL_1	021 HCRT_2|391 HCRT_1|687 HA69_2|687 HCRT_15|687 NP136_1	dextramer	TCR756			021|391|687	021_Px_22.4|391__23.6|687_Px_20.6
TRBV19	TRAV6	TCR757	1.17338	1.11264	1.10602	1.08172	0.0244648016751802	0.048166527961442	0.0561706901205059	0.0207564286352429	*	_	_	_	CALPIKAAGNKLTF	CASSSTGGNYEQYF	TRBJ2-7	TRAJ17	4_4_14_5_2_4_41_3_1_5_4_5_3_2_2_7_3_2_10_1_2	HA69|HCRT|NP136	HA69_10_HCRT_10_NP136_1	negative	negative	21	P	P_21	FL_21	051 HA69_10|051 HCRT_10|051 NP136_1	dextramer				051	051__18.1
TRBV28	TRAV12-1	TCR833	1.00415	0.837389	1.02754	0.948312	0.0323940206506933	0.193858499754278	0.0422561780796076	0.00393899509862689	_	_	_	_	CVVTKAAGNKLTF	CASLKIGGTYQETQYF	TRBJ2-5	TRAJ17	28_30_29_25_35_43_26_26_27	HCRT	HCRT_9	negative	negative	9	P	P_9	FL_9	021 HCRT_9	dextramer	TCR833			021	021_Px_22.4
TRBV19	TRAV17	TCR550	1.01061	1.03554	1.0102	1.02641	0.042536801	0.029927872	0.030365234	0.008917549	_	_	_	_	CATDDRGSTLGRLYF	CASSITGTGGINYGYTF	TRBJ1-2	TRAJ18		HA69	HA69_12	negative	negative	12	P	P_12	FF_12	009 HA69_12	tetramer			Extended	009	009__16.6
TRBV2	TRAV13-1	TCR449	1.1343	1.13583	1.53377	1.25181	0.013364578	0.050506771	0.043979111	0.009561209	*	_	***	**	CAADRGSTLGRLYF	CASNIAGPINEQFF	TRBJ2-1	TRAJ18		HCRT	HCRT_57	HCRT1_8_HCRT2_6	HCRT	57	P	P_57	FL_57	941 HCRT_57	tetramer		TCR449	Extended	941	941__10.3
TRBV4-2	TRAV10	TCR352	1.89507	0.994632	1.02157	1.00962	0.018752962	0.007807855	0.03424608	0.007484537	***	_	_	_	CVVDRGSTLGRLYF	CASSQDRGALITGELFF	TRBJ2-2	TRAJ18		HA69	HA69_7	HA69	HA69	7	P	P_7	FF_7	037 HA69_7	tetramer		TCR352	Extended	037	037__9
TRBV4-2	TRAV2	TCR349	1.46291	1.01918	1.01808	1.03009	0.014466757	0.026802616	0.016369968	0.032423351	***	_	_	_	CAVAEGSTLGRLYF	CASSQDMGGAGNEKLFF	TRBJ1-4	TRAJ18		HA69	HA69_2	HA69	HA69	2	P	P_2	FL_2	344 HA69_2	tetramer			Extended	344	344__52.3
TRBV4-2	TRAV19	TCR267	1.00762	1.00995	1.01881	1.02456	0.019439408	0.033114192	0.010228548	0.04795221	_	_	_	_	CALSEERGSTLGRLYF	CASSQEGLSPDSPLHF	TRBJ1-6	TRAJ18		HCRT	HCRT_1	negative	negative	1	P	P_1	LL_1	982 HCRT_1	tetramer			PNAS	982	982_Px_20.6
TRBV20-1	TRAV1-2	TCR441	1.04609	1.03697	1.38934	1.10067	0.007417475	0.010309703	0.030661042	0.02179641	_	_	***	*	CAVIDDYKLSF	CSASLEVITDTQYF	TRBJ2-3	TRAJ20		HCRT	HCRT_141	HCRT1_8	HCRT	141	C	C_141	FF_141	365 HCRT_141	tetramer		TCR441	Extended	365	365__62.6
TRBV20-1	TRAV13-1	TCR595	1.01396	2.6532	1.01759	1.06014	0.006180995	0.077306746	0.005870395	0.00674561	_	***	_	_	CAASNRDYKLSF	CSARGLTGTQGEKLFF	TRBJ1-4	TRAJ20		HA69|HCRT|NP136	HA69_14_HCRT_11_NP136_19	NP136	NP136	44	P	P_44	LL_44	982 HA69_14|982 HCRT_11|982 NP136_19	tetramer|dextramer	TCR595		PNAS	982	982_Px_20.6
TRBV28	TRAV12-1	TCR154	1.10303	0.978646	1.09607	1.29176	0.142909335	0.051947266	0.095022161	0.181573999	_	_	_	_	CVARGTNDYKLSF	CASSSAGVEQFF	TRBJ2-1	TRAJ20		HCRT	HCRT_35	negative	negative	35	P	P_35	FL_35	687 HCRT_35	tetramer			PNAS	687	687_Px_20.6
TRBV29-1	TRAV19	TCR650	1.01464	1.06314	1.02049	0.994982	0.034050158	0.043400821	0.02065391	0.023179865	_	_	_	_	CALNDYKLSF	CSVDERGGGNEQFF	TRBJ2-1	TRAJ20		HCRT	HCRT_1	negative	negative	1	C	C_1	FL_1	036 HCRT_1	tetramer			PNAS	036	036_Px_21.4
TRBV4-2	TRAV12-1	TCR360	1.06625	1.05002	1.08868	1.07085	0.01640341	0.012829116	0.031253796	0.00753514	_	_	_	_	CVVNRNDYKLSF	CASSQERGSYNEQFF	TRBJ2-1	TRAJ20		NP136	NP136_1	negative	negative	1	P	P_1	FF_1	233 NP136_1	tetramer			Extended	233	233__22.9
TRBV4-2	TRAV12-1	TCR190	0.94277	1.03696	1.01901	1.01715	0.009955988	0.02202067	0.035447627	0.009377635	_	_	_	_	CVARGTNDYKLSL	CASSQETQGRNYGYTF	TRBJ1-2	TRAJ20		HCRT	HCRT_1	negative	negative	1	C	C_1	LL_1	023 HCRT_1	tetramer			PNAS	023	023_Px_50.1
TRBV7-6	TRAV12-2	TCR480	0.925346	0.918163	1.05499	0.915512	0.043018781	0.029649176	0.048368244	0.020461432	_	_	_	_	CAVNIHDYKLSF	CASSVGTGGTYGYTF	TRBJ1-2	TRAJ20		HCRT	HCRT_14	negative	negative	14	P	P_14	LL_14	165 HCRT_14	tetramer			Extended	165	165__27.3
TRBV7-9	TRAV8-2	TCR489	1.02706	0.963136	1.03679	1.04962	0.019836128	0.034521571	0.030737299	0.020179553	_	_	_	_	CVVSGPNDYKLSF	CASSHRTGGPNTGELFF	TRBJ2-2	TRAJ20		HCRT	HCRT_4	negative	negative	4	P	P_4	LL_4	040 HCRT_4	tetramer			Extended	040	040__19.9
TRBV19	TRAV38-2/DV8	TCR722	1.00922	1.02045	1.04771	1.04972	0.0252987835675178	0.0571184848378006	0.0428729781495827	0.0149004845036585	_	_	_	_	CASHSRGDYKLSF	CASSPRHLKGDGYTF	TRBJ1-2	TRAJ20	2_2	HA81|HA83	HA81_1_HA83_1	negative	negative	2	C|P	C_1|P_1	FL_2	685 HA83_1|903 HA81_1	dextramer				685|903	685__12.8|903_Px_56.4
TRBV2	TRAV9-2	TCR794	0.94485	0.980535	1.04582	1.02149	0.00883799461382943	0.0463938230363457	0.0141233371997307	0.00783179558630494	_	_	_	_	CALSPWGDYKLSF	CASRISERSTDTQYF	TRBJ2-3	TRAJ20	30_27_11_16_31_23_18_20_20_22_21_30	HCRT	HCRT_12	negative	negative	12	P	P_12	FL_12	021 HCRT_12	dextramer	TCR794			021	021_Px_22.4
TRBV9	TRAV2	TCR797	0.967445	1.04105	1.06971	1.03574	0.011389580282683	0.0254285127009507	0.0236290672679357	0.0260127048117327	_	_	_	_	CAVEDKHDYKLSF	CASSFKEGSNYGYTF	TRBJ1-2	TRAJ20	1_3_1_1_1_1_1_4_1_1_1	HA69|HCRT|NP136	HA69_2_HCRT_6_NP136_3	negative	negative	11	P	P_11	FF_11	948 HA69_2|948 HCRT_6|948 NP136_3	dextramer	TCR797			948	948_Px_16.9
TRBV15	TRAV25	TCR563	1.67997	1.02964	1.04719	0.987527	0.033332464	0.010280095	0.010546333	0.011831566	***	_	_	_	CAANLDNFNKFYF	CATSRGIQPNEKLFF	TRBJ1-4	TRAJ21		HA69	HA69_20	HA69	HA69	20	C	C_20	FL_20	620 HA69_20	tetramer		TCR563	Extended	620	620__53.9
TRBV19	TRAV12-3	TCR155	1.03345	1.04913	4.6074	3.22687	0.033389466	0.050876312	0.034959586	0.071426288	_	_	***	***	CAMTLYNFNKFYF	CASSIVGTGNQPQHF	TRBJ1-5	TRAJ21		HCRT	HCRT_17	HCRT1_8_HCRT2_6	HCRT	17	P	P_17	FL_2|LL_15	687 HCRT_2|982 HCRT_15	tetramer			PNAS	687|982	687_Px_20.6|982_Px_20.6
TRBV20-1	TRAV2	TCR599	1.05691	1.19952	1.02246	1.01128	0.019979386	0.02088582	0.042834568	0.007074069	_	**	_	_	CAVESPLNKFYF	CSASPIGNSNQPQHF	TRBJ1-5	TRAJ21		NP136|NP23	NP136_17_NP23_1	negative	negative	18	P	P_18	FF_18	948 NP136_17|948 NP23_1	tetramer|dextramer			PNAS	948	948_Px_16.9
TRBV27	TRAV13-2	TCR474	0.982305	0.909216	0.967115	0.981654	0.01197954	0.01321394	0.010497033	0.023632945	_	_	_	_	CAENGRDNFNKFYF	CASSRTGRGYEQYF	TRBJ2-7	TRAJ21		HCRT	HCRT_22	negative	negative	22	P	P_22	FF_22	257 HCRT_22	tetramer			Extended	257	257__27.8
TRBV4-2	TRAV12-1	TCR377	1.0226	2.54648	0.997432	1.00109	0.016567788	0.049300421	0.013939216	0.033725086	_	***	_	_	CVVNGAGNFNKFYF	CASSQGKDQPQHF	TRBJ1-5	TRAJ21		NP136	NP136_9	NP136	NP136	9	P	P_9	FF_9	531 NP136_9	tetramer		TCR377	Extended	531	531__65.1
TRBV5-6	TRAV19	TCR515	2.16267	0.975571	1.00267	0.984	0.036438965	0.034244916	0.01845556	0.009184429	***	_	_	_	CALSEAFPPLYNFNKFYF	CASSLFATSGKDTQYF	TRBJ2-3	TRAJ21		HA69	HA69_18	HA69	HA69	18	P	P_18	FL_18	022 HA69_18	tetramer			PNAS	022	022_Px_19.8
TRBV7-3	TRAV13-1	TCR471	1.01227	0.967662	1.02054	1.03729	0.019907613	0.019014358	0.051237841	0.049299282	_	_	_	_	CAASRSFNKFYF	CASSRDRGSTDTQYF	TRBJ2-3	TRAJ21		HCRT	HCRT_5	negative	negative	5	P	P_5	FF_5	440 HCRT_5	tetramer			Extended	440	440__31
TRBV6-1	TRAV2	TCR706	0.935325	0.934578	1.02121	0.981479	0.0133186527327623	0.0236690824596027	0.0300769738042285	0.0214608215751	_	_	_	_	CAVGGLYNFNKFYF	CASRLDGSSYEQYF	TRBJ2-7	TRAJ21	2_2	HCRT|NP136	HCRT_1_NP136_1	negative	negative	2	C	C_2	LL_2	391 HCRT_1|391 NP136_1	dextramer				391	391__23.6
TRBV15	TRAV12-1	TCR758	1.00128	0.963415	0.991656	0.98267	0.00577663671373555	0.0388676247938451	0.0279701650442888	0.0365572037635382	_	_	_	_	CVVNVGNFNKFYF	CATSSPGRREYEQFF	TRBJ2-1	TRAJ21	22_18_96_19_20_65_26_17_13_31_12_26_21_17_28_17_14_14_16_12_98	HA69|HCRT|NP136	HA69_2_HCRT_18_NP136_1	negative	negative	21	C|P	C_1|P_20	FL_20|LL_1	021 HCRT_2|391 HCRT_1|687 HA69_2|687 HCRT_15|687 NP136_1	dextramer	TCR758			021|391|687	021_Px_22.4|391__23.6|687_Px_20.6
TRBV28	TRAV12-2	TCR857	1.11089	1.07085	1.07261	1.04532	0.0564784094167669	0.0157373419073687	0.0503211050892301	0.0355973569481306	_	_	_	_	CAVYPGYNFNKFYF	CASSFPGTGGYEQYF	TRBJ2-7	TRAJ21	1_232	HCRT|NP136	HCRT_4_NP136_1	negative	negative	5	P	P_5	FL_4|LL_1	112 HCRT_1|344 HCRT_3|344 NP136_1	tetramer|dextramer	TCR857			112|344	112_Px_19.5|344__52.3
TRBV2	TRAV17	TCR413	1.10247	1.06563	1.0818	1.05205	0.03282826	0.022843608	0.002588548	0.019177383	*	_	***	_	CATLTLSGSARQLTF	CASRDSRAGELFF	TRBJ2-2	TRAJ22		HCRT	HCRT_14	negative	negative	14	P	P_14	FL_12|LL_2	687 HCRT_12|982 HCRT_2	tetramer			PNAS	687|982	687_Px_20.6|982_Px_20.6
TRBV4-2	TRAV12-2	TCR26	0.847306	2.28211	0.931707	0.82387	0.02467559	0.010971364	0.033861774	0.010808472	_	***	_	_	CAWGSARQLTF	CASSQERGSYNEQFF	TRBJ2-1	TRAJ22		NP136|NP250	NP136_9_NP250_1	NP136	NP136	10	P	P_10	FL_1|LL_9	054 NP250_1|982 NP136_9	tetramer|dextramer			PNAS	054|982	054_Px_17.8|982_Px_20.6
TRBV4-2	TRAV12-2	TCR270	1.11194	1.60213	1.06399	1.01159	0.024012463	0.010259991	0.020197529	0.030874789	_	***	_	_	CASGSARQLTF	CASSQERGSYNEQFF	TRBJ2-1	TRAJ22		NP136	NP136_4	NP136	NP136	4	P	P_4	FL_4	054 NP136_4	tetramer			PNAS	054	054_Px_17.8
TRBV4-2	TRAV26-1	TCR394	1.05815	1.05827	1.04641	1.02124	0.040276863	0.052451327	0.050231361	0.019563721	_	_	_	_	CIVSLSLSSGSARQLTF	CASSRDSGRDETQYF	TRBJ2-5	TRAJ22		HCRT	HCRT_1	negative	negative	1	P	P_1	FF_1	440 HCRT_1	tetramer			Extended	440	440__31
TRBV5-1	TRAV12-1	TCR532	1.04387	2.70641	0.949821	1.00011	0.007570432	0.02422898	0.002338951	0.008217667	_	***	_	_	CVVNTGSARQLTF	CASQEGTDSNQPQHF	TRBJ1-5	TRAJ22		NP136	NP136_73	NP136	NP136	73	C	C_73	FF_73	365 NP136_73	tetramer		TCR532	Extended	365	365__62.6
TRBV28	TRAV20	TCR697	1.05593	1.12765	0.967239	1.06792	0.0191894685713509	0.0907261439022651	0.0603104065141468	0.0299720324946242	_	_	_	_	CAVQSEYSGSARQLTF	CASSLSFNEQFF	TRBJ2-1	TRAJ22	3_3	HA69	HA69_2	negative	negative	2	P	P_2	FL_2	687 HA69_2	dextramer				687	687_Px_20.6
TRBV7-9	TRAV27	TCR704	0.911913	1.0419	1.07065	1.07035	0.0385464978487623	0.0543643365094207	0.0478673791551585	0.0503606615881826	_	_	_	_	CAPSSGSARQLTF	CASRPGRGAYNEQFF	TRBJ2-1	TRAJ22	4_2	HA69|NP136	HA69_1_NP136_1	negative	negative	2	P	P_2	FL_2	687 HA69_1|687 NP136_1	dextramer				687	687_Px_20.6
TRBV6-1	TRAV12-2	TCR826	1.05522	5.71573	1.03219	1.03163	0.014452404709329	0.037735594028648	0.0320702387153365	0.025712005311971	_	***	_	_	CAVAWLGQLTF	CASEGGQGNSPLHF	TRBJ1-6	TRAJ22	1_4_2_4_6_5_7_3_1	HA69|HCRT|NP136	HA69_3_HCRT_5_NP136_1	NP136	NP136	9	P	P_9	FL_9	051 HA69_3|051 HCRT_5|051 NP136_1	dextramer	TCR826			051	051__18.1
TRBV11-1	TRAV9-2	TCR514	1.21758	1.04665	1.05655	0.988021	0.033838818	0.023762172	0.015890364	0.02499444	**	_	_	_	CALGPGDNQGGKLIF	CASSLAQAPAGETQYF	TRBJ2-5	TRAJ23		HA69	HA69_13	HA69	HA69	13	C	C_13	FL_13	5688 HA69_13	tetramer			PNAS	5688	5688_Px_20.6
TRBV11-3	TRAV19	TCR142	1.03818	1.01294	1.13116	1.23409	0.03374889	0.016686628	0.008736942	0.0148732	_	_	*	**	CALSEGRGNQGGKLIF	CASSPSPGQGNIRAFF	TRBJ1-1	TRAJ23		HCRT	HCRT_71	HCRT2_6	HCRT	71	P	P_71	FL_71	022 HCRT_71	tetramer			PNAS	022	022_Px_19.8
TRBV12-3	TRAV26-1	TCR28	1.07505	1.03488	1.11311	1.13672	0.013495925	0.041500865	0.056791339	0.053402139	**	_	_	_	CIVRVLTNQGGKLIF	CASSFQGLSTDTQYF	TRBJ2-3	TRAJ23		HA69	HA69_2	negative	negative	2	P	P_2	FL_2	687 HA69_2	tetramer			PNAS	687	687_Px_20.6
TRBV19	TRAV26-1	TCR517	1.62667	1.10873	1.10707	1.10115	0.025665443	0.020752594	0.022398877	0.042056507	***	**	*	_	CIVRVGTNQGGKLIF	CASSMGLALETQYF	TRBJ2-5	TRAJ23		HA69	HA69_15	HA69	HA69	15	C	C_15	FL_15	901 HA69_15	tetramer			PNAS	901	901_Px_21.6
TRBV19	TRAV26-1	TCR557	0.989615	0.994757	1.01453	1.01773	0.010477234	0.036729586	0.034589884	0.031394599	_	_	_	_	CIVRVATNQGGKLIF	CASSPQGGLAEQYF	TRBJ2-7	TRAJ23		HA69	HA69_26	negative	negative	26	P	P_26	LL_26	2272 HA69_26	tetramer			Extended	2272	2272__11
TRBV19	TRAV8-6	TCR522	1.36549	1.01154	1.02468	1.00609	0.032670964	0.033745977	0.009126121	0.043814243	**	_	_	_	CAVSEGRSNQGGKLIF	CASSSQGRENEQYF	TRBJ2-7	TRAJ23		HA69	HA69_11	HA69	HA69	11	C	C_11	FF_11	435 HA69_11	tetramer			PNAS	435	435_Px_16.1
TRBV19	TRAV13-1	TCR512	2.36083	1.02262	0.994654	0.982447	0.024035113	0.012509648	0.040575035	0.023864637	***	_	_	_	CAAPYNQGGKLIF	CASSIVRGLYSNQPQHF	TRBJ1-5	TRAJ23		HA69	HA69_11	HA69	HA69	11	P	P_11	LL_11	982 HA69_11	tetramer|dextramer	TCR512		PNAS	982	982_Px_20.6
TRBV19	TRAV26-1	TCR555	1.03289	1.03631	1.00043	1.04485	0.013822033	0.045880296	0.014822171	0.045249561	_	_	_	_	CIVRVVSNQGGKLIF	CASSPQGFDYGYTF	TRBJ1-2	TRAJ23		HA69	HA69_21	negative	negative	21	P	P_21	FL_21	941 HA69_21	tetramer			Extended	941	941__10.3
TRBV19	TRAV26-1	TCR516	2.52318	1.0043	1.05664	1.03396	0.015757391	0.017551687	0.027773948	0.038396642	***	_	_	_	CIVRVGVHNQGGKLIF	CASSLQMANIQYF	TRBJ2-4	TRAJ23		HA69	HA69_14	HA69	HA69	14	P	P_14	FL_14	054 HA69_14	tetramer|dextramer	TCR516		PNAS	054	054_Px_17.8
TRBV20-1	TRAV26-1	TCR529	1.80575	1.01984	0.99738	0.975297	0.037030374	0.011601373	0.014629528	0.022066246	***	_	_	_	CIVRVLTNQGGKLIF	CSAGSGLGGYNEQFF	TRBJ2-1	TRAJ23		HA69	HA69_27	HA69	HA69	27	P	P_27	LL_27	165 HA69_27	tetramer			PNAS	165	165__27.3
TRBV20-1	TRAV13-1	TCR527	1.31537	1.02631	1.01345	0.995323	0.038656048	0.036614231	0.008957011	0.028606664	**	_	_	_	CAASMSTNQGGKLIF	CSADRYAYEQYF	TRBJ2-7	TRAJ23		HA69	HA69_10	HA69	HA69	10	P	P_10	FL_10	021 HA69_10	tetramer			PNAS	021	021_Px_22.4
TRBV3-1	TRAV2	TCR590	1.03511	2.81492	1.02479	0.987516	0.021503992	0.034170525	0.006569577	0.011933502	_	***	_	_	CAVVANQGGKLIF	CASSRLGTSGSTDTQYF	TRBJ2-3	TRAJ23		NP136	NP136_11	NP136	NP136	11	C	C_11	FL_11	272 NP136_11	tetramer			PNAS	272	272__26
TRBV4-2	TRAV10	TCR329	1.00977	1.0108	0.952662	0.938617	0.037949232	0.004277604	0.013115051	0.026561588	_	_	_	_	CVVTGDNQGGKLIF	CASSPRGLSDQPQHF	TRBJ1-5	TRAJ23		HCRT	HCRT_1	negative	negative	1	C	C_1	FL_1	1400 HCRT_1	tetramer			Extended	1400	1400__18.5
TRBV4-2	TRAV4	TCR376	0.992125	1.05747	1.054	1.00515	0.005352843	0.032701293	0.024545049	0.03493502	_	_	_	_	CLVGPNQGGKLIF	CASSQGGADTQYF	TRBJ2-3	TRAJ23		HCRT	HCRT_1	negative	negative	1	P	P_1	FF_1	233 HCRT_1	tetramer			Extended	233	233__22.9
TRBV4-2	TRAV26-1	TCR263	0.962715	0.962037	0.961485	0.962163	0.028904007	0.024491895	0.02791241	0.026755571	_	_	_	_	CIVRVGTNQGGKLIF	CASSQDRAGTNTEAFF	TRBJ1-1	TRAJ23		HA69	HA69_1	negative	negative	1	C	C_1	FL_1	901 HA69_1	tetramer			PNAS	901	901_Px_21.6
TRBV4-2	TRAV30	TCR290	0.978483	0.954226	0.945563	1.03122	0.039301869	0.039467084	0.045550736	0.009316426	_	_	_	_	CGTEYGGNQGGKLIF	CASSHGLAGGTDTQYF	TRBJ2-3	TRAJ23		HCRT	HCRT_1	negative	negative	1	P	P_1	FF_1	531 HCRT_1	tetramer			Extended	531	531__65.1
TRBV4-3	TRAV26-1	TCR30	0.970981	0.994306	1.01166	1.01754	0.009706385	0.016502368	0.00445738	0.005794129	_	_	_	_	CIVRVLTNQGGKLIF	CASSQGLGPGLFNQPQHF	TRBJ1-5	TRAJ23		HA69	HA69_1	negative	negative	1	P	P_1	FL_1	687 HA69_1	tetramer			PNAS	687	687_Px_20.6
TRBV4-3	TRAV12-2	TCR631	0.980584	0.972503	1.04112	1.0108	0.013820171	0.017019796	0.011684367	0.021726289	_	_	_	_	CAALYYGGKLIF	CASSQGGTDTQYF	TRBJ2-3	TRAJ23		NP136	NP136_16	negative	negative	16	C	C_16	FF_16	378 NP136_16	tetramer			Extended	378	378__43.8
TRBV5-1	TRAV17	TCR419	1.03203	1.05087	1.07725	1.07254	0.028371588	0.059782052	0.057558438	0.038371007	_	_	_	_	CATADYNQGGKLIF	CASSLDFYNEQFF	TRBJ2-1	TRAJ23		HCRT	HCRT_4	negative	negative	4	P	P_4	LL_4	284 HCRT_4	tetramer			PNAS	284	284__25
TRBV5-6	TRAV8-6	TCR573	0.958079	1.53535	1.02753	1.01476	0.021157325	0.017671111	0.022684342	0.018794125	_	***	_	_	CAVRVYNQGGKLIF	CASSFFDSSTEAFF	TRBJ1-1	TRAJ23		NP136	NP136_7	NP136	NP136	7	P	P_7	FL_7	687 NP136_7	tetramer			PNAS	687	687_Px_20.6
TRBV7-3	TRAV22	TCR462	0.944682	0.99356	1.67223	1.68504	0.025329096	0.02823104	0.035424101	0.016596172	_	_	***	***	CAPRNQGGKLIF	CASSLEWNTEAFF	TRBJ1-1	TRAJ23		HCRT	HCRT_27	HCRT1_8_HCRT2_6	HCRT	27	C	C_27	FF_27	280 HCRT_27	tetramer			Extended	280	280__57.5
TRBV7-9	TRAV12-2	TCR574	1.08257	1.37204	1.02835	1.0196	0.030229213	0.018962521	0.018962521	0.012067059	_	**	_	_	CAVNKEGGKLIF	CASSFGKDYGYTF	TRBJ1-2	TRAJ23		NP136	NP136_48	NP136	NP136	48	C	C_48	FL_48	272 NP136_48	tetramer			PNAS	272	272__26
TRBV20-1	TRAV26-2	TCR528	1.63515	0.932955	0.960241	1.00423	0.0733855302325626	0.0159831902892618	0.0114884979222656	0.0178579462975709	**	_	_	_	CILRGGTNQGGKLIF	CSAEGQGAGNTIYF	TRBJ1-3	TRAJ23		HA69	HA69_29	HA69	HA69	29	C	C_29	FF_29	435 HA69_29	tetramer			PNAS	435	435_Px_16.1
TRBV20-1	TRAV12-2	TCR639	1.08496	13.9987	1.13254	1.15208	0.0136733024124308	0.338065369945991	0.0164088427492167	0.00147158097499479	*	***	**	*	CAVTYLGGKLIF	CSAITGGGGNIQYF	TRBJ2-4	TRAJ23		NP136	NP136_27	NP136	NP136	27	P	P_27	FF_27	032 NP136_27	tetramer		TCR639	Extended	032	032__34.7
TRBV4-3	TRAV2	TCR669	2.081	1.05878	1.00215	1.03166	0.0413131452074106	0.0247411309983733	0.0206345058242606	0.00276188037402283	***	_	_	_	CAVNNQGGKLIF	CASSHGRTAQGETQYF	TRBJ2-5	TRAJ23	3_3_3_30_3_2_1_6_3_7_3_5_3_5_3_2_3_5_4_2_3_8_1_3_4_1_1_3_4_4_14_4_16_3_6_13_2_5	HA69|HCRT|NP136	HA69_23_HCRT_11_NP136_4	HA69	HA69	38	C	C_38	FL_38	567 HA69_23|567 HCRT_11|567 NP136_4	dextramer	TCR669			567	567__15.1
TRBV19	TRAV13-1	TCR685	1.7234	1.0398	1.03732	0.995853	0.0333170648982055	0.0169743984318098	0.0262678825867597	0.0249752102875518	***	_	_	_	CAATYNQGGKLIF	CASSIIKGLYSNQPQHF	TRBJ1-5	TRAJ23	21_6_11_4_3_29_14_6_3_7_5_16_25_5_21_28_6	HA69|HCRT	HA69_16_HCRT_1	HA69	HA69	17	P	P_17	LL_17	880 HA69_16|880 HCRT_1	dextramer	TCR685			880	880__19.2
TRBV14	TRAV8-4	TCR717	0.977931	0.981548	0.978292	0.996744	0.0160009727840058	0.0365895712873242	0.00983522230033877	0.0207299093354223	_	_	_	_	CAVSDHNQGGKLIF	CASSLIRQTQYF	TRBJ2-5	TRAJ23	2_3	HA69	HA69_2	negative	negative	2	C	C_2	FF_2	378 HA69_2	dextramer				378	378__43.8
TRBV11-1	TRAV27	TCR747	14.5282	1.008	1.03812	1.03906	0.109799187573021	0.035519281765861	0.0199042691600533	0.0439011156860222	***	_	_	_	CAGGFYNQGGKLIF	CASSPSLGTTINIQYF	TRBJ2-4	TRAJ23	3_6_18_16_4_7_5_6_21_1_5_12_5_3_3_4_6_3_5_3_7_3_1_4	HA69|HCRT|NP136	HA69_6_HCRT_14_NP136_4	HA69	HA69	24	P	P_24	FL_24	051 HA69_6|051 HCRT_14|051 NP136_4	dextramer	TCR747			051	051__18.1
TRBV19	TRAV8-2	TCR764	6.49398	0.947184	0.957282	0.99534	0.164656644951674	0.0108251338755467	0.0111002764488982	0.0338354738018768	***	_	_	_	CVVSDLPPGGKLIF	CASSTSTGGGQPQHF	TRBJ1-5	TRAJ23	5_2_1_3_2_6_5_4_1_1_2_1_2_2_422_1253_870_6_5	HA69|HCRT|NP136|NP37	HA69_12_HCRT_5_NP136_2_NP37_3	HA69	HA69	22	C|P	C_3|P_19	FL_22	110 NP37_3|344 HA69_12|344 HCRT_5|344 NP136_2	tetramer|dextramer	TCR764			110|344	110_Px_10.8|344__52.3
TRBV19	TRAV13-1	TCR817	11.0504	1.06018	1.02549	1.04053	0.275364111155718	0.0468535189816218	0.058390433680597	0.0554639699892588	***	_	_	_	CAVPYNQGGKLIF	CASSMVRGLYSNQPQHF	TRBJ1-5	TRAJ23	152_29_27_23_14_37_17_628_153_15	HA69|HCRT|NP136	HA69_1_HCRT_8_NP136_1	HA69	HA69	10	C|P	C_1|P_9	FF_1|FL_9	344 HCRT_8|344 NP136_1|378 HA69_1	dextramer	TCR817			344|378	344__52.3|378__43.8
TRBV19	TRAV26-1	TCR821	8.19366	0.928752	0.965492	0.972185	0.112867216926073	0.013086858975799	0.00967173476543737	0.0509160107891202	***	_	_	_	CIVMLTTNQGGKLIF	CASSPGLAGGGSIQYF	TRBJ2-4	TRAJ23	1_3_2_216_1_2_3_1_62_85	HA69|HCRT	HA69_4_HCRT_6	HA69	HA69	10	C	C_10	LL_10	391 HA69_4|391 HCRT_6	dextramer	TCR821			391	391__23.6
TRBV19	TRAV26-1	TCR822	1.11296	1.13231	1.156	1.09245	0.0450403072583995	0.0394250402640057	0.0492541966291642	0.0121437813416055	_	*	*	*	CIVRVATNQGGKLIF	CASSIDPSGNSYNEQFF	TRBJ2-1	TRAJ23	2_1_7_1_2_24_4_3_1_11	HA69|HCRT	HA69_4_HCRT_6	negative	negative	10	C	C_10	LL_10	052 HA69_4|052 HCRT_6	dextramer	TCR822			052	052__57.6
TRBV19	TRAV13-1	TCR863	1.16404	1.0793	1.1138	1.00303	0.0418858205617584	0.0487541855652857	0.125623922891922	0.00847457627118647	*	_	_	_	CAAPYNQGGKLIF	CASSMVKGLYSNQPQHF	TRBJ1-5	TRAJ23	1_3	HA69|HCRT	HA69_1_HCRT_1	negative	negative	2	P	P_2	FL_2	021 HA69_1|021 HCRT_1	dextramer	TCR863			021	021_Px_22.4
TRBV19	TRAV13-1	TCR864	6.67744	1.09887	1.11695	1.01116	0.230276592032686	0.0380687007929787	0.0346818316432688	0.0514837408036238	**	_	_	_	CAAPYNQGGKLIF	CASSIVKGLYSNQPQHF	TRBJ1-5	TRAJ23	2_6	HA69|HCRT	HA69_1_HCRT_1	HA69	HA69	2	P	P_2	FF_2	948 HA69_1|948 HCRT_1	dextramer	TCR864			948	948_Px_16.9
TRBV19	TRAV26-1	TCR866	3.87326	0.999037	0.983956	0.98171	0.040754631950733	0.0161969253510335	0.0454791174296856	0.020071868022504	***	_	_	_	CIVRVATNQGGKLIF	CASSTGLAIETQYF	TRBJ2-5	TRAJ23	8_1	HA69|HCRT	HA69_1_HCRT_1	HA69	HA69	2	P	P_2	FL_2	051 HA69_1|051 HCRT_1	dextramer	TCR866			051	051__18.1
TRBV19	TRAV8-2	TCR524	1.10915	0.972944	0.974672	1.02887	0.05036522	0.007128069	0.003503917	0.058064678	_	_	_	_	CAVSPGNNQGGKLIF	CASSTQGAGEAFF	TRBJ1-1	TRAJ2-3		HA69	HA69_88	negative	negative	88	P	P_88	LL_88	165 HA69_88	tetramer			PNAS	165	165__27.3
TRBV11-2	TRAV2	TCR87	0.98112	0.972699	1.0219	0.973412	0.021132858	0.023645956	0.02434784	0.049895537	_	_	_	_	CAVETDSWGKLQF	CASSLGGVSYEQYF	TRBJ2-7	TRAJ24		HCRT	HCRT_1	negative	negative	1	P	P_1	FL_1	166 HCRT_1	tetramer			Extended	166	166__22.8
TRBV12-3	TRAV2	TCR82	0.894882	0.93771	0.92834	0.957773	0.01704059	0.030161489	0.021138817	0.038167212	_	_	_	_	CAVETDSWGKLQF	CASSPDGFYGYTF	TRBJ1-2	TRAJ24		HCRT	HCRT_1	negative	negative	1	P	P_1	FL_1	665 HCRT_1	tetramer			Extended	665	665__13
TRBV12-3	TRAV2	TCR216	1.02532	0.966245	0.914406	0.84569	0.126651148	0.037137846	0.043466561	0.009644364	_	_	_	_	CAVETDSWGKFQF	CASSFQGLSTDTQYF	TRBJ2-3	TRAJ24		HCRT	HCRT_1	negative	negative	1	P	P_1	LL_1	482 HCRT_1	tetramer			Extended	482	482__47.3
TRBV12-3	TRAV8-3	TCR99	1.05688	1.00753	0.975705	0.986217	0.00463249	0.030448762	0.006199313	0.011531495	*	_	_	_	CAVGVADSWGKLQF	CASSFQGLSTDTQYF	TRBJ2-3	TRAJ24		HA69	HA69_1	negative	negative	1	P	P_1	FL_1	687 HA69_1	tetramer			PNAS	687	687_Px_20.6
TRBV12-3	TRAV2	TCR88	0.973164	1.0279	0.972096	0.961816	0.010101967	0.012721467	0.006617909	0.032978114	_	_	_	_	CAVETDSWGKLQF	CASSRSGQSIQYF	TRBJ2-4	TRAJ24		HCRT	HCRT_2	negative	negative	2	P	P_2	FL_2	166 HCRT_2	tetramer			Extended	166	166__22.8
TRBV13	TRAV22	TCR107	1.02291	1.03114	1.03629	1.02198	0.010377636	0.013188148	0.015052762	0.0084273	_	_	_	_	CAVKTDSWGKFQF	CASSFTGGDYGYTF	TRBJ1-2	TRAJ24		HCRT	HCRT_1	negative	negative	1	P	P_1	FL_1	022 HCRT_1	tetramer			PNAS	022	022_Px_19.8
TRBV13	TRAV13-1	TCR95	1.01157	0.983612	1.04828	1.02183	0.002231868	0.024326299	0.050994432	0.004722846	_	_	_	_	CAARTTDSWGKLQF	CASSLGRTGSYEQYF	TRBJ2-7	TRAJ24		HCRT	HCRT_1	negative	negative	1	P	P_1	LL_1	284 HCRT_1	tetramer			PNAS	284	284__25
TRBV14	TRAV2	TCR218	1.01505	1.01368	1.01653	0.972516	0.019328203	0.010545777	0.01985071	0.007373473	_	_	_	_	CAVETDSWGKLQF	CASSLRDSSYNEQFF	TRBJ2-1	TRAJ24		NP136	NP136_3	negative	negative	3	P	P_3	FF_3	032 NP136_3	tetramer			Extended	032	032__34.7
TRBV14	TRAV9-2	TCR114	1.01919	1.0048	0.982521	1.02682	0.004311454	0.037133636	0.015265912	0.043726858	_	_	_	_	CALSRTTDSWGKLQF	CASSQGRGSYEQYF	TRBJ2-7	TRAJ24		HCRT	HCRT_1	negative	negative	1	P	P_1	FL_1	143 HCRT_1	tetramer			PNAS	143	143__22.3
TRBV15	TRAV2	TCR32	1.14403	1.26524	1.20684	1.20185	0.081195753	0.042706085	0.055672427	0.036746008	_	_	_	_	CAVETDSWGKFQF	CATSRDTMTSIGTDTQYF	TRBJ2-3	TRAJ24		HCRT	HCRT_1	negative	negative	1	P	P_1	FL_1	665 HCRT_1	tetramer			Extended	665	665__13
TRBV15	TRAV2	TCR08	0.962524	1.006	0.965726	0.977947	0.002890488	0.011873335	0.021783108	0.002601642	_	_	_	_	CAVETDSWGKLQF	CATSRDTMTSIGTDTQYF	TRBJ2-3	TRAJ24		HCRT	HCRT_2	negative	negative	2	C	C_2	FL_1|LL_1	023 HCRT_1|036 HCRT_1	tetramer			PNAS	023|036	023_Px_50.1|036_Px_21.4
TRBV15	TRAV5	TCR98	1.00802	0.9952	1.01001	1.00382	0.024083492	0.037351306	0.04348378	0.024974532	_	_	_	_	CAESMTTDSWGKFQF	CATSRAYPGQGLFF	TRBJ2-1	TRAJ24		HCRT	HCRT_1	negative	negative	1	C	C_1	FF_1	435 HCRT_1	tetramer			PNAS	435	435_Px_16.1
TRBV15	TRAV2	TCR04	0.96587	1.03016	1.02892	1.04919	0.008942265	0.037367567	0.030006064	0.018368769	_	_	_	_	CAVETDSWGKFQF	CATSSGGGGKAYGYTF	TRBJ1-2	TRAJ24		HCRT	HCRT_2	negative	negative	2	C|P	C_1|P_1	FF_2	280 HCRT_1|524 HCRT_1	tetramer			Extended	280|524	280__57.5|524__18.9
TRBV15	TRAV2	TCR02	0.988381	1.04752	1.01279	1.00705	0.007622277	0.011494924	0.021630479	0.009546108	_	_	_	_	CAVETDSWGKLQF	CATSSGGGGKAYGYTF	TRBJ1-2	TRAJ24		HCRT	HCRT_11	negative	negative	11	C|P	C_4|P_7	FF_4|FL_2|LL_5	014 HCRT_2|023 HCRT_1|032 HCRT_1|143 HCRT_2|280 HCRT_1|494 HCRT_2|982 HCRT_2	tetramer			Extended|PNAS	014|023|032|143|280|494|982	014__35.6|023_Px_50.1|032__34.7|143__22.3|280__57.5|494__33.5|982_Px_20.6
TRBV18	TRAV21	TCR128	0.945897	1.07118	0.954078	0.991541	0.001614875	0.028340608	0.010036841	0.05128689	_	_	_	_	CAVRLDSWGKLQF	CASSPLSSGGNTIYF	TRBJ1-3	TRAJ24		HCRT	HCRT_1	negative	negative	1	P	P_1	LL_1	146 HCRT_1	tetramer			Extended	146	146_Px_16
TRBV18	TRAV2	TCR09	1.06374	1.0005	1.0461	1.10684	0.020210594	0.01858216	0.028227686	0.018147853	_	_	_	_	CAVETDSWGKLQF	CASSPTGRPQETQYF	TRBJ2-5	TRAJ24		HCRT	HCRT_1	negative	negative	1	C	C_1	LL_1	494 HCRT_1	tetramer			PNAS	494	494__33.5
TRBV18	TRAV12-1	TCR120	0.996656	0.954292	0.913043	1.0078	0.026546	0.019817602	0.100631296	0.048900139	_	_	_	_	CAVSPATDSWGKFQF	CASSPPTGSSTDTQYF	TRBJ2-3	TRAJ24		HCRT	HCRT_1	negative	negative	1	P	P_1	FF_1	174 HCRT_1	tetramer			Extended	174	174__58.6
TRBV19	TRAV8-3	TCR187	1.37656	1.04421	1.07612	1.00957	0.052374267	0.02988921	0.028171762	0.012139158	**	_	_	_	CAVGSTDSWGKLQF	CASRLDPTGHMNTEAFF	TRBJ1-1	TRAJ24		HA69	HA69_7	HA69	HA69	7	P	P_7	LL_7	2272 HA69_7	tetramer		TCR187	Extended	2272	2272__11
TRBV19	TRAV8-3	TCR124	1.80894	0.942535	0.927142	0.922011	0.074115365	0.030608406	0.021815107	0.010044521	***	_	_	_	CAVGATDSWGKFQF	CASSIDATGHSNQPQHF	TRBJ1-5	TRAJ24		HA69	HA69_1	HA69	HA69	1	P	P_1	FL_1	344 HA69_1	tetramer			Extended	344	344__52.3
TRBV19	TRAV12-2	TCR105	2.1671	1.03583	1.05982	1.01101	0.043792662	0.026687201	0.036725889	0.014535469	***	_	_	_	CAVNRADSWGKLQF	CASSIDKTGHSNQPQHF	TRBJ1-5	TRAJ24		HA69	HA69_2	HA69	HA69	2	P	P_2	FL_2	021 HA69_2	tetramer			PNAS	021	021_Px_22.4
TRBV19	TRAV2	TCR249	1.04444	0.999895	1.01464	0.9841	0.011695488	0.01674544	0.029110411	0.017113825	_	_	_	_	CAVETDSWGKFQF	CASSPQGGLAEQYF	TRBJ2-7	TRAJ24		HA69	HA69_2	negative	negative	2	P	P_2	LL_2	2272 HA69_2	tetramer			Extended	2272	2272__11
TRBV19	TRAV8-3	TCR108	2.43697	1.01163	0.991125	0.987225	0.077825438	0.024051017	0.019700472	0.015709629	**	_	_	_	CAVGFTDSWGKLQF	CASSIDPSGNHYNEQFF	TRBJ2-1	TRAJ24		HA69	HA69_2	HA69	HA69	2	C	C_2	LL_2	023 HA69_2	tetramer			PNAS	023	023_Px_50.1
TRBV19	TRAV8-6	TCR112	1.47744	0.967157	0.953623	1.01065	0.039744937	0.027375805	0.004438556	0.030756711	***	_	_	_	CAVRATDSWGKLQF	CASSGQVRTDTQYF	TRBJ2-3	TRAJ24		HA69	HA69_12	HA69	HA69	12	P	P_12	LL_12	982 HA69_12	tetramer|dextramer	TCR112		PNAS	982	982_Px_20.6
TRBV19	TRAV2	TCR93	1.02974	1.05529	0.982218	0.976937	0.033678164	0.001895563	0.013943813	0.036738574	_	_	_	_	CAVETDSWGKLQF	CASSLQGTPNGNQPQHF	TRBJ1-5	TRAJ24		HA69	HA69_1	negative	negative	1	P	P_1	LL_1	287 HA69_1	tetramer			Extended	287	287__39.1
TRBV19	TRAV8-3	TCR106	3.31137	0.986473	1.01889	1.0563	0.081719094	0.027722448	0.02632502	0.040630774	***	_	_	_	CAVGLTDSWGKLQF	CASSIDKQGNSYNEQFF	TRBJ2-1	TRAJ24		HA69	HA69_2	HA69	HA69	2	P	P_2	FL_2	021 HA69_2	tetramer			PNAS	021	021_Px_22.4
TRBV19	TRAV8-3	TCR97	7.20789	1.13142	1.06452	1.02867	0.236051735	0.112305854	0.082463245	0.010950002	***	_	_	_	CAVGVADSWGKLQF	CASSIVAGGTSYNEQFF	TRBJ2-1	TRAJ24		HA69|HCRT	HA69_12_HCRT_7	HA69	HA69	19	C|P	C_7|P_12	FL_11|LL_8	110 HCRT_7|165 HA69_8|344 HA69_4	tetramer|dextramer			Extended|PNAS	110|165|344	110_Px_10.8|165__27.3|344__52.3
TRBV19	TRAV24	TCR21	1.03628	1.07095	1.04807	1.0772	0.008168274	0.011461474	0.023292679	0.041351972	*	**	_	_	CAFTTDSWGKFQF	CASSILGGGSGYTF	TRBJ1-2	TRAJ24		HCRT	HCRT_10	negative	negative	10	P	P_10	FL_9|LL_1	143 HCRT_9|482 HCRT_1	tetramer			Extended|PNAS	143|482	143__22.3|482__47.3
TRBV19	TRAV8-3	TCR100	2.50443	0.961979	0.991407	1.01768	0.048206099	0.006698549	0.016181696	0.020156383	***	_	_	_	CAVVTTDSWGKFQF	CASSDSPTGHGNQPQHF	TRBJ1-5	TRAJ24		HA69|HCRT	HA69_1_HCRT_1	HA69	HA69	2	P	P_2	FL_2	687 HA69_1|687 HCRT_1	tetramer|dextramer	TCR100		PNAS	687	687_Px_20.6
TRBV19	TRAV2	TCR84	1.05141	1.11079	1.00189	1.08422	0.027537733	0.051475637	0.037246238	0.023039077	_	_	_	_	CAVETDSWGKLQF	CASSGGQAYYGYTF	TRBJ1-2	TRAJ24		HA69	HA69_1	negative	negative	1	P	P_1	FL_1	166 HA69_1	tetramer			Extended	166	166__22.8
TRBV2	TRAV20	TCR101	0.878842	1.48656	2.50694	1.82338	0.019895063	0.027316642	0.130420071	0.158051386	_	***	***	*	CAVQARSWGKLQF	CASTGSYNSPLHF	TRBJ1-6	TRAJ24		HCRT	HCRT_1	HCRT1_8_HCRT2_6	HCRT	1	P	P_1	FL_1	687 HCRT_1	tetramer			PNAS	687	687_Px_20.6
TRBV2	TRAV2	TCR68	1.16822	1.34683	1.08515	1.10177	0.184512061	0.209884504	0.036918772	0.036918772	_	_	_	_	CAVETDSWGKLQF	CASSGAGGFYNEQFF	TRBJ2-1	TRAJ24		HCRT	HCRT_6	negative	negative	6	C|P	C_3|P_3	FF_2|LL_4	014 HCRT_2|482 HCRT_1|494 HCRT_3	tetramer			Extended|PNAS	014|482|494	014__35.6|482__47.3|494__33.5
TRBV2	TRAV2	TCR236	0.985204	1.01881	0.980322	0.98317	0.03282387	0.034245437	0.046338994	0.012818285	_	_	_	_	CAVETDSWGKLQF	CASSVVAGFYNEQFF	TRBJ2-1	TRAJ24		HCRT	HCRT_1	negative	negative	1	P	P_1	FF_1	032 HCRT_1	tetramer			Extended	032	032__34.7
TRBV20-1	TRAV12-2	TCR121	1.07124	1.0019	0.987764	1.00927	0.010799334	0.038201464	0.020618466	0.012509097	*	_	_	_	CAGRTDSWGKFQF	CSARDRWQQTSYEQYF	TRBJ2-7	TRAJ24		HCRT	HCRT_1	negative	negative	1	C	C_1	FF_1	362 HCRT_1	tetramer			Extended	362	362__NA
TRBV20-1	TRAV2	TCR94	1.02566	0.974342	1.0183	1.05792	0.040867745	0.018043571	0.038225714	0.033012519	_	_	_	_	CAVETDSWGKLQF	CSARVLGQENSPLHF	TRBJ1-6	TRAJ24		NP136	NP136_1	negative	negative	1	P	P_1	FL_1	166 NP136_1	tetramer			Extended	166	166__22.8
TRBV20-1	TRAV2	TCR229	0.895427	0.979582	0.934244	0.94946	0.013597209	0.037722322	0.038167695	0.062444352	_	_	_	_	CAVETDSWGKLQF	CSAITGGGGNIQYF	TRBJ2-4	TRAJ24		NP136	NP136_2	negative	negative	2	P	P_2	FF_2	032 NP136_2	tetramer			Extended	032	032__34.7
TRBV20-1	TRAV2	TCR74	0.94123	0.949043	0.996351	0.983086	0.017136189	0.025382234	0.009631147	0.035321909	_	_	_	_	CAVETDSWGKLQF	CSARDSFTDTQYF	TRBJ2-3	TRAJ24		HCRT	HCRT_1	negative	negative	1	P	P_1	FL_1	665 HCRT_1	tetramer			Extended	665	665__13
TRBV20-1	TRAV26-2	TCR111	0.985539	0.992112	1.01354	0.973049	0.017167835	0.00828552	0.01845595	0.007404261	_	_	_	_	CTLVNEGSWGKLQF	CSARAGTLNFDEQFF	TRBJ2-1	TRAJ24		NP136	NP136_1	negative	negative	1	C	C_1	LL_1	494 NP136_1	tetramer			PNAS	494	494__33.5
TRBV20-1	TRAV2	TCR19	1.01297	1.08011	1.0514	1.06367	0.012139594	0.02495106	0.042110751	0.036869371	_	_	_	_	CAVETDSWGKLQF	CSASPLGRGTEAFF	TRBJ1-1	TRAJ24		HCRT	HCRT_2	negative	negative	2	P	P_2	FF_1|LL_1	524 HCRT_1|982 HCRT_1	tetramer			Extended|PNAS	524|982	524__18.9|982_Px_20.6
TRBV20-1	TRAV2	TCR39	0.980429	1.04274	1.00598	1.02085	0.026551033	0.018039771	0.012455377	0.005023486	_	_	_	_	CAVETDSWGKFQF	CSASPLGRGTEAFF	TRBJ1-1	TRAJ24		HCRT	HCRT_1	negative	negative	1	P	P_1	FF_1	524 HCRT_1	tetramer			Extended	524	524__18.9
TRBV20-1	TRAV8-6	TCR130	1.03109	0.995177	1.05308	1.00998	0.044620734	0.023995762	0.068267573	0.04985656	_	_	_	_	CAVSPDSWGKLQF	CSEKISGTEAFF	TRBJ1-1	TRAJ24		HCRT	HCRT_1	negative	negative	1	P	P_1	FL_1	665 HCRT_1	tetramer			Extended	665	665__13
TRBV20-1	TRAV9-2	TCR103	1.11326	1.10074	1.05133	1.0966	0.029820103	0.037218339	0.059765458	0.037367933	*	_	_	_	CALTDSWGKLQF	CSVRGEKAFF	TRBJ1-1	TRAJ24		HCRT	HCRT_1	negative	negative	1	C	C_1	FL_1	5688 HCRT_1	tetramer			PNAS	5688	5688_Px_20.6
TRBV20-1	TRAV26-1	TCR251	1.03517	1.04999	1.01369	1.03034	0.010034759	0.023780209	0.019468605	0.024093552	_	_	_	_	CIVRGRDSWGKFQF	CSAPGGRAETQYF	TRBJ2-5	TRAJ24		HCRT|NP136	HCRT_1_NP136_2	negative	negative	3	P	P_3	FF_3	531 HCRT_1|531 NP136_2	tetramer			Extended	531	531__65.1
TRBV20-1	TRAV2	TCR242	1.06005	1.0592	1.065	1.03822	0.017769945	0.028415303	0.005941849	0.019166293	_	_	*	_	CAVETDSWGKLQF	CSATPLAGETYEQYF	TRBJ2-7	TRAJ24		NP136	NP136_3	negative	negative	3	P	P_3	FF_3	032 NP136_3	tetramer			Extended	032	032__34.7
TRBV20-1	TRAV12-2	TCR116	0.963861	3.20714	0.990428	0.990674	0.031262272	0.14069508	0.012091577	0.028397989	_	***	_	_	CAVSYLGGKFQF	CSARGVTSGSNEQFF	TRBJ2-1	TRAJ24		NP136	NP136_19	NP136	NP136	19	P	P_19	FL_19	321 NP136_19	tetramer			PNAS	321	321__14.7
TRBV25-1	TRAV2	TCR73	0.961195	0.96242	1.0073	1.00333	0.01257756	0.014175992	0.03527754	0.008074021	_	_	_	_	CAVETDSWGKLQF	CASSVKNRASGYTF	TRBJ1-2	TRAJ24		HCRT	HCRT_1	negative	negative	1	P	P_1	FL_1	166 HCRT_1	tetramer			Extended	166	166__22.8
TRBV27	TRAV2	TCR78	0.956842	0.991687	0.984077	0.985648	0.028452124	0.022516019	0.016473994	0.017883346	_	_	_	_	CAVETDSWGKLQF	CASSFQSDTSGANVLTF	TRBJ2-6	TRAJ24		HCRT	HCRT_1	negative	negative	1	P	P_1	FL_1	166 HCRT_1	tetramer			Extended	166	166__22.8
TRBV28	TRAV2	TCR41	0.858493	0.809489	0.817587	1.01017	0.02483722	0.019936799	0.018524341	0.015858405	_	_	_	_	CAVETDSWGKLQF	CASSLSVYEQYF	TRBJ2-7	TRAJ24		HCRT	HCRT_1	negative	negative	1	C	C_1	FF_1	435 HCRT_1	tetramer			PNAS	435	435_Px_16.1
TRBV28	TRAV2	TCR66	1.0448	1.04194	0.973487	1.02937	0.02708489	0.064961484	0.017841832	0.009938348	_	_	_	_	CAAVAMTTDSWGKLQF	CASSLTGSRSSYNSPLHF	TRBJ1-6	TRAJ24		HCRT	HCRT_1	negative	negative	1	P	P_1	FL_1	021 HCRT_1	tetramer			PNAS	021	021_Px_22.4
TRBV29-1	TRAV13-1	TCR123	0.953173	1.02756	0.992568	1.01052	0.016636014	0.01262948	0.018762978	0.022890704	_	_	_	_	CAASRADSWGKFQF	CSVDRGETQYF	TRBJ2-5	TRAJ24		HCRT	HCRT_1	negative	negative	1	P	P_1	FF_1	440 HCRT_1	tetramer			Extended	440	440__31
TRBV29-1	TRAV2	TCR69	0.977494	0.919312	0.885602	0.938968	0.012703629	0.005787688	0.024509212	0.019986412	_	_	_	_	CAVETDSWGKLQF	CSVVSTSASYNEQFF	TRBJ2-1	TRAJ24		HCRT	HCRT_1	negative	negative	1	C	C_1	LL_1	494 HCRT_1	tetramer			PNAS	494	494__33.5
TRBV29-1	TRAV12-3	TCR104	1.08749	1.04464	1.02249	1.01943	0.006266201	0.016530855	0.024487186	0.02068821	***	_	_	_	CAMSGGSWGKLQF	CSVDGGTGGYTF	TRBJ1-2	TRAJ24		NP136	NP136_1	negative	negative	1	C	C_1	FL_1	903 NP136_1	tetramer			PNAS	903	903_Px_56.4
TRBV3-1	TRAV2	TCR14	1.03125	0.989007	1.03125	1.00711	0.040432083	0.027096446	0.018868103	0.028165787	_	_	_	_	CAVETDSWGKLQF	CASSQGGTYRETQYF	TRBJ2-5	TRAJ24		HCRT	HCRT_1	negative	negative	1	P	P_1	FL_1	143 HCRT_1	tetramer			PNAS	143	143__22.3
TRBV30	TRAV2	TCR92	0.931994	0.940625	0.943567	1.01328	0.016721168	0.024898406	0.022236642	0.028596899	_	_	_	_	CAVETDSWGKLQF	CACDRGHMNTEAFF	TRBJ1-1	TRAJ24		HCRT	HCRT_1	negative	negative	1	P	P_1	FL_1	665 HCRT_1	tetramer			Extended	665	665__13
TRBV30	TRAV2	TCR65	1.12805	1.04927	1.1046	1.04242	0.046570121	0.052455659	0.092495948	0.021777345	_	_	_	_	CAVETDSWGKLQF	CAWSGQGFDEQHF	TRBJ2-7	TRAJ24		HCRT	HCRT_1	negative	negative	1	C	C_1	FF_1	435 HCRT_1	tetramer			PNAS	435	435_Px_16.1
TRBV4-1	TRAV1-2	TCR119	1.00855	0.988706	1.01377	1.00958	0.007017068	0.010092807	0.007806827	0.005526153	_	_	_	_	CAVTGSGWGKFQF	CASWGVLGSNEKLFF	TRBJ1-4	TRAJ24		HCRT	HCRT_1	negative	negative	1	P	P_1	FF_1	037 HCRT_1	tetramer			Extended	037	037__9
TRBV4-2	TRAV2	TCR71	0.930802	0.971906	1.00364	1.00987	0.035601209	0.008321356	0.031652252	0.022743081	_	_	_	_	CAVETDSWGKLQF	CASSQADNRDGYTF	TRBJ1-2	TRAJ24		HCRT	HCRT_1	negative	negative	1	C	C_1	LL_1	494 HCRT_1	tetramer			PNAS	494	494__33.5
TRBV4-2	TRAV9-2	TCR133	1.00637	0.965608	0.978912	0.99908	0.023186771	0.031691024	0.030572068	0.057424612	_	_	_	_	CALRMTTDSWGKFQF	CASSQDWWASGVQETQYF	TRBJ2-5	TRAJ24		HCRT	HCRT_1	negative	negative	1	P	P_1	FF_1	257 HCRT_1	tetramer			Extended	257	257__27.8
TRBV4-2	TRAV2	TCR01	0.99579	0.989024	1.02611	1.03152	0.010713136	0.027344059	0.01841963	0.004923801	_	_	_	*	CAVETDSWGKLQF	CASSQETQGRNYGYTF	TRBJ1-2	TRAJ24		HA69|HCRT|NP136	HA69_2_HCRT_7_NP136_1	negative	negative	10	C|P	C_1|P_9	FF_6|FL_1|LL_3	014 HCRT_3|1400 HCRT_1|1768 NP136_1|440 HA69_1|482 HCRT_1|524 HCRT_1|880 HA69_1|982 HCRT_1	tetramer			Extended|PNAS	014|1400|1768|440|482|524|880|982	014__35.6|1400__18.5|1768__18.4|440__31|482__47.3|524__18.9|880__19.2|982_Px_20.6
TRBV4-2	TRAV2	TCR217	1.03989	1.0453	0.982082	1.00896	0.030684519	0.014791123	0.01363627	0.038748426	_	_	_	_	CAVETDSWGKLQF	CASSQGKDQPQHF	TRBJ1-5	TRAJ24		HCRT|NP136	HCRT_1_NP136_1	negative	negative	2	P	P_2	FF_2	531 HCRT_1|531 NP136_1	tetramer			Extended	531	531__65.1
TRBV4-2	TRAV2	TCR348	1.02159	1.07469	1.00299	1.0468	0.02756999	0.029693392	0.026020015	0.008171563	_	_	_	_	CAVETDSWGKLQF	CASSQDHRGTGNTIYF	TRBJ1-3	TRAJ24		HCRT	HCRT_1	negative	negative	1	P	P_1	FF_1	531 HCRT_1	tetramer			Extended	531	531__65.1
TRBV4-2	TRAV2	TCR03	0.987154	1.02233	1.03192	1.00796	0.025937346	0.021119765	0.01809892	0.010985684	_	_	_	_	CAVETDSWGKFQF	CASSQETQGRNYGYTF	TRBJ1-2	TRAJ24		HA69|HCRT	HA69_1_HCRT_2	negative	negative	3	P	P_3	LL_3	287 HCRT_1|482 HCRT_1|880 HA69_1	tetramer			Extended	287|482|880	287__39.1|482__47.3|880__19.2
TRBV4-2	TRAV2	TCR186	1.01875	0.960204	1.01	0.975622	0.038895483	0.012730135	0.016684022	0.046291876	_	_	_	_	CAVEEDDSWGKFQF	CASSQGQSQGRGYGYTF	TRBJ1-2	TRAJ24		HCRT	HCRT_3	negative	negative	3	P	P_3	FF_3	233 HCRT_3	tetramer			Extended	233	233__22.9
TRBV4-2	TRAV24	TCR298	1.06385	1.03272	1.03601	0.997123	0.007734346	0.018716813	0.010019993	0.048112994	_	_	_	_	CAFTTDSWGKFQF	CASSPDGTGVGNTIYF	TRBJ1-3	TRAJ24		HCRT	HCRT_1	negative	negative	1	P	P_1	FF_1	014 HCRT_1	tetramer			Extended	014	014__35.6
TRBV4-2	TRAV2	TCR76	0.909232	0.971222	0.998135	0.9632	0.01132993	0.002798425	0.027769333	0.008809235	_	_	_	_	CAVETDSWGKLQF	CASSQALSASLSYNEQFF	TRBJ2-1	TRAJ24		HCRT	HCRT_5	negative	negative	5	P	P_5	FL_5	166 HCRT_5	tetramer			Extended	166	166__22.8
TRBV4-2	TRAV2	TCR316	0.926649	0.916162	0.971394	0.907539	0.033147248	0.021082928	0.013194906	0.001528184	_	_	_	_	CAVETDSWGKLQF	CASSPDGTGVGNTIYF	TRBJ1-3	TRAJ24		NP136	NP136_1	negative	negative	1	P	P_1	FF_1	531 NP136_1	tetramer			Extended	531	531__65.1
TRBV4-3	TRAV2	TCR86	0.971047	0.918763	0.942439	0.961922	0.015895273	0.026584219	0.005786726	0.037553645	_	_	_	_	CAVETDSWGKFQF	CASSQGPNSPLHF	TRBJ1-6	TRAJ24		NP136	NP136_1	negative	negative	1	P	P_1	FL_1	166 NP136_1	tetramer			Extended	166	166__22.8
TRBV4-3	TRAV2	TCR227	0.973779	0.945043	0.971983	0.97773	0.013804511	0.039914352	0.026490509	0.026573178	_	_	_	_	CAVETDSWGKLQF	CASSQGAGAQTYYGYTF	TRBJ1-2	TRAJ24		HA69	HA69_3	negative	negative	3	P	P_3	FF_3	963 HA69_3	tetramer			Extended	963	963__7.5
TRBV4-3	TRAV2	TCR35	1.0082	1.07219	1.05059	1.06535	0.029467769	0.006630766	0.02439213	0.037429453	_	_	_	_	CAVETDSWGKFQF	CASSQGDVNYGYTF	TRBJ1-2	TRAJ24		HCRT	HCRT_2	negative	negative	2	P	P_2	FF_2	014 HCRT_1|233 HCRT_1	tetramer			Extended	014|233	014__35.6|233__22.9
TRBV4-3	TRAV2	TCR13	1.00451	1.02637	1.01099	1.00948	0.011263035	0.007905167	0.010183441	0.009316409	_	_	_	_	CAVETDSWGKLQF	CASSQGDVNYGYTF	TRBJ1-2	TRAJ24		HCRT	HCRT_1	negative	negative	1	C	C_1	FF_1	435 HCRT_1	tetramer			PNAS	435	435_Px_16.1
TRBV4-3	TRAV2	TCR223	1.05857	0.993668	1.01029	0.984962	0.040488027	0.022649922	0.036859932	0.031865172	_	_	_	_	CAVETDSWGKLQF	CASSQGRTGGLNTEAFF	TRBJ1-7	TRAJ24		HA69	HA69_4	negative	negative	4	P	P_4	FF_4	524 HA69_4	tetramer			Extended	524	524__18.9
TRBV4-3	TRAV2	TCR89	1.04301	1.04618	0.998163	1.03737	0.157020307	0.139760032	0.185097495	0.201533747	_	_	_	_	CAVETDSWGKFQF	CASKFQGLASGELFF	TRBJ2-2	TRAJ24		HA69	HA69_1	negative	negative	1	P	P_1	FL_1	166 HA69_1	tetramer			Extended	166	166__22.8
TRBV4-3	TRAV26-1	TCR96	1.05519	1.0484	1.02768	0.983094	0.02409524	0.029007314	0.015096022	0.019959668	_	_	_	_	CIVGGSWGKLQF	CASSQLAGYYEQYF	TRBJ2-7	TRAJ24		HCRT	HCRT_2	negative	negative	2	P	P_2	LL_2	284 HCRT_2	tetramer			PNAS	284	284__25
TRBV4-3	TRAV2	TCR12	1.03303	1.06419	1.04512	1.03652	0.023357395	0.016289717	0.012536527	0.039555643	_	*	_	_	CAVETDSWGKLQF	CASSQGNTGHSPLHF	TRBJ1-6	TRAJ24		HCRT	HCRT_2	negative	negative	2	C|P	C_1|P_1	FF_1|FL_1	014 HCRT_1|036 HCRT_1	tetramer			Extended|PNAS	014|036	014__35.6|036_Px_21.4
TRBV4-3	TRAV2	TCR207	1.04395	1.02078	1.03512	1.00707	0.00401376	0.019990901	0.02820372	0.020952183	*	_	_	_	CAVETDSWGKFQF	CASSQGRTGGLNTEAFF	TRBJ1-7	TRAJ24		HA69	HA69_3	negative	negative	3	P	P_3	FF_3	524 HA69_3	tetramer			Extended	524	524__18.9
TRBV5-1	TRAV10	TCR102	1.06105	0.967054	0.962209	0.944767	0.060303713	0.055393821	0.016529769	0.035044848	_	_	_	_	CVVSRLTDSWGKFQF	CASSLAQEALKYEQYF	TRBJ2-7	TRAJ24		HCRT	HCRT_1	negative	negative	1	P	P_1	FL_1	687 HCRT_1	tetramer			PNAS	687	687_Px_20.6
TRBV5-1	TRAV2	TCR79	0.951383	0.952	0.955304	0.974067	0.023557922	0.014402704	0.014713332	0.006254072	_	_	_	_	CAVETDSLGKLQF	CASSLEKGGTGYTF	TRBJ1-2	TRAJ24		HCRT	HCRT_1	negative	negative	1	P	P_1	FL_1	665 HCRT_1	tetramer			Extended	665	665__13
TRBV5-1	TRAV2	TCR236	0.985204	1.01881	0.980322	0.98317	0.03282387	0.034245437	0.046338994	0.012818285	_	_	_	_	CAVETDSWGKLQF	CASSLSGPGANVLTF	TRBJ2-6	TRAJ24		HCRT	HCRT_1	negative	negative	1	P	P_1	FF_1	531 HCRT_1	tetramer			Extended	531	531__65.1
TRBV5-1	TRAV2	TCR241	1.03044	1.01697	1.02234	0.984935	0.015020151	0.011367128	0.029556291	0.025135064	_	_	_	_	CAVETDSWGKLQF	CASSEGTDSNQPQHF	TRBJ1-5	TRAJ24		NP136	NP136_3	negative	negative	3	P	P_3	FF_3	2400 NP136_3	tetramer			Extended	2400	2400__56.4
TRBV5-1	TRAV2	TCR85	0.996823	1.11247	1.04464	1.02799	0.001980179	0.031530355	0.016881805	0.033274907	_	_	_	_	CAVETDSWGKLQF	CASSLSSYEQFF	TRBJ2-1	TRAJ24		NP136	NP136_1	negative	negative	1	P	P_1	FL_1	166 NP136_1	tetramer			Extended	166	166__22.8
TRBV5-1	TRAV2	TCR204	1.02493	1.02178	1.00986	1.02466	0.00920933	0.00807229	0.027088104	0.011253676	_	_	_	_	CAVETDSWGKLQF	CASSKGQGGQNIQYF	TRBJ2-4	TRAJ24		NP136	NP136_3	negative	negative	3	P	P_3	FF_3	774 NP136_3	tetramer			Extended	774	774__11.4
TRBV5-5	TRAV8-2	TCR113	1.02275	1.03337	1.08153	1.00834	0.033793056	0.024875713	0.041584589	0.043197667	_	_	_	_	CAVSPSDSWGKLQF	CASSYPGLSQETQYF	TRBJ2-5	TRAJ24		HA69	HA69_1	negative	negative	1	P	P_1	LL_1	982 HA69_1	tetramer			PNAS	982	982_Px_20.6
TRBV6-1	TRAV2	TCR81	1.06078	1.09194	1.09966	1.0393	0.000643259	0.009406924	0.021922541	0.02200418	_	**	*	_	CAVETDSWGKLQF	CASSFDFLGYEQYF	TRBJ2-7	TRAJ24		HA69	HA69_1	negative	negative	1	P	P_1	FL_1	166 HA69_1	tetramer			Extended	166	166__22.8
TRBV6-1	TRAV10	TCR252	0.958606	0.981123	0.993798	0.951864	0.00372446	0.017853227	0.023045262	0.05846327	_	_	_	_	CVVSFMTTDSWGKFQF	CASSVDRAYGYTF	TRBJ1-2	TRAJ24		HCRT	HCRT_1	negative	negative	1	P	P_1	FF_1	032 HCRT_1	tetramer			Extended	032	032__34.7
TRBV6-1	TRAV10	TCR129	1.0056	1.0315	1.01111	1.01479	0.026991399	0.024117675	0.052721394	0.061471765	_	_	_	_	CVVIRMTTDSWGKFQF	CASSESGAGAYEQYF	TRBJ2-7	TRAJ24		HCRT	HCRT_1	negative	negative	1	P	P_1	FL_1	166 HCRT_1	tetramer			Extended	166	166__22.8
TRBV6-1	TRAV2	TCR91	1.06677	0.984195	1.05813	1.03355	0.011491101	0.01332746	0.03068736	0.032591188	*	_	_	_	CAVETDSWGKLQF	CASSAGPYPAETQYF	TRBJ2-5	TRAJ24		HA69	HA69_1	negative	negative	1	P	P_1	FL_1	166 HA69_1	tetramer			Extended	166	166__22.8
TRBV6-1	TRAV10	TCR118	1.02648	1.13817	1.00921	1.10593	0.057258799	0.11066127	0.090523127	0.060171526	_	_	_	_	CVVSALATDSWGKFQF	CASDLVSNQPQHF	TRBJ1-5	TRAJ24		HA69	HA69_1	negative	negative	1	P	P_1	FL_1	166 HA69_1	tetramer			Extended	166	166__22.8
TRBV6-1	TRAV2	TCR90	1.04044	1.02923	1.08599	0.995743	0.017220782	0.028676269	0.008851693	0.023573641	_	_	*	_	CAVETDSWGKFQF	CASSIGPYPPETQYF	TRBJ2-5	TRAJ24		HA69	HA69_1	negative	negative	1	P	P_1	FL_1	166 HA69_1	tetramer			Extended	166	166__22.8
TRBV6-1	TRAV2	TCR206	1.09601	1.00204	1.01927	1.01825	0.034606996	0.018532561	0.031486244	0.022410665	_	_	_	_	CAVETDSWGKLQF	CASRLAGNTGELFF	TRBJ2-2	TRAJ24		HCRT	HCRT_1	negative	negative	1	P	P_1	FF_1	531 HCRT_1	tetramer			Extended	531	531__65.1
TRBV6-1	TRAV2	TCR244	1.07177	1.05431	1.01176	1.01868	0.002878471	0.044362065	0.016220511	0.023111395	_	_	_	_	CAVETDSWGKLQF	CASRKGLGDTDTQYF	TRBJ2-3	TRAJ24		HA69	HA69_3	negative	negative	3	C	C_3	FF_3	280 HA69_3	tetramer			Extended	280	280__57.5
TRBV6-1	TRAV10	TCR125	0.916511	0.957854	1.03358	1.01204	0.022554646	0.016764737	0.031679428	0.023167782	_	_	_	_	CVVSALTTDSWGKFQF	CASSEAGQGAYEQYF	TRBJ2-7	TRAJ24		HCRT	HCRT_1	negative	negative	1	P	P_1	FL_1	166 HCRT_1	tetramer			Extended	166	166__22.8
TRBV6-5	TRAV12-3	TCR219	1.03881	0.989278	0.987235	0.993873	0.010661533	0.019978553	0.019152412	0.02123117	_	_	_	_	CAQKAGGTTDSWGKFQF	CASRTVGNTIYF	TRBJ1-3	TRAJ24		HCRT	HCRT_1	negative	negative	1	P	P_1	LL_1	146 HCRT_1	tetramer			Extended	146	146_Px_16
TRBV6-5	TRAV26-1	TCR131	0.984599	0.968193	0.974889	0.954298	0.02306379	0.017996734	0.020943827	0.019377927	_	_	_	_	CIPTTDSWGKFQF	CASRRSSGRLETQYF	TRBJ2-5	TRAJ24		HCRT	HCRT_1	negative	negative	1	P	P_1	FF_1	440 HCRT_1	tetramer			Extended	440	440__31
TRBV6-5	TRAV8-3	TCR126	0.997419	0.986109	0.985495	1.00295	0.033214724	0.02692829	0.005962843	0.009381086	_	_	_	_	CAVDLLEGSWGKLQF	CASIKMGQIVTEAFF	TRBJ1-1	TRAJ24		HCRT	HCRT_1	negative	negative	1	P	P_1	FL_1	166 HCRT_1	tetramer			Extended	166	166__22.8
TRBV6-6	TRAV2	TCR216	1.02532	0.966245	0.914406	0.84569	0.126651148	0.037137846	0.043466561	0.009644364	_	_	_	_	CAVETDSWGKFQF	CASSYVQGLRYEQYF	TRBJ2-7	TRAJ24		HCRT	HCRT_1	negative	negative	1	P	P_1	LL_1	426 HCRT_1	tetramer			Extended	426	426__30.9
TRBV6-6	TRAV2	TCR70	0.964526	0.900766	0.964996	1.00994	0.044649137	0.04570956	0.01951873	0.064817383	_	_	_	_	CAVETDSWGKLQF	CASRGTGISNQPQHF	TRBJ1-5	TRAJ24		HCRT	HCRT_1	negative	negative	1	C	C_1	LL_1	494 HCRT_1	tetramer			PNAS	494	494__33.5
TRBV6-6	TRAV8-2	TCR132	1.03641	0.995657	0.990647	0.992718	0.036552078	0.00570818	0.017393116	0.00300864	_	_	_	_	CVVSETSWGKFQF	CASSYPNGRIQESTDTQYF	TRBJ2-3	TRAJ24		HCRT	HCRT_1	negative	negative	1	C	C_1	FL_1	878 HCRT_1	tetramer			Extended	878	878__NA
TRBV6-6	TRAV2	TCR236	0.985204	1.01881	0.980322	0.98317	0.03282387	0.034245437	0.046338994	0.012818285	_	_	_	_	CAVETDSWGKLQF	CASSRPEQGYEQYF	TRBJ2-7	TRAJ24		HCRT	HCRT_1	negative	negative	1	P	P_1	FF_1	531 HCRT_1	tetramer			Extended	531	531__65.1
TRBV7-2	TRAV2	TCR75	0.982736	0.932182	0.948744	0.978977	0.006668424	0.044107477	0.023523452	0.051528602	_	_	_	_	CAVETDSWGKLQF	CASSRGKASGKRTQYF	TRBJ2-5	TRAJ24		HCRT	HCRT_1	negative	negative	1	P	P_1	FL_1	665 HCRT_1	tetramer			Extended	665	665__13
TRBV7-2	TRAV2	TCR63	0.980303	0.952031	0.960949	0.977608	0.032772734	0.030348273	0.030288171	0.034923814	_	_	_	_	CAVETDSWGKLQF	CASSYDRGSKPQHF	TRBJ1-5	TRAJ24		HCRT	HCRT_1	negative	negative	1	P	P_1	LL_1	284 HCRT_1	tetramer			PNAS	284	284__25
TRBV7-3	TRAV2	TCR77	1.13777	1.0228	1.02335	0.998978	0.03724021	0.018941068	0.017783812	0.002723505	*	_	_	_	CAVETDSWGKLQF	CASSPWGESYNEQFF	TRBJ2-1	TRAJ24		NP136	NP136_2	negative	negative	2	P	P_2	FL_2	166 NP136_2	tetramer			Extended	166	166__22.8
TRBV7-3	TRAV2	TCR40	1.07212	1.15286	1.15601	1.00631	0.01805306	0.045394896	0.019164893	0.004553492	*	*	**	_	CAVETDSWGKLQF	CASTLTGLAVLAKNIQYF	TRBJ2-4	TRAJ24		HCRT	HCRT_1	negative	negative	1	C	C_1	LL_1	494 HCRT_1	tetramer			PNAS	494	494__33.5
TRBV7-6	TRAV2	TCR83	0.989286	1.03638	1.05126	1.00503	0.033298672	0.015173636	0.034242976	0.014795315	_	_	_	_	CAVETDSWGKLQF	CASSPIRLGGGHWTQYF	TRBJ2-5	TRAJ24		HA69	HA69_1	negative	negative	1	P	P_1	FL_1	166 HA69_1	tetramer			Extended	166	166__22.8
TRBV7-8	TRAV2	TCR250	1.1034	1.08899	1.07563	1.05854	0.005064042	0.019415202	0.030343283	0.007521306	**	*	_	_	CAVETDSWGKLQF	CASSLGSGRAGFSYEQYF	TRBJ2-7	TRAJ24		HCRT	HCRT_1	negative	negative	1	P	P_1	FF_1	032 HCRT_1	tetramer			Extended	032	032__34.7
TRBV7-9	TRAV2	TCR72	1.05303	1.02725	1.00269	1.04114	0.028989629	0.014885797	0.049091091	0.030380795	_	_	_	_	CAVETDSWGKLQF	CASSSDNTEAFF	TRBJ1-1	TRAJ24		HCRT	HCRT_1	negative	negative	1	P	P_1	FL_1	143 HCRT_1	tetramer			PNAS	143	143__22.3
TRBV7-9	TRAV6	TCR127	1.02293	1.0228	1.01485	0.993226	0.02734598	0.039971811	0.05218567	0.021523756	_	_	_	_	CALSPDSWGKLQF	CASSTRAPTRTGEKLFF	TRBJ1-4	TRAJ24		HA69	HA69_1	negative	negative	1	C	C_1	LL_1	759 HA69_1	tetramer			Extended	759	759__5.7
TRBV7-9	TRAV2	TCR80	1.04254	1.0762	1.01103	1.10153	0.025505292	0.088621378	0.027213478	0.002105413	_	_	_	_	CAVETDSWGKLQF	CASSHSTDTQYF	TRBJ2-3	TRAJ24		NP136	NP136_1	negative	negative	1	P	P_1	FL_1	166 NP136_1	tetramer			Extended	166	166__22.8
TRBV9	TRAV2	TCR38	0.912682	0.982442	0.967019	0.948274	0.015324067	0.011257493	0.02322277	0.03994985	_	_	_	_	CAVETDSWGKFQF	CASSGTLQGTGGYTF	TRBJ1-2	TRAJ24		HCRT|NP136	HCRT_4_NP136_1	negative	negative	5	P	P_5	FF_5	233 HCRT_1|332 NP136_1|524 HCRT_1|531 HCRT_1|948 HCRT_1	tetramer			Extended	233|332|524|531|948	233__22.9|332__13.3|524__18.9|531__65.1|948_Px_16.9
TRBV9	TRAV2	TCR185	0.987006	0.995963	1.01397	0.993781	0.004516623	0.023520535	0.020091886	0.016389063	_	_	_	_	CAVETDSWGKLQF	CASSVALATGEQYF	TRBJ2-7	TRAJ24		HCRT	HCRT_3	negative	negative	3	P	P_3	FF_1|LL_2	233 HCRT_1|482 HCRT_2	tetramer			Extended	233|482	233__22.9|482__47.3
TRBV9	TRAV2	TCR18	1.02986	0.995148	1.06065	1.078	0.009166318	0.006657795	0.028782108	0.017483918	_	_	_	*	CAVETDSWGKLQF	CASSGTLQGTGGYTF	TRBJ1-2	TRAJ24		HCRT	HCRT_3	negative	negative	3	C|P	C_2|P_1	FF_1|FL_2	014 HCRT_1|1400 HCRT_1|901 HCRT_1	tetramer			Extended|PNAS	014|1400|901	014__35.6|1400__18.5|901_Px_21.6
TRBV30	TRAV12-3	TCR110	1.01852	0.976667	1.21037	1.02815	0.0366516991523509	0.027224111801387	0.0293785659482262	0.0231681395156045	_	_	**	_	CAMREGWGKLQF	CAWSVGAPGNTIYF	TRBJ1-3	TRAJ24		HCRT	HCRT_1	HCRT1_8	HCRT	1	C	C_1	LL_1	023 HCRT_1	tetramer			PNAS	023	023_Px_50.1
TRBV19	TRAV8-3	TCR651	2.2913	0.931115	1.0035	0.976649	0.0872693956374729	0.0130012010807473	0.0689937499250165	0.0364190868896258	***	_	_	_	CAVGFTDSWGKLQF	CASSIDPSGNSYNEQFF	TRBJ2-1	TRAJ24	3_3_9_3_2_5_7_4_3_5_6_4_1_1_1_1_2_5_2_3	HA69|HCRT|NP136	HA69_13_HCRT_6_NP136_1	HA69	HA69	20	C	C_20	FL_16|LL_4	023 HA69_3|023 HCRT_1|903 HA69_10|903 HCRT_5|903 NP136_1	dextramer	TCR651			023|903	023_Px_50.1|903_Px_56.4
TRBV19	TRAV8-3	TCR653	1.08857	1.05767	1.01236	1.18126	0.0704837842729914	0.0443201540501545	0.0400987071759666	0.123188519499944	_	_	_	_	CAVGLTDSWGKLQF	CASSFSKNGNSYNEQFF	TRBJ2-1	TRAJ24	5_2_5	HA69|HCRT	HA69_2_HCRT_1	negative	negative	3	C	C_3	FL_3	567 HA69_2|567 HCRT_1	dextramer				567	567__15.1
TRBV29-1	TRAV8-6	TCR654	1.13833	1.47839	0.902017	1.00576	0.050246673700757	0.615474526705165	0.126407563109287	0.0749279538904899	_	_	_	_	CAVSEDDSWGKLQF	CSVARDRNSPLHF	TRBJ1-6	TRAJ24	5_1	HA69	HA69_2	negative	negative	2	C	C_2	FL_2	904 HA69_2	dextramer	TCR654			904	904_Px_53.5
TRBV7-9	TRAV17	TCR657	0.968687	0.939534	0.860404	0.898658	0.0615834549567758	0.0386058678283439	0.0174813161394505	0.00734590831392296	_	_	_	_	CATDLTDSWGKFQF	CASSLRLGGGTNSPLHF	TRBJ1-6	TRAJ24	1	NP136	NP136_1	negative	negative	1	P	P_1	LL_1	1688 NP136_1	dextramer	TCR657			1688	1688__32.7
TRBV25-1	TRAV6	TCR658	1.02381	0.995835	1.00483	0.965587	0.018508725975927	0.0204822923924658	0.0210485557642688	0.0165688859242237	_	_	_	_	CALTTDSWGKLQF	CASSGGTDTQYF	TRBJ2-3	TRAJ24	5	HA69	HA69_1	negative	negative	1	C	C_1	FL_1	036 HA69_1	dextramer				036	036_Px_21.4
TRBV19	TRAV8-3	TCR661	0.91619	0.955048	0.894857	0.926857	0.0873104295666395	0.142970367828783	0.0886825723547518	0.0104744587313277	_	_	_	_	CAVGLTDSWGKLQF	CASMTQGALAEQFF	TRBJ2-1	TRAJ24	5	HCRT	HCRT_1	negative	negative	1	C	C_1	FL_1	567 HCRT_1	dextramer				567	567__15.1
TRBV11-3	TRAV6	TCR687	1.09353	1.16035	1.11815	1.02507	0.0342434455867913	0.0569746757074452	0.0216227605771644	0.00501083357679965	_	_	**	*	CAVQAAADSWGKFQF	CASSLDPNQPQHF	TRBJ1-5	TRAJ24	16	HCRT	HCRT_1	negative	negative	1	P	P_1	FL_1	900 HCRT_1	dextramer	TCR687			900	900_Px_15.4
TRBV20-1	TRAV6	TCR688	0.986261	0.956435	0.977689	0.961719	0.00811090015938428	0.0172724058320309	0.00732572755306822	0.0189085066702485	_	_	_	_	CAVADSWGKLQF	CSAKAGVNTEAFF	TRBJ1-1	TRAJ24	3	HA69	HA69_1	negative	negative	1	P	P_1	LL_1	880 HA69_1	dextramer	TCR688			880	880__19.2
TRBV30	TRAV13-2	TCR701	1.09665	0.966974	1.00049	0.984944	0.0408167345011145	0.0499393366748064	0.0365644103442811	0.0306089388180452	_	_	_	_	CAERTDSWGKLQF	CAGSGSSTDTQYF	TRBJ2-3	TRAJ24	1_1	HA69|NP136	HA69_1_NP136_1	negative	negative	2	P	P_2	FL_2	687 HA69_1|687 NP136_1	dextramer				687	687_Px_20.6
TRBV5-4	TRAV13-2	TCR725	1.02142	1.09084	1.04641	1.03768	0.0332657610039389	0.0658504704080334	0.0516811353462728	0.0641756830121517	_	_	_	_	CAERTDSWGKLQF	CATMGDTRQETQYF	TRBJ2-5	TRAJ24	1_1	HA69|NP136	HA69_1_NP136_1	negative	negative	2	P	P_2	FL_2	687 HA69_1|687 NP136_1	dextramer				687	687_Px_20.6
TRBV2	TRAV20	TCR727	0.928906	0.909375	3.27344	1.55146	0.0297548834374949	0.0132452983071766	0.0565367278507463	0.010559526555401	_	_	***	***	CAVQARSWGKFQF	CASTGSYNSPLHF	TRBJ1-6	TRAJ24		HCRT|NP136	HCRT_1	HCRT1_8_HCRT2_6	HCRT	1	P	P_1	FL_1	687 HCRT_1	tetramer			PNAS	687	687_Px_20.6
TRBV10-3	TRAV10	TCR442	0.960359	0.994016	1.01296	0.99223	0.01825508	0.021318324	0.040802593	0.049594262	_	_	_	_	CVVTDLSGGQNFVF	CAISEWGGENTEAFF	TRBJ1-1	TRAJ26		HCRT	HCRT_4	negative	negative	4	P	P_4	LL_4	426 HCRT_4	tetramer			Extended	426	426__30.9
TRBV19	TRAV21	TCR457	0.99452	0.991629	1.44018	1.12035	0.018899031	0.019980819	0.043291475	0.035173894	_	_	**	_	CAVKRDYGQNFVF	CASSIGPPQYGYTF	TRBJ1-2	TRAJ26		HCRT	HCRT_59	HCRT1_8	HCRT	59	P	P_59	LL_59	144 HCRT_59	tetramer		TCR457	Extended	144	144_Px_11.1
TRBV2	TRAV20	TCR137	1.02277	1.03555	5.70626	4.02907	0.018031074	0.062395853	0.141103055	0.239273475	_	_	***	**	CAVRADNYGQNFVF	CASNSAGANYGYTF	TRBJ1-2	TRAJ26		HCRT	HCRT_9	HCRT1_8_HCRT2_6	HCRT	9	C|P	C_1|P_8	FF_8|FL_1	5688 HCRT_1|948 HCRT_8	tetramer|dextramer			PNAS	5688|948	5688_Px_20.6|948_Px_16.9
TRBV2	TRAV38-2/DV8	TCR447	1.08285	1.0443	1.01805	1.02379	0.049241177	0.012814191	0.026289451	0.014420341	_	_	_	_	CAYSVSDYGQNFVF	CASLTSGRAYETQYF	TRBJ2-5	TRAJ26		HCRT	HCRT_10	negative	negative	10	P	P_10	LL_10	144 HCRT_10	tetramer			Extended	144	144_Px_11.1
TRBV20-1	TRAV12-2	TCR600	0.992379	3.06994	1.03332	0.972377	0.039967136	0.05964794	0.034859298	0.029326166	_	***	_	_	CAATYYGQNFVF	CSASPLGRGTEAFF	TRBJ1-1	TRAJ26		NP136	NP136_16	NP136	NP136	16	P	P_16	FF_16	948 NP136_16	tetramer			PNAS	948	948_Px_16.9
TRBV20-1	TRAV35	TCR594	0.976424	1.80462	1.01608	0.991707	0.031707337	0.036300391	0.009001188	0.029886712	_	***	_	_	CAGRGNYGQNFVF	CSARDRWRETQYF	TRBJ2-5	TRAJ26		NP136	NP136_47	NP136	NP136	47	P	P_47	LL_47	1688 NP136_47	tetramer			PNAS	1688	1688__32.7
TRBV3-1	TRAV2	TCR589	1.04322	1.03211	1.01611	1.05066	0.003875849	0.023416348	0.003199742	0.005474477	_	_	_	_	CAVDRFDNYGQNFVF	CASSRLGTSGSTDTQYF	TRBJ2-3	TRAJ26		NP136	NP136_11	negative	negative	11	C	C_11	FL_11	272 NP136_11	tetramer			PNAS	272	272__26
TRBV4-2	TRAV1-1	TCR271	0.997497	1.04469	0.990152	1.05117	0.066574949	0.011900514	0.015914233	0.026474792	_	_	_	_	CAVSEAHNYGQNFVF	CASSQERGSYNEQFF	TRBJ2-1	TRAJ26		NP136	NP136_4	negative	negative	4	P	P_4	FL_4	894 NP136_4	tetramer			PNAS	894	894__24.6
TRBV4-2	TRAV12-2	TCR380	1.03946	1.77426	1.04375	1.014	0.035441356	0.022491252	0.01869975	0.011820803	_	***	_	_	CAVTYYGQNFVF	CASSQGRDSYGYTF	TRBJ1-2	TRAJ26		NP136	NP136_3	NP136	NP136	3	C	C_3	LL_3	052 NP136_3	tetramer		TCR380	Extended	052	052__57.6
TRBV4-2	TRAV12-2	TCR293	0.94665	1.29562	0.924482	0.905725	0.010199475	0.021767948	0.021485661	0.015710185	_	***	_	_	CAVTYLGQNFVF	CASSLGQSDGYTF	TRBJ1-2	TRAJ26		NP136	NP136_25	NP136	NP136	25	C	C_25	FL_25	289 NP136_25	tetramer		TCR293	Extended	289	289__37.8
TRBV4-2	TRAV12-2	TCR373	0.941899	2.28164	1.00688	1.01348	0.019109063	0.019144	0.013120571	0.017050882	_	***	_	_	CAATYYGQNFVF	CASSQGAGSNSPLHF	TRBJ1-6	TRAJ26		NP136	NP136_3	NP136	NP136	3	C	C_3	FL_3	122 NP136_3	tetramer		TCR373	Extended	122	122_Px_19.7
TRBV4-2	TRAV38-1	TCR384	1.03287	1.054	1.09319	1.04719	0.038054217	0.025305466	0.016439785	0.040172038	_	_	_	_	CAFMKYNYGQNFVF	CASSQGTADSPLHF	TRBJ1-6	TRAJ26		NP136	NP136_1	negative	negative	1	P	P_1	LL_1	359 NP136_1	tetramer			Extended	359	359__29.6
TRBV4-2	TRAV12-2	TCR196	0.95753	4.55576	0.95916	0.995787	0.015066649	0.181223345	0.021938318	0.023442484	_	**	_	_	CAVIYYGQNFVF	CASSQGGSNGYTF	TRBJ1-2	TRAJ26		NP136	NP136_9	NP136	NP136	9	C	C_9	FL_9	567 NP136_9	tetramer			PNAS	567	567__15.1
TRBV4-2	TRAV13-1	TCR362	0.969906	0.957557	0.956799	0.938698	0.012063264	0.009243991	0.034334321	0.005076218	_	_	_	_	CAASDNYGQNFVF	CASSQETQGRNYGYTF	TRBJ1-2	TRAJ26		HCRT	HCRT_1	negative	negative	1	P	P_1	FF_1	948 HCRT_1	tetramer			Extended	948	948_Px_16.9
TRBV4-3	TRAV12-2	TCR624	1.00383	2.30269	0.975536	1.00131	0.023834587	0.032424488	0.00935605	0.01902055	_	***	_	_	CAVVYYGQNFVF	CASSLSAGTNEQFF	TRBJ2-1	TRAJ26		NP136	NP136_22	NP136	NP136	22	P	P_22	FL_22	665 NP136_22	tetramer			Extended	665	665__13
TRBV4-3	TRAV12-2	TCR586	1.03272	2.08194	1.05917	1.07171	0.015798125	0.079524368	0.007105011	0.027155876	_	***	_	_	CAGVYYGQNFVF	CASSPSAGTASQYF	TRBJ2-7	TRAJ26		NP136	NP136_9	NP136	NP136	9	C	C_9	LL_9	023 NP136_9	tetramer			PNAS	023	023_Px_50.1
TRBV5-1	TRAV17	TCR632	0.999796	1.03088	1.07129	1.03843	0.014398607	0.040288156	0.025247799	0.011241613	_	_	_	_	CATDYGQNFVF	CASSSQTDTQYF	TRBJ2-3	TRAJ26		HCRT|NP136	HCRT_1_NP136_58	negative	negative	59	C|P	C_58|P_1	FF_59	0979 NP136_58|737 HCRT_1	tetramer			Extended	0979|737	0979__19.1|737__NA
TRBV6-1	TRAV12-2	TCR613	1.04006	2.49818	1.03733	1.06663	0.013100443	0.043695681	0.022080529	0.026033411	_	***	_	_	CAVNYLGQNFVF	CASSEGTSYGYTF	TRBJ1-2	TRAJ26		NP136	NP136_12	NP136	NP136	12	C	C_12	FF_12	378 NP136_12	tetramer		TCR613	Extended	378	378__43.8
TRBV7-2	TRAV12-2	TCR615	0.996035	1.08415	1.01891	1.00126	0.013737476	0.000896661	0.014971901	0.01519472	_	_	_	_	CAVKANYGQNFVF	CASSFDSNGYTF	TRBJ1-2	TRAJ26		NP136	NP136_7	negative	negative	7	P	P_7	FL_7	941 NP136_7	tetramer			Extended	941	941__10.3
TRBV7-9	TRAV21	TCR430	0.969284	0.969982	1.01801	0.980034	0.00863736	0.028504497	0.007849094	0.024302094	_	_	_	_	CAVDNYGQNFVF	CASSSTQGPNSPLHF	TRBJ1-6	TRAJ26		HCRT	HCRT_7	negative	negative	7	C	C_7	FL_7	036 HCRT_7	tetramer			PNAS	036	036_Px_21.4
TRBV9	TRAV12-2	TCR634	1.07638	2.71623	1.0512	1.06771	0.017971134	0.032181421	0.012620589	0.006027361	_	***	_	_	CASKYYGQNFVF	CASSTGTDSNQPQHF	TRBJ1-5	TRAJ26		NP136	NP136_49	NP136	NP136	49	P	P_49	FL_49	786 NP136_49	tetramer		TCR634	Extended	786	786__22.6
TRBV19	TRAV27	TCR799	0.956939	1.03364	0.982506	1.00606	0.025327542775063	0.0125560690371886	0.017018186536507	0.0399742298971157	_	_	_	_	CKYGQNFVF	CASSRPGLNTDTQYF	TRBJ2-3	TRAJ26	4_2_6_12_28_19_3_44_9_3_4	HA69|HCRT	HA69_8_HCRT_3	negative	negative	11	P	P_11	LL_11	880 HA69_8|880 HCRT_3	dextramer				880	880__19.2
TRBV6-2	TRAV10	TCR834	1.12086	1.04465	1.03002	1.04465	0.022562510992691	0.0251697963422199	0.0565859136749409	0.0293442933834426	_	_	_	_	CVVSPTGGQNFVF	CASSYWGLGANVLTF	TRBJ2-6	TRAJ26	21_16_15_63_15_19_26_12_20	HA69|HCRT	HA69_2_HCRT_7	negative	negative	9	C|P	C_1|P_8	FL_8|LL_1	391 HCRT_1|687 HA69_2|687 HCRT_6	dextramer	TCR834			391|687	391__23.6|687_Px_20.6
TRBV20-1	TRAV12-2	TCR598	0.968834	1.66541	0.983712	0.969926	0.006496499	0.048686916	0.03027592	0.005932908	_	***	_	_	CAVKYLGKSTF	CSASPGGGTEAFF	TRBJ1-1	TRAJ27		NP136	NP136_20	NP136	NP136	20	C	C_20	FL_20	903 NP136_20	tetramer			PNAS	903	903_Px_56.4
TRBV20-1	TRAV35	TCR603	0.986853	0.987153	1.02343	1.00634	0.005731317	0.036289521	0.042048618	0.025737941	_	_	_	_	CAGQHNTNAGKSTF	CSPLLQGVSTEAFF	TRBJ1-1	TRAJ27		NP136	NP136_15	negative	negative	15	P	P_15	FL_15	022 NP136_15	tetramer			PNAS	022	022_Px_19.8
TRBV4-1	TRAV17	TCR627	0.994822	0.949695	0.980026	1.05031	0.059994203	0.000369891	0.007643417	0.017083193	_	_	_	_	CATDLGTNAGKSTF	CASSQAAGGPGADTQYF	TRBJ2-3	TRAJ27		NP136	NP136_34	negative	negative	34	P	P_34	FF_34	967 NP136_34	tetramer			Extended	967	967__17.6
TRBV4-2	TRAV38-1	TCR381	1.01665	1.00756	0.98813	0.993209	0.008142917	0.011266601	0.014966428	0.015945524	_	_	_	_	CALNTNAGKSTF	CASSQGRDSYGYTF	TRBJ1-2	TRAJ27		NP136	NP136_1	negative	negative	1	C	C_1	LL_1	052 NP136_1	tetramer			Extended	052	052__57.6
TRBV4-2	TRAV12-2	TCR254	1.00978	0.969652	0.984452	1.00268	0.037272527	0.021680812	0.014987614	0.010487221	_	_	_	_	CAAAYLGKSTF	CASGHSAGGSGNNEQFF	TRBJ2-1	TRAJ27		NP136	NP136_3	negative	negative	3	P	P_3	FF_3	948 NP136_3	tetramer			PNAS	948	948_Px_16.9
TRBV4-3	TRAV12-2	TCR628	0.98244	1.27106	1.01905	1.04483	0.03827942	0.013693396	0.018890107	0.041810652	_	***	_	_	CAVLYAGKSTF	CASSQGAGNYGYTF	TRBJ1-2	TRAJ27		HA69|HCRT|NP136	HA69_1_HCRT_1_NP136_57	NP136	NP136	59	C|P	C_55|P_4	FF_55|FL_4	0979 NP136_55|344 HA69_1|344 HCRT_1|344 NP136_2	tetramer|dextramer	TCR628	TCR628	Extended	0979|344	0979__19.1|344__52.3
TRBV4-3	TRAV12-2	TCR859	1.05287	10.1153	1.06291	1.01773	0.033626829814992	0.0347344492758161	0.0394336151585243	0.0179604977752312	_	***	_	_	CAVKYAGKSTF	CASSQGPGNYGYTF	TRBJ1-2	TRAJ27	3_4_5_4_2_2	HA69|HCRT|NP136	HA69_1_HCRT_4_NP136_1	NP136	NP136	6	C	C_6	FL_6	567 HA69_1|567 HCRT_4|567 NP136_1	dextramer				567	567__15.1
TRBV7-2	TRAV9-2	TCR879	0.928743	1.01809	1.03987	0.998523	0.0271386752312159	0.0170915813167476	0.0276561227691379	0.0218831700391175	_	_	_	_	CALRKSNAGKSTF	CASSQGGGASTDTQYF	TRBJ2-3	TRAJ27	120	HCRT	HCRT_2	negative	negative	2	P	P_2	FF_1|FL_1	014 HCRT_1|653 HCRT_1	tetramer|dextramer	TCR879			014|653	014__35.6|653__8.9
TRBV14	TRAV16	TCR181	1.0661	1.0393	1.30761	1.13012	0.021402418	0.013161837	0.019326481	0.025579105	_	_	**	_	CALSGPNSGAGSYQLTF	CASSQTLLPGNTIYF	TRBJ1-3	TRAJ28		HCRT	HCRT_17	HCRT1_8	HCRT	17	P	P_17	LL_17	040 HCRT_17	tetramer		TCR181	Extended	040	040__19.9
TRBV15	TRAV17	TCR202	2.02854	1.02553	0.989756	1.01967	0.057779831	0.026757233	0.022788025	0.00963063	***	_	_	_	CATDGGGIGAGSYQLTF	CATSRGGSPPYEQYF	TRBJ2-7	TRAJ28		HA69	HA69_7	HA69	HA69	7	P	P_7	LL_7	165 HA69_7	tetramer			PNAS	165	165__27.3
TRBV18	TRAV1-2	TCR401	1.06946	1.02471	1.0365	0.990863	0.01089537	0.024291938	0.039259693	0.029324461	*	_	_	_	CAVRDLGSGAGSYQLTF	CASSPTGRPQETQYF	TRBJ2-5	TRAJ28		HCRT	HCRT_1	negative	negative	1	P	P_1	FF_1	948 HCRT_1	tetramer			PNAS	948	948_Px_16.9
TRBV20-1	TRAV20	TCR403	1.00301	1.06011	0.948911	1.05409	0.052247449	0.072329416	0.033834201	0.052720676	_	_	_	_	CAASGAGSYQLTF	CSASSAGDTEAFF	TRBJ1-1	TRAJ28		HCRT	HCRT_1	negative	negative	1	C	C_1	FL_1	901 HCRT_1	tetramer			PNAS	901	901_Px_21.6
TRBV28	TRAV38-2/DV8	TCR180	0.94622	0.989332	0.945733	0.969481	0.024826426	0.007600821	0.010065091	0.012544836	_	_	_	_	CAYSNSGAGSYQLTF	CASSSPAAGRTTGKNIQYF	TRBJ2-4	TRAJ28		HCRT	HCRT_4	negative	negative	4	P	P_4	LL_4	284 HCRT_4	tetramer			PNAS	284	284__25
TRBV30	TRAV8-6	TCR402	0.945969	0.968082	0.970614	0.981244	0.010316693	0.004568766	0.007331901	0.025667447	_	_	_	_	CAVVSGAGSYQLTF	CAWSLGLYGYTF	TRBJ1-2	TRAJ28		HCRT	HCRT_1	negative	negative	1	P	P_1	FL_1	021 HCRT_1	tetramer			PNAS	021	021_Px_22.4
TRBV30	TRAV26-2	TCR183	0.966291	0.996811	1.07858	0.995445	0.026699012	0.007530019	0.034321471	0.018101188	_	_	_	_	CILEAYSGAGSYQLTF	CAWSVERGEQYF	TRBJ2-7	TRAJ28		NP136	NP136_39	negative	negative	39	P	P_39	FF_39	963 NP136_39	tetramer			Extended	963	963__7.5
TRBV4-2	TRAV19	TCR299	1.08969	1.07878	1.08168	1.10581	0.048103447	0.024810261	0.023119321	0.044563649	_	_	_	_	CALNGAGSYQLTF	CASSPDGTGVGNTIYF	TRBJ1-3	TRAJ28		HA69	HA69_1	negative	negative	1	C	C_1	LL_1	759 HA69_1	tetramer			Extended	759	759__5.7
TRBV4-2	TRAV6	TCR388	1.01189	0.968941	0.967289	0.96035	0.047800623	0.030941001	0.049450836	0.019528038	_	_	_	_	CALDPTGGAGSYQLTF	CASSQGVGSGSQYF	TRBJ2-5	TRAJ28		HCRT	HCRT_1	negative	negative	1	P	P_1	FF_1	440 HCRT_1	tetramer			Extended	440	440__31
TRBV4-3	TRAV2	TCR182	0.982004	1.00482	0.99695	0.998324	0.022419852	0.014555067	0.027991819	0.022241995	_	_	_	_	CAVEEGSGAGSYQLTF	CASSQGGGKNIQYF	TRBJ2-4	TRAJ28		NP136	NP136_29	negative	negative	29	P	P_29	FF_29	332 NP136_29	tetramer			Extended	332	332__13.3
TRBV4-3	TRAV10	TCR184	1.00336	1.02728	0.988727	1.00257	0.006092568	0.01390867	0.015518893	0.007759299	_	_	_	_	CVVSLALTAYSGAGSYQLTF	CASSPQGINEKLFF	TRBJ1-4	TRAJ28		HA69	HA69_15	negative	negative	15	P	P_15	LL_15	146 HA69_15	tetramer			Extended	146	146_Px_16
TRBV6-1	TRAV39	TCR206	1.09601	1.00204	1.01927	1.01825	0.034606996	0.018532561	0.031486244	0.022410665	_	_	_	_	CAVATGAGSYQLTF	CASRLAGNTGELFF	TRBJ2-2	TRAJ28		HCRT	HCRT_1	negative	negative	1	P	P_1	FF_1	531 HCRT_1	tetramer			Extended	531	531__65.1
TRBV6-1	TRAV8-6	TCR410	0.971586	0.909716	0.967919	0.981668	0.03473079	0.019481587	0.030153591	0.02624315	_	_	_	_	CAVSETLGAGSYQLTF	CASSEAQGGGWTDTQYF	TRBJ2-3	TRAJ28		HCRT	HCRT_3	negative	negative	3	P	P_3	LL_3	287 HCRT_3	tetramer			Extended	287	287__39.1
TRBV6-2	TRAV26-1	TCR400	0.979223	1.06267	1.08397	1.01905	0.039867343	0.039243296	0.012829261	0.022598075	_	_	*	_	CIGHAYSGAGSYQLTF	CASSHVSGTISNQPQHF	TRBJ1-5	TRAJ28		HCRT	HCRT_3	negative	negative	3	P	P_3	FL_3	054 HCRT_3	tetramer			PNAS	054	054_Px_17.8
TRBV6-5	TRAV38-1	TCR399	1.04867	1.03232	1.00008	1.00574	0.016574982	0.041415122	0.034782849	0.023260475	_	_	_	_	CAFMKPPGAGSYQLTF	CASNNPGRMNTEAFF	TRBJ1-1	TRAJ28		HCRT	HCRT_2	negative	negative	2	P	P_2	FL_1|LL_1	687 HCRT_1|982 HCRT_1	tetramer			PNAS	687|982	687_Px_20.6|982_Px_20.6
TRBV7-2	TRAV21	TCR398	0.913073	0.98122	0.938038	0.965898	0.024308721	0.017019771	0.004482243	0.009586359	_	_	_	_	CAENSGAGSYQLTF	CASSFDSSSGNTIYF	TRBJ1-3	TRAJ28		HA69|NP136	HA69_1_NP136_3	negative	negative	4	C	C_4	FF_4	435 HA69_1|435 NP136_3	tetramer|dextramer	TCR398		PNAS	435	435_Px_16.1
TRBV7-8	TRAV16	TCR404	1.08743	1.09274	1.09347	0.980611	0.016615148	0.008437946	0.055988633	0.021127354	*	**	_	_	CAEYSGAGSYQLTF	CASSSHGQGNQPQHF	TRBJ1-5	TRAJ28		HA69	HA69_10	negative	negative	10	P	P_10	LL_10	146 HA69_10	tetramer			Extended	146	146_Px_16
TRBV7-9	TRAV19	TCR405	1.09003	1.04594	1.04891	1.02167	0.019049371	0.032004805	0.014261269	0.013729797	*	_	*	_	CALSEWAGSYQLTF	CASSLLVDRATDTQYF	TRBJ2-3	TRAJ28		NP136	NP136_29	negative	negative	29	C	C_29	LL_29	052 NP136_29	tetramer			Extended	052	052__57.6
TRBV7-9	TRAV8-2	TCR24	1.03276	1.02683	1.04458	1.04368	0.038051141	0.026968985	0.025874123	0.032003354	_	_	_	_	CVVSDGPDSGAGSYQLTF	CASSHSTDTQYF	TRBJ2-3	TRAJ28		NP136	NP136_2	negative	negative	2	C	C_2	FL_2	567 NP136_2	tetramer			PNAS	567	567__15.1
TRBV9	TRAV26-1	TCR234	1.01937	0.99679	1.01595	1.02146	0.003915924	0.017971163	0.006675358	0.032011253	_	_	_	_	CIVSGAGSYQLTF	CASSVALATGEQYF	TRBJ2-7	TRAJ28		HCRT	HCRT_1	negative	negative	1	P	P_1	FF_1	233 HCRT_1	tetramer			Extended	233	233__22.9
TRBV14	TRAV16	TCR693	0.967851	1.00153	1.01553	0.99322	0.0288541476973644	0.0147730960076952	0.0103414678338212	0.0125651896531204	_	_	_	_	CALSGPHSGAGSYQLTF	CASSHLQLRGAQETQYF	TRBJ2-5	TRAJ28	1_2_2_3	HA69|HCRT	HA69_1_HCRT_3	negative	negative	4	C	C_4	LL_4	391 HA69_1|391 HCRT_3	dextramer				391	391__23.6
TRBV4-3	TRAV16	TCR694	0.954148	1.01777	1.01347	1.06906	0.0213512060143326	0.027229055211852	0.0213857953366449	0.0253727260009291	_	_	_	_	CALSGPHSGAGSYQLTF	CASSQDEGSGANVLTF	TRBJ2-6	TRAJ28	1_2_2_3	HA69|HCRT	HA69_1_HCRT_3	negative	negative	4	C	C_4	LL_4	391 HA69_1|391 HCRT_3	dextramer				391	391__23.6
TRBV2	TRAV12-2	TCR588	1.02249	1.58186	1.05968	1.0586	0.021652841	0.012015775	0.016047916	0.037201334	_	***	*	_	CAPLYLGTPLVF	CASSRGSNEKLFF	TRBJ1-4	TRAJ29		NP136	NP136_31	NP136	NP136	31	C	C_31	FL_31	903 NP136_31	tetramer			PNAS	903	903_Px_56.4
TRBV4-2	TRAV26-1	TCR323	0.986469	0.978576	1.0124	0.993911	0.020380325	0.029943523	0.015734174	0.020927894	_	_	_	_	CIVRAILLDTPLVF	CASSPDGTGVGNTIYF	TRBJ1-3	TRAJ29		HCRT	HCRT_1	negative	negative	1	P	P_1	FF_1	014 HCRT_1	tetramer			Extended	014	014__35.6
TRBV4-3	TRAV8-6	TCR518	1.87047	0.985511	1.00039	1.02219	0.040902474	0.016218719	0.029244086	0.019769082	***	_	_	_	CAVSDRDSGNTPLVF	CASSQGDVNYGYTF	TRBJ1-2	TRAJ29		HA69	HA69_11	HA69	HA69	11	P	P_11	FL_11	054 HA69_11	tetramer			PNAS	054	054_Px_17.8
TRBV5-1	TRAV2	TCR619	0.983922	0.983251	1.00982	1.04119	0.019613677	0.017131904	0.008807669	0.023173643	_	_	_	_	CAVEDKGGNTPLVF	CASSLAGSNTDTQYF	TRBJ2-3	TRAJ29		NP136	NP136_48	negative	negative	48	P	P_48	FL_48	306 NP136_48	tetramer			Extended	306	306__40.9
TRBV5-6	TRAV3	TCR416	0.964215	1.01642	0.983353	0.986996	0.020568608	0.02900223	0.021235014	0.008474595	_	_	_	_	CAVREVYSGNTPLVF	CASSFQPFNEQFF	TRBJ2-1	TRAJ29		HCRT	HCRT_5	negative	negative	5	P	P_5	FL_4|LL_1	687 HCRT_4|982 HCRT_1	tetramer			PNAS	687|982	687_Px_20.6|982_Px_20.6
TRBV6-1	TRAV9-2	TCR610	1.02633	1.01285	1.0262	1.03911	0.007247507	0.026750805	0.002992429	0.017050312	_	_	_	_	CALKVSGNTPLVF	CASSEGAIDTQYF	TRBJ2-3	TRAJ29		NP136	NP136_13	negative	negative	13	P	P_13	FF_13	009 NP136_13	tetramer			Extended	009	009__16.6
TRBV7-9	TRAV12-2	TCR60	1.17757	1.11198	1.06815	1.02122	0.014443703	0.03774357	0.004529491	0.015963824	***	*	**	_	CAPLYLGTPLVF	CASSHSADTQYF	TRBJ2-3	TRAJ29		NP136	NP136_1	negative	negative	1	C	C_1	FL_1	903 NP136_1	tetramer			PNAS	903	903_Px_56.4
TRBV2	TRAV13-1	TCR779	0.931984	0.878592	0.974494	0.931644	0.0210656428035349	0.0235931944512191	0.039977637408197	0.0313038258961899	_	_	_	_	CALLSGNTPLVF	CASKRDTSTDTQYF	TRBJ2-3	TRAJ29	17_156_58_131_64_41_161_84_275_72_47_58_239_151	HCRT	HCRT_14	negative	negative	14	P	P_14	LL_14	284 HCRT_14	dextramer	TCR779			284	284__25
TRBV28	TRAV13-1	TCR780	0.944594	1.05665	0.955758	0.979326	0.00586208264575475	0.0476793957261214	0.0279121584978088	0.0323783699821408	_	_	_	_	CALLSGNTPLVF	CASKSSYNSPLHF	TRBJ1-6	TRAJ29	17_156_58_131_64_41_161_84_275_72_47_58_239_151	HCRT	HCRT_14	negative	negative	14	P	P_14	LL_14	284 HCRT_14	dextramer	TCR780			284	284__25
TRBV28	TRAV26-2	TCR820	0.892942	0.993656	0.910389	0.969072	0.0500797887512988	0.0966412998018764	0.0474290453744827	0.0190490279928062	_	_	_	_	CIPILISGNTPLVF	CASSVGGVTGELFF	TRBJ2-2	TRAJ29	17_25_34_32_58_43_21_23_27_32	HA69|HCRT	HA69_1_HCRT_9	negative	negative	10	P	P_10	FL_10	021 HA69_1|021 HCRT_9	dextramer				021	021_Px_22.4
TRBV10-1	TRAV12-2	TCR614	1.01993	1.28756	0.995834	1.04112	0.0324988940568261	0.0204113695429885	0.0140977684315618	0.0268513585395646	_	**	_	_	CAGIYSSASKIIF	CASSESVSTEAFF	TRBJ1-1	TRAJ3		NP136	NP136_18	NP136	NP136	18	P	P_18	FF_18	332 NP136_18	tetramer		TCR614	Extended	332	332__13.3
TRBV19	TRAV17	TCR744	1.02499	1.03288	1.03946	1.15914	0.0663078213434621	0.0583275340348794	0.0424437769174539	0.0274239266515273	_	_	_	*	CATDPGYSSASKIIF	CASFGPPLYNEQFF	TRBJ2-1	TRAJ3	14_25_20_24_16_10_89_22_49_26_44_19_23_38_23_30_28_23_25_29_16_28_19_22_138	HA69|HCRT	HA69_1_HCRT_24	negative	negative	25	P	P_25	FL_25	021 HA69_1|021 HCRT_24	dextramer	TCR744			021	021_Px_22.4
TRBV15	TRAV35	TCR642	1.00579	0.98717	0.951231	0.956957	0.011121801	0.013789748	0.055489128	0.018186479	_	_	_	_	CAGRHINDKIIF	CATSASTSGGEETQYF	TRBJ2-5	TRAJ30		NP136	NP136_18	negative	negative	18	P	P_18	FF_18	1768 NP136_18	tetramer			Extended	1768	1768__18.4
TRBV2	TRAV38-2/DV8	TCR604	1.01689	3.14403	1.0788	1.00076	0.019126191	0.054471249	0.013561247	0.017333567	_	***	**	_	CAYRSAILGDDKIIF	CASNPPGGSNQPQHF	TRBJ1-5	TRAJ30		NP136	NP136_18	NP136	NP136	18	C	C_18	FF_18	365 NP136_18	tetramer		TCR604	Extended	365	365__62.6
TRBV2	TRAV38-2/DV8	TCR625	1.05717	2.33249	1.07037	1.06205	0.021730222	0.021760567	0.040623441	0.016902473	_	***	_	_	CAYRSAILGDDKIIF	CASSPPGQSNSPLHF	TRBJ1-6	TRAJ30		HA69|HCRT|NP136	HA69_3_HCRT_13_NP136_18	NP136	NP136	34	P	P_34	FF_11|FL_23	014 HCRT_11|344 HA69_3|344 HCRT_2|344 NP136_18	tetramer|dextramer	TCR625	TCR625	Extended	014|344	014__35.6|344__52.3
TRBV20-1	TRAV38-2/DV8	TCR646	1.09985	1.60741	1.00991	1.01738	0.021702455	0.026482213	0.003350783	0.019424238	*	***	_	_	CAYRSAIFGDDKIIF	CSAPGFGSSYEQYF	TRBJ2-7	TRAJ30		HA69|HCRT|NP136	HA69_1_HCRT_5_NP136_23	NP136	NP136	29	P	P_29	FF_5|FL_24	014 HCRT_5|344 HA69_1|344 NP136_23	tetramer|dextramer	TCR646	TCR646	Extended	014|344	014__35.6|344__52.3
TRBV28	TRAV4	TCR428	1.06711	1.002	1.02237	1.03639	0.026736215	0.041928107	0.02422255	0.062480233	_	_	_	_	CLVAYTDDKIIF	CASSPPGLAGGSTSTDTQYF	TRBJ2-3	TRAJ30		HCRT	HCRT_5	negative	negative	5	C	C_5	FL_5	901 HCRT_5	tetramer			PNAS	901	901_Px_21.6
TRBV4-2	TRAV35	TCR176	0.960776	1.96528	0.983783	0.962173	0.028210748	0.042292439	0.014255244	0.020405048	_	***	_	_	CAGQGMLGDKIIF	CASSLSGSNTGELFF	TRBJ2-2	TRAJ30		NP136	NP136_11	NP136	NP136	11	P	P_11	LL_11	1688 NP136_11	tetramer			PNAS	1688	1688__32.7
TRBV7-9	TRAV8-6	TCR578	0.983205	2.06622	1.03743	1.05614	0.01799904	0.01335836	0.038737014	0.030165516	_	***	_	_	CAVSAFGDDKIIF	CASSHSREKLFF	TRBJ1-4	TRAJ30		NP136	NP136_35	NP136	NP136	35	C	C_35	FL_35	036 NP136_35	tetramer			PNAS	036	036_Px_21.4
TRBV20-1	TRAV38-2/DV8	TCR645	1.03222	18.2988	1.07688	1.09101	0.0260770211298379	0.313912351005436	0.0146212743429933	0.0137192324471584	_	***	*	*	CAYRSVIFGDDKIIF	CSALLQGVSNQPQHF	TRBJ1-5	TRAJ30		NP136	NP136_26	NP136	NP136	26	C	C_26	FF_26	794 NP136_26	tetramer		TCR645	Extended	794	794__30.7
TRBV20-1	TRAV38-2/DV8	TCR772	0.977234	17.5294	1.07302	1.05069	0.0309844603811521	0.23697630614438	0.063360198604369	0.0358696266740536	_	***	_	_	CAYRSAILGDDKIIF	CSASRQGSSREQYF	TRBJ2-7	TRAJ30	1_3_1_3_11_1_2_4_16_5_4_1_2_2_7	HA69|HCRT|NP136	HA69_1_HCRT_12_NP136_2	NP136	NP136	15	P	P_15	FL_15	051 HA69_1|051 HCRT_12|051 NP136_2	dextramer	TCR772			051	051__18.1
TRBV5-4	TRAV13-2	TCR782	0.872875	0.882631	0.966593	1.02661	0.0308996130210292	0.0158766847977502	0.011836654083765	0.0157661985229545	_	_	_	_	CAENLWNRDDKIIF	CASSFDEGVSYEQYF	TRBJ2-7	TRAJ30	7_34_5_10_12_5_15_32_12_17_7_7_28	HCRT|NP37	HCRT_12_NP37_1	negative	negative	13	P	P_13	FL_13	900 HCRT_12|900 NP37_1	dextramer	TCR782			900	900_Px_15.4
TRBV2	TRAV25	TCR807	0.956941	1.03601	17.1991	5.79547	0.0168188726937033	0.0124723813039432	0.361285119291533	0.0463024227711819	_	_	***	***	CAVRDDKIIF	CASSATGDRSPLHF	TRBJ1-6	TRAJ30	2_2_3_6_1_5_3_1_13_4	HCRT	HCRT_10	HCRT1_8_HCRT2_6	HCRT	10	P	P_10	FL_10	022 HCRT_10	dextramer	TCR807			022	022_Px_19.8
TRBV2	TRAV23/DV6	TCR831	0.989702	1.06275	1.07466	1.12518	0.0150526346754967	0.039350751376763	0.0189617632986725	0.0336140731297045	_	_	_	*	CAASRHPDKIIF	CATRSRSSNEQFF	TRBJ2-1	TRAJ30	22_52_57_21_19_54_30_34_23	HCRT	HCRT_9	negative	negative	9	P	P_9	FL_9	021 HCRT_9	dextramer	TCR831			021	021_Px_22.4
TRBV12-3	TRAV21	TCR841	0.937122	1.02932	0.986397	1.01451	0.0352653019034963	0.0260063678524826	0.0230876902577146	0.0318073819859194	_	_	_	_	CAVGDDKIIF	CASSSRSGLKAFF	TRBJ1-1	TRAJ30	296_326_56_202_121_340_215_344_121	HA69	HA69_9	negative	negative	9	C	C_9	FL_9	110 HA69_9	dextramer	TCR841			110	110_Px_10.8
TRBV12-3	TRAV2	TCR27	1.02316	1.04067	1.04219	1.07545	0.021936261	0.041743543	0.018927285	0.019836306	_	_	_	_	CAVNARLMF	CASSFQGLSTDTQYF	TRBJ2-3	TRAJ31		HA69|HCRT	HA69_10_HCRT_1	negative	negative	11	P	P_11	FL_10|LL_1	482 HCRT_1|687 HA69_10	tetramer			Extended|PNAS	482|687	482__47.3|687_Px_20.6
TRBV19	TRAV2	TCR05	1.05494	1.05964	1.03708	1.05568	0.024742177	0.006974824	0.013691089	0.017750779	_	_	_	_	CAVNARLMF	CASSTQGAGEAFF	TRBJ1-1	TRAJ31		HA69	HA69_100	negative	negative	100	P	P_100	LL_100	165 HA69_100	tetramer			PNAS	165	165__27.3
TRBV20-1	TRAV17	TCR564	1.06298	0.957268	0.953379	0.947607	0.295410484	0.248201415	0.247039235	0.262680257	_	_	_	_	CATDTENNARLMF	CSAGGAGPKMQYF	TRBJ2-7	TRAJ31		HA69	HA69_33	negative	negative	33	C	C_33	FL_33	620 HA69_33	tetramer			Extended	620	620__53.9
TRBV29-1	TRAV2	TCR61	1.08981	1.06177	1.11826	1.15226	0.024589089	0.037708118	0.022769272	0.034056183	*	_	*	*	CAVNARLMF	CSAAGTGGAGTEAFF	TRBJ1-1	TRAJ31		HA69	HA69_1	negative	negative	1	P	P_1	FL_1	687 HA69_1	tetramer			PNAS	687	687_Px_20.6
TRBV4-2	TRAV12-2	TCR356	1.03602	1.0241	1.00341	1.0321	0.031642482	0.016740649	0.008416639	0.018202009	_	_	_	_	CAVKGNNARLMF	CASSQEHSTPQETQYF	TRBJ2-5	TRAJ31		HCRT	HCRT_1	negative	negative	1	P	P_1	FL_1	143 HCRT_1	tetramer			Extended	143	143__22.3
TRBV4-2	TRAV2	TCR366	0.983418	0.949839	0.987978	1.01834	0.02150869	0.027630329	0.036514565	0.053818675	_	_	_	_	CAVNARLMF	CASSQETQGRNYGYTF	TRBJ1-2	TRAJ31		HCRT	HCRT_1	negative	negative	1	P	P_1	FF_1	014 HCRT_1	tetramer			Extended	014	014__35.6
TRBV4-2	TRAV2	TCR337	0.93984	0.963904	1.00668	1.01939	0.037807288	0.005471492	0.030080214	0.025689678	_	_	_	_	CAVNARLMF	CASSQALSASLSYNEQFF	TRBJ2-1	TRAJ31		HCRT	HCRT_1	negative	negative	1	P	P_1	FL_1	166 HCRT_1	tetramer			Extended	166	166__22.8
TRBV4-3	TRAV2	TCR29	0.959997	1.0196	1.01409	1.02926	0.002328928	0.013665188	0.014631854	0.0190063	_	_	_	_	CAVNARLMF	CASSQGLGPGLFNQPQHF	TRBJ1-5	TRAJ31		HA69	HA69_1	negative	negative	1	P	P_1	FL_1	687 HA69_1	tetramer			PNAS	687	687_Px_20.6
TRBV6-1	TRAV20	TCR525	2.86456	1.08937	1.08807	1.09521	0.103111278	0.033962859	0.002038649	0.030482706	**	_	***	_	CAVQELARLMF	CASSVEGYSSPLHF	TRBJ1-6	TRAJ31		HA69	HA69_19	HA69	HA69	19	C	C_19	LL_19	023 HA69_19	tetramer			PNAS	023	023_Px_50.1
TRBV7-9	TRAV13-1	TCR490	1.12865	1.09265	1.08142	1.04433	0.026585755	0.027168707	0.022823108	0.023439332	*	_	_	_	CAARGPRNNNARLMF	CASSLSGQPHPYEQYF	TRBJ2-7	TRAJ31		HCRT	HCRT_4	negative	negative	4	P	P_4	FF_4	440 HCRT_4	tetramer			Extended	440	440__31
TRBV7-9	TRAV25	TCR707	0.935866	0.95535	0.993505	0.995454	0.0255175087603535	0.0174297605459583	0.0256211246907022	0.0149507201903969	_	_	_	_	CAGPIGGNARLMF	CASSFGGNEQFF	TRBJ2-1	TRAJ31	3_1	HA69|HCRT	HA69_1_HCRT_1	negative	negative	2	C	C_2	LL_2	391 HA69_1|391 HCRT_1	dextramer				391	391__23.6
TRBV4-2	TRAV13-1	TCR871	1.06453	2.25785	1.08909	1.07938	0.0596822321274323	0.0940725163901468	0.0787272240063561	0.0394184669942602	_	***	_	_	CAASDNNARLMF	CASSQGESNDSPLHF	TRBJ1-6	TRAJ31	23	HA83|NP136	HA83_1_NP136_1	NP136	NP136	2	P	P_2	FL_1|LL_1	900 HA83_1|982 NP136_1	dextramer				900|982	900_Px_15.4|982_Px_20.6
TRBV4-2	TRAV26-1	TCR351	0.974597	1.00391	1.0342	0.985344	0.041070541	0.02369195	0.046076507	0.023952419	_	_	_	_	CIYRLLMNYGGATNKLIF	CASSQDQGQTQPQHF	TRBJ1-5	TRAJ32		NP136	NP136_25	negative	negative	25	P	P_25	FF_25	233 NP136_25	tetramer			Extended	233	233__22.9
TRBV4-3	TRAV12-3	TCR152	1.02826	0.97807	1.04738	0.996134	0.034568983	0.017182414	0.008200473	0.026277605	_	_	*	_	CAMISGGATNKLIF	CASSHEAGSRGADTQYF	TRBJ2-3	TRAJ32		HCRT	HCRT_89	negative	negative	89	P	P_89	FL_89	054 HCRT_89	tetramer			PNAS	054	054_Px_17.8
TRBV20-1	TRAV21	TCR868	0.950989	0.942132	0.965161	0.960437	0.0234642060659056	0.0414356180521968	0.0476692873709451	0.0232402346077997	_	_	_	_	CAVRPGYGGATNKLIF	CSTQGGRASGYTF	TRBJ1-2	TRAJ32	1_25_223_13	HA53|HCRT	HA53_2_HCRT_3	negative	negative	5	C|P	C_3|P_2	FL_2|LL_3	117 HCRT_3|344 HA53_2	dextramer				117|344	117_Px_10.6|344__52.3
TRBV19	TRAV26-1	TCR513	1.74481	1.0278	0.954729	0.97032	0.039888497	0.002842631	0.020907559	0.008486415	***	_	_	_	CIVRVGTNMDSNYQLIW	CASSKSYNEQFF	TRBJ2-1	TRAJ33		HA69	HA69_26	HA69	HA69	26	C	C_26	LL_26	023 HA69_26	tetramer			PNAS	023	023_Px_50.1
TRBV19	TRAV6	TCR140	1.11436	1.0143	2.82111	2.70161	0.126308228	0.106294143	0.16768926	0.132054065	_	_	***	***	CALGSLGQLIW	CASSIEGREPKLFF	TRBJ1-4	TRAJ33		HCRT	HCRT_10	HCRT1_8_HCRT2_6	HCRT	10	C	C_10	FL_10	036 HCRT_10	tetramer			PNAS	036	036_Px_21.4
TRBV5-1	TRAV12-2	TCR620	0.986917	1.46735	0.990686	0.969398	0.041675019	0.02914105	0.034483293	0.015659983	_	***	_	_	CAVNKYSNYQLIW	CASSLAGSNTDTQYF	TRBJ2-3	TRAJ33		NP136	NP136_48	NP136	NP136	48	P	P_48	FL_48	306 NP136_48	tetramer		TCR620	Extended	306	306__40.9
TRBV9	TRAV12-2	TCR496	1.07395	1.05756	1.00147	0.996769	0.023811185	0.014900774	0.019204672	0.02622819	_	_	_	_	CAGLDSNYQLIW	CASSVQDRGTETQYF	TRBJ2-5	TRAJ33		HCRT	HCRT_3	negative	negative	3	P	P_3	FF_3	531 HCRT_3	tetramer			Extended	531	531__65.1
TRBV10-3	TRAV9-2	TCR695	0.933242	1.04509	0.984307	0.960144	0.0114990049944788	0.0244673641206799	0.0232835772617912	0.011928080601632	_	_	_	_	CALSNSNYQLIW	CAIKERLAGYEQYF	TRBJ2-7	TRAJ33	4_4_4	HA69	HA69_3	negative	negative	3	P	P_3	FL_3	021 HA69_3	dextramer				021	021_Px_22.4
TRBV9	TRAV26-1	TCR804	1.01416	1.06872	0.991254	1.02666	0.048016076382643	0.0558054167024362	0.0202160118275912	0.0283674322429951	_	_	_	_	CIVRGGTNMDSNYQLIW	CASSVVSGGAVGELFF	TRBJ2-2	TRAJ33	44_77_45_152_181_41_157_91_189_27_259	HA69	HA69_11	negative	negative	11	C	C_11	FL_11	110 HA69_11	dextramer				110	110_Px_10.8
TRBV19	TRAV26-1	TCR806	14.1295	1.10653	0.95786	0.935133	0.396090876846955	0.0676619622944008	0.0262730765132672	0.0126075065868318	***	_	_	_	CIVRGGTNMDSNYQLIW	CASTGQGNSPLHF	TRBJ1-6	TRAJ33	44_77_45_152_181_41_157_91_189_27_259	HA69	HA69_11	HA69	HA69	11	C	C_11	FL_11	110 HA69_11	dextramer	TCR806			110	110_Px_10.8
TRBV3-1	TRAV12-2	TCR876	1.03737	1.0506	1.04663	1.06483	0.0238203506929464	0.0300757539376464	0.0357630401611729	0.00869418847567049	_	_	_	_	CAVYLYSNYQLIW	CASSQSGLAGGETQYF	TRBJ2-5	TRAJ33	16_299_406_113	HA69|HCRT	HA69_1_HCRT_4	negative	negative	5	C|P	C_4|P_1	FL_5	110 HCRT_4|344 HA69_1	dextramer				110|344	110_Px_10.8|344__52.3
TRBV2	TRAV10	TCR448	0.97363	0.997158	0.982155	1.00205	0.023261629	0.017674746	0.020576625	0.038851195	_	_	_	_	CVVSAFRNTDKLIF	CASNIAGPINEQFF	TRBJ2-1	TRAJ34		HCRT	HCRT_57	negative	negative	57	P	P_57	FL_57	941 HCRT_57	tetramer			Extended	941	941__10.3
TRBV20-1	TRAV8-6	TCR59	1.09349	1.03251	1.0054	0.946312	0.047206297	0.044300526	0.047167015	0.021456143	_	_	_	_	CAVSQYNTDKLIF	CSASPGGGTEAFF	TRBJ1-1	TRAJ34		NP136	NP136_1	negative	negative	1	C	C_1	FL_1	903 NP136_1	tetramer			PNAS	903	903_Px_56.4
TRBV4-2	TRAV17	TCR314	0.982552	1.03169	0.997477	0.983393	0.021246628	0.018123481	0.024624344	0.019702613	_	_	_	_	CATGSYNTDKLIF	CASSPDGTGVGNTIYF	TRBJ1-3	TRAJ34		HA69	HA69_1	negative	negative	1	P	P_1	FF_1	014 HA69_1	tetramer			Extended	014	014__35.6
TRBV4-2	TRAV16	TCR195	0.994172	0.981635	0.95778	0.987327	0.033504579	0.011620761	0.013140206	0.024193074	_	_	_	_	CALRNTDKLIF	CASSQETQGRNYGYTF	TRBJ1-2	TRAJ34		HCRT	HCRT_1	negative	negative	1	P	P_1	FL_1	687 HCRT_1	tetramer			PNAS	687	687_Px_20.6
TRBV4-2	TRAV35	TCR393	0.97542	0.985595	0.971419	1.01949	0.022042187	0.036865308	0.007040967	0.024098094	_	_	_	_	CAGPLGNTDKLIF	CASSQVLQRNTEAFF	TRBJ1-1	TRAJ34		NP136	NP136_1	negative	negative	1	P	P_1	FF_1	233 NP136_1	tetramer			Extended	233	233__22.9
TRBV4-2	TRAV41	TCR386	0.970136	1.00698	1.07353	1.04177	0.009693437	0.023024191	0.040157626	0.020426618	_	_	_	_	CAVFGSNTDKLIF	CASSQGTADSPLHF	TRBJ1-6	TRAJ34		NP136	NP136_1	negative	negative	1	P	P_1	LL_1	359 NP136_1	tetramer			Extended	359	359__29.6
TRBV4-2	TRAV29/DV5	TCR193	0.962511	0.992571	0.95848	0.980478	0.020850348	0.008834695	0.01436726	0.030708345	_	_	_	_	CAAMFTDKLIF	CASSQETQGRNYGYTF	TRBJ1-2	TRAJ34		HCRT	HCRT_1	negative	negative	1	C	C_1	FL_1	036 HCRT_1	tetramer			PNAS	036	036_Px_21.4
TRBV4-3	TRAV17	TCR560	1.28493	0.962452	0.955273	0.964108	0.059153006	0.039422019	0.049385494	0.00669484	*	_	_	_	CATVGYNTDKLIF	CASSQGQAATNEKLFF	TRBJ1-4	TRAJ34		HA69	HA69_25	HA69	HA69	25	P	P_25	FF_25	037 HA69_25	tetramer		TCR560	Extended	037	037__9
TRBV4-3	TRAV17	TCR559	3.04448	1.09653	1.05346	1.03621	0.000983994	0.033972936	0.051401876	0.029199054	***	_	_	_	CATDSYNTDKLIF	CASSQGLGPTNYGYTF	TRBJ1-2	TRAJ34		HA69	HA69_23	HA69	HA69	23	P	P_23	FF_23	171 HA69_23	tetramer		TCR559	Extended	171	171__24.1
TRBV4-3	TRAV17	TCR553	2.14475	0.975581	0.960865	0.939962	0.056454762	0.017326109	0.031992277	0.031334418	***	_	_	_	CATGSYNTDKLIF	CASSPGLAGGTGELFF	TRBJ2-2	TRAJ34		HA69	HA69_36	HA69	HA69	36	C	C_36	FF_36	0979 HA69_36	tetramer		TCR553	Extended	0979	0979__19.1
TRBV4-3	TRAV17	TCR554	2.21791	1.05259	1.03732	0.999395	0.036065572	0.012838895	0.02497853	0.009641303	***	*	_	_	CATVAYNTDKLIF	CASSPGRTGGTYYGYTF	TRBJ1-2	TRAJ34		HA69	HA69_42	HA69	HA69	42	P	P_42	FF_42	009 HA69_42	tetramer		TCR554	Extended	009	009__16.6
TRBV4-3	TRAV17	TCR558	3.7021	1.12898	1.06803	1.00451	0.163517364	0.006751553	0.015777916	0.021483052	**	**	_	_	CATDSYNTDKLIF	CASSQGAGAQTYYGYTF	TRBJ1-2	TRAJ34		HA69	HA69_59	HA69	HA69	59	P	P_59	FF_59	963 HA69_59	tetramer		TCR558	Extended	963	963__7.5
TRBV4-3	TRAV17	TCR158	4.51817	0.984378	0.973261	0.950091	0.266636953	0.014264525	0.013162613	0.010020822	***	_	_	_	CATDAYNTDKLIF	CASSQGAVPAGNTIYF	TRBJ1-3	TRAJ34		HA69	HA69_36	HA69	HA69	36	P	P_36	FL_36	054 HA69_36	tetramer			PNAS	054	054_Px_17.8
TRBV6-1	TRAV3	TCR149	1.05294	0.977518	1.83968	1.31861	0.03085098	0.019095802	0.057324079	0.072252448	_	_	***	*	CAVRRNTDKLIF	CAISWGQGPFNEKLFF	TRBJ1-4	TRAJ34		HCRT	HCRT_86	HCRT1_8_HCRT2_6	HCRT	86	P	P_86	FL_86	685 HCRT_86	tetramer			PNAS	685	685__12.8
TRBV6-5	TRAV2	TCR483	1.00272	0.994031	0.962565	0.965445	0.039488485	0.028134676	0.029485366	0.016196638	_	_	_	_	CASHNTDKLIF	CASSYSGPWDRGRTEAFF	TRBJ1-1	TRAJ34		HA69|HCRT	HA69_1_HCRT_7	negative	negative	8	P	P_8	FL_8	344 HA69_1|344 HCRT_7	tetramer|dextramer			Extended	344	344__52.3
TRBV7-9	TRAV8-6	TCR57	1.09301	2.04933	1.02251	1.04468	0.012394521	0.086942355	0.018795638	0.029218505	*	***	_	_	CAVSAYNTDKLIF	CASSHTTDTQYF	TRBJ2-3	TRAJ34		NP136	NP136_1	NP136	NP136	1	P	P_1	FL_1	021 NP136_1	tetramer			PNAS	021	021_Px_22.4
TRBV7-9	TRAV8-6	TCR55	1.2101	1.89478	1.11372	1.09768	0.013654207	0.009227361	0.017943162	0.029286202	***	***	**	*	CAVSQYNTDKLIF	CASSHSTDTQYF	TRBJ2-3	TRAJ34		HA69|NP136	HA69_1_NP136_47	NP136	NP136	48	C|P	C_5|P_43	FL_8|LL_40	023 NP136_1|112 HA69_1|272 NP136_4|321 NP136_4|880 NP136_38	tetramer|dextramer	TCR55	TCR55	Extended|PNAS	023|112|272|321|880	023_Px_50.1|112_Px_19.5|272__26|321__14.7|880__19.2
TRBV7-9	TRAV8-6	TCR56	1.08212	1.99425	1.01248	1.03636	0.023940211	0.03714029	0.015370424	0.001223259	_	***	_	_	CAVSAYNTDKLIF	CASSHSADTQYF	TRBJ2-3	TRAJ34		NP136	NP136_19	NP136	NP136	19	P	P_19	FF_12|FL_7	560 NP136_12|687 NP136_7	tetramer		TCR56	Extended|PNAS	560|687	560__11.1|687_Px_20.6
TRBV7-9	TRAV8-6	TCR577	1.07061	2.92476	1.00979	0.98474	0.019906929	0.082359919	0.013644183	0.028584746	_	***	_	_	CAVILYNTDKLIF	CASSHNYEQYF	TRBJ2-7	TRAJ34		NP136	NP136_17	NP136	NP136	17	C	C_17	FL_17	5688 NP136_17	tetramer			PNAS	5688	5688_Px_20.6
TRBV7-9	TRAV8-6	TCR617	1.02466	1.82981	0.987952	1.00498	0.023907147	0.007371675	0.020767257	0.0145346	_	***	_	_	CAVSPYNTDKLIF	CASSHSTDTQYF	TRBJ2-3	TRAJ34		HCRT|NP136	HCRT_1_NP136_24	NP136	NP136	25	C|P	C_19|P_6	FF_3|FL_19|LL_3	295 HCRT_1|524 NP136_2|687 NP136_1|878 NP136_18|948 NP136_1|982 NP136_2	tetramer|dextramer		TCR617	Extended|PNAS	295|524|687|878|948|982	295__24.3|524__18.9|687_Px_20.6|878__NA|948_Px_16.9|982_Px_20.6
TRBV7-9	TRAV8-6	TCR23	0.937674	2.04075	0.944763	0.953464	0.021671946	0.032819174	0.013029547	0.023816822	_	***	_	_	CAVSAYNTDKLIF	CASSHSTDTQYF	TRBJ2-3	TRAJ34		HA69|HCRT|NP136	HA69_1_HCRT_1_NP136_256	NP136	NP136	258	C|P	C_62|P_196	FF_85|FL_46|LL_127	009 NP136_22|021 NP136_3|0979 NP136_22|122 NP136_26|144 NP136_37|146 NP136_86|166 NP136_2|272 NP136_7|560 NP136_40|5688 NP136_6|880 NP136_1|900 HCRT_1|901 HA69_1|948 NP136_1|982 NP136_3	tetramer|dextramer	TCR23	TCR23	Extended|PNAS	009|021|0979|122|144|146|166|272|560|5688|880|900|901|948|982	009__16.6|021_Px_22.4|0979__19.1|122_Px_19.7|144_Px_11.1|146_Px_16|166__22.8|272__26|560__11.1|5688_Px_20.6|880__19.2|900_Px_15.4|901_Px_21.6|948_Px_16.9|982_Px_20.6
TRBV7-9	TRAV8-6	TCR579	1.01975	3.13089	0.970913	1.00552	0.028287235	0.191388556	0.025996141	0.027188658	_	**	_	_	CAVSGYNTDKLIF	CASSHSTDTQYF	TRBJ2-3	TRAJ34		NP136	NP136_8	NP136	NP136	8	C	C_8	FL_8	567 NP136_8	tetramer			PNAS	567	567__15.1
TRBV4-3	TRAV17	TCR671	4.17453	1.10341	1.02666	1.04762	0.044467098330414	0.049156436010709	0.00881397394049713	0.0192452085336216	***	_	_	_	CATDAWNTDKLIF	CASSQGRTGGSYYGYTF	TRBJ1-2	TRAJ34	3_6_1_3_1_3_1_1_3_3_1_2_1_1_206_2_3_2_2_6_5_114_1_1_1_1_4_1	HA69|HCRT|NP136	HA69_17_HCRT_9_NP136_5	HA69	HA69	31	P	P_31	FL_31	344 HA69_17|344 HCRT_9|344 NP136_5	tetramer|dextramer	TCR671			344	344__52.3
TRBV4-3	TRAV17	TCR676	4.03846	1.50592	1.09467	1.47041	0.218914919925277	0.265498547377779	0.177835016889334	0.195288684387092	***	_	_	_	CATDGYNTDKLIF	CASSQGTTGGVYYGYTF	TRBJ1-2	TRAJ34	4_3_9_2_1_1_1_6_2_1_2_5_4_1_1_1	HA53|HA69|HCRT|NP23	HA53_1_HA69_14_HCRT_3_NP23_1	HA69	HA69	19	P	P_19	FL_19	344 HA53_1|344 HA69_14|344 HCRT_3|344 NP23_1	tetramer|dextramer	TCR676			344	344__52.3
TRBV4-3	TRAV17	TCR683	3.21676	0.997703	1.03394	0.973207	0.0497759075427361	0.0487889970539393	0.0152161791435321	0.0517857283160928	***	_	_	_	CATESYNTDKLIF	CASSQGRAPAGNTIYF	TRBJ1-3	TRAJ34	2_2_1_5_1_2_1_1_3_5_1_11_3_1_1_1_439_274_1121_1306_213_1299_189	HA69|HCRT|NP136|NP37	HA69_11_HCRT_3_NP136_4_NP37_7	HA69	HA69	25	P	P_25	FL_25	344 HA69_11|344 HCRT_3|344 NP136_4|344 NP37_7	tetramer|dextramer	TCR683			344	344__52.3
TRBV4-2	TRAV26-2	TCR705	1.0952	1.05591	1.02267	1.04609	0.00729626290737739	0.0379651608999258	0.0120891575368342	0.0438411046872364	*	_	_	_	CILSSPDKLIF	CASSQDLGSDNYGYTF	TRBJ1-2	TRAJ34	2_2	NP136	NP136_2	negative	negative	2	P	P_2	FL_2	687 NP136_2	dextramer				687	687_Px_20.6
TRBV4-3	TRAV17	TCR766	9.11314	1.01513	1.01994	1.04058	0.127752420104236	0.025900729102683	0.0205062606820847	0.0199893970142141	***	_	_	_	CATASYNTDKLIF	CASSQGATGGSNQPQHF	TRBJ1-5	TRAJ34	1065_91_84_794_74_544_149_312_187_44_185_1351_128_414_33_3444_1696_2567	HCRT	HCRT_18	HA69	HA69	18	P	P_18	LL_18	112 HCRT_18	dextramer	TCR766			112	112_Px_19.5
TRBV28	TRAV26-2	TCR810	1.22799	1.25486	1.17862	1.14013	0.0813158012180088	0.0637312449851235	0.0687023371256852	0.032102054658215	_	*	_	_	CILRPFYNTDKLIF	CASSVGGVTGELFF	TRBJ2-2	TRAJ34	17_25_34_32_58_43_21_23_27_32	HA69|HCRT	HA69_1_HCRT_9	NP136	NP136	10	P	P_10	FL_10	021 HA69_1|021 HCRT_9	dextramer	TCR810			021	021_Px_22.4
TRBV4-3	TRAV17	TCR819	12.4561	1.06805	1.02434	1.00281	0.109917691115794	0.0518497477550826	0.0213755764103394	0.0209101437713595	***	_	_	_	CATAAYNTDKLIF	CASSQAMTGGSDYGYTF	TRBJ1-2	TRAJ34	1_2_2_1_1_3_1_1_1_1	HA53|HA69|HCRT|NP136	HA53_1_HA69_6_HCRT_1_NP136_2	HA69	HA69	10	P	P_10	FF_10	948 HA53_1|948 HA69_6|948 HCRT_1|948 NP136_2	dextramer	TCR819			948	948_Px_16.9
TRBV9	TRAV8-4	TCR838	1.02926	1.05613	1.0398	1.06804	0.0338539949433494	0.0175224633572729	0.00913469745337478	0.0617458976369936	_	*	*	_	CAVRPHNTDKLIF	CASSVGPASSGNTIYF	TRBJ1-3	TRAJ34	26_21_29_34_85_27_26_15_31	HCRT	HCRT_10	negative	negative	10	P	P_10	FL_10	344 HCRT_1|790 HCRT_9	tetramer|dextramer	TCR838			344|790	344__52.3|790__9.4
TRBV4-3	TRAV17	TCR842	4.28903	1.03478	0.983023	1.01863	0.083505409828274	0.0372739814176987	0.0286014185330503	0.0549399860558906	***	_	_	_	CATRSYNTDKLIF	CASSPGLTGGHNEQFF	TRBJ2-1	TRAJ34	97_207_61_86_125_25_438_98_423	HA69|HCRT	HA69_8_HCRT_1	HA69	HA69	9	P	P_9	FL_9	344 HA69_8|344 HCRT_1	dextramer	TCR842			344	344__52.3
TRBV4-3	TRAV17	TCR852	15.595	1.0177	0.98532	0.989637	0.424931235737187	0.00823781693797013	0.0446113521584021	0.041860293568623	***	_	_	_	CATDAYNTDKLIF	CASSQGQGATNYGYTF	TRBJ1-2	TRAJ34	1_2_5_1_2_1	HA69|HCRT|NP136	HA69_2_HCRT_2_NP136_2	HA69	HA69	6	P	P_6	FL_6	344 HA69_2|344 HCRT_2|344 NP136_2	dextramer				344	344__52.3
TRBV4-3	TRAV17	TCR867	16.0385	0.991187	1.00646	1.02761	0.163992958463845	0.0128858473557352	0.046311742418187	0.0778423826565343	***	_	_	_	CATDAYNTDKLIF	CASSQGRTASGNTIYF	TRBJ1-3	TRAJ34	4	HCRT	HCRT_1	HA69	HA69	1	P	P_1	FF_1	948 HCRT_1	dextramer	TCR867			948	948_Px_16.9
TRBV4-3	TRAV17	TCR872	11.7138	1.03884	1.04912	1.09825	0.241248795400404	0.027165737741069	0.0162145231196068	0.0576303775546861	***	_	_	_	CATVGYNTDKLIF	CASSQGLGPTNEKLFF	TRBJ1-4	TRAJ34	36	NP136	NP136_1	HA69	HA69	1	C	C_1	LL_1	391 NP136_1	dextramer	TCR872			391	391__23.6
TRBV7-9	TRAV8-6	TCR881	1.00947	5.31211	1.10078	1.04001	0.0162546750736555	0.142990187382934	0.016035163344419	0.0141570645735217	_	**	**	_	CAVSAYNTDKLIF	CASSHTSDTQYF	TRBJ2-3	TRAJ34	20	HCRT	HCRT_1	NP136	NP136	1	P	P_1	FL_1	653 HCRT_1	dextramer				653	653__8.9
TRBV4-2	TRAV8-3	TCR318	0.996522	0.956168	0.983439	1.02838	0.008879546	0.035211501	0.013876001	0.02319782	_	_	_	_	CAVGEGFGNVLHC	CASSPDGTGVGNTIYF	TRBJ1-3	TRAJ35		HCRT	HCRT_1	negative	negative	1	P	P_1	FF_1	014 HCRT_1	tetramer			Extended	014	014__35.6
TRBV6-1	TRAV13-1	TCR544	1.64559	1.0374	1.03349	0.984022	0.017397983	0.02181927	0.014555998	0.015361458	***	_	_	_	CAAFENVLHC	CASSERPYPGETQYF	TRBJ2-5	TRAJ35		HA69	HA69_62	HA69	HA69	62	P	P_62	FF_62	332 HA69_62	tetramer		TCR544	Extended	332	332__13.3
TRBV20-1	TRAV13-1	TCR743	0.967713	1	1.023	0.95356	0.0367733094255212	0.00840336134453782	0.0268338103708403	0.0532412956750655	_	_	_	_	CAASNGFGNVLHC	CSARQREGRGTQYF	TRBJ2-3	TRAJ35	458_278_102_599_156_125_213_631_179_725_97_86_199_422_30_122_65_323_364_110_130_47_94_63_1100_400_554	HCRT	HCRT_27	negative	negative	27	C	C_27	LL_27	113 HCRT_27	dextramer				113	113__13.1
TRBV11-2	TRAV2	TCR623	1.06284	2.44028	1.01731	1.03313	0.020658757	0.007611121	0.027386444	0.04328825	_	***	_	_	CAVRGTGANNLFF	CASSLQGESQETQYF	TRBJ2-5	TRAJ36		NP136	NP136_56	NP136	NP136	56	C	C_56	FL_56	1400 NP136_56	tetramer		TCR623	Extended	1400	1400__18.5
TRBV2	TRAV13-1	TCR508	2.04109	1.04356	1.02622	0.978321	0.046801745	0.04969826	0.042697775	0.034320588	***	_	_	_	CAAPGANNLFF	CASSGTGGQGYNEQFF	TRBJ2-1	TRAJ36		HA69	HA69_20	HA69	HA69	20	P	P_20	FL_20	021 HA69_20	tetramer			PNAS	021	021_Px_22.4
TRBV24-1	TRAV12-3	TCR437	1.1157	1.0001	0.97585	0.964986	0.030358056	0.024531936	0.034605179	0.044240369	*	_	_	_	CAMSFPGANNLFF	CATSDPGRDEQFF	TRBJ2-1	TRAJ36		HCRT	HCRT_7	negative	negative	7	P	P_7	FL_6|LL_1	687 HCRT_6|982 HCRT_1	tetramer			PNAS	687|982	687_Px_20.6|982_Px_20.6
TRBV4-2	TRAV13-1	TCR199	2.45092	1.0805	1.0349	1.01707	0.034557233	0.047005454	0.042380436	0.00893268	***	_	_	_	CAAPGANNLFF	CASSQPHRTSVTGELFF	TRBJ2-2	TRAJ36		HA69	HA69_4	HA69	HA69	4	P	P_4	FF_4	948 HA69_4	tetramer			PNAS	948	948_Px_16.9
TRBV4-2	TRAV2	TCR288	1.30074	4.59411	1.04101	0.957939	0.133245235	0.070640237	0.074584167	0.091904703	_	***	_	_	CAVVGTGANNLFF	CASSRPGLAGQGADTQYF	TRBJ2-3	TRAJ36		NP136	NP136_1	NP136	NP136	1	P	P_1	LL_1	982 NP136_1	tetramer			PNAS	982	982_Px_20.6
TRBV4-2	TRAV2	TCR175	0.995781	3.18971	0.960782	1.00283	0.015869428	0.045323553	0.036560576	0.038246293	_	***	_	_	CAVAGTGANNLFF	CASSERGEAADTQYF	TRBJ2-3	TRAJ36		NP136	NP136_58	NP136	NP136	58	P	P_58	FL_58	022 NP136_58	tetramer			PNAS	022	022_Px_19.8
TRBV4-2	TRAV8-6	TCR265	0.933483	0.999759	1.01043	0.980251	0.010197744	0.01203133	0.012511059	0.016310826	_	_	_	_	CAFSQTGADNLFF	CASSQDSRGGSGNTIYF	TRBJ1-3	TRAJ36		HCRT	HCRT_1	negative	negative	1	C	C_1	FL_1	036 HCRT_1	tetramer			PNAS	036	036_Px_21.4
TRBV4-2	TRAV2	TCR328	0.99084	1.01099	0.992672	0.99145	0.03138361	0.04030997	0.021004438	0.011603053	_	_	_	_	CAVGGTGANNLFF	CASSPRGESQDTQYF	TRBJ2-3	TRAJ36		HCRT	HCRT_18	negative	negative	18	C	C_18	FF_18	770 HCRT_18	tetramer			Extended	770	770__20.2
TRBV4-2	TRAV8-6	TCR189	1.02404	1.0032	1.01186	1.01035	0.013102111	0.003376987	0.010490358	0.006278638	_	_	_	_	CAFSQTGANNLFF	CASSQDSRGGSGNTIYF	TRBJ1-3	TRAJ36		HCRT	HCRT_1	negative	negative	1	C	C_1	FL_1	036 HCRT_1	tetramer			PNAS	036	036_Px_21.4
TRBV4-3	TRAV21	TCR161	1.36956	0.98057	0.966937	0.954489	0.050656973	0.051485892	0.008334225	0.04485502	**	_	_	_	CAVSRAGANNLFF	CASSQGLGPGLFNQPQHF	TRBJ1-5	TRAJ36		HA69	HA69_8	HA69	HA69	8	P	P_8	FL_8	687 HA69_8	tetramer			PNAS	687	687_Px_20.6
TRBV5-1	TRAV12-2	TCR633	1.19069	1.89992	1.09206	1.05015	0.007347301	0.013634732	0.00664767	0.009663058	***	***	**	_	CAVYLITGANNLFF	CASSSQTDTQYF	TRBJ2-3	TRAJ36		HCRT|NP136	HCRT_1_NP136_58	NP136	NP136	59	C|P	C_58|P_1	FF_59	0979 NP136_58|737 HCRT_1	tetramer		TCR633	Extended	0979|737	0979__19.1|737__NA
TRBV7-2	TRAV8-1	TCR571	1.03072	1.66117	1.0127	0.995619	0.017480416	0.036691997	0.033494744	0.043731771	_	***	_	_	CAVNARGANNLFF	CASSFDPSSGNTIYF	TRBJ1-3	TRAJ36		NP136	NP136_36	NP136	NP136	36	P	P_36	FL_36	054 NP136_36	tetramer			PNAS	054	054_Px_17.8
TRBV5-5	TRAV29/DV5	TCR732	0.913216	0.817754	0.891159	0.926234	0.0134668048812411	0.016479521048788	0.0141162330833073	0.0344487589623997	_	_	_	_	CAASAWQTGANNLFF	CASNRDRGYEQYF	TRBJ2-7	TRAJ36	66_99_40_14_4_1_64_59_15_111_85_81_2_6_10_189_143_168_98_81_123_274_127_54_137_144_156_67_197_5_159_70_2_103_88_116_126_114_118_117_124_39_97_9	HCRT|NP136	HCRT_43_NP136_1	negative	negative	44	C	C_44	LL_44	391 HCRT_43|391 NP136_1	dextramer	TCR732			391	391__23.6
TRBV19	TRAV25	TCR815	9.18992	0.954893	1.05223	1.02163	0.139838329569962	0.0281358535402333	0.0243367187436999	0.0403820126262402	***	_	_	_	CAWGRGANNLFF	CASTGGQGLESNQPQHF	TRBJ1-5	TRAJ36	34_125_31_112_15_103_647_42_686_74	HA69|HCRT	HA69_1_HCRT_9	HA69	HA69	10	C	C_10	FL_10	110 HA69_1|110 HCRT_9	dextramer	TCR815			110	110_Px_10.8
TRBV24-1	TRAV5	TCR843	0.930508	1.00102	0.980678	1.02508	0.00932049293889322	0.0147408914611247	0.0173213373437847	0.0132723877630182	_	_	_	_	CAESSTGANNLFF	CATSGQALGYTF	TRBJ1-2	TRAJ36	120_862_137_15_138_101_161_202_317	HCRT	HCRT_9	negative	negative	9	P	P_9	FL_9	344 HCRT_9	dextramer	TCR843			344	344__52.3
TRBV11-2	TRAV2	TCR887	1.05003	11.1185	1.12306	1.06987	0.0710464834296903	0.0752163454480879	0.0103280948725622	0.0458198625056122	_	***	*	_	CAVRGTGANNLFF	CATSLQGEAAETQYF	TRBJ2-5	TRAJ36		NP136	NP136_5	NP136	NP136	5	C	C_5	FF_5	365 NP136_5	tetramer		TCR887	PNAS	365	365__62.6
TRBV19	TRAV26-1	TCR510	2.6822	0.945658	0.950498	0.980089	0.100053433	0.01042032	0.01104167	0.016329715	***	_	_	_	CIVSPHGSGNTGKLIF	CASSIGARGQLFF	TRBJ1-4	TRAJ37		HA69	HA69_7	HA69	HA69	7	C	C_7	FF_7	435 HA69_7	tetramer			PNAS	435	435_Px_16.1
TRBV4-2	TRAV2	TCR315	0.995127	1.01146	1.06506	0.948283	0.009887409	0.020140538	0.022812196	0.010818115	_	_	_	_	CAVEDLAGSGNTGKLIF	CASSPDGTGVGNTIYF	TRBJ1-3	TRAJ37		NP136	NP136_1	negative	negative	1	P	P_1	FF_1	531 NP136_1	tetramer			Extended	531	531__65.1
TRBV4-3	TRAV17	TCR561	1.25429	1.03446	1.02183	1.03777	0.02630918	0.022228164	0.013694466	0.031421493	**	_	_	_	CATVSSNTGKLIF	CASSQGRTGGLNTEAFF	TRBJ1-1	TRAJ37		HA69	HA69_80	HA69	HA69	80	P	P_80	FF_80	524 HA69_80	tetramer			Extended	524	524__18.9
TRBV5-1	TRAV19	TCR460	1.02129	1.05073	1.03623	0.982641	0.046105313	0.01936947	0.040280522	0.017374409	_	_	_	_	CALGRSGSSNTGKLIF	CASSLEGLAGYEQYF	TRBJ2-7	TRAJ37		HCRT	HCRT_9	negative	negative	9	P	P_9	FF_9	1768 HCRT_9	tetramer			Extended	1768	1768__18.4
TRBV7-2	TRAV26-1	TCR491	1.05173	1.0585	1.00829	1.00049	0.013078044	0.024898283	0.020360971	0.012152	_	_	_	_	CIVKGNTGKLIF	CASSLVGQFNSPLHF	TRBJ1-6	TRAJ37		HCRT	HCRT_4	negative	negative	4	P	P_4	FF_4	171 HCRT_4	tetramer			Extended	171	171__24.1
TRBV7-9	TRAV6	TCR424	0.973572	0.961593	0.97987	1.01704	0.011902372	0.025807481	0.022948464	0.00632482	_	_	_	_	CALPTGGNTGKLIF	CASSLPGRETQYF	TRBJ2-5	TRAJ37		HCRT	HCRT_2	negative	negative	2	C	C_2	LL_2	494 HCRT_2	tetramer			PNAS	494	494__33.5
TRBV2	TRAV29/DV5	TCR420	1.00393	1.0275	1.24165	2.12868	0.00937071907089336	0.0219433279996942	0.0292889027816809	0.0609987217927702	_	_	**	***	CAVGSSNTGKLIF	CASSLESVGPGANVLTF	TRBJ2-6	TRAJ37		HCRT	HCRT_5	HCRT1_8_HCRT2_6	HCRT	5	P	P_5	FL_5	021 HCRT_5	tetramer			PNAS	021	021_Px_22.4
TRBV19	TRAV25	TCR781	11.7083	0.997278	1.04317	1.04783	0.214517997352938	0.00757064838962931	0.0137599113458714	0.0871633602512903	***	_	_	_	CATAGSNTGKLIF	CASSISLLNTGELFF	TRBJ2-2	TRAJ37	11_9_4_6_8_5_5_10_18_62_9_2_4	HA69|HCRT	HA69_2_HCRT_11	HA69	HA69	13	P	P_13	FL_13	900 HA69_2|900 HCRT_11	dextramer	TCR781			900	900_Px_15.4
TRBV19	TRAV12-2	TCR839	7.30048	1.04408	1.14072	1.09346	0.0976083248064608	0.0274970700511667	0.0320931052724388	0.0213970182502099	***	_	*	*	CAVNPPWSNTGKLIF	CASTRGVGTSGAKETQYF	TRBJ2-5	TRAJ37	142_148_79_74_21_55_120_132_134	HCRT|NP136	HCRT_1_NP136_8	HA69	HA69	9	P	P_9	FL_9	344 HCRT_1|344 NP136_8	dextramer	TCR839			344	344__52.3
TRBV19	TRAV26-1	TCR880	0.977754	1.0298	0.99958	1.01595	0.0124014998553571	0.00959882193160906	0.0259722619171542	0.0165832077776608	_	_	_	_	CIVRFGSSNTGKLIF	CASSVTGGVYEQYF	TRBJ2-7	TRAJ37	51	HCRT	HCRT_2	negative	negative	2	P	P_2	FL_1|LL_1	135 HCRT_1|344 HCRT_1	tetramer|dextramer	TCR880			135|344	135_Px_13.6|344__52.3
TRBV12-3	TRAV26-2	TCR148	0.993385	0.979161	1.01932	0.964233	0.022273663	0.007144481	0.018983921	0.01054768	_	_	_	_	CILTSDNAGNNRKLIW	CASSLTPGSSTDTQYF	TRBJ2-3	TRAJ38		HCRT	HCRT_87	negative	negative	87	P	P_87	FL_87	051 HCRT_87	tetramer			PNAS	051	051__18.1
TRBV12-3	TRAV19	TCR502	1.04245	1.02532	1.00544	0.994638	0.030828941	0.047257747	0.071266111	0.014202744	_	_	_	_	CALSGDNAGNNRKLIW	CASNSRLAGGHVAYNEQFF	TRBJ2-1	TRAJ38		HA69	HA69_9	negative	negative	9	P	P_9	LL_9	982 HA69_9	tetramer			PNAS	982	982_Px_20.6
TRBV4-3	TRAV25	TCR408	1.68517	1.00505	0.99034	0.974884	0.010122405	0.032519084	0.036089063	0.038223129	***	_	_	_	CAGDAGNNRKLIW	CASSPQGINEKLFF	TRBJ1-4	TRAJ38		HA69|HCRT|NP136	HA69_30_HCRT_12_NP136_3	HA69	HA69	45	C|P	C_3|P_42	FL_17|LL_28	052 HCRT_3|146 HA69_24|344 HA69_6|344 HCRT_9|344 NP136_2|982 NP136_1	tetramer|dextramer	TCR408	TCR408	Extended	052|146|344|982	052__57.6|146_Px_16|344__52.3|982_Px_20.6
TRBV6-1	TRAV8-1	TCR570	1.02684	1.02986	1.03446	0.993403	0.047840966	0.033250731	0.02148311	0.031734296	_	_	_	_	CAVNAGNNRKLIW	CASSEWGSVNEKLFF	TRBJ1-4	TRAJ38		NP136	NP136_7	negative	negative	7	P	P_7	FF_7	948 NP136_7	tetramer			PNAS	948	948_Px_16.9
TRBV12-3	TRAV25	TCR545	1.85006	0.972702	0.97902	0.966697	0.029653338	0.01549786	0.020017125	0.011668642	***	_	_	_	CVHNAGNMLTF	CASSFQGLSTDTQYF	TRBJ2-3	TRAJ39		HA69	HA69_20	HA69	HA69	20	P	P_20	LL_20	287 HA69_20	tetramer		TCR545	Extended	287	287__39.1
TRBV15	TRAV12-3	TCR15	1.15001	1.13981	1.15626	1.11361	0.027868808	0.088589486	0.014106983	0.013435453	*	_	**	**	CAMNNNAGNMLTF	CATSSGGGGKAYGYTF	TRBJ1-2	TRAJ39		HCRT	HCRT_1	negative	negative	1	P	P_1	LL_1	982 HCRT_1	tetramer			PNAS	982	982_Px_20.6
TRBV18	TRAV12-3	TCR10	1.0364	1.00427	1.44849	1.11087	0.021501424	0.018741359	0.069039525	0.015123144	_	_	**	**	CAMNNNAGNMLTF	CASSPTGRPQETQYF	TRBJ2-5	TRAJ39		HCRT	HCRT_93	HCRT1_8	HCRT	93	C|P	C_1|P_92	FF_92|LL_1	494 HCRT_1|948 HCRT_92	tetramer			PNAS	494|948	494__33.5|948_Px_16.9
TRBV19	TRAV13-2	TCR49	1.04687	1.01105	1.04461	1.04729	0.024554681	0.027831632	0.009887641	0.006578263	_	_	*	*	CAENPNNAGNMLTF	CASSIEGREPKLFF	TRBJ1-4	TRAJ39		HCRT	HCRT_1	negative	negative	1	C	C_1	FL_1	036 HCRT_1	tetramer			PNAS	036	036_Px_21.4
TRBV19	TRAV16	TCR548	1.01489	0.968172	1.07957	1.01437	0.040041068	0.0155367	0.017355381	0.011328581	_	_	*	_	CALTSDNAGNMLTF	CASSGHWNTEAFF	TRBJ1-1	TRAJ39		HA69	HA69_55	negative	negative	55	P	P_55	LL_55	359 HA69_55	tetramer			Extended	359	359__29.6
TRBV2	TRAV12-3	TCR53	1.14649	1.08328	1.06384	1.02853	0.023560064	0.019151664	0.013995086	0.030188723	*	_	_	_	CAMNNNAGNMLTF	CASSVAGGLRLKTQYF	TRBJ2-5	TRAJ39		HCRT	HCRT_1	negative	negative	1	C	C_1	FL_1	901 HCRT_1	tetramer			PNAS	901	901_Px_21.6
TRBV4-2	TRAV12-2	TCR150	1.12649	1.42695	1.8747	1.94227	0.01753146	0.030961317	0.086696193	0.055098188	**	***	**	**	CAVVHNAGNMLTF	CASSQGPDSRETQYF	TRBJ2-5	TRAJ39		HCRT	HCRT_93	HCRT1_8_HCRT2_6	HCRT	93	C	C_93	LL_93	391 HCRT_93	tetramer			PNAS	391	391__23.6
TRBV4-2	TRAV8-2	TCR286	0.978013	0.95231	0.969528	0.954044	0.030605027	0.019210587	0.021569338	0.01327141	_	_	_	_	CAVSAYNAGNMLTF	CASSQVPPQGNTEAFF	TRBJ1-1	TRAJ39		NP136	NP136_1	negative	negative	1	P	P_1	FL_1	054 NP136_1	tetramer			PNAS	054	054_Px_17.8
TRBV5-1	TRAV13-2	TCR22	1.06303	1.08208	1.00953	1.05374	0.016193756	0.028871697	0.010533534	0.023068247	_	_	_	_	CAENPNNAGNMLTF	CASSLGNTIYF	TRBJ1-3	TRAJ39		HA69|HCRT|NP136	HA69_1_HCRT_1_NP136_1	negative	negative	3	C|P	C_1|P_2	FL_1|LL_2	146 HA69_1|494 NP136_1|941 HCRT_1	tetramer			Extended|PNAS	146|494|941	146_Px_16|494__33.5|941__10.3
TRBV6-1	TRAV2	TCR485	1.02446	1.02926	0.979992	0.980849	0.011772024	0.021364862	0.011136231	0.017292684	_	_	_	_	CAVSGGNAGNMLTF	CATQKGDRGQSWGYTF	TRBJ1-2	TRAJ39		HA69|HCRT|NP136	HA69_1_HCRT_3_NP136_1	negative	negative	5	P	P_5	LL_5	146 HA69_1|146 HCRT_3|146 NP136_1	tetramer			Extended	146	146_Px_16
TRBV7-3	TRAV12-3	TCR52	1.13636	1.18005	1.06121	1.02748	0.013902878	0.023503967	0.016536906	0.021305591	**	**	_	_	CAMNNNAGNMLTF	CASTLTGLAVLAKNIQYF	TRBJ2-4	TRAJ39		HCRT	HCRT_1	negative	negative	1	C	C_1	FL_1	036 HCRT_1	tetramer			PNAS	036	036_Px_21.4
TRBV4-2	TRAV12-3	TCR667	1.09792	1.04991	1.06635	1.07316	0.0240553984058343	0.00705406160716999	0.00767978630028346	0.0117310673473779	*	_	*	*	CATSYNNAGNMLTF	CASSQGTSGEETQYF	TRBJ2-5	TRAJ39	1_11_1_2_1_1_1_2	HA69|HCRT|NP136	HA69_3_HCRT_2_NP136_3	negative	negative	8	P	P_8	FF_8	948 HA69_3|948 HCRT_2|948 NP136_3	dextramer	TCR667			948	948_Px_16.9
TRBV12-3	TRAV25	TCR674	4.3438	1.06539	1.06511	0.960308	0.0472600033295294	0.0279621471964812	0.062534389989249	0.0261384573998727	***	_	_	_	CAWNAGNMLTF	CASSLMGLSTDTQYF	TRBJ2-3	TRAJ39	1_4_4_1_7_15_2_4_2_1_1_2_5_4_1_3_1_1_1_1_1_14	HA53|HA69|HCRT	HA53_1_HA69_19_HCRT_2	HA69	HA69	22	C|P	C_1|P_21	FL_21|LL_1	052 HCRT_1|344 HA53_1|344 HA69_19|344 HCRT_1	dextramer	TCR674			052|344	052__57.6|344__52.3
TRBV28	TRAV38-2/DV8	TCR686	0.956353	0.978338	0.962092	0.938086	0.00973562555765506	0.0302083907627222	0.0719115610728829	0.0125704577000951	_	_	_	_	CAYRSFNNAGNMLTF	CASTETGSNSPLHF	TRBJ1-6	TRAJ39	1_1_3_4_1_1_2	HA69|HCRT	HA69_3_HCRT_4	negative	negative	7	P	P_7	LL_7	982 HA69_3|982 HCRT_4	dextramer	TCR686			982	982_Px_20.6
TRBV9	TRAV5	TCR775	0.953736	1.10918	1.01758	1.02082	0.0224702927496292	0.0301676435566063	0.0309244042878897	0.018894821056361	_	_	_	_	CAAEYNAGNMLTF	CASSVGFGRGGEQFF	TRBJ2-1	TRAJ39	115_720_443_1020_134_2104_167_955_1420_296_374_74_452_173_135	HA69	HA69_15	negative	negative	15	P	P_15	FF_15	014 HA69_15	dextramer	TCR775			014	014__35.6
TRBV10-3	TRAV13-1	TCR790	0.940693	9.45673	0.971313	1.01418	0.007620686812272	0.167460498376658	0.0232138050991533	0.0115001210474851	_	***	_	_	CAATDNAGNMLTF	CAISGDYLKELFF	TRBJ1-4	TRAJ39	11_3_8_4_5_2_5_2_12_25_3_7	HA69|HCRT|NP136	HA69_1_HCRT_4_NP136_7	NP136	NP136	12	C	C_12	LL_12	295 HA69_1|295 HCRT_4|295 NP136_7	dextramer	TCR790			295	295__24.3
TRBV4-3	TRAV13-2	TCR808	0.915193	1.0307	1.02133	0.978668	0.0315066386206091	0.0282877777712137	0.0449713562102935	0.035145671953791	_	_	_	_	CAENTYNAGNMLTF	CASSQAMTGGSDYGYTF	TRBJ1-2	TRAJ39	1_2_2_1_1_3_1_1_1_1	HA53|HA69|HCRT|NP136	HA53_1_HA69_6_HCRT_1_NP136_2	negative	negative	10	P	P_10	FF_10	948 HA53_1|948 HA69_6|948 HCRT_1|948 NP136_2	dextramer				948	948_Px_16.9
TRBV6-5	TRAV38-2/DV8	TCR812	0.978204	1.07591	1.06464	1.04209	0.0118659552077016	0.0121830628165707	0.0228589347249087	0.0250773402791475	_	_	_	_	CAYRSANNAGNMLTF	CASRTSGGNQPQHF	TRBJ1-5	TRAJ39	45_46_29_24_42_27_21_45_30_24	HA69|HCRT	HA69_1_HCRT_9	negative	negative	10	P	P_10	FL_10	021 HA69_1|021 HCRT_9	dextramer	TCR812			021	021_Px_22.4
TRBV6-1	TRAV2	TCR829	0.871056	0.94513	0.943563	0.975309	0.0154401062932332	0.036368988448976	0.000678836295343454	0.0163344432562608	_	_	_	_	CAGGHNAGNMLTF	CASSTGTGGYNEQFF	TRBJ2-1	TRAJ39	21_32_16_15_33_25_19_27_30	HA69|HCRT	HA69_2_HCRT_7	negative	negative	9	P	P_9	FL_9	021 HA69_2|021 HCRT_7	dextramer	TCR829			021	021_Px_22.4
TRBV12-3	TRAV25	TCR851	5.58295	0.990992	0.954962	0.934244	0.170739845961948	0.0179350662339806	0.0179576718862701	0.0372860888893506	**	_	_	_	CAYNAGNMLTF	CASSLMGLSTDTQYF	TRBJ2-3	TRAJ39	1_1_3_1_1_1	HA69|HCRT|NP136	HA69_2_HCRT_3_NP136_1	HA69	HA69	6	P	P_6	FL_6	344 HA69_2|344 HCRT_3|344 NP136_1	dextramer	TCR851			344	344__52.3
TRBV18	TRAV12-3	TCR889	1.01721	1.01544	1.08218	1.04905	0.013293006316997	0.0238816003837484	0.0241299444625424	0.00633570781717345	_	_	*	*	CAMNNNAVNMLTF	CASSPTGRPQETQYF	TRBJ2-5	TRAJ39		HCRT	HCRT_1	negative	negative	1	P	P_1	FF_1	948 HCRT_1	tetramer			PNAS	948	948_Px_16.9
TRBV27	TRAV5	TCR583	1.05385	1.09656	1.07253	0.987082	0.01103627	0.003033251	0.011961828	0.036655071	_	*	*	_	CAENIFSGGYNKLIF	CASSPLGQDYGYTF	TRBJ1-2	TRAJ4		NP136	NP136_17	negative	negative	17	C	C_17	LL_17	494 NP136_17	tetramer			PNAS	494	494__33.5
TRBV4-2	TRAV12-1	TCR335	0.888517	0.909569	12.7019	2.01483	0.0613093999101413	0.0313862469091737	0.119520774511953	0.0448307741454249	_	_	***	***	CVVNSRSGGYNKLIF	CASSQALSASLSYNEQFF	TRBJ2-1	TRAJ4		HCRT	HCRT_54	HCRT1_8_HCRT2_6	HCRT	54	P	P_54	FL_54	166 HCRT_54	tetramer		TCR335	Extended	166	166__22.8
TRBV3-1	TRAV4	TCR709	1.06626	1.06146	1.03444	1.06713	0.0551554825758485	0.0360550732027066	0.0171011728386513	0.0484812580829538	_	_	_	_	CLVGDEGYNKLIF	CASSQRTGLSGNTIYF	TRBJ1-3	TRAJ4	3_2	HCRT|NP136	HCRT_1_NP136_1	negative	negative	2	P	P_2	FL_2	687 HCRT_1|687 NP136_1	dextramer				687	687_Px_20.6
TRBV7-8	TRAV9-2	TCR786	0.967162	0.975606	0.963096	0.974355	0.0143964338220283	0.0306154178293635	0.0154832135036579	0.0299108521694389	_	_	_	_	CALPSLSGGYNKLIF	CASSLAGNGNTIYF	TRBJ1-3	TRAJ4	26_9_3_5_5_7_6_16_8_3_2_5_2	HA69|HCRT|NP136	HA69_1_HCRT_11_NP136_1	negative	negative	13	C	C_13	LL_13	391 HA69_1|391 HCRT_11|391 NP136_1	dextramer	TCR786			391	391__23.6
TRBV15	TRAV17	TCR438	1.0306	0.998371	1.04729	1.02874	0.021016288	0.014587948	0.045969505	0.018790264	_	_	_	_	CATASGTYKYIF	CATSSDSTGWYEQYF	TRBJ2-7	TRAJ40		HCRT	HCRT_14	negative	negative	14	C	C_14	LL_14	023 HCRT_14	tetramer			PNAS	023	023_Px_50.1
TRBV24-1	TRAV14/DV4	TCR649	1.00613	1.03921	0.908437	0.973388	0.014541373	0.011666702	0.027109132	0.034234506	_	_	_	_	CAMREASGTYKYIF	CATSDSGTGSQPQHF	TRBJ1-5	TRAJ40		HCRT	HCRT_1	negative	negative	1	P	P_1	LL_1	284 HCRT_1	tetramer			PNAS	284	284__25
TRBV30	TRAV38-1	TCR407	0.934241	1.95955	1.00268	0.997747	0.017862451	0.018022556	0.017890016	0.036730066	_	***	_	_	CAFYPLGTYKYIF	CAWSVERGEQYF	TRBJ2-7	TRAJ40		NP136	NP136_35	NP136	NP136	35	P	P_35	FF_35	963 NP136_35	tetramer		TCR407	Extended	963	963__7.5
TRBV4-2	TRAV12-2	TCR350	0.964102	3.06507	1.04165	1.00276	0.013456439	0.099659055	0.022128248	0.008548605	_	***	_	_	CAVAWIGKYIF	CASSQDQGQTQPQHF	TRBJ1-5	TRAJ40		NP136	NP136_23	NP136	NP136	23	P	P_23	FF_23	233 NP136_23	tetramer		TCR350	Extended	233	233__22.9
TRBV4-2	TRAV8-6	TCR382	1.16677	2.35645	1.09041	1.1207	0.043533181	0.0478838	0.026235625	0.062737321	*	***	*	_	CAVSLPPGGTYKYIF	CASSQGTADSPLHF	TRBJ1-6	TRAJ40		NP136	NP136_10	NP136	NP136	10	P	P_10	LL_10	359 NP136_10	tetramer		TCR382	Extended	359	359__29.6
TRBV4-2	TRAV26-1	TCR292	1.87622	0.985956	0.983575	0.986194	0.023814566	0.042855536	0.021353266	0.02997018	***	_	_	_	CIASGTYKYIF	CASSKGETGTQWSYEQYF	TRBJ2-7	TRAJ40		HA69	HA69_5	HA69	HA69	5	P	P_5	FL_5	344 HA69_5	tetramer			Extended	344	344__52.3
TRBV4-2	TRAV27	TCR390	1.03174	1.04844	1.06465	1.03458	0.013623953	0.018106206	0.026060238	0.030734007	_	_	_	_	CAGAASGTYKYIF	CASSQPQGAGEKLFF	TRBJ1-4	TRAJ40		HCRT	HCRT_1	negative	negative	1	P	P_1	FF_1	174 HCRT_1	tetramer			Extended	174	174__58.6
TRBV4-2	TRAV8-2	TCR324	0.913679	0.971632	0.956361	0.984337	0.031164287	0.027686299	0.012369896	0.038728675	_	_	_	_	CVVSEPGTYKYIF	CASSPDGTGVGNTIYF	TRBJ1-3	TRAJ40		HA69	HA69_1	negative	negative	1	P	P_1	FF_1	014 HA69_1	tetramer			Extended	014	014__35.6
TRBV11-3	TRAV17	TCR458	1.02646	1.06175	17.2358	2.80994	0.0575097935661479	0.0588363518477157	0.495058893667727	0.0507118259944261	_	_	***	***	CATTSGTYKYIF	CASSLAGYGDTQYF	TRBJ2-3	TRAJ40		HCRT	HCRT_56	HCRT1_8_HCRT2_6	HCRT	56	P	P_56	LL_56	165 HCRT_56	tetramer			Extended	165	165__27.3
TRBV19	TRAV27	TCR708	1.00289	0.971086	0.970673	0.989674	0.0104739548394102	0.0411749286683294	0.0322524943680958	0.0244957868701904	_	_	_	_	CAGATSGTYKYIF	CASSMGHNQPQHF	TRBJ1-5	TRAJ40	2_1	HA69|HCRT	HA69_1_HCRT_1	negative	negative	2	C	C_2	LL_2	391 HA69_1|391 HCRT_1	dextramer				391	391__23.6
TRBV18	TRAV2	TCR784	1.01264	0.983742	1.00632	1.05208	0.00217103795000092	0.00915664990260155	0.0149810089473126	0.0405951945082448	_	_	_	_	CAVEDRDSGTYKYIF	CASSPSRGAPEYNEQFF	TRBJ2-1	TRAJ40	27_25_31_26_30_20_17_75_18_32_17_22_27	HA69|HCRT	HA69_1_HCRT_12	negative	negative	13	P	P_13	FL_13	021 HA69_1|021 HCRT_12	dextramer	TCR784			021	021_Px_22.4
TRBV5-1	TRAV10	TCR609	0.994219	1.16503	1.01331	1.02225	0.026265472	0.022012321	0.030524282	0.016722417	_	**	_	_	CVVSEGGYALNF	CASSDGTDSNQPQHF	TRBJ1-5	TRAJ41		HA69|HCRT|NP136	HA69_1_HCRT_7_NP136_57	negative	negative	65	C|P	C_7|P_58	FF_30|FL_28|LL_7	040 NP136_7|110 HCRT_7|174 NP136_1|344 HA69_1|344 NP136_20|440 NP136_29	tetramer|dextramer			Extended	040|110|174|344|440	040__19.9|110_Px_10.8|174__58.6|344__52.3|440__31
TRBV6-5	TRAV12-2	TCR592	1.01292	2.1579	0.988391	1.04342	0.025981205	0.069127123	0.026486556	0.029212839	_	***	_	_	CAVGGLGSNSGYALNF	CASSYSTGGSTRAFF	TRBJ1-1	TRAJ41		NP136	NP136_15	NP136	NP136	15	C	C_15	LL_15	023 NP136_15	tetramer			PNAS	023	023_Px_50.1
TRBV6-1	TRAV12-2	TCR569	0.895522	0.971255	0.928321	0.943615	0.00651731681733091	0.00139116167961502	0.0264269332352299	0.00784366930303769	_	_	_	_	CAAYSGYALNF	CASSEWGSVNEKLFF	TRBJ1-4	TRAJ41		NP136	NP136_7	negative	negative	7	P	P_7	FF_7	948 NP136_7	tetramer			PNAS	948	948_Px_16.9
TRBV7-8	TRAV26-2	TCR832	0.962801	1.0791	1.03526	1.00223	0.0149704772438092	0.0270953947689138	0.00478603235777104	0.0196040854372419	_	_	_	_	CILRDSNSGYALNF	CASSSGTHRSPQHF	TRBJ1-5	TRAJ41	15_30_11_67_29_34_86_14_16	HA69|HCRT	HA69_1_HCRT_8	negative	negative	9	P	P_9	FL_9	687 HA69_1|687 HCRT_8	dextramer	TCR832			687	687_Px_20.6
TRBV12-3	TRAV5	TCR421	0.955234	1.05156	1.0339	0.99833	0.027741035	0.009892821	0.026793503	0.019637116	_	_	_	_	CAEGTNYGGSQGNLIF	CASSLGPGQETQYF	TRBJ2-5	TRAJ42		HCRT	HCRT_5	negative	negative	5	P	P_5	LL_5	982 HCRT_5	tetramer			PNAS	982	982_Px_20.6
TRBV2	TRAV38-2/DV8	TCR136	1.03382	1.0476	1.00427	1.02933	0.013582849	0.002150099	0.010449823	0.029144075	_	***	_	_	CAYRANYGGSQGNLIF	CASSVAGGLRLKTQYF	TRBJ2-5	TRAJ42		HCRT	HCRT_27	negative	negative	27	C	C_27	FL_27	901 HCRT_27	tetramer			PNAS	901	901_Px_21.6
TRBV30	TRAV12-3	TCR146	0.913729	0.922404	1.50627	1.30749	0.033388107	0.037690678	0.040772506	0.044270373	_	_	***	**	CAMKEGSQGNLIF	CAWSVGAPGNTIYF	TRBJ1-3	TRAJ42		HCRT	HCRT_25	HCRT1_8_HCRT2_6	HCRT	25	C	C_25	LL_25	023 HCRT_25	tetramer			PNAS	023	023_Px_50.1
TRBV4-2	TRAV6	TCR389	0.976496	0.963219	0.995014	0.939915	0.038044302	0.015174758	0.024318421	0.03665006	_	_	_	_	CALAGGSQGNLIF	CASSQLGQGSGGNTIYF	TRBJ1-3	TRAJ42		HCRT	HCRT_1	negative	negative	1	P	P_1	FL_1	344 HCRT_1	tetramer			Extended	344	344__52.3
TRBV5-1	TRAV29/DV5	TCR630	0.924652	2.24535	0.96619	0.980623	0.010043045	0.073282735	0.010753957	0.017286234	_	**	_	_	CAASEWSQGNLIF	CASSQGDQTNQPQHF	TRBJ1-5	TRAJ42		NP136	NP136_81	NP136	NP136	81	C	C_81	FF_81	365 NP136_81	tetramer		TCR630	Extended	365	365__62.6
TRBV7-8	TRAV4	TCR538	1.80353	1.07682	1.03392	1.00916	0.041731687	0.034471156	0.011425222	0.054415836	***	_	_	_	CLVGAPSLYGGSQGNLIF	CASNPAGAVSYNEQFF	TRBJ2-1	TRAJ42		HA69	HA69_24	HA69	HA69	24	P	P_24	FL_24	143 HA69_24	tetramer		TCR538	Extended	143	143__22.3
TRBV7-8	TRAV12-2	TCR566	1.01901	2.76806	0.939163	1.03042	0.049672796	0.006209099	0.015522749	0.00310455	_	***	_	_	CAVSYGGSQGNLIF	CASKDSWGYGYTF	TRBJ1-2	TRAJ42		HCRT|NP136	HCRT_1_NP136_22	NP136	NP136	23	C	C_23	LL_23	023 HCRT_1|023 NP136_22	tetramer|dextramer	TCR566		PNAS	023	023_Px_50.1
TRBV7-9	TRAV8-6	TCR431	0.966467	1.04238	0.988296	1.05476	0.032598283	0.017541159	0.007015574	0.011750145	_	_	_	_	CAVTTVLDYGGSQGNLIF	CASSTRGHEQFF	TRBJ2-1	TRAJ42		HCRT	HCRT_18	negative	negative	18	P	P_18	FL_4|LL_14	687 HCRT_4|982 HCRT_14	tetramer			PNAS	687|982	687_Px_20.6|982_Px_20.6
TRBV28	TRAV12-1	TCR712	0.954766	1.00374	1.0015	0.970093	0.0366355140186916	0.0588580293726043	0.0326841016738608	0.0460268750742757	_	_	_	_	CVVRERYGGSQGNLIF	CASLDPAVYTQYF	TRBJ2-3	TRAJ42	1_4	HA69	HA69_2	negative	negative	2	C|P	C_1|P_1	FF_1|FL_1	362 HA69_1|653 HA69_1	dextramer				362|653	362__NA|653__8.9
TRBV4-3	TRAV12-2	TCR767	0.932607	1.00647	1.00029	1.05562	0.0303119482048264	0.00441436138905238	0.0567332745666906	0.0210186242915469	_	_	_	_	CAVNMNYGGSQGNLIF	CASSQGATGGSNQPQHF	TRBJ1-5	TRAJ42	1065_91_84_794_74_544_149_312_187_44_185_1351_128_414_33_3444_1696_2567	HCRT	HCRT_18	negative	negative	18	P	P_18	LL_18	112 HCRT_18	dextramer				112	112_Px_19.5
TRBV2	TRAV29/DV5	TCR777	1.02916	0.989396	1.03825	0.975005	0.021420073080673	0.0229521985601238	0.0205067015651292	0.0264207110419844	_	_	_	_	CAASTPWGSQGNLIF	CASKRDTSTDTQYF	TRBJ2-3	TRAJ42	17_156_58_131_64_41_161_84_275_72_47_58_239_151	HCRT	HCRT_14	negative	negative	14	P	P_14	LL_14	284 HCRT_14	dextramer	TCR777			284	284__25
TRBV28	TRAV29/DV5	TCR778	0.966145	0.98243	1.07242	1.02486	0.00607561468984694	0.00631280045539157	0.0242154003764074	0.0277759253020764	_	_	_	_	CAASTPWGSQGNLIF	CASKSSYNSPLHF	TRBJ1-6	TRAJ42	17_156_58_131_64_41_161_84_275_72_47_58_239_151	HCRT	HCRT_14	negative	negative	14	P	P_14	LL_14	284 HCRT_14	dextramer	TCR778			284	284__25
TRBV4-3	TRAV8-6	TCR803	1.03531	1.06563	1.02212	1.01248	0.0119160285988871	0.0639503084748538	0.0420221750400418	0.0303255378017939	_	_	_	_	CAVMGYGGSQGNLIF	CASSQELGVYNEQFF	TRBJ2-1	TRAJ42	22_26_37_28_27_21_29_33_42_37_18	HA69|HCRT	HA69_2_HCRT_9	negative	negative	11	P	P_11	FL_11	021 HA69_2|021 HCRT_9	dextramer	TCR803			021	021_Px_22.4
TRBV6-1	TRAV17	TCR827	0.99712	1.05616	1.06569	1.05994	0.0289860649952446	0.0162466293684619	0.0403276205456627	0.0526755467757605	_	_	_	_	CATDAGYGGSQGNLIF	CASEGGQGNSPLHF	TRBJ1-6	TRAJ42	2_4_2_4_6_5_7_3_1	HA69|HCRT|NP136	HA69_2_HCRT_6_NP136_1	negative	negative	9	P	P_9	FL_9	051 HA69_2|051 HCRT_6|051 NP136_1	dextramer				051	051__18.1
TRBV15	TRAV41	TCR873	1.04825	1.0187	1.23221	1.12304	0.013227811941774	0.0037665850412535	0.0705205377680521	0.0239666061354711	_	_	*	*	CAVGRYGGSQGNLIF	CATSLGRIAYEQYF	TRBJ2-7	TRAJ42	45_33_11_184_279_18_266_163	HCRT	HCRT_9	HCRT1_8	HCRT	9	C|P	C_8|P_1	FL_1|LL_8	052 HCRT_8|344 HCRT_1	tetramer|dextramer				052|344	052__57.6|344__52.3
TRBV5-1	TRAV34	TCR877	0.872991	1.00685	1.0448	0.955731	0.025952194471136	0.0244307288252949	0.00786992596736126	0.0295360342960781	_	_	_	_	CGADKGGGSQGNLIF	CASSPAGVGGYTF	TRBJ1-2	TRAJ42	27_93	HCRT	HCRT_6	negative	negative	6	P	P_6	FF_2|FL_4	014 HCRT_2|344 HCRT_4	tetramer|dextramer	TCR877			014|344	014__35.6|344__52.3
TRBV10-1	TRAV35	TCR568	0.980997	1.35432	1.03141	0.990933	0.055123104	0.01997624	0.019903024	0.00551053	_	***	_	_	CAGHLYINDMRF	CASSDVLSPYGYTF	TRBJ1-2	TRAJ43		HCRT|NP136	HCRT_2_NP136_26	NP136	NP136	28	P	P_28	LL_28	982 HCRT_2|982 NP136_26	tetramer|dextramer	TCR568		PNAS	982	982_Px_20.6
TRBV15	TRAV13-1	TCR16	1.04035	1.07139	0.998329	1.04656	0.02999983	0.047316285	0.04585534	0.035870392	_	_	_	_	CAASDNDMRF	CATSSGGGGKAYGYTF	TRBJ1-2	TRAJ43		HCRT	HCRT_1	negative	negative	1	C	C_1	LL_1	494 HCRT_1	tetramer			PNAS	494	494__33.5
TRBV2	TRAV13-1	TCR50	1.06143	1.13718	1.38282	1.0855	0.00803941	0.055311374	0.038675747	0.017991509	*	_	***	*	CAASDNDMRF	CASNSAGANYGYTF	TRBJ1-2	TRAJ43		HCRT	HCRT_5	HCRT1_8	HCRT	5	P	P_5	FF_5	948 HCRT_5	tetramer			PNAS	948	948_Px_16.9
TRBV4-2	TRAV13-1	TCR43	1.7987	1.12513	1.10374	1.06824	0.026279219	0.056193617	0.018737034	0.01282732	***	_	*	_	CAASDNDMRF	CASSQETQGRNYGYTF	TRBJ1-2	TRAJ43		HA69	HA69_25	HA69	HA69	25	C	C_25	FL_25	5688 HA69_25	tetramer			PNAS	5688	5688_Px_20.6
TRBV4-2	TRAV12-3	TCR347	0.963255	1.02326	1.0138	1.02845	0.013572806	0.013478351	0.046001585	0.010066529	_	_	_	_	CAMSESGDMRF	CASSQDHRGTGNTIYF	TRBJ1-3	TRAJ43		HCRT	HCRT_1	negative	negative	1	P	P_1	FF_1	531 HCRT_1	tetramer			Extended	531	531__65.1
TRBV4-2	TRAV12-2	TCR374	1.02711	2.1124	1.00323	1.04745	0.033866215	0.027399345	0.032225718	0.009984755	_	***	_	_	CAVRWLGDDMRF	CASSQGDTNYGYTF	TRBJ1-2	TRAJ43		NP136	NP136_5	NP136	NP136	5	P	P_5	FF_5	440 NP136_5	tetramer			Extended	440	440__31
TRBV4-2	TRAV13-1	TCR275	2.06512	1.05108	1.04098	1.09202	0.153690972	0.039746647	0.02750985	0.010981542	*	_	_	*	CAANNNDMRF	CASSQETQGRNYGYTF	TRBJ1-2	TRAJ43		HA69	HA69_5	HA69	HA69	5	P	P_5	FL_5	900 HA69_5	tetramer			PNAS	900	900_Px_15.4
TRBV4-2	TRAV2	TCR338	1.15936	1.14165	1.08612	1.08129	0.012494306	0.04369117	0.053887492	0.041758138	**	_	_	_	CAVYNNNDMRF	CASSQALSASLSYNEQFF	TRBJ2-1	TRAJ43		HCRT	HCRT_1	negative	negative	1	P	P_1	FL_1	166 HCRT_1	tetramer			Extended	166	166__22.8
TRBV4-2	TRAV26-2	TCR256	1.1553	1.03305	0.955923	0.881686	0.035982467	0.02408805	0.03212968	0.018712157	*	_	_	_	CILRDSVWGRNDMRF	CASSLRTSGEMGQYF	TRBJ2-3	TRAJ43		HCRT	HCRT_1	negative	negative	1	P	P_1	FL_1	900 HCRT_1	tetramer			PNAS	900	900_Px_15.4
TRBV5-1	TRAV5	TCR621	1.02783	2.19594	1.05351	1.02339	0.020783678	0.096600815	0.029022765	0.051761479	_	***	_	_	CAESGNNNDMRF	CASSLATDSNSPLHF	TRBJ1-6	TRAJ43		NP136	NP136_25	NP136	NP136	25	C	C_25	FL_25	122 NP136_25	tetramer		TCR621	Extended	122	122_Px_19.7
TRBV5-1	TRAV13-1	TCR607	1.03071	1.01987	1.09033	1.04607	0.006638184	0.000737576	0.012538791	0.016226671	_	_	_	_	CAASKGNDMRF	CASRSGTQGVETQYF	TRBJ2-5	TRAJ43		NP136	NP136_9	negative	negative	9	P	P_9	FF_9	174 NP136_9	tetramer			Extended	174	174__58.6
TRBV6-5	TRAV12-2	TCR753	0.959726	7.66584	1.07179	1.03531	0.0150065199266685	0.389585904635239	0.0654685203634814	0.0337088126973922	_	**	_	_	CAVGRLGDMRF	CASSYSPTGGGEQYF	TRBJ2-7	TRAJ43	4_5_6_5_20_5_16_2_8_4_4_1_8_6_8_6_4_4_2_6_3_18_3	HA69|NP136	HA69_4_NP136_20	NP136	NP136	24	P	P_24	LL_24	982 HA69_4|982 NP136_20	tetramer|dextramer	TCR753			982	982_Px_20.6
TRBV20-1	TRAV17	TCR596	0.984662	1.00179	0.983482	1.02277	0.027264323	0.003969021	0.024521196	0.00322329	_	_	_	_	CATAHRPTGTASKLTF	CSARGVTSGSNEQFF	TRBJ2-1	TRAJ44		NP136	NP136_21	negative	negative	21	P	P_21	FL_21	321 NP136_21	tetramer			PNAS	321	321__14.7
TRBV28	TRAV21	TCR426	1.04687	0.983845	1.09317	1.05038	0.020077877	0.017350576	0.025842873	0.013926574	_	_	_	_	CAVREGGTGTASKLTF	CASSPPAPTHTF	TRBJ1-2	TRAJ44		HCRT	HCRT_7	negative	negative	7	P	P_7	FL_7	021 HCRT_7	tetramer			PNAS	021	021_Px_22.4
TRBV29-1	TRAV17	TCR62	1.13659	1.08553	1.0091	1.03784	0.004857717	0.005941676	0.02907159	0.028057666	**	*	_	_	CASAYTGTASKLTF	CSAAGTGGAGTEAFF	TRBJ1-1	TRAJ44		HA69	HA69_1	negative	negative	1	P	P_1	FL_1	687 HA69_1	tetramer			PNAS	687	687_Px_20.6
TRBV4-2	TRAV38-1	TCR357	0.998314	1.00843	1.02842	1.05804	0.021521979	0.058811576	0.025790106	0.029426242	_	_	_	_	CAFMPATGTASKLTF	CASSQELAGLGQPQHF	TRBJ1-5	TRAJ44		HCRT	HCRT_2	negative	negative	2	P	P_2	FF_2	524 HCRT_2	tetramer			Extended	524	524__18.9
TRBV4-2	TRAV38-1	TCR307	1.00492	0.973049	0.94169	0.960336	0.026715871	0.008463421	0.024071627	0.024945025	_	_	_	_	CAFMAIYGTASKLTF	CASSPDGTGVGNTIYF	TRBJ1-3	TRAJ44		NP136	NP136_1	negative	negative	1	C	C_1	LL_1	759 NP136_1	tetramer			Extended	759	759__5.7
TRBV4-2	TRAV38-2/DV8	TCR321	1.03588	1.02107	0.96214	0.994074	0.010611859	0.071280852	0.011207931	0.04591619	_	_	_	_	CAYRSFKTRSLFTGTASKLTF	CASSPDGTGVGNTIYF	TRBJ1-3	TRAJ44		HCRT	HCRT_1	negative	negative	1	P	P_1	FF_1	014 HCRT_1	tetramer			Extended	014	014__35.6
TRBV4-2	TRAV38-2/DV8	TCR370	0.972795	1.01965	1.03787	1.08527	0.024694811	0.019327487	0.020919489	0.015070629	_	_	_	*	CAYRSFKTRSLFTGTASKLTF	CASSQETQGRNYGYTF	TRBJ1-2	TRAJ44		HCRT	HCRT_1	negative	negative	1	P	P_1	FF_1	014 HCRT_1	tetramer			Extended	014	014__35.6
TRBV5-1	TRAV12-2	TCR542	1.01585	1.24252	1.07954	1.00663	0.01732527	0.015921046	0.019941567	0.018116125	_	***	*	_	CAVVAWTASKLTF	CASSEGTDSNQPQHF	TRBJ1-5	TRAJ44		HA69|NP136	HA69_16_NP136_25	NP136	NP136	41	C|P	C_1|P_40	FF_40|LL_1	052 NP136_1|2400 HA69_16|2400 NP136_24	tetramer		TCR542	Extended	052|2400	052__57.6|2400__56.4
TRBV5-5	TRAV8-2	TCR450	0.959311	0.975215	0.953214	0.975878	0.017447271	0.044694828	0.03024861	0.015241882	_	_	_	_	CAVSAAGTASKLTF	CASRAGVAAIYEQYF	TRBJ2-7	TRAJ44		HCRT	HCRT_7	negative	negative	7	P	P_7	FF_7	037 HCRT_7	tetramer			Extended	037	037__9
TRBV7-2	TRAV9-2	TCR476	1.10853	0.994802	1.05055	1.01591	0.020943147	0.013404278	0.039047545	0.009237104	**	_	_	_	CALSVYTGTASKLTF	CASSSLAVTGSYEQYF	TRBJ2-7	TRAJ44		HCRT	HCRT_5	negative	negative	5	C	C_5	FF_5	068 HCRT_5	tetramer			Extended	068	068__13
TRBV9	TRAV29/DV5	TCR141	1.01994	1.31521	2.19609	1.25615	0.036772756	0.027770575	0.112865637	0.063102081	_	**	***	*	CAASDTGTASKLTF	CASSVVGSYGYTF	TRBJ1-2	TRAJ44		HCRT	HCRT_7	HCRT1_8_HCRT2_6	HCRT	7	P	P_7	FL_7	021 HCRT_7	tetramer			PNAS	021	021_Px_22.4
TRBV19	TRAV17	TCR509	4.95286	0.967042	0.955778	0.99708	0.26345198503564	0.0224187690073797	0.023709173753869	0.0368048863653554	**	_	_	_	CASAYTGTASKLTF	CASSIDLGGRADGGYTF	TRBJ1-2	TRAJ44		HA69	HA69_14	HA69	HA69	14	P	P_14	LL_14	165 HA69_14	tetramer			PNAS	165	165__27.3
TRBV24-1	TRAV29/DV5	TCR699	0.980593	1.02159	1.00273	1.02515	0.0146789357191172	0.0417193582688838	0.0209186933045209	0.0402955214905633	_	_	_	_	CAASARGGGTASKLTF	CATSDPPQGNNEQFF	TRBJ2-1	TRAJ44	1_3	HA69|HCRT	HA69_1_HCRT_1	negative	negative	2	P	P_2	FL_2	687 HA69_1|687 HCRT_1	dextramer				687	687_Px_20.6
TRBV20-1	TRAV29/DV5	TCR710	0.991123	1.00858	1.13227	1.04439	0.0405277404311542	0.0264447454782145	0.0610476241124562	0.038937793518795	_	_	_	_	CAGLVTGTASKLTF	CSARRDGGISNQPQHF	TRBJ1-5	TRAJ44	1_1	HA69|HCRT	HA69_1_HCRT_1	negative	negative	2	C	C_2	FF_2	378 HA69_1|378 HCRT_1	dextramer				378	378__43.8
TRBV20-1	TRAV26-1	TCR718	0.962167	0.917922	0.943251	1.02373	0.00952719330433064	0.0180572335239868	0.0156018275865296	0.0423006060744466	_	_	_	_	CIVKRTGTASKLTF	CSANSGTGAYEQYV	TRBJ2-7	TRAJ44	3_2	HA69	HA69_2	negative	negative	2	C	C_2	LL_2	113 HA69_2	dextramer				113	113__13.1
TRBV12-3	TRAV19	TCR414	0.958369	0.957562	1.03021	1.00686	0.021694934	0.006398978	0.015525364	0.022215327	_	_	_	_	CALSEDAGGGADGLTF	CASRRHQQETQYF	TRBJ2-5	TRAJ45		HA69|HCRT	HA69_1_HCRT_10	negative	negative	11	P	P_11	LL_11	284 HA69_1|284 HCRT_10	tetramer|dextramer	TCR414		PNAS	284	284__25
TRBV19	TRAV36/DV7	TCR418	0.991408	0.991614	1.59978	1.15579	0.004586693	0.011370417	0.01246408	0.013910836	_	_	***	*	CAVRGYSGGGADGLTF	CASSIIPPLPSTSGGADTQYF	TRBJ2-3	TRAJ45		HCRT	HCRT_3	HCRT1_8	HCRT	3	P	P_3	FL_2|LL_1	687 HCRT_2|982 HCRT_1	tetramer			PNAS	687|982	687_Px_20.6|982_Px_20.6
TRBV30	TRAV35	TCR487	1.02837	1.0582	1.00331	0.961706	0.011742946	0.017709142	0.021899545	0.002819223	_	_	_	_	CAVTVTGGGADGLTF	CAWSTGPVEQYF	TRBJ2-7	TRAJ45		HCRT	HCRT_5	negative	negative	5	P	P_5	FF_5	032 HCRT_5	tetramer			Extended	032	032__34.7
TRBV4-2	TRAV17	TCR201	1.03169	1.03793	1.05204	1.04025	0.030018833	0.00835694	0.00783093	0.024069448	_	_	*	_	CATPPGGGGADGLTF	CASSQVDTGGGEKLFF	TRBJ1-4	TRAJ45		HCRT	HCRT_1	negative	negative	1	P	P_1	FL_1	054 HCRT_1	tetramer			PNAS	054	054_Px_17.8
TRBV4-2	TRAV13-2	TCR344	1.01865	1.06516	1.00967	0.995625	0.040154356	0.034683095	0.051048759	0.067067645	_	_	_	_	CAENISGGGADGLTF	CASSQDGLGGYTF	TRBJ1-2	TRAJ45		HCRT	HCRT_1	negative	negative	1	P	P_1	FF_1	2400 HCRT_1	tetramer			Extended	2400	2400__56.4
TRBV4-2	TRAV19	TCR326	0.998045	0.979419	0.958321	1.00598	0.014364586	0.007575311	0.018136371	0.013413761	_	_	_	_	CALSEYSGGGADGLTF	CASSPGTSGGSYEQYF	TRBJ2-7	TRAJ45		HCRT	HCRT_1	negative	negative	1	P	P_1	FF_1	524 HCRT_1	tetramer			Extended	524	524__18.9
TRBV4-2	TRAV41	TCR330	1.03322	1.00644	1.057	0.993413	0.012869335	0.028172089	0.030342214	0.041929708	_	_	_	_	CAVAPGGGADGLTF	CASSPSGGRNEKLFF	TRBJ1-4	TRAJ45		HCRT	HCRT_1	negative	negative	1	P	P_1	FF_1	524 HCRT_1	tetramer			Extended	524	524__18.9
TRBV4-2	TRAV23/DV6	TCR339	1.09565	1.0752	1.03215	1.01519	0.037899554	0.026054704	0.02474224	0.021000323	_	_	_	_	CAASGGGGADGLTF	CASSQAPGQNYGYTF	TRBJ1-2	TRAJ45		HCRT	HCRT_2	negative	negative	2	P	P_2	FL_2	306 HCRT_2	tetramer			Extended	306	306__40.9
TRBV4-2	TRAV20	TCR392	1.05179	1.0461	1.05314	1.05806	0.020104742	0.009229512	0.017267811	0.019307634	_	_	_	_	CAVQAAGGGADGLTF	CASSQVGTEDSPLHF	TRBJ1-6	TRAJ45		HCRT	HCRT_1	negative	negative	1	C	C_1	FF_1	280 HCRT_1	tetramer			Extended	280	280__57.5
TRBV4-2	TRAV9-2	TCR310	1.06908	1.12015	1.01225	0.965008	0.007626143	0.024675798	0.026027648	0.017848495	_	*	_	_	CAPKYSGGGADGLTF	CASSPDGTGVGNTIYF	TRBJ1-3	TRAJ45		NP136	NP136_1	negative	negative	1	P	P_1	FF_1	531 NP136_1	tetramer			Extended	531	531__65.1
TRBV5-1	TRAV12-1	TCR608	1.03204	2.71805	1.06218	1.04815	0.035359222	0.05730789	0.045797256	0.013271385	_	***	_	_	CVVNLWSADGLTF	CASSDGTDSNQPQHF	TRBJ1-5	TRAJ45		NP136	NP136_87	NP136	NP136	87	P	P_87	FL_87	941 NP136_87	tetramer		TCR608	Extended	941	941__10.3
TRBV5-5	TRAV20	TCR423	1.11293	1.0326	0.997891	1.0233	0.013218676	0.037935548	0.0264681	0.003514582	*	_	_	_	CAVQKVWYSGGGADGLTF	CASSLGQGRTGELFF	TRBJ2-2	TRAJ45		HCRT	HCRT_10	negative	negative	10	P	P_10	LL_10	284 HCRT_10	tetramer			PNAS	284	284__25
TRBV7-9	TRAV13-1	TCR581	0.981034	1.10803	0.966897	0.955378	0.013814741	0.025745492	0.011133058	0.014975398	_	*	_	_	CAALFRGGGGADGLTF	CASSLEGTAVF	TRBJ2-7	TRAJ45		HCRT|NP136	HCRT_1_NP136_11	negative	negative	12	P	P_12	LL_12	982 HCRT_1|982 NP136_11	tetramer|dextramer	TCR581		PNAS	982	982_Px_20.6
TRBV6-5	TRAV17	TCR497	0.954646	0.964823	0.978363	0.925221	0.032999506	0.050925398	0.026509078	0.027132085	_	_	_	_	CATDAGSSGDKLTF	CASSYLMSSYNEQFF	TRBJ2-1	TRAJ46		HCRT	HCRT_4	negative	negative	4	P	P_4	FF_4	524 HCRT_4	tetramer			Extended	524	524__18.9
TRBV2	TRAV21	TCR773	0.915637	0.924758	0.946038	0.960479	0.00790752500349034	0.0352141619397088	0.0128699937084371	0.0316825602843925	_	_	_	_	CAVRPKEGSGDKLTF	CASSESGRGPGELFF	TRBJ2-2	TRAJ46	11_18_14_13_38_27_14_21_18_23_23_11_19_22_24	HA69|HCRT	HA69_1_HCRT_14	negative	negative	15	P	P_15	FL_15	687 HA69_1|687 HCRT_14	dextramer	TCR773			687	687_Px_20.6
TRBV12-3	TRAV26-2	TCR473	0.981406	0.946926	1.00806	0.992645	0.012683988	0.016879014	0.036438158	0.031138479	_	_	_	_	CILRAYGNKLVF	CASSRSGQSIQYF	TRBJ2-4	TRAJ47		HCRT	HCRT_7	negative	negative	7	P	P_7	FL_7	166 HCRT_7	tetramer			Extended	166	166__22.8
TRBV19	TRAV22	TCR506	1.01322	0.939794	1.11454	1.00587	0.052186067	0.075463525	0.098406643	0.038179148	_	_	_	_	CAWEGYGNKLVF	CASSGQGAHGQYF	TRBJ2-7	TRAJ47		HA69	HA69_9	negative	negative	9	C	C_9	FF_9	435 HA69_9	tetramer			PNAS	435	435_Px_16.1
TRBV2	TRAV12-3	TCR143	1.02173	0.950355	3.12171	1.89831	0.058052147	0.026285885	0.146341947	0.083076265	_	_	**	**	CAMREYGNKLVF	CASSSAWSGGRDEQFF	TRBJ2-1	TRAJ47		HA69|HCRT	HA69_1_HCRT_93	HCRT1_8_HCRT2_6	HCRT	94	P	P_94	FL_93|LL_1	098 HA69_1|900 HCRT_93	tetramer		TCR143	Extended|PNAS	098|900	098__18.5|900_Px_15.4
TRBV4-2	TRAV17	TCR264	1.24667	0.999825	1.02989	1.00525	0.010749268	0.019181756	0.01658442	0.040961827	***	_	_	_	CATDAELGNKLVF	CASSQDRGRGTDTQYF	TRBJ2-3	TRAJ47		HA69	HA69_4	HA69	HA69	4	C	C_4	LL_4	023 HA69_4	tetramer			PNAS	023	023_Px_50.1
TRBV4-2	TRAV2	TCR178	1.03034	2.92486	1.03043	1.05819	0.036527512	0.058626271	0.017464923	0.021482941	_	***	_	_	CAVDRYGNKLVF	CASSQGGAGGLGTDTQYF	TRBJ2-3	TRAJ47		NP136	NP136_29	NP136	NP136	29	C	C_29	FL_29	5688 NP136_29	tetramer			PNAS	5688	5688_Px_20.6
TRBV4-2	TRAV4	TCR261	0.968318	0.986578	1.01014	0.994226	0.02777863	0.034942307	0.042138986	0.026365181	_	_	_	_	CLVGDMEYGNKLVF	CASSQAPPSGNEQFF	TRBJ2-1	TRAJ47		HA69	HA69_1	negative	negative	1	C	C_1	FL_1	036 HA69_1	tetramer			PNAS	036	036_Px_21.4
TRBV4-2	TRAV39	TCR375	1.04389	0.985528	0.981139	0.956999	0.036075583	0.022145778	0.019705418	0.020495959	_	_	_	_	CAVDRREYGNKLVF	CASSQGGADTQYF	TRBJ2-3	TRAJ47		NP136	NP136_1	negative	negative	1	P	P_1	LL_1	2272 NP136_1	tetramer			Extended	2272	2272__11
TRBV11-3	TRAV8-2	TCR411	1.08558	1.01964	1.06337	1.08956	0.024566147	0.04455728	0.023631331	0.031974038	_	_	_	_	CAVSRNFGNEKLTF	CASGTSGYEQYF	TRBJ2-7	TRAJ48		HCRT	HCRT_34	negative	negative	34	P	P_34	FL_34	900 HCRT_34	tetramer			PNAS	900	900_Px_15.4
TRBV12-3	TRAV26-2	TCR147	0.992279	0.9934	2.97783	1.91576	0.018958534	0.042103347	0.073048335	0.045430345	_	_	***	***	CILRNPLNFGNEKLTF	CASSLTPGSSTDTQYF	TRBJ2-3	TRAJ48		HCRT	HCRT_88	HCRT1_8_HCRT2_6	HCRT	88	P	P_88	FL_88	051 HCRT_88	tetramer			PNAS	051	051__18.1
TRBV20-1	TRAV38-1	TCR25	0.941374	1.44554	0.934973	0.958139	0.026759273	0.010215256	0.012495395	0.007935633	_	***	_	_	CAFMKLYFGNEKLTF	CSAHRQGFGNTIYF	TRBJ1-3	TRAJ48		HCRT|NP136	HCRT_1_NP136_19	NP136	NP136	20	C	C_20	FL_20	567 HCRT_1|567 NP136_19	tetramer|dextramer			PNAS	567	567__15.1
TRBV20-1	TRAV38-2/DV8	TCR602	0.945246	1.77614	1.00378	1.00215	0.013731574	0.024474235	0.021402798	0.005831451	_	***	_	_	CAYRSPIFGNEKLTF	CSPLLQGVSTEAFF	TRBJ1-1	TRAJ48		NP136	NP136_18	NP136	NP136	18	P	P_18	FL_18	022 NP136_18	tetramer			PNAS	022	022_Px_19.8
TRBV20-1	TRAV13-1	TCR440	1.01708	1.05971	1.0565	1.0256	0.006596069	0.041719051	0.01281812	0.057723673	_	_	_	_	CAAIYNFGNEKLTF	CSARILNEKLFF	TRBJ1-4	TRAJ48		HCRT	HCRT_5	negative	negative	5	P	P_5	LL_5	284 HCRT_5	tetramer			PNAS	284	284__25
TRBV4-1	TRAV12-2	TCR626	1.05166	1.45075	0.992444	0.966616	0.039174934	0.041785439	0.01901233	0.023109922	_	***	_	_	CAESYFGNEKLTF	CASSQAAGGPGADTQYF	TRBJ2-3	TRAJ48		NP136	NP136_33	NP136	NP136	33	P	P_33	FF_33	967 NP136_33	tetramer		TCR626	Extended	967	967__17.6
TRBV4-2	TRAV26-2	TCR258	0.980842	1.04428	0.981123	0.978596	0.023087933	0.017991209	0.013967028	0.018434515	_	_	_	_	CILRNPLNFGNEKLTF	CASSQADNRDGYTF	TRBJ1-2	TRAJ48		HCRT	HCRT_1	negative	negative	1	C	C_1	LL_1	494 HCRT_1	tetramer			PNAS	494	494__33.5
TRBV4-2	TRAV38-1	TCR282	0.915528	0.952342	0.983355	0.977283	0.039985931	0.01422088	0.007918081	0.014236169	_	_	_	_	CAFMKLYFGNEKLTF	CASSQGGSNGYTF	TRBJ1-2	TRAJ48		NP136	NP136_1	negative	negative	1	C	C_1	FL_1	567 NP136_1	tetramer			PNAS	567	567__15.1
TRBV4-2	TRAV12-2	TCR278	1.02971	1.01044	1.01208	1.00517	0.021842734	0.007290743	0.007812756	0.017736747	_	_	_	_	CAVIKDFGNEKLTF	CASSQGGSNGYTF	TRBJ1-2	TRAJ48		NP136	NP136_1	negative	negative	1	C	C_1	FL_1	567 NP136_1	tetramer			PNAS	567	567__15.1
TRBV4-2	TRAV26-2	TCR340	2.129	1.03993	1.00157	1.01116	0.037801103	0.00976871	0.02199268	0.028385207	***	_	_	_	CILRDVLSNFGNEKLTF	CASSQASVSVDTQYF	TRBJ2-3	TRAJ48		HA69	HA69_2	HA69	HA69	2	P	P_2	FF_2	037 HA69_2	tetramer		TCR340	Extended	037	037__9
TRBV4-2	TRAV38-1	TCR355	1.05906	1.15856	1.03998	0.978646	0.067864003	0.067562201	0.003430184	0.017401834	_	_	_	_	CAFTLNFGNEKLTF	CASSQEGAGGRPQHF	TRBJ1-5	TRAJ48		HCRT	HCRT_2	negative	negative	2	P	P_2	FL_2	665 HCRT_2	tetramer			Extended	665	665__13
TRBV5-1	TRAV14/DV4	TCR606	1.09637	2.54495	1.02368	1.04046	0.020105553	0.00288634	0.028184053	0.008004806	*	***	_	_	CAMREGFFGNEKLTF	CASRSGTQGVETQYF	TRBJ2-5	TRAJ48		NP136	NP136_9	NP136	NP136	9	P	P_9	FF_9	174 NP136_9	tetramer			Extended	174	174__58.6
TRBV6-5	TRAV8-2	TCR433	1.06436	1.07105	1.04556	1.05894	0.017805191	0.025915861	0.041775558	0.044344413	*	_	_	_	CAVFGNEKLTF	CASSYLRGGGEQYF	TRBJ2-7	TRAJ48		HCRT	HCRT_5	negative	negative	5	P	P_5	FL_5	687 HCRT_5	tetramer			PNAS	687	687_Px_20.6
TRBV7-2	TRAV23/DV6	TCR492	0.986413	0.959239	1.01359	1.00951	0.07165107	0.058043504	0.12051102	0.113359521	_	_	_	_	CAASKATGNEKLTF	CASSLVGQFNSPLHF	TRBJ1-6	TRAJ48		HCRT	HCRT_4	negative	negative	4	P	P_4	FF_4	171 HCRT_4	tetramer			Extended	171	171__24.1
TRBV7-2	TRAV12-2	TCR446	1.01407	1.02155	0.987612	1.03149	0.013965029	0.008828677	0.014758655	0.035435916	_	_	_	_	CAVTNDFGNEKLTF	CASKKGTGGDYGYTF	TRBJ1-2	TRAJ48		HCRT	HCRT_5	negative	negative	5	P	P_5	LL_5	426 HCRT_5	tetramer			Extended	426	426__30.9
TRBV9	TRAV29/DV5	TCR745	1.098	1.07548	17.7154	13.2225	0.00723492559336846	0.0159122468960292	0.380323103632799	0.273149778067795	*	_	***	***	CAATEYFGNEKLTF	CASSVDPTSGKVEQYF	TRBJ2-7	TRAJ48	70_250_283_65_1276_134_726_252_215_415_465_295_893_732_145_265_94_753_130_270_471_955_158_350_179	HA69	HA69_25	HCRT1_8_HCRT2_6	HCRT	25	P	P_25	FL_25	344 HA69_25	dextramer	TCR745			344	344__52.3
TRBV10-2	TRAV8-6	TCR825	0.961957	1.01985	0.980152	1.13563	0.032066940496392	0.0243669678925402	0.00662186748419809	0.0223260243638886	_	_	_	*	CAVSALNFGNEKLTF	CASSRDRYNSPLHF	TRBJ1-6	TRAJ48	2_1_23_23_18_22_24_15_76	HCRT|NP136	HCRT_9_NP136_2	negative	negative	11	P	P_11	FL_11	021 HCRT_3|021 NP136_1|687 HCRT_6|687 NP136_1	tetramer|dextramer	TCR825			021|687	021_Px_22.4|687_Px_20.6
TRBV12-3	TRAV29/DV5	TCR837	0.905718	0.994168	0.99352	0.999352	0.0070612326964858	0.0240867636401054	0.0271245004580607	0.00710569000468532	_	_	_	_	CAAKGGGNEKLTF	CASTPRVLQFSGNTIYF	TRBJ1-3	TRAJ48	3_43_5_22_3_1_36_65_2	HA69|HCRT	HA69_3_HCRT_6	negative	negative	9	C	C_9	LL_9	391 HA69_3|391 HCRT_6	dextramer	TCR837			391	391__23.6
TRBV28	TRAV10	TCR848	1.14539	1.04436	1.05853	1.06412	0.0154065076009482	0.0363500368857376	0.027210866864335	0.00968527944586508	**	_	_	*	CVVSTLHGKLTF	CASTGQVPNYGYTF	TRBJ1-2	TRAJ48	20_36_44_27_77_42_28_14_67	HA69|HCRT	HA69_1_HCRT_8	negative	negative	9	P	P_9	FL_9	021 HA69_1|021 HCRT_8	dextramer	TCR848			021	021_Px_22.4
TRBV19	TRAV41	TCR556	0.985106	0.959127	1.0052	1.0239	0.027551937	0.042111928	0.033945272	0.020471634	_	_	_	_	CAVRNTGNQFYF	CASSPQGFDYGYTF	TRBJ1-2	TRAJ49		HA69	HA69_21	negative	negative	21	P	P_21	FL_21	941 HA69_21	tetramer			Extended	941	941__10.3
TRBV28	TRAV38-2/DV8	TCR467	0.976734	1.01133	0.997398	1.05281	0.025253607	0.015166199	0.016328241	0.032216668	_	_	_	_	CAYRNFFTGNQFYF	CASSLSGVPSYNEQFF	TRBJ2-1	TRAJ49		HCRT	HCRT_9	negative	negative	9	P	P_9	FF_9	774 HCRT_9	tetramer			Extended	774	774__11.4
TRBV4-2	TRAV13-1	TCR285	1.79694	1.11194	1.02775	0.887903	0.045894885	0.033063075	0.009542807	0.041797756	***	*	_	_	CAATPGRTGNQFYF	CASSQGQGDETQYF	TRBJ2-5	TRAJ49		HA69|HCRT|NP23	HA69_1_HCRT_1_NP23_1	HA69	HA69	3	P	P_3	FF_3	948 HA69_1|948 HCRT_1|948 NP23_1	tetramer|dextramer	TCR285		PNAS	948	948_Px_16.9
TRBV4-2	TRAV12-1	TCR396	1.13174	1.04849	1.07395	1.05779	0.025402273	0.09028265	0.061918368	0.054563297	*	_	_	_	CVVNGEAPGNQFYF	CASSVASSSYNEQFF	TRBJ2-1	TRAJ49		HA69	HA69_23	negative	negative	23	P	P_23	FF_23	171 HA69_23	tetramer			Extended	171	171__24.1
TRBV4-2	TRAV12-2	TCR268	0.978296	1.91812	0.986961	0.951531	0.003718575	0.033435197	0.017133036	0.004458364	_	***	_	_	CAVNWLNQFYF	CASSQEGSHTNTQYF	TRBJ2-3	TRAJ49		NP136	NP136_3	NP136	NP136	3	P	P_3	FL_3	687 NP136_3	tetramer			PNAS	687	687_Px_20.6
TRBV4-2	TRAV25	TCR297	0.987197	1.05433	1.00996	1.04092	0.008514605	0.012369478	0.009277722	0.01150667	_	_	_	_	CADLTGNQFYF	CASSPDGTGVGNTIYF	TRBJ1-3	TRAJ49		HCRT	HCRT_1	negative	negative	1	C	C_1	FF_1	378 HCRT_1	tetramer			Extended	378	378__43.8
TRBV4-2	TRAV26-1	TCR291	0.97199	1.00536	1.01827	0.956483	0.036873839	0.023019367	0.007516854	0.016304968	_	_	_	_	CIVRANTGNQFYF	CASSHGLAGGTDTQYF	TRBJ2-3	TRAJ49		HCRT	HCRT_1	negative	negative	1	P	P_1	FF_1	531 HCRT_1	tetramer			Extended	531	531__65.1
TRBV4-2	TRAV26-2	TCR379	1.04069	1.02225	1.01589	1.04069	0.037459427	0.013796907	0.024182742	0.022575055	_	_	_	_	CILRASTGNQFYF	CASSQGPQGWENIQYF	TRBJ2-4	TRAJ49		HCRT	HCRT_1	negative	negative	1	P	P_1	LL_1	287 HCRT_1	tetramer			Extended	287	287__39.1
TRBV4-2	TRAV26-1	TCR305	1.01461	1.02921	1.00339	1.02951	0.023325034	0.020292947	0.015919361	0.02178156	_	_	_	_	CIVRANTGNQFYF	CASSPDGTGVGNTIYF	TRBJ1-3	TRAJ49		HA69|HCRT|NP136	HA69_3_HCRT_3_NP136_2	negative	negative	8	C|P	C_1|P_7	FF_7|LL_1	014 HA69_2|014 HCRT_3|759 HA69_1|808 NP136_2	tetramer			Extended	014|759|808	014__35.6|759__5.7|808__39
TRBV4-3	TRAV41	TCR629	1.02482	1.03502	1.05568	1.03493	0.02905409	0.042965702	0.036478533	0.021358127	_	_	_	_	CAVRRLGGTGNQFYF	CASSQGAGNYGYTF	TRBJ1-2	TRAJ49		NP136	NP136_54	negative	negative	54	C	C_54	FF_54	0979 NP136_54	tetramer			Extended	0979	0979__19.1
TRBV5-1	TRAV27	TCR425	0.946791	0.993967	1.01894	1.00157	0.000870065	0.009390291	0.024296011	0.003217252	_	_	_	_	CAGARSVGNQFYF	CASSLVPGRSYEQYF	TRBJ2-7	TRAJ49		HCRT	HCRT_8	negative	negative	8	P	P_8	FL_8	900 HCRT_8	tetramer			PNAS	900	900_Px_15.4
TRBV6-6	TRAV21	TCR498	0.977254	0.932727	0.897849	0.923628	0.043211104	0.044409206	0.033278488	0.02364243	_	_	_	_	CAVRPSTGNQFYF	CASSYVQGLRYEQYF	TRBJ2-7	TRAJ49		HCRT	HCRT_3	negative	negative	3	P	P_3	LL_3	426 HCRT_3	tetramer			Extended	426	426__30.9
TRBV7-8	TRAV13-1	TCR409	1.17769	1.01664	0.978924	0.972546	0.017819549	0.017551579	0.000604395	0.061130162	***	_	_	_	CAAGDTGNQFYF	CASSSHGQGNQPQHF	TRBJ1-5	TRAJ49		HA69	HA69_10	negative	negative	10	P	P_10	LL_10	146 HA69_10	tetramer			Extended	146	146_Px_16
TRBV7-8	TRAV13-1	TCR521	1.21755	1.02415	1.02426	0.969699	0.039895981	0.035302162	0.00551252	0.033693489	**	_	_	_	CAAADTGNQFYF	CASSSHGQGNQPQHF	TRBJ1-5	TRAJ49		HA69	HA69_10	HA69	HA69	10	P	P_10	FL_10	687 HA69_10	tetramer			PNAS	687	687_Px_20.6
TRBV9	TRAV12-2	TCR567	0.985096	1.55018	1.00013	0.965943	0.020032739	0.014773512	0.033503418	0.028622213	_	***	_	_	CAVTYLGSQFYF	CASSAGTQSQETQYF	TRBJ2-5	TRAJ49		NP136	NP136_35	NP136	NP136	35	C	C_35	LL_35	023 NP136_35	tetramer			PNAS	023	023_Px_50.1
TRBV5-4	TRAV34	TCR721	1.06734	1.02218	1.02419	1.06855	0.0427704560961444	0.0233314131314345	0.0175623239841795	0.0177281838201456	_	_	_	_	CGADYTGNQFYF	CASSFGGRAETQYF	TRBJ2-5	TRAJ49	15_14	HCRT	HCRT_2	negative	negative	2	C	C_2	FL_2	567 HCRT_2	dextramer				567	567__15.1
TRBV20-1	TRAV12-2	TCR860	1.0037	2.24649	1.05495	1.00864	0.0171120994616888	0.0369048727822136	0.0342617658976279	0.0380865942637363	_	***	_	_	CAVTYFGGQFYF	CSASPQGLSTGELFF	TRBJ2-2	TRAJ49	40_3_2_4_4_5	HCRT|NP136	HCRT_6_NP136_17	NP136	NP136	23	P	P_23	LL_23	165 HCRT_6|165 NP136_17	tetramer|dextramer	TCR860			165	165__27.3
TRBV7-8	TRAV13-1	TCR869	3.10014	1.09059	1.0571	1.07011	0.00820658828013665	0.0186911929293961	0.0355830035063576	0.0289892267059665	***	_	_	_	CAATDTGNQFYF	CASSQHGQGNQPQHF	TRBJ1-5	TRAJ49	9	HA69|HCRT	HA69_1_HCRT_1	HA69	HA69	2	P	P_2	FL_2	900 HA69_1|900 HCRT_1	tetramer|dextramer				900	900_Px_15.4
TRBV24-1	TRAV5	TCR435	1.01664	1.01987	1.01691	1.03597	0.025571086	0.007591906	0.017894687	0.031840386	_	_	_	_	CAETSLYTGRRALTF	CATSDPGEIQETQYF	TRBJ2-5	TRAJ5		HCRT	HCRT_5	negative	negative	5	P	P_5	FL_5	021 HCRT_5	tetramer			PNAS	021	021_Px_22.4
TRBV4-2	TRAV8-2	TCR359	1.15612	1.07458	1.01906	1.07742	0.020303254	0.030836178	0.014737534	0.072620188	*	_	_	_	CAVSDRETGRRALTF	CASSQERGSYNEQFF	TRBJ2-1	TRAJ5		NP136	NP136_1	negative	negative	1	P	P_1	FF_1	233 NP136_1	tetramer			Extended	233	233__22.9
TRBV5-6	TRAV8-2	TCR465	0.984036	1.01771	0.991581	1.00175	0.004736286	0.017595991	0.007020017	0.005399145	_	_	_	_	CVVSEKARTGRRALTF	CASSLGLDSVGGELFF	TRBJ2-2	TRAJ5		HCRT	HCRT_10	negative	negative	10	P	P_10	FF_10	440 HCRT_10	tetramer			Extended	440	440__31
TRBV6-2	TRAV4	TCR456	0.982556	1.00345	1.03095	0.987415	0.016086659	0.049883227	0.010551269	0.043688376	_	_	_	_	CLVDTGRRALTF	CASSHLGEVPYNEQFF	TRBJ2-1	TRAJ5		HCRT	HCRT_13	negative	negative	13	P	P_13	FF_13	440 HCRT_13	tetramer			Extended	440	440__31
TRBV4-2	TRAV3	TCR289	1.11276	7.36991	1.09021	1.08526	0.0113663247083453	0.190957637904972	0.0399045856922246	0.0376576832272008	**	***	_	_	CAVSPGPGRRALTF	CASSATGESNQPQHF	TRBJ1-5	TRAJ5		NP136	NP136_3	NP136	NP136	3	C	C_3	FL_3	122 NP136_3	tetramer		TCR289	Extended	122	122_Px_19.7
TRBV14	TRAV16	TCR696	0.912091	0.990451	0.98708	0.988485	0.0126760669528401	0.0321764899238579	0.00270851025445666	0.0116784849803633	_	_	_	_	CALSGLDTGRRALTF	CASSHRGGLGTEAFF	TRBJ1-1	TRAJ5	1_3	HA69|NP136	HA69_1_NP136_1	negative	negative	2	P	P_2	FL_2	344 NP136_1|790 HA69_1	dextramer				344|790	344__52.3|790__9.4
TRBV6-1	TRAV9-2	TCR847	1.06663	1.11438	1.06718	1.0794	0.019857362290114	0.0418871276236364	0.0383522630523689	0.0362019396173304	_	_	_	_	CALGDTGRRALTF	CASSTGTGGYNEQFF	TRBJ2-1	TRAJ5	21_32_16_15_33_25_19_27_30	HA69|HCRT	HA69_2_HCRT_7	negative	negative	9	P	P_9	FL_9	021 HA69_2|021 HCRT_7	dextramer	TCR847			021	021_Px_22.4
TRBV19	TRAV9-2	TCR549	1.70724	1.09216	1.04329	1.05634	0.039005669	0.031074839	0.018812298	0.027682358	***	_	_	_	CALTMKTSYDKVIF	CASSIGTSGPDTQYF	TRBJ2-3	TRAJ50		HA69	HA69_117	HA69	HA69	117	C	C_117	FF_117	365 HA69_117	tetramer		TCR549	Extended	365	365__62.6
TRBV20-1	TRAV13-1	TCR535	1.33392	0.980484	1.00437	0.94817	0.056907175	0.027911399	0.00413753	0.016470075	**	_	_	_	CAASRGTSYDKVIF	CSATGLYNEQFF	TRBJ2-1	TRAJ50		HA69	HA69_18	HA69	HA69	18	C	C_18	FL_18	036 HA69_18	tetramer			PNAS	036	036_Px_21.4
TRBV29-1	TRAV13-1	TCR31	1.37745	1.04291	1.02658	1.05847	0.049765415	0.010771205	0.012180147	0.028298277	**	_	_	_	CAASRGTSYDKVIF	CSVRGLYNEQFF	TRBJ2-1	TRAJ50		HA69	HA69_15	HA69	HA69	15	C	C_15	FL_2|LL_13	494 HA69_13|5688 HA69_2	tetramer			PNAS	494|5688	494__33.5|5688_Px_20.6
TRBV29-1	TRAV13-1	TCR536	1.61111	1.01211	0.97432	1.02303	0.015748049	0.01288545	0.017570741	0.036929087	***	_	_	_	CAASRGTSYDKVIF	CSTQRLYNEQFF	TRBJ2-1	TRAJ50		HA69	HA69_24	HA69	HA69	24	P	P_24	FL_24	022 HA69_24	tetramer			PNAS	022	022_Px_19.8
TRBV29-1	TRAV13-1	TCR537	1.50819	0.986608	0.912523	0.898846	0.025402922	0.044882484	0.034642295	0.024691405	***	_	_	_	CAASRGTSYDKVIF	CSVDRYYNEQFF	TRBJ2-1	TRAJ50		HA69	HA69_14	HA69	HA69	14	P	P_14	FL_14	021 HA69_14	tetramer			PNAS	021	021_Px_22.4
TRBV4-2	TRAV13-2	TCR327	1.00277	1.00992	1.07593	0.992153	0.018568544	0.007445421	0.041290028	0.018363694	_	_	_	_	CAEIAKTSYDKVIF	CASSPHQDRSTYEQYF	TRBJ2-7	TRAJ50		HCRT	HCRT_1	negative	negative	1	P	P_1	FF_1	037 HCRT_1	tetramer			Extended	037	037__9
TRBV9	TRAV13-2	TCR144	1.04987	1.10239	1.32644	1.099	0.025906504	0.039842284	0.049329405	0.045506076	_	_	*	_	CAEKKTSYDKVIF	CASTRSGTVNEKLFF	TRBJ1-4	TRAJ50		HA69|HCRT	HA69_2_HCRT_29	HCRT1_8	HCRT	31	P	P_31	FF_1|FL_28|LL_2	098 HA69_1|144 HCRT_1|737 HA69_1|900 HCRT_28	tetramer		TCR144	Extended|PNAS	098|144|737|900	098__18.5|144_Px_11.1|737__NA|900_Px_15.4
TRBV5-1	TRAV23/DV6	TCR703	0.987137	0.949592	0.984704	1.0073	0.0585562078279936	0.0491102753663419	0.0186598114379554	0.0105388537397699	_	_	_	_	CAALRKTSYDKVIF	CASSLASGSVNTEAFF	TRBJ1-1	TRAJ50	1_1	HCRT|NP136	HCRT_1_NP136_1	negative	negative	2	P	P_2	FL_2	687 HCRT_1|687 NP136_1	dextramer				687	687_Px_20.6
TRBV29-1	TRAV13-1	TCR861	14.4102	1.05387	1.13003	1.04644	0.159418074983019	0.0365954225530333	0.0446636679673821	0.0317122180242771	***	_	*	_	CAASRGTSYDKVIF	CSVRSLYNEQFF	TRBJ2-1	TRAJ50	2_2	HCRT	HCRT_2	HA69	HA69	2	C	C_2	FL_2	567 HCRT_2	dextramer				567	567__15.1
TRBV2	TRAV13-2	TCR135	1.00552	1.06341	1.47492	1.1321	0.010930643	0.030069567	0.03308627	0.029296195	_	_	***	*	CAENYGAGGTSYGKLTF	CASSASSNIQYF	TRBJ2-4	TRAJ52		HCRT	HCRT_144	HCRT1_8	HCRT	144	P	P_144	FL_81|LL_63	687 HCRT_81|982 HCRT_63	tetramer			PNAS	687|982	687_Px_20.6|982_Px_20.6
TRBV2	TRAV23/DV6	TCR605	1.01452	3.58018	0.96898	0.98812	0.028973859	0.145296788	0.028739084	0.02760121	_	**	_	_	CAASSTGTSYGKLTF	CASRGTYSYEQYF	TRBJ2-7	TRAJ52		NP136	NP136_22	NP136	NP136	22	C	C_22	FF_22	378 NP136_22	tetramer		TCR605	Extended	378	378__43.8
TRBV30	TRAV26-1	TCR20	1.77389	0.969581	1.00323	1.0418	0.033717361	0.033470644	0.011529395	0.024885121	***	_	_	_	CIVRAGGTSYGKLTF	CAWSPLAGTGAPQPQHF	TRBJ1-5	TRAJ52		HA69	HA69_19	HA69	HA69	19	P	P_19	FL_19	022 HA69_2|900 HA69_17	tetramer			PNAS	022|900	022_Px_19.8|900_Px_15.4
TRBV4-2	TRAV13-2	TCR42	1.14513	1.12679	1.15778	1.13378	0.01538318	0.019709569	0.052803912	0.032664243	**	*	_	*	CAENYGAGGTSYGKLTF	CASSQETQGRNYGYTF	TRBJ1-2	TRAJ52		HCRT	HCRT_1	negative	negative	1	C	C_1	FL_1	036 HCRT_1	tetramer			PNAS	036	036_Px_21.4
TRBV4-2	TRAV19	TCR300	0.969722	1.03263	1.09815	1.04692	0.008566777	0.033053043	0.030074923	0.053881566	_	_	_	_	CALSPIAGGTSYGKLTF	CASSPDGTGVGNTIYF	TRBJ1-3	TRAJ52		HCRT	HCRT_3	negative	negative	3	P	P_3	FF_3	014 HCRT_2|808 HCRT_1	tetramer			Extended	014|808	014__35.6|808__39
TRBV4-2	TRAV34	TCR371	0.9798	1.00128	1.03317	1.03211	0.010699337	0.029318309	0.044734794	0.041134472	_	_	_	_	CGSRRNAGGTSYGKLTF	CASSQETQGRNYGYTF	TRBJ1-2	TRAJ52		HCRT	HCRT_1	negative	negative	1	P	P_1	LL_1	287 HCRT_1	tetramer			Extended	287	287__39.1
TRBV4-2	TRAV13-1	TCR331	1.15553	1.03212	1.09183	1.05071	0.045059453	0.017826415	0.022752221	0.052848946	*	_	*	_	CAAPPNAGGTSYGKLTF	CASSPSGGRNEKLFF	TRBJ1-4	TRAJ52		HCRT	HCRT_1	negative	negative	1	P	P_1	FF_1	524 HCRT_1	tetramer			Extended	524	524__18.9
TRBV4-2	TRAV34	TCR334	1.00528	1.05339	1.01357	1.03516	0.021465837	0.053584588	0.018580817	0.013986065	_	_	_	_	CGADSGGTSYGKLTF	CASSQALSASLSYNEQFF	TRBJ2-1	TRAJ52		HCRT	HCRT_1	negative	negative	1	P	P_1	FL_1	166 HCRT_1	tetramer			Extended	166	166__22.8
TRBV4-2	TRAV19	TCR387	0.972992	0.968081	0.994037	1.00877	0.039204521	0.008036787	0.024605345	0.025576206	_	_	_	_	CALNVAGGTSYGKLTF	CASSQGTGGFYEQYF	TRBJ2-7	TRAJ52		HCRT	HCRT_1	negative	negative	1	P	P_1	FF_1	524 HCRT_1	tetramer			Extended	524	524__18.9
TRBV4-2	TRAV19	TCR397	1.01259	1.03066	1.06345	0.974708	0.019255397	0.02859726	0.037036359	0.032351118	_	_	_	_	CALSPIAGGTSYGKLTF	CASSVASSSYNEQFF	TRBJ2-1	TRAJ52		HA69	HA69_1	negative	negative	1	P	P_1	FF_1	171 HA69_1	tetramer			Extended	171	171__24.1
TRBV4-2	TRAV38-1	TCR364	0.899932	0.94193	0.998181	0.958457	0.012230457	0.029866541	0.012283908	0.004520674	_	_	_	_	CAFMKRGGTSYGKLTF	CASSQETQGRNYGYTF	TRBJ1-2	TRAJ52		HCRT	HCRT_1	negative	negative	1	C	C_1	LL_1	494 HCRT_1	tetramer			Extended	494	494__33.5
TRBV4-3	TRAV8-6	TCR520	1.07101	0.996308	0.98378	0.95846	0.015944889	0.016282025	0.020964637	0.045190061	*	_	_	_	CAVSDGGTSYGKLTF	CASSQGNTGHSPLHF	TRBJ1-6	TRAJ52		HA69	HA69_10	negative	negative	10	P	P_10	FL_10	900 HA69_10	tetramer			PNAS	900	900_Px_15.4
TRBV6-5	TRAV22	TCR452	1.08569	1.02056	1.00873	1.00077	0.019192011	0.020682115	0.033484974	0.006675379	_	_	_	_	CAARVPSGGASYGKLTF	CASRRQGTYEQYF	TRBJ2-7	TRAJ52		HCRT	HCRT_8	negative	negative	8	P	P_8	LL_8	401 HCRT_8	tetramer			Extended	401	401__89.8
TRBV7-2	TRAV9-2	TCR459	1.02864	1.0496	1.00233	0.992315	0.025397073	0.04072259	0.015340262	0.016652362	_	_	_	_	CALYNAGGTSYGKLTF	CASSLASAWEQYF	TRBJ2-7	TRAJ52		HCRT	HCRT_8	negative	negative	8	C	C_8	FF_8	068 HCRT_8	tetramer			Extended	068	068__13
TRBV7-9	TRAV34	TCR472	0.998976	0.990966	0.939136	0.988358	0.030769995	0.03380297	0.015838236	0.02115861	_	_	_	_	CGADERANAGGTSYGKLTF	CASSRGGRTETQYF	TRBJ2-5	TRAJ52		HCRT	HCRT_18	negative	negative	18	P	P_18	FF_18	257 HCRT_18	tetramer			Extended	257	257__27.8
TRBV4-3	TRAV8-6	TCR680	1.44652	0.918238	0.898451	0.916744	0.0658091020169353	0.0382417264209129	0.0170761196580613	0.0303029664180743	**	_	_	_	CAVSDGGTSYGKLTF	CASSQQGMGPYEQYF	TRBJ2-7	TRAJ52	4_1_1_6_2_2_2_2_10_1_2_109_54_81_36_19_284_118_34_228_43_36_146_128_68_31_296_232_190_60_190_270_468_155_114_129_354_20_2_1_2	HA69|HCRT|NP136	HA69_11_HCRT_30_NP136_1	HA69	HA69	42	C|P	C_27|P_15	FL_42	110 HCRT_27|344 HA69_11|344 HCRT_3|344 NP136_1	dextramer	TCR680			110|344	110_Px_10.8|344__52.3
TRBV24-1	TRAV20	TCR801	0.936874	1.01361	0.984502	1.00113	0.00700066496974186	0.038183651632355	0.0210359842418848	0.0444065989227962	_	_	_	_	CAVQAPGTSYGKLTF	CATSVGTSGYTQYF	TRBJ2-3	TRAJ52	33_21_69_23_18_28_19_34_25_21_22	HA69|HCRT	HA69_1_HCRT_10	negative	negative	11	P	P_11	FL_11	021 HA69_1|021 HCRT_10	dextramer	TCR801			021	021_Px_22.4
TRBV15	TRAV26-2	TCR816	0.993106	1.06245	1.0588	1.04015	0.0395849947078241	0.0253373874319761	0.0129574576712656	0.0344162569224959	_	_	_	_	CILRTNAGGTSYGKLTF	CATSRARGGSYEQYF	TRBJ2-7	TRAJ52	38_144_19_39_78_43_29_21_35_83	HCRT	HCRT_10	negative	negative	10	C	C_10	FL_10	110 HCRT_10	dextramer				110	110_Px_10.8
TRBV2	TRAV13-2	TCR888	1.0157	1.00818	1.0831	1.05366	0.0156359275581201	0.0298049558034111	0.0143023019757202	0.0248564304442631	_	_	*	_	CAKNYGAGGTSYGKLTF	CASSASSNIQYF	TRBJ2-4	TRAJ52		HCRT	HCRT_1	negative	negative	1	P	P_1	LL_1	982 HCRT_1	tetramer			PNAS	982	982_Px_20.6
TRBV19	TRAV25	TCR541	2.29233	1.03431	1.0284	0.991856	0.029967814	0.022821428	0.00552486	0.009730203	***	_	_	_	CAGKENSGGSNYKLTF	CASRVQGARAEAFF	TRBJ1-1	TRAJ53		HA69	HA69_28	HA69	HA69	28	P	P_28	FF_28	037 HA69_28	tetramer		TCR541	Extended	037	037__9
TRBV19	TRAV35	TCR546	2.19359	0.979459	1.01006	1.00516	0.045997627	0.023767086	0.028970007	0.03647818	***	_	_	_	CAGRPTSGGSNYKLTF	CASSGGQAYYGYTF	TRBJ1-2	TRAJ53		HA69	HA69_10	HA69	HA69	10	P	P_10	FL_10	166 HA69_10	tetramer		TCR546	Extended	166	166__22.8
TRBV19	TRAV35	TCR507	1.8145	1.07333	1.05845	1.00061	0.039537593	0.029839514	0.032740631	0.013528763	***	_	_	_	CAGRPNSGGSNYKLTF	CASSGQQALYGYTF	TRBJ1-2	TRAJ53		HA69	HA69_9	HA69	HA69	9	P	P_9	FF_9	948 HA69_9	tetramer			PNAS	948	948_Px_16.9
TRBV19	TRAV35	TCR504	1.30707	0.971883	0.962264	0.922309	0.035198668	0.019450151	0.053412694	0.052544642	**	_	_	_	CAGRPNSGGSNYKLTF	CASSDQAAWAGYTF	TRBJ1-2	TRAJ53		HA69	HA69_10	HA69	HA69	10	P	P_10	FL_10	022 HA69_10	tetramer			PNAS	022	022_Px_19.8
TRBV4-2	TRAV17	TCR262	0.988593	1.07278	1.01897	1.01764	0.049306081	0.010075009	0.032284433	0.013882238	_	*	_	_	CATDEENSGGSNYKLTF	CASSQAQTSRGGETQYF	TRBJ2-5	TRAJ53		NP136	NP136_1	negative	negative	1	C	C_1	LL_1	494 NP136_1	tetramer			PNAS	494	494__33.5
TRBV4-2	TRAV12-2	TCR255	0.962075	1.54155	0.988756	0.97332	0.022604766	0.029903448	0.021837837	0.015682406	_	***	_	_	CAVNYLGSNYKLTF	CASSLGTAGNSPLHF	TRBJ1-6	TRAJ53		NP136	NP136_1	NP136	NP136	1	C	C_1	LL_1	023 NP136_1	tetramer			PNAS	023	023_Px_50.1
TRBV4-2	TRAV14/DV4	TCR191	1.01801	0.99209	1.02998	0.969713	0.01176345	0.018528201	0.03034412	0.052063926	_	_	_	_	CAIPNSGGSNYKLTF	CASSQETQGRNYGYTF	TRBJ1-2	TRAJ53		HCRT	HCRT_1	negative	negative	1	C	C_1	LL_1	023 HCRT_1	tetramer			PNAS	023	023_Px_50.1
TRBV4-2	TRAV6	TCR309	1.03032	1.05319	1.02844	1.05153	0.020878134	0.020170503	0.024050286	0.006577639	_	_	_	_	CALRNRSNYKLTF	CASSPDGTGVGNTIYF	TRBJ1-3	TRAJ53		NP136	NP136_1	negative	negative	1	P	P_1	FF_1	531 NP136_1	tetramer			Extended	531	531__65.1
TRBV4-2	TRAV19	TCR287	1.01653	1.02498	0.99509	0.998363	0.036663392	0.019565079	0.018076857	0.005299169	_	_	_	_	CALSPNSGGSNYKLTF	CASSQVPPQGNTEAFF	TRBJ1-1	TRAJ53		NP136	NP136_1	negative	negative	1	P	P_1	FL_1	054 NP136_1	tetramer			PNAS	054	054_Px_17.8
TRBV4-3	TRAV13-1	TCR519	1.01044	0.964569	0.942914	0.970563	0.02514854	0.023106547	0.013862162	0.020742405	_	_	_	_	CAASLNSGGSNYKLTF	CASSQGNTGHSPLHF	TRBJ1-6	TRAJ53		HA69|HA83	HA69_9_HA83_1	negative	negative	10	C|P	C_1|P_9	FL_10	036 HA83_1|900 HA69_9	tetramer|dextramer			PNAS	036|900	036_Px_21.4|900_Px_15.4
TRBV6-1	TRAV30	TCR494	1.02334	1.00096	0.968793	0.964056	0.011163176	0.030961229	0.019245733	0.012635073	_	_	_	_	CGTEVSGGSNYKLTF	CASSVAGGSTDTQYF	TRBJ2-3	TRAJ53		HCRT	HCRT_3	negative	negative	3	P	P_3	LL_3	287 HCRT_3	tetramer			Extended	287	287__39.1
TRBV6-5	TRAV17	TCR477	0.983875	1.00452	1.05771	1.02925	0.012556186	0.01112572	0.030017607	0.01894491	_	_	_	_	CATDGGGSNYKLTF	CASSSSVANTEAFF	TRBJ1-1	TRAJ53		HCRT	HCRT_5	negative	negative	5	P	P_5	FF_5	440 HCRT_5	tetramer			Extended	440	440__31
TRBV7-2	TRAV20	TCR466	0.993487	1.01479	0.957992	0.958411	0.011601006	0.022325277	0.030732589	0.010592332	_	_	_	_	CAPRLNSGGSNYKLTF	CASSLPGKGYTF	TRBJ1-2	TRAJ53		HCRT	HCRT_5	negative	negative	5	P	P_5	LL_5	146 HCRT_5	tetramer			Extended	146	146_Px_16
TRBV7-9	TRAV26-2	TCR406	0.989192	1.03646	1.0706	1.0199	0.017560642	0.013396946	0.017493797	0.020874385	_	_	*	_	CIRGESGGSNYKLTF	CASSLLVDRATDTQYF	TRBJ2-3	TRAJ53		NP136	NP136_29	negative	negative	29	C	C_29	LL_29	052 NP136_29	tetramer			Extended	052	052__57.6
TRBV2	TRAV12-3	TCR677	0.951071	0.990228	2.19746	1.47865	0.031728884534459	0.0252273452160115	0.0594341705085561	0.0420931198782086	_	_	***	**	CAMSQGSNYKLTF	CASATTNTGELFF	TRBJ2-2	TRAJ53	2_2_5_3_2_22_3_1_2_59_3_6_4_1_7_15_3_2_33_2_2_2_3_1_1_2_3_2_1_5_2_33_1_2_1_4_5_1	HA69|HCRT	HA69_5_HCRT_33	HCRT1_8_HCRT2_6	HCRT	38	P	P_38	LL_38	880 HA69_5|880 HCRT_33	dextramer	TCR677			880	880__19.2
TRBV19	TRAV25	TCR748	15.5972	0.964809	1.0331	0.950566	0.132820521110413	0.02317817543967	0.0375362828397187	0.0298857257260357	***	_	_	_	CAGKETSGGSNYKLTF	CASSTGTSRSVQYF	TRBJ2-7	TRAJ53	1_24_3_3_1_2_12_12_5_5_8_1_15_14_17_2_4_10_2_2_5_9_7_18	HA69|HCRT|NP136	HA69_9_HCRT_13_NP136_2	HA69	HA69	24	C|P	C_1|P_23	FF_23|LL_1	023 NP136_1|948 HA69_9|948 HCRT_13|948 NP136_1	dextramer	TCR748			023|948	023_Px_50.1|948_Px_16.9
TRBV19	TRAV35	TCR771	12.6093	0.98501	1.0355	1.02327	0.124054649557592	0.0128976589540606	0.0261785562493681	0.0277062401383083	***	_	_	_	CAGRTNSGGSNYKLTF	CASSGQQVYYGYTF	TRBJ1-2	TRAJ53	4_3_4_21_5_4_5_5_2_3_4_8_2_1_2_12	HA69|HCRT|NP136	HA69_1_HCRT_11_NP136_4	HA69	HA69	16	P	P_16	FL_16	900 HA69_1|900 HCRT_11|900 NP136_4	dextramer	TCR771			900	900_Px_15.4
TRBV19	TRAV25	TCR855	4.83732	1.09609	1.01484	1.0805	0.0818820437776092	0.0108351562726843	0.0348433236414277	0.0543507919512522	***	_	_	_	CAGRENSGGSNYKLTF	CASRVQGAIAEAFF	TRBJ1-1	TRAJ53	1_11	HA69|HCRT	HA69_1_HCRT_1	HA69	HA69	2	P	P_2	FL_2	687 HA69_1|687 HCRT_1	dextramer				687	687_Px_20.6
TRBV12-5	TRAV17	TCR145	0.972871	0.996644	1.01035	1.04279	0.018892457	0.029451635	0.019012149	0.008197092	_	_	_	**	CATDQGAQKLVF	CASGPSGRADTQYF	TRBJ2-3	TRAJ54		HCRT	HCRT_21	negative	negative	21	C	C_21	FL_21	5688 HCRT_21	tetramer			PNAS	5688	5688_Px_20.6
TRBV15	TRAV8-6	TCR157	2.55871	0.919984	0.950945	1.02493	0.16084238	0.019910605	0.025392285	0.097979076	***	_	_	_	CAVREGIQGAQKLVF	CATSRAYPGQGLFF	TRBJ2-1	TRAJ54		HA69	HA69_10	HA69	HA69	10	C	C_10	FL_10	5688 HA69_10	tetramer			PNAS	5688	5688_Px_20.6
TRBV19	TRAV13-1	TCR540	1.65088	1.00454	1.05233	1.03361	0.040802879	0.028590948	0.001602369	0.029272661	***	_	_	_	CAAVGMNGGAQKLVF	CASRSQGWGTEAFF	TRBJ1-1	TRAJ54		HA69|NP136	HA69_12_NP136_5	HA69	HA69	17	C	C_17	LL_17	052 HA69_12|052 NP136_5	tetramer		TCR540	Extended	052	052__57.6
TRBV19	TRAV14/DV4	TCR562	1.45557	1.03227	0.985221	0.980547	0.025280421	0.006475592	0.023948842	0.018007691	***	_	_	_	CAMREGHIQGAQKLVF	CASSSGNLNTEAFF	TRBJ1-1	TRAJ54		HA69	HA69_74	HA69	HA69	74	P	P_74	LL_74	144 HA69_74	tetramer		TCR562	Extended	144	144_Px_11.1
TRBV20-1	TRAV8-6	TCR530	1.22356	1.03588	0.946173	0.971061	0.036344844	0.001043424	0.030515604	0.036751863	**	*	_	_	CAVSERGAQKLVF	CSAPSGGGRASGANVLTF	TRBJ2-6	TRAJ54		HA69	HA69_8	HA69	HA69	8	P	P_8	FL_8	900 HA69_8	tetramer			PNAS	900	900_Px_15.4
TRBV29-1	TRAV8-6	TCR488	0.957298	0.994565	1.02174	0.965062	0.026179682	0.032608696	0.034346268	0.01044536	_	_	_	_	CAVRDFQGAQKLVF	CSVTWVNQYQETQYF	TRBJ2-5	TRAJ54		HCRT	HCRT_7	negative	negative	7	C	C_7	LL_7	052 HCRT_7	tetramer			Extended	052	052__57.6
TRBV29-1	TRAV8-6	TCR160	0.953457	0.980835	1.03217	1.01608	0.007893609	0.007713503	0.032316861	0.021407932	_	_	_	_	CAVSDNPRVQGAQKLVF	CSAAGTGGAGTEAFF	TRBJ1-1	TRAJ54		HA69	HA69_13	negative	negative	13	P	P_13	FL_13	687 HA69_13	tetramer			PNAS	687	687_Px_20.6
TRBV4-2	TRAV41	TCR343	1.10099	1.03202	0.945813	0.94335	0.088746888	0.066582236	0.060482902	0.064781135	_	_	_	_	CAAPGGAQKLVF	CASSQDGGALSGANVLTF	TRBJ2-6	TRAJ54		HCRT	HCRT_1	negative	negative	1	P	P_1	FF_1	037 HCRT_1	tetramer			Extended	037	037__9
TRBV4-2	TRAV35	TCR188	1.06283	1.01371	1.00849	1.01294	0.030423966	0.05450344	0.006784177	0.020094021	_	_	_	_	CAGFIQGAQKLVF	CASSLRTDTEAFF	TRBJ1-2	TRAJ54		HCRT	HCRT_1	negative	negative	1	C	C_1	LL_1	295 HCRT_1	tetramer			PNAS	295	295__24.3
TRBV6-5	TRAV14/DV4	TCR482	1.05981	0.984095	1.0275	1.0011	0.079556148	0.022813872	0.017536547	0.022760869	_	_	_	_	CAMRGFQGAQKLVF	CASSYGGGLPYNEQFF	TRBJ2-1	TRAJ54		HCRT	HCRT_8	negative	negative	8	P	P_8	FF_8	1768 HCRT_8	tetramer			Extended	1768	1768__18.4
TRBV7-6	TRAV38-2/DV8	TCR151	1.03766	0.959685	1.39131	1.91149	0.031026959	0.026069468	0.012286769	0.078958286	_	_	***	***	CAFLYRQGAQKLVF	CASSPGRTDYGYTF	TRBJ1-2	TRAJ54		HCRT	HCRT_72	HCRT1_8_HCRT2_6	HCRT	72	C	C_72	FL_72	567 HCRT_72	tetramer			PNAS	567	567__15.1
TRBV19	TRAV17	TCR739	1.0383	1.00367	1.06191	1.00839	0.0380404891024642	0.011434677186623	0.0492089841446595	0.0505173306487493	_	_	_	_	CATDAAGAQKLVF	CASSILAGVYNEQFF	TRBJ2-1	TRAJ54	20_32_81_13_16_12_19_19_25_22_32_15_12_24_22_561_15_45_48_14_66_19_11_162_13_24_62_15_21	HA11|HA53|HA69|HCRT	HA11_1_HA53_2_HA69_2_HCRT_25	negative	negative	30	C|P	C_1|P_29	FL_29|LL_1	052 HCRT_1|344 HA11_1|344 HA53_2|344 HA69_2|344 HCRT_24	tetramer|dextramer	TCR739			052|344	052__57.6|344__52.3
TRBV20-1	TRAV38-2/DV8	TCR760	1.39362	1.11082	1.00418	1.01255	0.029565971233412	0.0356728780309939	0.00759322480205646	0.04436820736837	**	_	_	_	CAHAYLIIQGAQKLVF	CSASLGTEAFF	TRBJ1-1	TRAJ54	49_1_4_2_3_2_1_1_6_3_3_1_2_4_2_2_2_4_2_3	HA69|HCRT|NP136	HA69_3_HCRT_15_NP136_2	HA69	HA69	20	C	C_20	LL_20	052 HA69_3|052 HCRT_15|052 NP136_2	dextramer	TCR760			052	052__57.6
TRBV7-8	TRAV12-2	TCR789	0.991672	13.7897	1.00333	1.06329	0.0549478108276302	0.138077199066219	0.033902892718849	0.02308466108124	_	***	_	_	CAAVQGAQKLVF	CASSLSGASTDTQYF	TRBJ2-3	TRAJ54	2_2_3_3_7_4_3_1_13_3_2_3	HA69|HCRT|NP136	HA69_1_HCRT_6_NP136_5	NP136	NP136	12	C	C_12	FL_12	903 HA69_1|903 HCRT_6|903 NP136_5	dextramer				903	903_Px_56.4
TRBV11-1	TRAV14/DV4	TCR811	0.896206	0.982375	0.998776	1.00563	0.0116607151665259	0.0183663799088398	0.0525506764843772	0.0106704992497936	_	_	_	_	CAMRARDQGAQKLVF	CASSFEANTGELFF	TRBJ2-2	TRAJ54	18_27_17_18_20_18_20_18_20_18	HCRT	HCRT_10	negative	negative	10	P	P_10	FL_10	687 HCRT_10	dextramer	TCR811			687	687_Px_20.6
TRBV5-1	TRAV8-3	TCR813	1.16055	1.22721	1.19548	1.11248	0.02680598375355	0.0229728629617341	0.014008968430953	0.0172544023406144	*	**	**	*	CAVDHQGAQKLVF	CASRGQRRNSTYF	TRBJ1-3	TRAJ54	15_29_22_53_121_26_26_25_20_48	HA69|HCRT|NP136	HA69_1_HCRT_8_NP136_1	NP136	NP136	10	P	P_10	FL_10	687 HA69_1|687 HCRT_8|687 NP136_1	dextramer	TCR813			687	687_Px_20.6
TRBV19	TRAV8-6	TCR846	2.99413	1.07173	0.983241	1.0114	0.0815484204086424	0.01613381135788	0.0234839135989319	0.0480636994826583	***	_	_	_	CAVSESAQGAQKLVF	CASSRPGLNTDTQYF	TRBJ2-3	TRAJ54	4_2_6_12_28_19_3_44_4	HA69|HCRT	HA69_7_HCRT_2	HA69	HA69	9	P	P_9	LL_9	880 HA69_7|880 HCRT_2	dextramer	TCR846			880	880__19.2
TRBV19	TRAV17	TCR552	1.96713	1.06013	1.03563	1.02845	0.042506968	0.029702612	0.0132525	0.011506219	***	_	_	_	CATGHTGANSKLTF	CASSLQGTPNGNQPQHF	TRBJ1-5	TRAJ56		HA69	HA69_32	HA69	HA69	32	P	P_32	LL_32	287 HA69_32	tetramer		TCR552	Extended	287	287__39.1
TRBV6-5	TRAV21	TCR484	1.03706	1.02137	1.07036	1.00382	0.029191515	0.023829663	0.024548355	0.028968991	_	_	_	_	CAVYTGANSKLTF	CASTGWDTSYEQYF	TRBJ2-7	TRAJ56		HCRT	HCRT_5	negative	negative	5	P	P_5	FF_5	233 HCRT_5	tetramer			Extended	233	233__22.9
TRBV7-2	TRAV13-1	TCR493	1.06743	1.03337	1.02883	1.03778	0.044013251	0.036347832	0.02062074	0.024353279	_	_	_	_	CAANTGANSKLTF	CASSLVGSYEQYF	TRBJ2-7	TRAJ56		HCRT	HCRT_4	negative	negative	4	P	P_4	FL_4	344 HCRT_4	tetramer			Extended	344	344__52.3
TRBV7-9	TRAV21	TCR454	0.994256	0.928201	1.08019	0.982768	0.038406635	0.016071166	0.062279026	0.033359107	_	_	_	_	CAAHLTGANSKLTF	CASSFLVNNSPLHF	TRBJ1-6	TRAJ56		HCRT	HCRT_5	negative	negative	5	P	P_5	LL_5	146 HCRT_5	tetramer			Extended	146	146_Px_16
TRBV9	TRAV26-1	TCR715	0.996737	0.986386	1.01688	1.14941	0.0106327596951681	0.0235954630142643	0.0119516397163722	0.0163571393747851	_	_	_	**	CIVRVFTGANSKLTF	CASSVEASGVNEQFF	TRBJ2-1	TRAJ56	3_1	HCRT	HCRT_2	negative	negative	2	P	P_2	FL_2	790 HCRT_2	dextramer				790	790__9.4
TRBV29-1	TRAV14/DV4	TCR750	0.978716	1.0367	3.86312	1.55945	0.00986739791541193	0.0123958500947189	0.110752147664376	0.0670144395371066	_	_	***	**	CAMRERLLGGANSKLTF	CSVGDRDGYTF	TRBJ1-2	TRAJ56	39_11_26_18_45_241_21_43_17_28_27_25_45_23_13_26_17_27_30_28_24_12_25_30	HA69|HCRT|NP136	HA69_2_HCRT_21_NP136_1	HCRT1_8_HCRT2_6	HCRT	24	P	P_24	FL_24	687 HA69_2|687 HCRT_21|687 NP136_1	dextramer	TCR750			687	687_Px_20.6
TRBV6-6	TRAV13-2	TCR795	0.987941	1.03476	1.01986	1.02908	0.0438749051092002	0.00697723552860653	0.0203001780759059	0.0396900907005625	_	_	_	_	CAEILTGANSKLTF	CASSYTGGQGGNTQYF	TRBJ2-3	TRAJ56	73_220_201_260_350_216_201_435_324_387_182_309	HA69|HCRT	HA69_11_HCRT_1	negative	negative	12	P	P_12	FF_11|LL_1	014 HA69_11|112 HCRT_1	dextramer	TCR795			014|112	014__35.6|112_Px_19.5
TRBV4-2	TRAV12-2	TCR197	0.999226	2.08644	1.03495	1.05509	0.015717608	0.025127071	0.03069376	0.037821396	_	***	_	_	CADRYQGGSEKLVF	CASSQGRGNYGYTF	TRBJ1-2	TRAJ57		HA53|HA69|NP136	HA53_1_HA69_3_NP136_23	NP136	NP136	27	P	P_27	LL_27	982 HA53_1|982 HA69_3|982 NP136_23	tetramer|dextramer	TCR197		PNAS	982	982_Px_20.6
TRBV4-2	TRAV21	TCR342	0.989982	0.92515	0.98762	1.04541	0.027597455	0.04445769	0.005413965	0.018565045	_	_	_	_	CAVRGEGGSEKLVF	CASSQDAVQETQYF	TRBJ2-5	TRAJ57		NP136	NP136_1	negative	negative	1	P	P_1	FF_1	233 NP136_1	tetramer			Extended	233	233__22.9
TRBV4-2	TRAV12-2	TCR319	1.01943	1.05511	1.03476	1.04	0.01068542	0.055947278	0.028419712	0.019114654	_	_	_	_	CAVNRGGGSEKLVF	CASSPDGTGVGNTIYF	TRBJ1-3	TRAJ57		HCRT	HCRT_1	negative	negative	1	P	P_1	FF_1	014 HCRT_1	tetramer			Extended	014	014__35.6
TRBV6-5	TRAV26-1	TCR443	0.952523	1.00446	0.984784	0.96156	0.013310675	0.024426931	0.024533592	0.031155552	_	_	_	_	CIVRVAGQGGSEKLVF	CASGRPPIDEQFF	TRBJ2-1	TRAJ57		HCRT	HCRT_6	negative	negative	6	P	P_6	FF_6	440 HCRT_6	tetramer			Extended	440	440__31
TRBV20-1	TRAV35	TCR672	1.15894	0.968742	1.03921	0.979338	0.0355914520393503	0.0223272132510787	0.0124587825338329	0.0298386815159284	*	_	_	_	CAGSPSQGGSEKLVF	CSARPLGTSGRDEQFF	TRBJ2-1	TRAJ57	3_4_1_81_1_1_3_3_2_6_5_5_3_2_3_4_4_4_1_3_1_1_6_9_2_2_1_1_1_3_1_3_1_1_1_5_1	HA69|HCRT|NP136	HA69_36_HCRT_6_NP136_3	negative	negative	45	P	P_45	LL_45	982 HA69_36|982 HCRT_6|982 NP136_3	tetramer|dextramer	TCR672			982	982_Px_20.6
TRBV7-2	TRAV38-1	TCR720	0.963651	0.960347	0.950434	0.94052	0.00734258109650194	0.0378771581081933	0.0294370521315106	0.0144686327039546	_	_	_	_	CAFMNQRVQGGSEKLVF	CASSLEAPNSGANVLTF	TRBJ2-6	TRAJ57	12_2	HA53|HA83	HA53_1_HA83_1	negative	negative	2	P	P_2	FL_1|LL_1	165 HA53_1|685 HA83_1	dextramer				165|685	165__27.3|685__12.8
TRBV10-3	TRAV16	TCR875	0.960912	1.01448	1.00615	1.0304	0.0495547175124605	0.0233911380847724	0.0215003210137954	0.041859928155269	_	_	_	_	CALKGTRQGGSEKLVF	CAISERPTVEAFF	TRBJ1-1	TRAJ57	233_107_576_251_120_89_233	HCRT|NP136	HCRT_1_NP136_7	negative	negative	8	C|P	C_1|P_7	FF_7|LL_1	052 HCRT_1|547 NP136_7	tetramer|dextramer	TCR875			052|547	052__57.6|547__41.4
TRBV4-2	TRAV38-2/DV8	TCR304	1.02336	1.0618	0.995238	1.00571	0.00895568	0.012938384	0.037924827	0.020970401	_	_	_	_	CAYTGVGETSGSRLTF	CASSPDGTGVGNTIYF	TRBJ1-3	TRAJ58		HCRT	HCRT_1	negative	negative	1	C	C_1	FF_1	378 HCRT_1	tetramer			Extended	378	378__43.8
TRBV4-2	TRAV26-1	TCR372	0.949366	0.962942	1.03596	1.0424	0.011368922	0.01795405	0.037328829	0.004281492	_	_	_	_	CIVRVVETSGSRLTF	CASSQETQGRNYGYTF	TRBJ1-2	TRAJ58		NP136	NP136_2	negative	negative	2	P	P_2	FF_2	1768 NP136_2	tetramer			Extended	1768	1768__18.4
TRBV4-2	TRAV39	TCR279	0.989609	1.03646	1.03343	1.04051	0.023358618	0.038145858	0.022032159	0.018802427	_	_	_	_	CAVDEETSGSRLTF	CASSQGGSNGYTF	TRBJ1-2	TRAJ58		NP136	NP136_1	negative	negative	1	C	C_1	FL_1	567 NP136_1	tetramer			PNAS	567	567__15.1
TRBV4-2	TRAV39	TCR198	2.44149	1.05072	1.02605	1.07116	0.079635091	0.028094515	0.006777468	0.015100768	***	_	_	*	CAVEETSGSRLTF	CASSQPDTRADTQYF	TRBJ2-3	TRAJ58		HA69	HA69_7	HA69	HA69	7	C	C_7	FF_7	435 HA69_7	tetramer			PNAS	435	435_Px_16.1
TRBV5-1	TRAV35	TCR618	1.07693	3.24234	1.01631	1.0557	0.014430988	0.086738374	0.004140214	0.047174592	**	**	_	_	CAGQPSYLGSRLTF	CASSKGQGGQNIQYF	TRBJ2-4	TRAJ58		NP136	NP136_31	NP136	NP136	31	P	P_31	FF_31	774 NP136_31	tetramer		TCR618	Extended	774	774__11.4
TRBV5-6	TRAV26-1	TCR636	1.02709	1.80323	1.03675	1.02165	0.024431372	0.030318124	0.053904303	0.029351134	_	***	_	_	CIVRVVETSGSRLTF	CASSWGLAGSGELFF	TRBJ2-2	TRAJ58		NP136	NP136_24	NP136	NP136	24	P	P_24	FF_24	1768 NP136_24	tetramer			Extended	1768	1768__18.4
TRBV6-5	TRAV38-2/DV8	TCR481	0.979112	0.9925	1.70617	1.50246	0.027657697	0.027959137	0.015029281	0.053095432	_	_	***	***	CAYRGSGSRLTF	CASSYFTRTGSSYNSPLHF	TRBJ1-6	TRAJ58		HCRT	HCRT_7	HCRT1_8_HCRT2_6	HCRT	7	C	C_7	FL_7	122 HCRT_7	tetramer		TCR481	Extended	122	122_Px_19.7
TRBV15	TRAV26-1	TCR07	5.56455	1.03668	1.03532	1.10751	0.287504613	0.077303117	0.077296172	0.068542318	**	_	_	_	CIVRSQGGSYIPTF	CATSRDTMTSIGTDTQYF	TRBJ2-3	TRAJ6		HA69|HCRT	HA69_7_HCRT_1	HA69	HA69	8	C|P	C_7|P_1	FF_1|FL_7	5688 HA69_7|948 HCRT_1	tetramer		TCR07	Extended|PNAS	5688|948	5688_Px_20.6|948_Px_16.9
TRBV18	TRAV26-1	TCR11	1.05697	1.01245	1.07142	1.05125	0.042450942	0.01611457	0.031142601	0.018161045	_	_	_	_	CIVRSQGGSYIPTF	CASSPTGRPQETQYF	TRBJ2-5	TRAJ6		HCRT	HCRT_1	negative	negative	1	C	C_1	LL_1	494 HCRT_1	tetramer			PNAS	494	494__33.5
TRBV19	TRAV26-1	TCR47	1.03322	1.00787	1.03465	1.03549	0.024460863	0.021697269	0.018995156	0.017868088	_	_	_	_	CIVRSQGGSYIPTF	CASSIEGREPKLFF	TRBJ1-4	TRAJ6		HCRT	HCRT_1	negative	negative	1	C	C_1	FL_1	036 HCRT_1	tetramer			PNAS	036	036_Px_21.4
TRBV2	TRAV26-1	TCR45	1.08967	1.0654	0.955008	1.04437	0.025212209	0.047325879	0.01466032	0.01483988	*	_	_	_	CIVRSQGGSYIPTF	CASNSAGANYGYTF	TRBJ1-2	TRAJ6		HCRT	HCRT_3	negative	negative	3	P	P_3	FF_3	948 HCRT_3	tetramer			PNAS	948	948_Px_16.9
TRBV27	TRAV12-1	TCR584	1.01735	1.61653	1.02466	1.01599	0.033083614	0.029012828	0.010777962	0.030831326	_	***	_	_	CVVRGGSGGSYIPTF	CASSPLGQDYGYTF	TRBJ1-2	TRAJ6		NP136	NP136_17	NP136	NP136	17	C	C_17	LL_17	494 NP136_17	tetramer			PNAS	494	494__33.5
TRBV27	TRAV6	TCR451	1.01796	1.17825	1.02228	1.00732	0.044755847	0.128371882	0.029383848	0.017812786	_	_	_	_	CALDMSGGSYIPTF	CASRGWGGESDTQYF	TRBJ2-3	TRAJ6		HCRT	HCRT_10	negative	negative	10	P	P_10	FL_10	143 HCRT_10	tetramer			Extended|PNAS	143	143__22.3
TRBV30	TRAV3	TCR439	1.00563	1.02255	1.06678	1.0631	0.022292422	0.02126638	0.045895364	0.016162391	_	_	_	_	CAVRDGPGGSYIPTF	CAWSVSSVARASYEQYF	TRBJ2-7	TRAJ6		HCRT	HCRT_5	negative	negative	5	C	C_5	FL_5	5688 HCRT_5	tetramer			PNAS	5688	5688_Px_20.6
TRBV4-2	TRAV8-3	TCR294	1.10284	1.03338	1.01552	0.987797	0.04014024	0.019341608	0.02196062	0.026041496	_	_	_	_	CAVGAKISSGGSYIPTF	CASSLGQSDGYTF	TRBJ1-2	TRAJ6		NP136	NP136_22	negative	negative	22	C	C_22	FL_22	289 NP136_22	tetramer			Extended	289	289__37.8
TRBV4-2	TRAV25	TCR385	1.0079	0.984197	0.941615	0.971905	0.063022527	0.011539455	0.002011666	0.053239976	_	_	_	_	CAGPTGGSYIPTF	CASSQGTADSPLHF	TRBJ1-6	TRAJ6		NP136	NP136_1	negative	negative	1	P	P_1	LL_1	359 NP136_1	tetramer			Extended	359	359__29.6
TRBV4-2	TRAV2	TCR311	1.08214	1.02104	1.03893	1.01548	0.037373622	0.032265458	0.064518708	0.030107689	_	_	_	_	CARASGGSYIPTF	CASSPDGTGVGNTIYF	TRBJ1-3	TRAJ6		HCRT	HCRT_1	negative	negative	1	P	P_1	FF_1	014 HCRT_1	tetramer			Extended	014	014__35.6
TRBV4-2	TRAV25	TCR365	0.983774	1.02109	0.996412	1.05121	0.007112087	0.032394496	0.01891907	0.012667048	_	_	_	_	CAGPTGGSYIPTF	CASSQETQGRNYGYTF	TRBJ1-2	TRAJ6		HCRT	HCRT_1	negative	negative	1	P	P_1	FF_1	014 HCRT_1	tetramer			Extended	014	014__35.6
TRBV4-2	TRAV26-1	TCR44	1.021	1.03146	1.07501	1.04403	0.010519788	0.020298876	0.015379238	0.008791579	_	_	*	*	CIVRSQGGSYIPTF	CASSQETQGRNYGYTF	TRBJ1-2	TRAJ6		HCRT	HCRT_2	negative	negative	2	P	P_2	FL_2	687 HCRT_2	tetramer			PNAS	687	687_Px_20.6
TRBV4-3	TRAV13-1	TCR153	0.958054	0.923986	1.95234	1.27885	0.047547798	0.014714351	0.017949632	0.048436264	_	_	***	**	CAASEASGGSYIPTF	CASSHEAGSRGADTQYF	TRBJ2-3	TRAJ6		HCRT	HCRT_84	HCRT1_8_HCRT2_6	HCRT	84	P	P_84	FL_84	054 HCRT_84	tetramer			PNAS	054	054_Px_17.8
TRBV5-1	TRAV14/DV4	TCR591	1.09097	1.98322	1.02406	1.04957	0.021424813	0.021775355	0.04065537	0.055925797	_	***	_	_	CAMREGAGGSYIPTF	CASSTGTQHQETQYF	TRBJ2-5	TRAJ6		NP136	NP136_12	NP136	NP136	12	C	C_12	FL_12	036 NP136_12	tetramer			PNAS	036	036_Px_21.4
TRBV5-1	TRAV10	TCR463	1.05905	1.01115	1.00237	1.02442	0.026749042	0.010271002	0.009814656	0.040620817	_	_	_	_	CVVRSGGSYIPTF	CASSLGLAEETQYF	TRBJ2-5	TRAJ6		HCRT	HCRT_5	negative	negative	5	P	P_5	FF_5	233 HCRT_5	tetramer			Extended	233	233__22.9
TRBV5-1	TRAV14/DV4	TCR576	1.02369	1.48277	1.02736	1.02262	0.022253952	0.012882417	0.004727806	0.013125418	_	***	_	_	CAMREGAGGSYIPTF	CASSFGTQHQETQYF	TRBJ2-5	TRAJ6		NP136	NP136_20	NP136	NP136	20	C|P	C_6|P_14	FL_20	321 NP136_14|901 NP136_6	tetramer			PNAS	321|901	321__14.7|901_Px_21.6
TRBV9	TRAV25	TCR478	0.962452	0.972723	0.966773	0.979907	0.034103335	0.011221305	0.020824852	0.042916084	_	_	_	_	CAGPTGGSYIPTF	CASSVALATGEQYF	TRBJ2-7	TRAJ6		HCRT|NP136	HCRT_6_NP136_1	negative	negative	7	C|P	C_1|P_6	FF_4|FL_1|LL_2	014 HCRT_2|122 HCRT_1|233 HCRT_1|482 HCRT_1|482 NP136_1|948 HCRT_1	tetramer			Extended	014|122|233|482|948	014__35.6|122_Px_19.7|233__22.9|482__47.3|948_Px_16.9
TRBV9	TRAV26-1	TCR48	1.03465	1.03733	1.00327	1.06924	0.008289617	0.009995288	0.010188666	0.005263987	_	_	_	*	CIVRSQGGSYIPTF	CASSVVGSYGYTF	TRBJ1-2	TRAJ6		HCRT	HCRT_4	negative	negative	4	P	P_4	FL_4	021 HCRT_4	tetramer			PNAS	021	021_Px_22.4
TRBV9	TRAV26-1	TCR46	0.922345	0.93997	0.962741	0.883746	0.021106003	0.028247936	0.023106228	0.013836726	_	_	_	_	CIVRSQGGSYIPTF	CASSVAAAHYGYTF	TRBJ1-2	TRAJ6		HCRT	HCRT_1	negative	negative	1	P	P_1	FL_1	900 HCRT_1	tetramer			PNAS	900	900_Px_15.4
TRBV7-2	TRAV10	TCR724	0.92418	0.978499	1.00151	1.02678	0.027660516828093	0.0268142047567679	0.0445817780541506	0.0128419800305916	_	_	_	_	CVVSASGGSYIPTF	CASSSDRDLAKNIQYF	TRBJ2-4	TRAJ6	3_2	HA69|NP136	HA69_1_NP136_1	negative	negative	2	C|P	C_1|P_1	FL_1|LL_1	391 HA69_1|687 NP136_1	dextramer				391|687	391__23.6|687_Px_20.6
TRBV19	TRAV3	TCR746	1.06061	1.08203	0.972832	0.99582	0.0244389039990104	0.0354815608074183	0.0336818421343494	0.015604163555975	_	_	_	_	CAVRDRTGGSYIPTF	CASFGPPLYNEQFF	TRBJ2-1	TRAJ6	14_25_20_24_16_10_89_22_49_26_44_19_23_38_23_30_28_23_25_29_16_28_19_22_138	HA69|HCRT	HA69_1_HCRT_24	negative	negative	25	P	P_25	FL_25	021 HA69_1|021 HCRT_24	dextramer	TCR746			021	021_Px_22.4
TRBV7-2	TRAV8-4	TCR761	0.996494	1.05137	1.03173	1.0675	0.0324348015305814	0.0238500061650476	0.0356330778853283	0.0247704209195191	_	_	_	_	CAVTLYDYIPTF	CASSPISLTGELFF	TRBJ2-2	TRAJ6	21_17_14_15_26_33_23_13_20_20_21_29_18_38_25_17_19_97_19_26	HA53|HCRT	HA53_1_HCRT_19	negative	negative	20	C	C_20	FF_1|LL_19	052 HCRT_19|378 HA53_1	dextramer				052|378	052__57.6|378__43.8
TRBV20-1	TRAV10	TCR823	1.05922	1.07409	1.04732	1.02569	0.0321420399309976	0.0567256095303506	0.053038171303611	0.0177509393534627	_	_	_	_	CVVSGFSGGGSYIPTF	CSTAGQLGYNEQFF	TRBJ2-1	TRAJ6	243_217_266_182_118_279_188_496_1340_4	HCRT	HCRT_10	negative	negative	10	C|P	C_1|P_9	FF_9|FL_1	903 HCRT_1|948 HCRT_9	dextramer	TCR823			903|948	903_Px_56.4|948_Px_16.9
TRBV20-1	TRAV6	TCR840	1.02997	1.12929	1.08503	1.08155	0.0133113289805082	0.0124339172503303	0.0349067308238871	0.0302346349214064	_	**	_	_	CALDKSGGSYIPTF	CSASPGSVNEQYF	TRBJ2-7	TRAJ6	19_26_9_28_14_23_15_16_21	HCRT	HCRT_9	negative	negative	9	C	C_9	FL_9	110 HCRT_9	dextramer				110	110_Px_10.8
TRBV6-6	TRAV10	TCR850	0.920209	1.05134	0.975147	1.05363	0.0323344387128401	0.0783892784229233	0.0428334636804055	0.0367898408384408	_	_	_	_	CVVSGFSGGGSYIPTF	CASSQTGTNEKLFF	TRBJ1-4	TRAJ6	243_217_266_182_118_279_188_496_1340	HCRT	HCRT_9	negative	negative	9	P	P_9	FF_9	948 HCRT_9	dextramer	TCR850			948	948_Px_16.9
TRBV5-1	TRAV14/DV4	TCR885	1.00726	2.3779	1.11575	1.11373	0.0253506676827065	0.0444132522224015	0.0117167485753853	0.0153203629064106	_	***	*	*	CAMREGAGGSYIPTF	CASSVGTQNQETQYF	TRBJ2-5	TRAJ6	2	HCRT|NP136	HA69_1	NP136	NP136	1	P	P_1	LL_1	284 HA69_1	dextramer				284	284__25
TRBV4-2	TRAV12-2	TCR06	0.98689	1.26816	1.07972	1.0637	0.019939746	0.019517029	0.028678528	0.02473999	_	***	_	_	CAVTYYGNNRLAF	CASSQGGADTQYF	TRBJ2-3	TRAJ7		HA69|NP136	HA69_6_NP136_101	NP136	NP136	107	P	P_107	FF_11|FL_14|LL_82	054 NP136_13|2272 NP136_81|321 NP136_1|948 HA69_6|948 NP136_5|982 NP136_1	tetramer|dextramer	TCR06	TCR06	Extended|PNAS	054|2272|321|948|982	054_Px_17.8|2272__11|321__14.7|948_Px_16.9|982_Px_20.6
TRBV4-2	TRAV12-2	TCR367	0.987096	0.989101	0.973576	0.99342	0.013913791	0.041345776	0.039698721	0.031236254	_	_	_	_	CAVTYYGNNRLAF	CASSQETQGRNYGYTF	TRBJ1-2	TRAJ7		HCRT	HCRT_1	negative	negative	1	P	P_1	FF_1	014 HCRT_1	tetramer			Extended	014	014__35.6
TRBV4-2	TRAV12-2	TCR391	1.13945	1.49122	0.971105	0.974929	0.084085081	0.005889695	0.03074046	0.034710354	_	***	_	_	CAVDYYGNNRLAF	CASSQSVNNSPLHF	TRBJ1-6	TRAJ7		HCRT|NP136	HCRT_2_NP136_9	NP136	NP136	11	C	C_11	FF_9|FL_2	110 HCRT_2|365 NP136_9	tetramer|dextramer		TCR391	Extended	110|365	110_Px_10.8|365__62.6
TRBV4-2	TRAV8-1	TCR341	1.08649	1.06724	1.0285	0.956626	0.024243747	0.041330671	0.053822379	0.032773166	_	_	_	_	CAVKGNNRLAF	CASSQATSGLTYEQYF	TRBJ2-7	TRAJ7		HCRT	HCRT_1	negative	negative	1	P	P_1	FF_1	032 HCRT_1	tetramer			Extended	032	032__34.7
TRBV5-6	TRAV1-2	TCR464	0.999302	1.00897	1.00508	0.993221	0.031883469	0.018591637	0.018649274	0.017744106	_	_	_	_	CAVSLVRGNNRLAF	CASSLGLDSVGGELFF	TRBJ2-2	TRAJ7		HCRT	HCRT_10	negative	negative	10	P	P_10	FF_10	440 HCRT_10	tetramer			Extended	440	440__31
TRBV27	TRAV12-3	TCR774	0.901619	0.955434	1.0227	0.970149	0.0226253925534139	0.0438622706941181	0.0444706086093836	0.0209205050319525	_	_	_	_	CAMRYGNNRLAF	CASSLIGTGGNEQYF	TRBJ2-7	TRAJ7	50_22_20_18_31_93_26_34_20_43_24_16_22_34_19	HCRT	HCRT_15	negative	negative	15	P	P_15	FL_15	021 HCRT_15	dextramer	TCR774			021	021_Px_22.4
TRBV28	TRAV12-3	TCR793	0.936423	0.966679	0.97702	0.965913	0.0404653769673311	0.0467771623974161	0.0218038227920188	0.0538690359836762	_	_	_	_	CAMTLIYGNNRLAF	CASSPLGGLNEQFF	TRBJ2-1	TRAJ7	2_19_17_35_23_29_11_16_18_45_29_45	HA69|HCRT|NP136	HA69_1_HCRT_9_NP136_2	negative	negative	12	P	P_12	FL_12	687 HA69_1|687 HCRT_9|687 NP136_2	dextramer	TCR793			687	687_Px_20.6
TRBV28	TRAV9-2	TCR796	1.00132	0.997364	1.05174	1.01351	0.0122064651029508	0.0214810855003885	0.0153299764041694	0.00604961599956695	_	_	_	_	CALSARGGNNRLAF	CASRQRGGTNEKLFF	TRBJ1-4	TRAJ7	66_69_5_350_13_6_151_12_5_12_119_69	HCRT	HCRT_12	negative	negative	12	C|P	C_1|P_11	FL_1|LL_11	1688 HCRT_1|284 HCRT_10|903 HCRT_1	dextramer	TCR796			1688|284|903	1688__32.7|284__25|903_Px_56.4
TRBV20-1	TRAV12-2	TCR597	0.922162	0.964551	0.958106	1.0171	0.030997519	0.053303317	0.027500476	0.067755531	_	_	_	_	CAVAVGFQKLVF	CSASGTQNQPQHF	TRBJ1-5	TRAJ8		NP136	NP136_12	negative	negative	12	P	P_12	LL_12	1688 NP136_12	tetramer			PNAS	1688	1688__32.7
TRBV4-2	TRAV2	TCR54	0.981456	1.01876	1.02604	1.04908	0.008518246	0.016519281	0.006898183	0.001287701	_	_	_	*	CAVDISFQKLVF	CASSQERGSYNEQFF	TRBJ2-1	TRAJ8		NP136	NP136_1	negative	negative	1	P	P_1	FL_1	900 NP136_1	tetramer			PNAS	900	900_Px_15.4
TRBV4-2	TRAV8-6	TCR317	1.10181	1.05212	1.0651	0.989005	0.028777319	0.019892522	0.026816604	0.01276109	*	_	_	_	CAVSENTGFQKLVF	CASSPDGTGVGNTIYF	TRBJ1-3	TRAJ8		NP136	NP136_1	negative	negative	1	P	P_1	FF_1	531 NP136_1	tetramer			Extended	531	531__65.1
TRBV5-1	TRAV12-2	TCR641	1.05181	2.16294	1.06392	1.09275	0.034916159	0.052074465	0.040037299	0.00905524	_	***	_	*	CAVTVGFQKLVF	CASTLDGDSNQPQHF	TRBJ1-5	TRAJ8		NP136	NP136_24	NP136	NP136	24	C	C_24	FF_24	0979 NP136_24	tetramer		TCR641	Extended	0979	0979__19.1
TRBV6-1	TRAV2	TCR612	0.923983	5.0146	1.02108	0.979247	0.027717288	0.135142686	0.030449837	0.009271002	_	**	_	_	CAVGRGFQKLVF	CASSEGGPGANVLTF	TRBJ2-6	TRAJ8		NP136	NP136_12	NP136	NP136	12	P	P_12	FL_12	786 NP136_12	tetramer		TCR612	Extended	786	786__22.6
TRBV6-1	TRAV8-6	TCR539	2.03696	1.01732	1.03154	1.04214	0.02401827	0.034461524	0.021849607	0.031270595	***	_	_	_	CAVSEKNTGFQKLVF	CASRKGLGDTDTQYF	TRBJ2-3	TRAJ8		HA69	HA69_38	HA69	HA69	38	C	C_38	FF_38	280 HA69_38	tetramer			Extended	280	280__57.5
TRBV9	TRAV13-1	TCR432	1.00775	1.01752	1.04005	1.03373	0.008193901	0.023177078	0.020499921	0.029626621	_	_	_	_	CAAALNTGFQKLVF	CASSVGLGNSPLHF	TRBJ1-6	TRAJ8		HCRT	HCRT_34	negative	negative	34	P	P_34	FL_34	021 HCRT_34	tetramer			PNAS	021	021_Px_22.4
TRBV19	TRAV12-3	TCR755	22.0345	0.976283	0.984907	0.962484	0.362028748709677	0.0271086393195372	0.0289881448007905	0.0101038158808624	***	_	_	_	CAMSETRFQKLVF	CASSSTGGNYEQYF	TRBJ2-7	TRAJ8	4_4_14_5_2_4_41_3_1_5_4_5_3_2_2_7_3_2_10_1_2_2	HA69|HCRT|NP136	HA69_10_HCRT_11_NP136_1	HA69	HA69	22	P	P_22	FL_22	051 HA69_10|051 HCRT_11|051 NP136_1	dextramer	TCR755			051	051__18.1
TRBV7-8	TRAV9-2	TCR769	0.947011	0.990489	0.930707	0.967052	0.036039066020028	0.00117666495079407	0.0247193008133971	0.0223566340650874	_	_	_	_	CALSEGSTGFQKLVF	CASSVAGNGNTIYF	TRBJ1-3	TRAJ8	54_19_29_29_20_61_32_33_25_28_53_28_23_27_27_28_31	HA69|HCRT|NP136	HA69_1_HCRT_16_NP136_1	negative	negative	18	P	P_18	FL_18	021 HA69_1|021 HCRT_16|021 NP136_1	tetramer|dextramer	TCR769			021	021_Px_22.4
TRBV6-5	TRAV5	TCR809	0.936458	0.989184	0.993691	1.03695	0.0118462725805272	0.0195190696959961	0.0339967178234201	0.0253289688984163	_	_	_	_	CAEMDTGFQKLVF	CASSGQGSTEAFF	TRBJ1-1	TRAJ8	14_11_29_25_27_21_21_19_15_16	HA69|HCRT	HA69_1_HCRT_9	negative	negative	10	P	P_10	FL_10	687 HA69_1|687 HCRT_9	dextramer	TCR809			687	687_Px_20.6
TRBV6-6	TRAV12-1	TCR845	1.16282	1.0966	1.14275	1.12814	0.0221171525767067	0.0236365340114067	0.0259530701267362	0.0570791361593124	*	_	*	_	CVVKTGGGFQKLVF	CASSQTGTNEKLFF	TRBJ1-4	TRAJ8	243_217_266_182_118_279_188_496_1340	HCRT	HCRT_9	negative	negative	9	P	P_9	FF_9	948 HCRT_9	dextramer	TCR845			948	948_Px_16.9
TRBV20-1	TRAV12-1	TCR849	1.08132	1.08418	1.02185	1.04012	0.0275348434183423	0.0444205624216372	0.02638531230997	0.0428276322328429	_	_	_	_	CVVKTGGGFQKLVF	CSTAGQLGYNEQFF	TRBJ2-1	TRAJ8	243_217_266_182_118_279_188_496_1340	HCRT	HCRT_9	negative	negative	9	P	P_9	FF_9	948 HCRT_9	dextramer	TCR849			948	948_Px_16.9
TRBV11-2	TRAV12-2	TCR635	1.02165	0.93681	0.951392	1.02696	0.039639891	0.04870436	0.047232785	0.033338641	_	_	_	_	CVVKAGGFKTIF	CASSTGTDSNQPQHF	TRBJ1-5	TRAJ9		NP136	NP136_55	negative	negative	55	P	P_55	LL_55	144 NP136_55	tetramer			Extended	144	144_Px_11.1
TRBV18	TRAV22	TCR648	1.07303	1.00648	1.00402	1.02654	0.00817831	0.019918339	0.017965555	0.017066	**	_	_	_	CAVEYTGGFKTIF	CASSPFNYGYTF	TRBJ1-2	TRAJ9		HA69	HA69_1	negative	negative	1	C	C_1	FL_1	036 HA69_1	tetramer			PNAS	036	036_Px_21.4
TRBV20-1	TRAV2	TCR601	1.02775	0.996773	0.993224	1.00936	0.024171219	0.01981032	0.012026231	0.014296791	_	_	_	_	CAVNTGGFKTIF	CSASSMGTSQPQHF	TRBJ1-5	TRAJ9		NP136	NP136_2	negative	negative	2	P	P_2	LL_2	165 NP136_2	tetramer			PNAS	165	165__27.3
TRBV20-1	TRAV2	TCR644	1.05958	1.19726	0.986852	1.00826	0.04014081	0.029809329	0.032119142	0.026484412	_	**	_	_	CAVNTGGFKTIF	CSAEAIGLSNQPQHF	TRBJ1-5	TRAJ9		NP136	NP136_32	negative	negative	32	C	C_32	FL_32	620 NP136_32	tetramer			Extended	620	620__53.9
TRBV20-1	TRAV2	TCR640	1.08792	1.06798	1.0363	1.00328	0.02281849	0.015998363	0.015271393	0.035382423	*	_	_	_	CAVNTGGFKTIF	CSAELAGVSTDTQYF	TRBJ2-3	TRAJ9		NP136	NP136_69	negative	negative	69	P	P_69	FF_69	524 NP136_69	tetramer			Extended	524	524__18.9
TRBV24-1	TRAV14/DV4	TCR436	1.02689	1.09648	1.01479	1.06468	0.016309958	0.029337172	0.012477541	0.017491024	_	_	_	_	CAMREVLNTGGFKTIF	CATSDPGQGHQPQHF	TRBJ1-5	TRAJ9		HCRT	HCRT_12	negative	negative	12	P	P_12	FL_12	054 HCRT_12	tetramer			PNAS	054	054_Px_17.8
TRBV30	TRAV13-1	TCR499	1.1126	1.09956	1.08768	1.01664	0.047105458	0.011747603	0.008490659	0.018385488	_	**	**	_	CAASTGGGFKTIF	CAWSVLGANVLTF	TRBJ2-6	TRAJ9		HCRT	HCRT_4	negative	negative	4	P	P_4	FF_4	171 HCRT_4	tetramer			Extended	171	171__24.1
TRBV4-2	TRAV3	TCR368	1.02337	1.021	1.0284	0.997629	0.029879415	0.035709931	0.027967025	0.026608028	_	_	_	_	CAVRVNTGGFKTIF	CASSQETQGRNYGYTF	TRBJ1-2	TRAJ9		HCRT	HCRT_1	negative	negative	1	C	C_1	FL_1	1400 HCRT_1	tetramer			Extended	1400	1400__18.5
TRBV4-2	TRAV12-2	TCR361	1.02133	1.00974	1.06878	1.03045	0.027606911	0.013758596	0.023173864	0.010632898	_	_	_	_	CAVRNTGGFKTIF	CASSQETLAGALNEQFF	TRBJ2-1	TRAJ9		HCRT	HCRT_56	negative	negative	56	C	C_56	FF_56	362 HCRT_56	tetramer			Extended	362	362__NA
TRBV4-2	TRAV22	TCR320	1.07151	1.04286	1.02211	1.01939	0.037775077	0.010609358	0.021295554	0.018917949	_	*	_	_	CAVPNTGGFKTIF	CASSPDGTGVGNTIYF	TRBJ1-3	TRAJ9		NP136	NP136_1	negative	negative	1	C	C_1	LL_1	759 NP136_1	tetramer			Extended	759	759__5.7
TRBV4-2	TRAV5	TCR283	1.04909	0.947347	1.01601	0.965813	0.014739025	0.019870129	0.022575203	0.027409848	_	_	_	_	CAERGTGGFKTIF	CASSQGGSNGYTF	TRBJ1-2	TRAJ9		NP136	NP136_1	negative	negative	1	C	C_1	FL_1	567 NP136_1	tetramer			PNAS	567	567__15.1
TRBV7-9	TRAV8-2	TCR415	1.04982	1.06892	1.03405	1.00556	0.005828477	0.030367297	0.023684775	0.01358382	*	_	_	_	CAVSDSGGFKTIF	CASSFQGQSYEQYF	TRBJ2-7	TRAJ9		HCRT	HCRT_6	negative	negative	6	P	P_6	FL_6	687 HCRT_6	tetramer			PNAS	687	687_Px_20.6
TRBV9	TRAV8-1	TCR495	0.974709	0.993199	0.948037	0.955582	0.004512167	0.022713477	0.02763423	0.032729226	_	_	_	_	CAVNPRGGTGGFKTIF	CASSVQDRGTETQYF	TRBJ2-5	TRAJ9		HCRT	HCRT_4	negative	negative	4	P	P_4	FF_4	531 HCRT_4	tetramer			Extended	531	531__65.1
TRBV6-1	TRAV12-2	TCR575	0.952489	1.13084	0.927602	0.996795	0.0208459128841403	0.0278326779238223	0.0332189057152896	0.0308579186464024	_	*	_	_	CAVGGGFKTIF	CASSFGQGTDTQYF	TRBJ2-3	TRAJ9		HCRT|NP136	HCRT_1_NP136_19	negative	negative	20	P	P_20	FL_19|LL_1	021 NP136_19|284 HCRT_1	tetramer|dextramer	TCR575		PNAS	021|284	021_Px_22.4|284__25
TRBV6-1	TRAV14/DV4	TCR700	0.953436	1.00056	0.974601	1.04205	0.0185828447954331	0.00733737829829267	0.0164843593808497	0.0235046295158966	_	_	_	_	CAMSHNTGGFKTIF	CASREGLVVETQYF	TRBJ2-5	TRAJ9	3_1	HCRT|NP136	HCRT_2_NP136_1	negative	negative	3	P	P_3	FL_3	687 HCRT_2|687 NP136_1	dextramer	TCR700			687	687_Px_20.6
TRBV29-1	TRAV17	TCR702	1.06498	1.0004	1.0412	0.997623	0.0449364401862372	0.0160984545593582	0.0601892792787143	0.0142355342497794	_	_	_	_	CATRGGGFKTIF	CSVGRGEEQFF	TRBJ2-1	TRAJ9	17_1	NP136	NP136_2	negative	negative	2	P	P_2	FL_2	687 NP136_2	dextramer				687	687_Px_20.6
TRBV28	TRAV13-1	TCR711	1.15084	1.03723	1.0821	0.998091	0.0294669677022447	0.0385336220346996	0.0295364744714176	0.0037886653619063	*	_	_	_	CAITGGFKTIF	CASSKGQSREKLFF	TRBJ1-4	TRAJ9	1_1	HCRT	HCRT_7	negative	negative	7	C|P	C_2|P_5	FF_2|FL_1|LL_4	112 HCRT_4|344 HCRT_1|362 HCRT_2	tetramer|dextramer	TCR711			112|344|362	112_Px_19.5|344__52.3|362__NA
TRBV28	TRAV13-1	TCR749	0.9264	1.03307	1.0528	1.0208	0.0064	0.0305586503483238	0.0120797350964332	0.014518034761404	_	_	_	_	CAANTGGFKTIF	CASSLLQGNTEAFF	TRBJ1-1	TRAJ9	27_92_30_27_24_25_16_18_21_56_25_26_27_16_36_51_26_29_31_20_55_31_30_22	HCRT	HCRT_24	negative	negative	24	C|P	C_1|P_23	FL_24	021 HCRT_23|110 HCRT_1	dextramer	TCR749			021|110	021_Px_22.4|110_Px_10.8
TRBV7-6	TRAV5	TCR776	0.949104	0.99319	0.983513	0.976344	0.0370478266936847	0.00900348149611502	0.0173418930514737	0.0102574107679242	_	_	_	_	CAERNTGGFKTIF	CASSLGSGGARNEQFF	TRBJ2-1	TRAJ9	29_18_24_39_44_21_34_19_18_55_14_24_21_24	HCRT	HCRT_14	negative	negative	14	P	P_14	FL_14	021 HCRT_14	dextramer	TCR776			021	021_Px_22.4
TRBV5-6	TRAV12-3	TCR783	0.880558	0.991941	0.977263	0.981292	0.0102688517915736	0.00590539200710408	0.028966162954267	0.0365508887411427	_	_	_	_	CAMTYTGGFKTIF	CASSPGRVNTGELFF	TRBJ2-2	TRAJ9	31_10_28_37_74_15_47_40_73_28_20_22_28	HA69|HCRT	HA69_1_HCRT_12	negative	negative	13	P	P_13	FL_13	021 HA69_1|021 HCRT_10|687 HCRT_2	dextramer	TCR783			021|687	021_Px_22.4|687_Px_20.6
TRBV6-1	TRAV8-4	TCR792	0.99568	0.99676	0.986679	1.02124	0.0176527822460937	0.0359981994148807	0.0319682777755868	0.0306263478929062	_	_	_	_	CAVNGGFKTIF	CASRDRNQYNEQFF	TRBJ2-1	TRAJ9	31_40_21_25_16_24_24_26_20_15_25_24	HA69|HCRT	HA69_1_HCRT_11	negative	negative	12	P	P_12	FL_12	021 HA69_1|021 HCRT_11	dextramer	TCR792			021	021_Px_22.4
TRBV30	TRAV3	TCR828	0.917241	1.03563	1.07088	1.01303	0.0241743931867393	0.0593078201963494	0.0325399932683319	0.0313615048730745	_	_	_	_	CAVRPQAHTGGFKTIF	CAAWDAKGAFSNQPQHF	TRBJ1-5	TRAJ9	25_39_30_17_44_40_29_23_27	HCRT	HCRT_9	negative	negative	9	P	P_9	FL_9	021 HCRT_9	dextramer	TCR828			021	021_Px_22.4
TRBV3-1	TRAV13-1	TCR830	1.02927	1.03526	1.09315	1.05822	0.0427682200398888	0.015139135399844	0.0393604024668183	0.00577157404288009	_	_	_	_	CAEGSTGGFKTIF	CASKIPGHSAAFF	TRBJ1-1	TRAJ9	13_16_14_37_22_18_24_22_16	HCRT|NP136	HCRT_8_NP136_1	negative	negative	9	P	P_9	FL_9	687 HCRT_8|687 NP136_1	dextramer	TCR830			687	687_Px_20.6
TRBV28	TRAV24	TCR835	0.933527	0.960741	0.999554	1.03792	0.00540903665089545	0.0276924105337292	0.0151092520382566	0.0161902719711122	_	_	_	_	CAFDTGGFKTIF	CASTGQVPNYGYTF	TRBJ1-2	TRAJ9	20_36_44_27_77_42_28_14_67	HA69|HCRT	HA69_1_HCRT_8	negative	negative	9	P	P_9	FL_9	021 HA69_1|021 HCRT_8	dextramer	TCR835			021	021_Px_22.4
TRBV7-6	TRAV27	TCR874	0.966087	1.07739	1.07652	1.04783	0.0104438366517081	0.0228540201755677	0.0309154588428368	0.0445668080309981	_	_	_	_	CAGATGGFKTIF	CASSLGPGTEAFF	TRBJ1-1	TRAJ9	20_15_67_221_16_33	HCRT	HCRT_7	negative	negative	7	C|P	C_6|P_1	FL_6|LL_1	052 HCRT_1|110 HCRT_5|344 HCRT_1	tetramer|dextramer				052|110|344	052__57.6|110_Px_10.8|344__52.3

## Sheet: TCRbm
TCRnumber	TCR	HA69_1	HA69_2	HA69_3	NP136_1	NP136_2	NP136_3	HCRT1-8_1	HCRT1-8_2	HCRT1-8_3	HCRT2-6_1	HCRT2-6_2	HCRT2-6_3	RFX4-43_1	RFX4-43_2	RFX4-43_3	DMSO_1	DMSO_2	DMSO_3	anti-CD3CD28_1	anti-CD3CD28_2	anti-CD3CD28_3	HA69_1_fold	HA69_2_fold	HA69_3_fold	NP136_1_fold	NP136_2_fold	NP136_3_fold	HCRT1_8_1_fold	HCRT1_8_2_fold	HCRT1_8_3_fold	HCRT2_6_1_fold	HCRT2_6_2_fold	HCRT2_6_3_fold	RFX4_43_1_fold	RFX4_43_2_fold	RFX4_43_3_fold	DMSO_1_fold	DMSO_2_fold	DMSO_3_fold	anti_CD3CD28_1_fold	anti_CD3CD28_2_fold	anti_CD3CD28_3_fold
TCRbm	TCRbm_TRAV6_CALTTDSWGKLQF_TRAJ24TRBV29-1_CSVEGDRGRSETQYF_TRBJ2-5	6880	6421	6874	6822	6417	6686	6864	6860	6792	6668	6517	6469	6335	6509	6369	6289	6766	6748	11226	9852	10799	1.07427	1.0026	1.07334	1.06522	1.00198	1.04398	1.07177	1.07115	1.06053	1.04117	1.01759	1.0101	0.989174	1.01634	0.994483	0.981991	1.05647	1.05366	1.75288	1.53833	1.6862

## Sheet: replicate
TCR	HA69_1_fold	HA69_2_fold	HA69_3_fold	NP136_1_fold	NP136_2_fold	NP136_3_fold	HCRT1_8_1_fold	HCRT1_8_2_fold	HCRT1_8_3_fold	HCRT2_6_1_fold	HCRT2_6_2_fold	HCRT2_6_3_fold	RFX4_43_1_fold	RFX4_43_2_fold	RFX4_43_3_fold
TCR110	0.989199	1.06433	1.06113	0.983145	1.00807	1.08071	1.14819	1.12611	1.23329	1.05864	1.00487	1.01911	0.987774	0.941128	1.0711
TCR110	0.910665	0.999595	1.00307	0.910665	1.02686	1.06195	0.946445	0.933592	1.02825	1.00029	1.01453	0.96034	0.973541	0.978404	1.04805
TCR115	0.945286	1.01105	0.967742	0.9599	0.961682	0.909642	1.10372	1.01711	0.969881	1.0524	0.91285	1.0499	0.98895	0.998574	1.01248
TCR115	0.980891	0.918052	0.930179	0.943408	1.01672	1.00349	0.978686	0.987506	1.01121	0.95774	0.954984	1.03712	1.03877	0.970418	0.990813
TCR137	0.972973	1.08662	1.03955	1.03826	1.07146	1.15674	4.41029	4.47493	4.36887	3.25372	3.03159	3.35818	0.983612	1.02053	0.995863
TCR137	1.05147	1.06599	1.07352	0.901103	1.05039	1.12463	5.87277	5.39021	5.71676	3.63938	3.9931	4.49449	0.998745	0.997131	1.00412
TCR140	1.18772	0.868332	1.28702	0.992178	1.20847	0.84226	2.63118	3.15546	2.6767	2.49288	2.94612	2.66583	0.843563	1.09788	1.05856
TCR140	1.00514	0.969729	0.911674	1.1592	0.947974	1.12366	1.46857	1.98815	1.78389	1.60694	1.7362	1.66677	0.941018	0.999578	1.0594
TCR146	1.19129	1.11075	1.00971	0.983876	0.956525	1.0168	2.56998	2.71509	2.68876	1.84923	1.60839	1.70944	0.964123	1.09404	0.941837
TCR146	0.976797	0.863192	0.901198	0.994148	0.866497	0.906568	1.56692	1.42874	1.52313	1.39073	1.23974	1.292	0.975145	0.949945	1.07491
TCR151	1.0037	1.00965	1.09961	1.00308	0.963023	0.912955	1.39345	1.41144	1.36904	2.0351	1.93481	1.76458	1.02451	0.980547	0.994941
TCR151	0.942004	0.975242	1.05562	0.912667	0.947431	0.942344	1.09055	1.12837	1.06071	1.26827	1.23351	1.25827	0.989486	1.05935	0.951162
TCR155	1.03216	1.00333	1.045	1.04615	1.06513	1.02074	2.89239	2.98145	3.03468	2.2186	2.13597	2.0873	1.01675	0.959657	1.0236
TCR155	0.966669	1.06684	1.06684	0.949945	1.07903	1.1184	4.54608	4.60897	4.66715	3.3411	3.09546	3.24406	1.00848	0.997329	0.994193
TCR158	3.39571	3.69034	3.69065	0.923432	1.04175	0.957434	0.949587	0.970665	0.917278	0.910201	1.08729	1.01313	0.970665	1.01498	1.01436
TCR158	4.56697	4.03388	4.95366	1.01211	0.976303	0.964718	0.958048	0.962261	0.999473	0.969984	0.938038	0.94225	0.969633	1.10075	0.929612
TCR160	0.938398	0.956879	0.965092	0.99384	0.98152	0.967146	1.08727	0.975359	1.03388	1.03593	0.973306	1.03901	1.01745	1.02259	0.959959
TCR160	1.00077	1.03089	1.07143	0.988031	0.959073	1.00541	1.02162	0.924324	0.981081	1.039	0.866409	1.00309	0.992664	0.938224	1.06911
TCR161	2.05116	2.03779	2.51189	0.97249	0.943823	0.989716	0.987145	0.917084	1.03162	0.954879	1.05245	1.00694	0.93431	0.989202	1.07649
TCR161	1.32049	1.31733	1.47086	0.898834	0.9672	1.07568	0.981031	0.967595	0.952183	0.866825	0.981822	1.01482	0.930449	1.0409	1.02865
TCR176	0.904365	0.989913	0.98805	1.94293	2.0471	1.9058	1.00621	0.957323	0.987818	0.929505	0.957323	0.99969	0.999922	1.01435	0.985723
TCR176	1.09562	1.03758	1.07688	2.22109	1.97446	2.25964	1.05403	0.995836	1.05525	1.00254	1.00132	1.03362	1.00406	1.01198	0.983954
TCR178	1.08104	0.959436	1.05054	2.94196	2.81585	3.01677	1.04944	1.04631	0.995548	1.10093	1.04059	1.03304	1.06501	0.983756	0.951237
TCR178	0.964625	0.932167	0.982376	1.54748	1.4548	1.37784	1.04057	0.992519	0.977812	1.03474	0.9522	1.07557	1.02942	0.961075	1.00951
TCR69	0.984177	0.995381	0.952924	0.919312	0.909287	0.929337	0.921671	0.896314	0.838821	0.971794	0.94231	0.902801	1.01602	0.860049	1.12393
TCR69	0.862977	1.0881	0.928058	0.982512	1.06685	1.01306	0.984505	0.937355	1.03033	0.954621	0.959934	1.00509	0.941339	0.943331	1.11533
TCR71	0.861829	0.980598	0.94998	0.958055	0.970841	0.986822	1.06656	0.978243	0.96613	0.965121	1.02518	1.03931	0.935513	1.04133	1.02316
TCR71	1.05727	1.00231	1.01778	1.01411	1.06378	1.00638	1.03569	1.02429	1.02429	1.08902	1.03121	1.03284	0.992536	1.04668	0.960782
TCR75	1.03462	1.02172	1.11236	0.999301	1.03591	1.10268	1.02333	1.0172	1.00591	1.02882	1.00849	0.9664	0.973496	0.978657	1.04785
TCR75	0.972906	0.995457	0.979845	1.01974	0.87911	0.897695	0.981579	0.903147	0.961507	1.07959	0.948001	0.909342	0.987279	1.06893	0.943788
TCR76	0.886575	0.920877	0.920243	0.97671	0.969427	0.967527	0.944941	1.01091	1.03856	0.947685	0.963728	0.978187	0.987264	1.02188	0.990853
TCR76	0.875447	0.943772	0.963537	0.9252	1.02624	1.18862	0.981939	0.940705	0.99557	0.959107	1.04123	0.967627	0.989436	1.04294	0.967627
TCR77	1.07213	1.14011	1.20107	0.994089	1.01576	1.05856	0.98796	1.03798	1.04411	1.00066	1.00263	0.993651	0.993214	0.990806	1.01598
TCR77	0.97672	0.890469	0.900184	0.889419	0.992211	0.965955	0.916988	0.935629	0.97567	0.980921	1.0119	0.910161	0.953352	1.04341	1.00324
TCR78	0.903964	0.965072	1.00149	0.95831	0.982195	1.03456	0.951982	0.993672	1.00658	1.01942	0.978969	0.958558	0.969911	0.997394	1.03269
TCR78	1.03914	1.02457	1.0078	1.03053	0.999853	1.02766	0.912237	1.07897	1.01927	0.996322	0.971935	1.09773	0.96708	1.0398	0.993122
TCR79	1.03897	0.958496	0.996882	1.0039	0.953819	0.924981	0.973694	0.893414	0.878995	1.01637	0.999221	1.01676	1.00546	1.0039	0.990647
TCR79	0.918618	0.997087	0.938445	0.923323	0.963986	0.96869	0.942478	0.938781	0.984653	0.981461	0.961633	0.979108	0.927355	1.09488	0.977764
TCR80	1.03649	1.0017	1.08943	0.936472	1.05162	1.2405	0.960106	1.05313	1.01985	1.10569	1.09888	1.10002	1.03233	0.91038	1.05729
TCR80	1.13058	1.10445	0.945484	0.983826	0.980094	1.09766	1.09766	1.07493	1.03252	0.989255	1.03354	0.995193	0.965843	1.01861	1.01555
TCR84	1.09375	1.06074	0.999738	1.05728	1.06137	1.21371	1.07174	0.944555	0.989362	1.09218	1.04093	1.11954	1.0337	0.934179	1.03212
TCR84	0.940048	0.985377	0.965637	0.983184	0.91263	1.0658	0.878267	0.944434	0.923963	0.891793	0.979163	0.951746	0.967465	1.06763	0.964906
TCR86	0.990086	0.939479	0.983575	0.96789	0.876591	0.911808	0.94747	0.930897	0.948949	1.03566	0.937408	0.912696	0.903226	1.04276	1.05401
TCR86	0.949341	1.03294	1.00827	0.957348	0.916511	0.895692	1.01372	0.929323	0.922276	0.995783	0.987455	0.894411	0.933807	1.0576	1.00859
TCR87	1.03061	1.0174	1.04291	0.966092	0.997599	1.0048	0.902926	1.04051	0.947787	0.949287	0.977494	1.06242	0.944186	0.990098	1.06572
TCR87	0.93976	0.994261	1.00934	0.952494	0.945771	1.01983	0.975517	1.03226	1.05793	0.875378	1.00628	1.03858	0.977962	1.04061	0.981426
TCR91	1.05129	1.08922	1.0598	0.976002	0.966325	1.01026	1.11786	1.04045	1.01606	1.0358	1.08883	0.976002	1.00368	0.970583	1.02574
TCR91	0.929354	0.941713	0.992275	0.973174	0.885534	0.981882	1.0691	1.01067	1.08596	0.976545	1.06601	0.985534	1.1	0.978792	0.921208
TCR93	0.920165	0.895425	0.992747	0.973074	0.876944	0.988276	0.856078	0.800338	0.888271	0.866511	0.93492	0.876049	0.953699	0.982314	1.06399
TCR93	1.03809	0.967685	1.08345	1.05827	1.05583	1.05177	0.961728	0.97608	1.00885	0.940606	0.939793	1.05041	0.969852	1.00803	1.02211
TCR97	2.17635	2.30537	2.30395	0.85219	0.916817	0.985455	0.949367	0.953141	1.01565	0.992059	0.926252	0.931441	0.98687	0.969652	1.04348
TCR97	2.46295	2.48817	2.57002	0.942306	1.01154	1.0244	0.965549	0.989285	1.04121	1.00115	1.11539	1.01401	0.977417	1.01055	1.01203
