# Supplementary material for: Characterization of T cell receptors reactive to HCRTNH2, pHA273-287, and NP17-31 in control and narcolepsy patients
Source: Proc Natl Acad Sci U S A. 2022 Aug 1;119(32):e2205797119. doi: 10.1073/pnas.2205797119 (PMC9371724; doi:10.1073/pnas.2205797119)
Supplement: Supplementary File [file pnas.2205797119.sd07.xlsx]

## Sheet: All peptides
		Total					Tetramer					Dextramer					Shared in tetramer and dextramer
Antigen	Dx	N.	aHA69	aNP136	aHCRT		N.	aHA69	aNP136	aHCRT		N.	aHA69	aNP136	aHCRT		N.	aHA69	aNP136	aHCRT
HA69|HCRT	T	55	14 (25.5%)	1 (1.8%)	4 (7.3%)		10	3 (30%)	0	3 (30%)		45	11 (24.4%)	1 (2.2%)	1 (2.2%)		6	4 (66.7%)	0	0
	P	40	10 (25%)	1 (2.5%)	3 (7.5%)		7	1 (14.3%)	0	2 (28.6%)		33	9 (27.3%)	1 (3%)	1 (3%)		5	3 (60%)	0	0
	C	10	2 (20%)	0	0		0					10	2 (20%)	0	0		0
	C|P	5	2 (40%)	0	1 (20%)		3	2 (66.7%)	0	1 (33.3%)		2	0	0	0		1	1 (100%)	0	0
HCRT|NP136	T	26	1 (3.8%)	8 (30.8%)	1 (3.8%)		14	0	6 (42.9%)	1 (7.1%)		12	1 (8.3%)	2 (16.7%)	0		11	0	6 (54.5%)	0
	P	16	1 (6.2%)	3 (18.8%)	1 (6.2%)		7	0	1 (14.3%)	1 (14.3%)		9	1 (11.1%)	2 (22.2%)	0		6	0	2 (33.3%)	0
	C	5	0	3 (60%)	0		3	0	3 (100%)	0		2	0	0	0		3	0	3 (100%)	0
	C|P	5	0	2 (40%)	0		4	0	2 (50%)	0		1	0	0	0		2	0	1 (50%)	0
HA69|NP136	T	13	1 (7.7%)	4 (30.8%)	0		6	1 (16.7%)	3 (50%)	0		7	0	1 (14.3%)	0		4	0	3 (75%)	0
	P	7	0	2 (28.6%)	0		1	0	1 (100%)	0		6	0	1 (16.7%)	0		2	0	2 (100%)	0
	C	2	1 (50%)	0	0		2	1 (50%)	0	0		0					1	0	0	0
	C|P	4	0	2 (50%)	0		3	0	2 (66.7%)	0		1	0	0	0		1	0	1 (100%)	0
HA69|HCRT|NP136	T	42	15 (35.7%)	11 (26.2%)	1 (2.4%)		11	1 (9.1%)	5 (45.5%)	0		31	14 (45.2%)	6 (19.4%)	1 (3.2%)		10	2 (20%)	5 (50%)	0
	P	21	6 (28.6%)	6 (28.6%)	1 (4.8%)		4	0	3 (75%)	0		17	6 (35.3%)	3 (17.6%)	1 (5.9%)		6	1 (16.7%)	3 (50%)	0
	C	9	5 (55.6%)	3 (33.3%)	0		0					9	5 (55.6%)	3 (33.3%)	0		0
	C|P	12	4 (33.3%)	2 (16.7%)	0		7	1 (14.3%)	2 (28.6%)	0		5	3 (60%)	0	0		4	1 (25%)	2 (50%)	0
NP136|NP23	T	1	0	0	0		1	0	0	0		0					1	0	0	0
	P	1	0	0	0		1	0	0	0		0					1	0	0	0
	C	0					0					0					0
	C|P	0					0					0					0
HA69|HCRT|NP23	T	1	1 (100%)	0	0		1	1 (100%)	0	0		0					1	1 (100%)	0	0
	P	1	1 (100%)	0	0		1	1 (100%)	0	0		0					1	1 (100%)	0	0
	C	0					0					0					0
	C|P	0					0					0					0
NP136|NP250	T	1	0	1 (100%)	0		1	0	1 (100%)	0		0					1	0	1 (100%)	0
	P	1	0	1 (100%)	0		1	0	1 (100%)	0		0					1	0	1 (100%)	0
	C	0					0					0					0
	C|P	0					0					0					0
HA53|HA69|NP136	T	1	0	1 (100%)	0		1	0	1 (100%)	0		0					1	0	1 (100%)	0
	P	1	0	1 (100%)	0		1	0	1 (100%)	0		0					1	0	1 (100%)	0
	C	0					0					0					0
	C|P	0					0					0					0
HA69|HA83	T	1	0	0	0		1	0	0	0		0					1	0	0	0
	P	0					0					0					0
	C	0					0					0					0
	C|P	1	0	0	0		1	0	0	0		0					1	0	0	0
HA53|HA69|HCRT	T	1	1 (100%)	0	0		0					1	1 (100%)	0	0		0
	P	0					0					0					0
	C	0					0					0					0
	C|P	1	1 (100%)	0	0		0					1	1 (100%)	0	0		0
HA53|HA69|HCRT|NP23	T	1	1 (100%)	0	0		0					1	1 (100%)	0	0		1	1 (100%)	0	0
	P	1	1 (100%)	0	0		0					1	1 (100%)	0	0		1	1 (100%)	0	0
	C	0					0					0					0
	C|P	0					0					0					0
HA69|HCRT|NP136|NP37	T	2	2 (100%)	0	0		0					2	2 (100%)	0	0		2	2 (100%)	0	0
	P	1	1 (100%)	0	0		0					1	1 (100%)	0	0		1	1 (100%)	0	0
	C	0					0					0					0
	C|P	1	1 (100%)	0	0		0					1	1 (100%)	0	0		1	1 (100%)	0	0
HA53|HA83	T	1	0	0	0		0					1	0	0	0		0
	P	1	0	0	0		0					1	0	0	0		0
	C	0					0					0					0
	C|P	0					0					0					0
HA81|HA83	T	1	0	0	0		0					1	0	0	0		0
	P	0					0					0					0
	C	0					0					0					0
	C|P	1	0	0	0		0					1	0	0	0		0
HA11|HA53|HA69|HCRT	T	1	0	0	0		0					1	0	0	0		1	0	0	0
	P	0					0					0					0
	C	0					0					0					0
	C|P	1	0	0	0		0					1	0	0	0		1	0	0	0
HA53|HCRT	T	3	0	0	1 (33.3%)		0					3	0	0	1 (33.3%)		0
	P	0					0					0					0
	C	2	0	0	1 (50%)		0					2	0	0	1 (50%)		0
	C|P	1	0	0	0		0					1	0	0	0		0
HCRT|NP37	T	1	0	0	0		0					1	0	0	0		0
	P	1	0	0	0		0					1	0	0	0		0
	C	0					0					0					0
	C|P	0					0					0					0
HA53|HA69|HCRT|NP136	T	2	1 (50%)	0	0		0					2	1 (50%)	0	0		0
	P	2	1 (50%)	0	0		0					2	1 (50%)	0	0		0
	C	0					0					0					0
	C|P	0					0					0					0
HA83|NP136	T	1	0	1 (100%)	0		0					1	0	1 (100%)	0		0
	P	1	0	1 (100%)	0		0					1	0	1 (100%)	0		0
	C	0					0					0					0
	C|P	0					0					0					0
