# Supplementary material for: Characterization of T cell receptors reactive to HCRTNH2, pHA273-287, and NP17-31 in control and narcolepsy patients
Source: Proc Natl Acad Sci U S A. 2022 Aug 1;119(32):e2205797119. doi: 10.1073/pnas.2205797119 (PMC9371724; doi:10.1073/pnas.2205797119)
Supplement: Supplementary File [file pnas.2205797119.sd08.xlsx]

## Sheet: HA69
diff	total	aHA69_fHA69a	aHA69_fHA69%	nfHA69b	nfHA69%	aNP136c	nfNP136d	aHCRTNH2e	nfHCRTNH2f	aHA69_fNP136g	aHA69_fHCRTNH2h
diff_1aa_HA69	6	3	50	1	16.6667	0	0	0	0	0	2
diff_2aa_HA69	6	5	83.3333	0	0	0	0	0	0	0	1
diff_3aa_HA69	15	10	66.6667	1	6.66667	0	0	0	0	1	3
diff_4aa_HA69	18	15	83.3333	1	5.55556	0	0	0	0	2	0
diff_5aa_HA69	12	8	66.6667	1	8.33333	0	0	0	0	1	2
diff_6aa_HA69	12	9	75	1	8.33333	0	0	0	0	1	1
diff_7aa_HA69	12	8	66.6667	3	25	0	0	0	0	0	1
diff_8aa_HA69	13	6	46.1538	4	30.7692	0	0	0	1	1	1
diff_9aa_HA69	20	16	80	0	0	0	0	0	1	0	3
diff_10aa_HA69	25	19	76	0	0	1	0	0	0	1	4
diff_11aa_HA69	20	14	70	2	10	2	0	0	0	1	1
diff_12aa_HA69	38	18	47.3684	2	5.26316	4	1	1	6	2	4
diff_13aa_HA69	54	23	42.5926	7	12.963	4	2	3	8	2	5
diff_14aa_HA69	62	18	29.0323	8	12.9032	11	7	2	11	0	5
diff_15aa_HA69	98	36	36.7347	5	5.10204	10	11	4	22	3	7
diff_16aa_HA69	141	48	34.0426	18	12.766	17	9	6	34	3	6
diff_17aa_HA69	169	59	34.9112	17	10.0592	21	10	9	41	4	8
diff_18aa_HA69	162	52	32.0988	16	9.87654	19	12	9	44	3	7
diff_19aa_HA69	143	54	37.7622	18	12.5874	17	12	5	28	3	6
diff_20aa_HA69	100	43	43	12	12	9	4	3	21	3	5
diff_21aa_HA69	78	30	38.4615	6	7.69231	8	6	2	20	3	3
diff_22aa_HA69	48	20	41.6667	6	12.5	7	3	1	8	0	3
diff_23aa_HA69	28	10	35.7143	4	14.2857	3	4	1	4	1	1
diff_24aa_HA69	8	4	50	1	12.5	2	0	0	1	0	0
diff_25aa_HA69	0	0		0		0	0	0	0	0	0
diff_26aa_HA69	0	0		0		0	0	0	0	0	0
diff_27aa_HA69	2	2	100	0	0	0	0	0	0	0	0
diff_28aa_HA69	0	0		0		0	0	0	0	0	0
diff_29aa_HA69	0	0		0		0	0	0	0	0	0
diff_30aa_HA69	0	0		0		0	0	0	0	0	0
HA69 = pHA273-287
NP136 = NP17-31
diff, hamming distance
total. Hamming distance was computed across testd TCRs. Make tetramer retrieved TCRs (TCR number from 01 to 890) that are activated by HA69 and have a hamming distance between 1 to 30 as refrence. Summerize number of all tested TCRs, regardingless activation or not, or retrieved from tetramer or detramer, that have a hamming distance as indicated to reference.
%, percentage in total
a Number of TCRs activated by HA69 and retrived from HA69, including from other peptides with HA69
b Number of Negative TCRs retrieved from HA69, including from other peptides with HA69
c Number of TCRs activated by NP136, retrieved from any peptide combination
d Number of negative TCRs and retrieved from NP136, and excludng b
e Number of TCRs activated by HCRTNH2, retrieved from any peptide combination
f Number of negative TCRs and retrieved from HCRTNH2, and excluding both b and d
g Number of TCRs activated by HA69 and retrieved from NP136, and excluding a
h Number of TCRs activated by HA69 and from HCRTNH2, and excluding both a and g

## Sheet: NP136
diff	total	aNP136_fNP136a	aNP136_fNP136%	nfNP136b	nfNP136%	aHA69c	nfHA69d	aHCRTNH2e	nfHCRTNH2f	aNP136_fHA69g	aNP136_fHCRTNH2h
diff_1aa_NP136	9	9	100	0	0	0	0	0	0	0	0
diff_2aa_NP136	6	5	83.3333	0	0	0	0	0	0	0	1
diff_3aa_NP136	2	2	100	0	0	0	0	0	0	0	0
diff_4aa_NP136	7	6	85.7143	0	0	0	0	0	1	0	0
diff_5aa_NP136	9	8	88.8889	0	0	0	0	0	0	0	1
diff_6aa_NP136	4	4	100	0	0	0	0	0	0	0	0
diff_7aa_NP136	8	5	62.5	1	12.5	0	0	0	2	0	0
diff_8aa_NP136	7	5	71.4286	2	28.5714	0	0	0	0	0	0
diff_9aa_NP136	9	7	77.7778	1	11.1111	0	0	1	0	0	0
diff_10aa_NP136	26	18	69.2308	3	11.5385	1	0	0	3	0	1
diff_11aa_NP136	35	22	62.8571	4	11.4286	2	2	0	4	1	0
diff_12aa_NP136	54	32	59.2593	4	7.40741	4	3	3	4	1	3
diff_13aa_NP136	85	44	51.7647	8	9.41176	4	4	2	21	0	2
diff_14aa_NP136	96	47	48.9583	7	7.29167	7	4	8	21	1	1
diff_15aa_NP136	136	54	39.7059	13	9.55882	13	12	5	35	0	4
diff_16aa_NP136	164	62	37.8049	20	12.1951	10	12	7	48	0	5
diff_17aa_NP136	180	61	33.8889	15	8.33333	21	18	9	50	1	5
diff_18aa_NP136	177	57	32.2034	18	10.1695	14	18	11	54	1	4
diff_19aa_NP136	150	49	32.6667	10	6.66667	17	20	6	45	0	3
diff_20aa_NP136	102	41	40.1961	10	9.80392	9	8	5	27	0	2
diff_21aa_NP136	62	26	41.9355	3	4.83871	9	6	4	13	0	1
diff_22aa_NP136	30	15	50	2	6.66667	5	1	1	5	0	1
diff_23aa_NP136	13	8	61.5385	2	15.3846	1	2	0	0	0	0
diff_24aa_NP136	5	4	80	0	0	1	0	0	0	0	0
diff_25aa_NP136	0	0		0		0	0	0	0	0	0
diff_26aa_NP136	0	0		0		0	0	0	0	0	0
diff_27aa_NP136	0	0		0		0	0	0	0	0	0
diff_28aa_NP136	0	0		0		0	0	0	0	0	0
diff_29aa_NP136	0	0		0		0	0	0	0	0	0
diff_30aa_NP136	0	0		0		0	0	0	0	0	0
HA69 = pHA273-287
NP136 = NP17-31
diff, hamming distance
total. Hamming distance was computed across testd TCRs. Make tetramer retrieved TCRs (TCR number from 01 to 890) that are activated by NP136 and have a hamming distance between 1 to 30 as refrence. Summerize number of all tested TCRs, regardingless activation or not, or retrieved from tetramer or detramer, that have a hamming distance as indicated to reference.
%, percentage in total
a Number of TCRs activated by NP136 and retrived from NP136, including from other peptides with NP136
b Number of Negative TCRs retrieved from NP136, including from other peptides with NP136
c Number of TCRs activated by HA69, retrieved from any peptide combination
d Number of negative TCRs and retrieved from HA69, and excludng b
e Number of TCRs activated by HCRTNH2, retrieved from any peptide combination
f Number of negative TCRs and retrieved from HCRTNH2, and excluding both b and d
g Number of TCRs activated by NP136 and retrieved from HA69, and excluding a
h Number of TCRs activated by NP136 and from HCRTNH2, and excluding both a and g

## Sheet: HCRT
diff	total	aHCRTNH2_fHCRTNH2a	aHCRTNH2_fHCRTNH2%	nfHCRTNH2b	nfHCRTNH2%	aHA69c	nfHA69d	aNP136e	nfNP136f	aHCRTNH2_fHA69g	aHCRTNH2_fNP136h
diff_1aa	0	0		0		0	0	0	0	0	0
diff_2aa	0	0		0		0	0	0	0	0	0
diff_3aa	0	0		0		0	0	0	0	0	0
diff_4aa	0	0		0		0	0	0	0	0	0
diff_5aa	0	0		0		0	0	0	0	0	0
diff_6aa	0	0		0		0	0	0	0	0	0
diff_7aa	0	0		0		0	0	0	0	0	0
diff_8aa	0	0		0		0	0	0	0	0	0
diff_9aa	6	4	66.6667	1	16.6667	0	0	1	0	0	0
diff_10aa	8	4	50	4	50	0	0	0	0	0	0
diff_11aa	8	4	50	3	37.5	0	1	0	0	0	0
diff_12aa	22	8	36.3636	3	13.6364	1	2	4	4	0	0
diff_13aa	19	9	47.3684	4	21.0526	3	0	2	1	0	0
diff_14aa	42	18	42.8571	10	23.8095	2	2	9	1	0	0
diff_15aa	64	21	32.8125	18	28.125	9	3	8	5	0	0
diff_16aa	69	21	30.4348	21	30.4348	5	3	10	9	0	0
diff_17aa	93	23	24.7312	35	37.6344	10	6	13	6	0	0
diff_18aa	74	18	24.3243	22	29.7297	7	6	16	5	0	0
diff_19aa	73	19	26.0274	29	39.726	4	4	11	6	0	0
diff_20aa	42	14	33.3333	15	35.7143	3	4	5	1	0	0
diff_21aa	33	12	36.3636	9	27.2727	2	2	6	2	0	0
diff_22aa	17	8	47.0588	3	17.6471	1	2	1	2	0	0
diff_23aa	4	2	50	1	25	1	0	0	0	0	0
diff_24aa	2	1	50	0	0	0	1	0	0	0	0
diff_25aa	0	0		0		0	0	0	0	0	0
diff_26aa	0	0		0		0	0	0	0	0	0
diff_27aa	0	0		0		0	0	0	0	0	0
diff_28aa	0	0		0		0	0	0	0	0	0
diff_29aa	0	0		0		0	0	0	0	0	0
diff_30aa	0	0		0		0	0	0	0	0	0
HA69 = pHA273-287
NP136 = NP17-31
diff, hamming distance
total. Hamming distance was computed across testd TCRs. Make tetramer retrieved TCRs (TCR number from 01 to 890) that are activated by HCRTNH2 and have a hamming distance between 1 to 30 as refrence. Summerize number of all tested TCRs, regardingless activation or not, or retrieved from tetramer or detramer, that have a hamming distance as indicated to reference.
%, percentage in total
a Number of TCRs activated by HCRTNH2 and retrived from HCRTNH2, including from other peptides with HCRTNH2
b Number of Negative TCRs retrieved from HCRTNH2, including from other peptides with HCRTNH2
c Number of TCRs activated by HA69, retrieved from any peptide combination
d Number of negative TCRs and retrieved from HA69, and excludng b
e Number of TCRs activated by NP136, retrieved from any peptide combination
f Number of negative TCRs and retrieved from NP136, and excluding both b and d
g Number of TCRs activated by HCRTNH2 and retrieved from HA69, and excluding a
h Number of TCRs activated by HCRTNH2 and from NP136, and excluding both a and g
