# Supplementary material for: Characterization of T cell receptors reactive to HCRTNH2, pHA273-287, and NP17-31 in control and narcolepsy patients
Source: Proc Natl Acad Sci U S A. 2022 Aug 1;119(32):e2205797119. doi: 10.1073/pnas.2205797119 (PMC9371724; doi:10.1073/pnas.2205797119)
Supplement: Supplementary File [file pnas.2205797119.sd09.xlsx]

## Sheet: Sheet1
pattern
