# Supplementary material for: Characterization of T cell receptors reactive to HCRTNH2, pHA273-287, and NP17-31 in control and narcolepsy patients
Source: Proc Natl Acad Sci U S A. 2022 Aug 1;119(32):e2205797119. doi: 10.1073/pnas.2205797119 (PMC9371724; doi:10.1073/pnas.2205797119)
Supplement: Supplementary File [file pnas.2205797119.sd03.csv]

Subjectpeptide	Subject	Peptide	epitope	Dx	F.L_allele	Vb	Db	Jb	CDR3b	Va	Ja	CDR3a	alt.Va	alt.Ja	alt.CDR3a	AKAP5	CCL20	CD8A	CXCR4	DPP4	FOXP3	GATA3	GZMB	IFNG	IL10	IL13	IL17A	IL2	IL21	IL4	IL5	IL7R	LEF1	MCM4	NFIL3	PIGB	PRF1	RORC	RUNX1	RUNX3	TBET.TBX21.	TGFB1	TNF	ZBTB16	BCL6	IL12A	note	TCRb.sequence	TCRa.sequence
687 NP136	687	NP136	NP17-31	P	FL	TRBV20-1		TRBJ1-5	CSASVPGASQPQHF	TRAV12-2	TRAJ23	CAGSYFGGKLIF																																			PNAS	GCCCAGGGTTTTCCCAGTCACGACGGACAAGTTTCTCATCAACCATGCAAGCCTGACCTTGTCCACTCTGACAGTGACCAGTGCCCATCCTGAAGACAGCAGCTTCTACATCTGCAGTGCTAGCGTCCCGGGGGCGAGTCAGCCCCAGCATTTTGGTGATGGGACTCGACTCTCCATCCTAGAGGACCTGAACAAGGTGTTCCCACCCGAGGTCGCTGTGTTTGAGCCATCAGAAGCA	GCCCAGGGTTTTCCCAGTCACGACGAAGATGGAAGGTTTACAGCACAGCTCAATAAAGCCAGCCAGTATGTTTCTCTGCTCATCAGAGACTCCCAGCCCAGTGATTCAGCCACCTACCTCTGTGCCGGCTCCTACTTTGGAGGAAAGCTTATCTTCGGACAGGGAACGGAGTTATCTGTGAAACCCAATATCCAGAACCCTGACCCTGCCGTGTACCAGCTGAGAGACTCTAAAT
687 NP136	687	NP136	NP17-31	P	FL	TRBV4-1		TRBJ2-5	CASSHGATETQYF	TRAV13-1	TRAJ53		TRAV12-2	TRAJ48	CAVTYFGNEKLTF																																PNAS	GCCCAGGGTTTTCCCAGTCACGACCCTGAATGCCCCAACAGCTCTCTCTTAAACCTTCACCTACACGCCCTGCAGCCAGAAGACTCAGCCCTGTATCTCTGCGCCAGCAGCCATGGGGCTACGGAGACCCAGTACTTCGGGCCAGGCACGCGGCTCCTGGTGCTCGAGGACCTGAAAAACGTGTTCCCACCCGAGGTCGCTGTGTTTGAGCCATCAGAAGCA
687 NP136	687	NP136	NP17-31	P	FL	TRBV7-9		TRBJ2-3	CASSHSADTQYF	TRAV8-6	TRAJ34	CAVSAYNTDKLIF		TRAJ34 55 0																																	PNAS	GCCCAGGGTTTTCCCAGTCACGACCTGCAGAGAGGCCTAAGGGATCTTTCTCCACCTTGGAGATCCAGCGCACAGAGCAGGGGGACTCGGCCATGTATCTCTGTGCCAGCAGCCACTCAGCAGATACGCAGTATTTTGGCCCAGGCACCCGGCTGACAGTGCTCGAGGACCTGAAAAACGTGTTCCCACCCGAGGTCGCTGTGTTTGAGCCATCAGAAGCA	GCCCAGGGTTTTCCCAGTCACGACGCATCAACGGTTTTGAGGCTGAATTTAACAAGAGTCAAACTTCCTTCCACTTGAGGAAACCCTCAGTCCATATAAGCGACACGGCTGAGTACTTCTGTGCTGTGAGTGCCTATAACACCGACAAGCTCATCTTTGGGACTGGGACCAGATTACAAGTCTTTCCAAATATCCAGAACCCTGACCCTGCCGTGTACCAGCTGAGAGACTCTAAAT
687 NP136	687	NP136	NP17-31	P	FL	TRBV7-9		TRBJ2-3	CASSHSADTQYF																																						PNAS	GCCCAGGGTTTTCCCAGTCACGACCTGCAGAGAGGCCTAAGGGATCTTTCTCCACCTTGGAGATCCAGCGCACAGAGCAGGGGGACTCGGCCATGTATCTCTGTGCCAGCAGCCACTCAGCAGATACGCAGTATTTTGGCCCAGGCACCCGGCTGACAGTGCTCGAGGACCTGAAAAACGTGTTCCCACCCGAGGTCGCTGTGTTTGAGCCATCAGAAGCA
687 NP136	687	NP136	NP17-31	P	FL	TRBV4-3		TRBJ1-2	CASSQDWTENYGYTF	TRAV12-2	TRAJ15	CAVGSGQAGTALIF	TRAV9-2	TRAJ32																																	PNAS	GCCCAGGGTTTTCCCAGTCACGACCCTGAATGCCCCAACAGCTCTCACTTATTCCTTCACCTACACACCCTGCAGCCAGAAGACTCGGCCCTGTATCTCTGCGCCAGCAGCCAAGATTGGACAGAGAACTATGGCTACACCTTCGGTTCGGGGACCAGGTTAACCGTTGTAGAGGACCTGAACAAGGTGTTCCCACCCGAGGTCGCTGTGTTTGAGCCATCAGAAGCA	GCCCAGGGTTTTCCCAGTCACGACGAAGATGGAAGGTTTACAGCACAGCTCAATAAAGCCAGCCAGTATGTTTCTCTGCTCATCAGAGACTCCCAGCCCAGTGATTCAGCCACCTACCTCTGTGCCGTGGGGTCGGGCCAGGCAGGAACTGCTCTGATCTTTGGGAAGGGAACCACCTTATCAGTGAGTTCCAATATCCAGAACCCTGACCCTGCCGTGTACCAGCTGAGAGACTCTAAAT
687 NP136	687	NP136	NP17-31	P	FL					TRAV2	TRAJ45	CAGTPYSGGGADGLTF																																			PNAS		GCCCAGGGTTTTCCCAGTCACGACACGATACAACATGACCTATGAACGGTTCTCTTCATCGCTGCTCATCCTCCAGGTGCGGGAGGCAGATGCTGCTGTTTACTACTGTGCTGGGACCCCGTATTCAGGAGGAGGTGCTGACGGACTCACCTTTGGCAAAGGGACTCATCTAATCATCCAGCCCTATATCCAGAACCCTGACCCTGCCGTGTACCAGCTGAGAGACTCTAAAT
687 NP136	687	NP136	NP17-31	P	FL	TRBV5-1		TRBJ1-5	CASSDGTDGGQPQHF	TRAV10	TRAJ31	CVVSVGNNARLMF																																			PNAS	ACCCAGGGTTTTCCCAGTCACGACGCTCTGAGATGAATGTGAGTGCCTTGGAGCTGGGGGACTCGGCCCTTTATCTTTGCGCCAGCAGCGACGGGACAGACGGAGGGCAGCCCCAGCATTTTGGTGATGGGACTCGACTCTCCATCCTAGAGGACCTGAACAAGGTGTTCCCACCCGAGGTCGCTGTGTTTGAGCCATCAGAAGCA	ACCCAGGGTTTTCCCAGTCACGACTACAGCAACTCTGGATGCAGACACAAAGCAAAGCTCTCTGCACATCACAGCCTCCCAGCTCAGCGATTCAGCCTCCTACATCTGTGTGGTGAGCGTGGGGAACAATGCCAGACTCATGTTTGGAGATGGAACTCAGCTGGTGGTGAAGCCCAATATCCAGAACCCTGACCCTGCCGTGTACCAGCTGAGAGACTCTAAAT
687 NP136	687	NP136	NP17-31	P	FL	TRBV30		TRBJ2-7	CAWTEQVISYEQYF	TRAV14/DV4	TRAJ52	CAMIGAGGTSYGKLTF																																			PNAS	ACCCAGGGTTTTCCCAGTCACGACCAGACCCCAGGACCGGCAGTTCATCCTGAGTTCTAAGAAGCTCCTTCTCAGTGACTCTGGCTTCTATCTCTGTGCCTGGACGGAACAGGTCATCTCCTACGAGCAGTACTTCGGGCCGGGCACCAGGCTCACGGTCACAGAGGACCTGAAAAACGTGTTCCCACCCGAGGTCGCTGTGTTTGAGCCATCAGAAGCA	ACCCAGGGTTTTCCCAGTCACGACTCCAGAAGGCAAGAAAATCCGCCAACCTTGTCATCTCCGCTTCACAACTGGGGGACTCAGCAATGTATTTCTGTGCAATGATAGGAGCTGGTGGTACTAGCTATGGAAAGCTGACATTTGGACAAGGGACCATCTTGACTGTCCATCCAAATATCCAGAACCCTGACCCTGCCGTGTACCAGCTGAGAGACTCTAAAT
687 NP136	687	NP136	NP17-31	P	FL	TRBV5-6		TRBJ1-1	CASSFFDSSTEAFF	TRAV8-6	TRAJ23	CAVRVYNQGGKLIF																																			PNAS	ACCCAGGGTTTTCCCAGTCACGACCTCTGAGCTGAATGTGAACGCCTTGTTGCTGGGGGACTCGGCCCTCTATCTCTGTGCCAGCAGCTTTTTTGACAGCTCAACTGAAGCTTTCTTTGGACAAGGCACCAGACTCACAGTTGTAGAGGACCTGAACAAGGTGTTCCCACCCGAGGTCGCTGTGTTTGAGCCATCAGAAGCA	ACCCAGGGTTTTCCCAGTCACGACGCATCAACGGTTTTGAGGCTGAATTTAACAAGAGTCAAACTTCCTTCCACTTGAGGAAACCCTCAGTCCATATAAGCGACACGGCTGAGTACTTCTGTGCTGTGAGGGTTTATAACCAGGGAGGAAAGCTTATCTTCGGACAGGGAACGGAGTTATCTGTGAAACCCAATATCCAGAACCCTGACCCTGCCGTGTACCAGCTGAGAGACTCTAAAT
687 NP136	687	NP136	NP17-31	P	FL	TRBV5-6		TRBJ1-1	CASSFFDSSTEAFF	TRAV8-6	TRAJ23	CAVRVYNQGGKLIF																																			PNAS	ACCCAGGGTTTTCCCAGTCACGACCTCTGAGCTGAATGTGAACGCCTTGTTGCTGGGGGACTCGGCCCTCTATCTCTGTGCCAGCAGCTTTTTTGACAGCTCAACTGAAGCTTTCTTTGGACAAGGCACCAGACTCACAGTTGTAGAGGACCTGAACAAGGTGTTCCCACCCGAGGTCGCTGTGTTTGAGCCATCAGAAGCA	ACCCAGGGTTTTCCCAGTCACGACGCATCAACGGTTTTGAGGCTGAATTTAACAAGAGTCAAACTTCCTTCCACTTGAGGAAACCCTCAGTCCATATAAGCGACACGGCTGAGTACTTCTGTGCTGTGAGGGTTTATAACCAGGGAGGAAAGCTTATCTTCGGACAGGGAACGGAGTTATCTGTGAAACCCAATATCCAGAACCCTGACCCTGCCGTGTACCAGCTGAGAGACTCTAAAT
687 NP136	687	NP136	NP17-31	P	FL	TRBV4-2		TRBJ2-3	CASSQEGSHTNTQYF	TRAV12-2	TRAJ49	CAVNWLNQFYF																																			PNAS	ACCCAGGGTTTTCCCAGTCACGACCCTGAATGCCCCAACAGCTCTCACTTATTCCTTCACCTACACACCCTGCAGCCAGAAGACTCGGCCCTGTATCTCTGTGCCAGCAGCCAAGAAGGGAGCCACACAAATACGCAGTATTTTGGCCCAGGCACCCGGCTGACAGTGCTCGAGGACCTGAAAAACGTGTTCCCACCCGAGGTCGCTGTGTTTGAGCCATCAGAAGCA	ACCCAGGGTTTTCCCAGTCACGACGAAGATGGAAGGTTTACAGCACAGCTCAATAAAGCCAGCCAGTATGTTTCTCTGCTCATCAGAGACTCCCAGCCCAGTGATTCAGCCACCTACCTCTGTGCCGTGAATTGGCTTAACCAGTTCTATTTTGGGACAGGGACAAGTTTGACGGTCATTCCAAATATCCAGAACCCTGACCCTGCCGTGTACCAGCTGAGAGACTCTAAAT
687 NP136	687	NP136	NP17-31	P	FL	TRBV6-1		TRBJ1-6	CASSGIPGNDNSPLHF	TRAV27	TRAJ37	CAAIRPRPEEGNTGKLIF	TRAV12-2	TRAJ23	CAEKYFGGKLIF																																PNAS	ACCCAGGGTTTTCCCAGTCACGACTGGCTACAATGTCTCCAGATTAAACAAACGGGAGTTCTCGCTCAGGCTGGAGTCGGCTGCTCCCTCCCAGACATCTGTGTACTTCTGTGCCAGCAGTGGGATACCGGGAAATGATAATTCACCCCTCCACTTTGGGAATGGGACCAGGCTCACTGTGACAGAGGACCTGAACAAGGTGTTCCCACCCGAGGTCGCTGTGTTTGAGCCATCAGAAGCA	ACCCAGGGTTTTCCCAGTCACGACACTAACCTTTCAGTTTGGTGATGCAAGAAAGGACAGTTCTCTCCACATCACTGCAGCCCAGCCTGGTGATACAGGCCTCTACCTCTGTGCAGCCATACGCCCTCGGCCCGAGGAAGGCAACACAGGCAAACTAATCTTTGGGCAAGGGACAACTTTACAAGTAAAACCAGATATCCAGAACCCTGACCCTGCCGTGTACCAGCTGAGAGACTCTAAAT
687 NP136	687	NP136	NP17-31	P	FL	TRBV4-2		TRBJ2-3	CASSQEGSHTNTQYF	TRAV12-2	TRAJ49	CAVNWLNQFYF																																			PNAS	ACCCAGGGTTTTCCCAGTCACGACCCTGAATGCCCCAACAGCTCTCACTTATTCCTTCACCTACACACCCTGCAGCCAGAAGACTCGGCCCTGTATCTCTGTGCCAGCAGCCAAGAAGGGAGCCACACAAATACGCAGTATTTTGGCCCAGGCACCCGGCTGACAGTGCTCGAGGACCTGAAAAACGTGTTCCCACCCGAGGTCGCTGTGTTTGAGCCATCAGAAGCA	ACCCAGGGTTTTCCCAGTCACGACGAAGATGGAAGGTTTACAGCACAGCTCAATAAAGCCAGCCAGTATGTTTCTCTGCTCATCAGAGACTCCCAGCCCAGTGATTCAGCCACCTACCTCTGTGCCGTGAATTGGCTTAACCAGTTCTATTTTGGGACAGGGACAAGTTTGACGGTCATTCCAAATATCCAGAACCCTGACCCTGCCGTGTACCAGCTGAGAGACTCTAAAT
687 NP136	687	NP136	NP17-31	P	FL	TRBV7-9		TRBJ2-3	CASSHSADTQYF	TRAV8-6	TRAJ34	CAVSAYNTDKLIF		TRAJ34 55 0																																	PNAS	ACCCAGGGTTTTCCCAGTCACGACCTGCAGAGAGGCCTAAGGGATCTTTCTCCACCTTGGAGATCCAGCGCACAGAGCAGGGGGACTCGGCCATGTATCTCTGTGCCAGCAGCCACTCAGCAGATACGCAGTATTTTGGCCCAGGCACCCGGCTGACAGTGCTCGAGGACCTGAAAAACGTGTTCCCACCCGAGGTCGCTGTGTTTGAGCCATCAGAAGCA	ACCCAGGGTTTTCCCAGTCACGACGCATCAACGGTTTTGAGGCTGAATTTAACAAGAGTCAAACTTCCTTCCACTTGAGGAAACCCTCAGTCCATATAAGCGACACGGCTGAGTACTTCTGTGCTGTGAGTGCCTATAACACCGACAAGCTCATCTTTGGGACTGGGACCAGATTACAAGTCTTTCCAAATATCCAGAACCCTGACCCTGCCGTGTACCAGCTGAGAGACTCTAAAT
687 NP136	687	NP136	NP17-31	P	FL	TRBV2		TRBJ2-7	CASSESVFTTYEQYF																																						PNAS	ACCCAGGGTTTTCCCAGTCACGACGCCTGATGGATCAAATTTCACTCTGAAGATCCGGTCCACAAAGCTGGAGGACTCAGCCATGTACTTCTGTGCCAGCAGTGAATCCGTTTTCACAACCTACGAGCAGTACTTCGGGCCGGGCACCAGGCTCACGGTCACAGAGGACCTGAAAAACGTGTTCCCACCCGAGGTCGCTGTGTTTGAGCCATCAGAAGCA
687 NP136	687	NP136	NP17-31	P	FL	TRBV5-6		TRBJ1-1	CASSFFDSSTEAFF	TRAV8-6	TRAJ29																																				PNAS	AGCCAGGGTTTTCCCAGTCACGACCTCTGAGCTGAATGTGAACGCCTTGTTGCTGGGGGACTCGGCCCTCTATCTCTGTGCCAGCAGCTTTTTTGACAGCTCAACTGAAGCTTTCTTTGGACAAGGCACCAGACTCACAGTTGTAGAGGACCTGAACAAGGTGTTCCCACCCGAGGTCGCTGTGTTTGAGCCATCAGAAGCA
687 NP136	687	NP136	NP17-31	P	FL	TRBV2		TRBJ2-7	CASSESVFTTYEQYF																																						PNAS	AGCCAGGGTTTTCCCAGTCACGACGCCTGATGGATCAAATTTCACTCTGAAGATCCGGTCCACAAAGCTGGAGGACTCAGCCATGTACTTCTGTGCCAGCAGTGAATCCGTTTTCACAACCTACGAGCAGTACTTCGGGCCGGGCACCAGGCTCACGGTCACAGAGGACCTGAAAAACGTGTTCCCACCCGAGGTCGCTGTGTTTGAGCCATCAGAAGCA
687 NP136	687	NP136	NP17-31	P	FL	TRBV5-1		TRBJ2-1	CASSLMGRATYNEQFF	TRAV24	TRAJ43	CASPSSGNNDMRF																																			PNAS	AGCCAGGGTTTTCCCAGTCACGACGCTCTGAGATGAATGTGAGTGCCTTGGAGCTGGGGGACTCGGCCCTTTATCTTTGCGCCAGCAGCTTGATGGGCAGGGCTACCTACAATGAGCAGTTCTTCGGGCCAGGGACACGGCTCACCGTGCTAGAGGACCTGAAAAACGTGTTCCCACCCGAGGTCGCTGTGTTTGAGCCATCAGAAGCA	AGCCAGGGTTTTCCCAGTCACGACACGAATAAGTGCCACTCTTAATACCAAGGAGGGTTACAGCTATTTGTACATCAAAGGATCCCAGCCTGAAGACTCAGCCACATACCTCTGTGCCTCCCCCTCTTCGGGCAACAATGACATGCGCTTTGGAGCAGGGACCAGACTGACAGTAAAACCAAATATCCAGAACCCTGACCCTGCCGTGTACCAGCTGAGAGACTCTAAAT
687 NP136	687	NP136	NP17-31	P	FL	TRBV2		TRBJ1-6	CASKAGTDHNSPLHF																																						PNAS	AGCCAGGGTTTTCCCAGTCACGACGCCTGATGGATCAAATTTCACTCTGAAGATCCGGTCCACAAAGCTGGAGGACTCAGCCATGTACTTCTGTGCCAGCAAGGCCGGGACAGATCATAATTCACCCCTCCACTTTGGGAATGGGACCAGGCTCACTGTGACAGAGGACCTGAACAAGGTGTTCCCACCCGAGGTCGCTGTGTTTGAGCCATCAGAAGCA
687 NP136	687	NP136	NP17-31	P	FL	TRBV4-2		TRBJ2-3	CASSQEGSHTNTQYF																																						PNAS	AGCCAGGGTTTTCCCAGTCACGACCCTGAATGCCCCAACAGCTCTCACTTATTCCTTCACCTACACACCCTGCAGCCAGAAGACTCGGCCCTGTATCTCTGTGCCAGCAGCCAAGAAGGGAGCCACACAAATACGCAGTATTTTGGCCCAGGCACCCGGCTGACAGTGCTCGAGGACCTGAAAAACGTGTTCCCACCCGAGGTCGCTGTGTTTGAGCCATCAGAAGCA
687 NP136	687	NP136	NP17-31	P	FL	TRBV7-9		TRBJ2-3	CASSHSADTQYF		TRAJ34 55 0		TRAV8-6	TRAJ34	CAVSAYNTDKLIF																																PNAS	AGCCAGGGTTTTCCCAGTCACGACCTGCAGAGAGGCCTAAGGGATCTTTCTCCACCTTGGAGATCCAGCGCACAGAGCAGGGGGACTCGGCCATGTATCTCTGTGCCAGCAGCCACTCAGCAGATACGCAGTATTTTGGCCCAGGCACCCGGCTGACAGTGCTCGAGGACCTGAAAAACGTGTTCCCACCCGAGGTCGCTGTGTTTGAGCCATCAGAAGCA
687 NP136	687	NP136	NP17-31	P	FL	TRBV2		TRBJ2-7	CASSESVFTTYEQYF																																						PNAS	AGCCAGGGTTTTCCCAGTCACGACGCCTGATGGATCAAATTTCACTCTGAAGATCCGGTCCACAAAGCTGGAGGACTCAGCCATGTACTTCTGTGCCAGCAGTGAATCCGTTTTCACAACCTACGAGCAGTACTTCGGGCCGGGCACCAGGCTCACGGTCACAGAGGACCTGAAAAACGTGTTCCCACCCGAGGTCGCTGTGTTTGAGCCATCAGAAGCA
687 NP136	687	NP136	NP17-31	P	FL	TRBV7-9		TRBJ2-3	CASSHSADTQYF		TRAJ34 55 0		TRAV8-6	TRAJ34	CAVSAYNTDKLIF																																PNAS	AGCCAGGGTTTTCCCAGTCACGACCTGCAGAGAGGCCTAAGGGATCTTTCTCCACCTTGGAGATCCAGCGCACAGAGCAGGGGGACTCGGCCATGTATCTCTGTGCCAGCAGCCACTCAGCAGATACGCAGTATTTTGGCCCAGGCACCCGGCTGACAGTGCTCGAGGACCTGAAAAACGTGTTCCCACCCGAGGTCGCTGTGTTTGAGCCATCAGAAGCA
687 NP136	687	NP136	NP17-31	P	FL	TRBV7-2		TRBJ2-7	CASSLAGGGSEVQYF	TRAV12-2	TRAJ31	CAVNYLGARLMF																																			PNAS	AGCCAGGGTTTTCCCAGTCACGACTCTCCACTCTGAAGATCCAGCGCACACAGCAGGAGGACTCGGCCGTGTATCTCTGTGCCAGCAGCTTAGCGGGGGGAGGGTCTGAGGTGCAGTACTTCGGGCCGGGCACCAGGCTCACGGTCACAGAGGACCTGAAAAACGTGTTCCCACCCGAGGTCGCTGTGTTTGAGCCATCAGAAGCA	AGCCAGGGTTTTCCCAGTCACGACGAAGATGGAAGGTTTACAGCACAGCTCAATAAAGCCAGCCAGTATGTTTCTCTGCTCATCAGAGACTCCCAGCCCAGTGATTCAGCCACCTACCTCTGTGCCGTGAACTATCTGGGGGCCAGACTCATGTTTGGAGATGGAACTCAGCTGGTGGTGAAGCCCAATATCCAGAACCCTGACCCTGCCGTGTACCAGCTGAGAGACTCTAAAT
687 NP136	687	NP136	NP17-31	P	FL	TRBV5-6		TRBJ1-1	CASSFFDSSTEAFF	TRAV8-6	TRAJ23	CAVRVYNQGGKLIF	TRAV8-6	TRAJ29																																	PNAS	ATCCAGGGTTTTCCCAGTCACGACCTCTGAGCTGAATGTGAACGCCTTGTTGCTGGGGGACTCGGCCCTCTATCTCTGTGCCAGCAGCTTTTTTGACAGCTCAACTGAAGCTTTCTTTGGACAAGGCACCAGACTCACAGTTGTAGAGGACCTGAACAAGGTGTTCCCACCCGAGGTCGCTGTGTTTGAGCCATCAGAAGCA	ATCCAGGGTTTTCCCAGTCACGACGCATCAACGGTTTTGAGGCTGAATTTAACAAGAGTCAAACTTCCTTCCACTTGAGGAAACCCTCAGTCCATATAAGCGACACGGCTGAGTACTTCTGTGCTGTGAGGGTTTATAACCAGGGAGGAAAGCTTATCTTCGGACAGGGAACGGAGTTATCTGTGAAACCCAATATCCAGAACCCTGACCCTGCCGTGTACCAGCTGAGAGACTCTAAAT
687 NP136	687	NP136	NP17-31	P	FL	TRBV2		TRBJ1-6	CASKAGTDHNSPLHF	TRAV35	TRAJ43	CAGRTMYLESDMRF																																			PNAS	ATCCAGGGTTTTCCCAGTCACGACGCCTGATGGATCAAATTTCACTCTGAAGATCCGGTCCACAAAGCTGGAGGACTCAGCCATGTACTTCTGTGCCAGCAAGGCCGGGACAGATCATAATTCACCCCTCCACTTTGGGAATGGGACCAGGCTCACTGTGACAGAGGACCTGAACAAGGTGTTCCCACCCGAGGTCGCTGTGTTTGAGCCATCAGAAGCA	ATCCAGGGTTTTCCCAGTCACGACCTCAGTTTGGTATAACCAGAAAGGACAGCTTCCTGAATATCTCAGCATCCATACCTAGTGATGTAGGCATCTACTTCTGTGCTGGGCGGACCATGTATCTCGAATCAGACATGCGCTTTGGAGCAGGGACCAGACTGACAGTAAAACCAAATATCCAGAACCCTGACCCTGCCGTGTACCAGCTGAGAGACTCTAAAT
687 NP136	687	NP136	NP17-31	P	FL	TRBV7-9		TRBJ2-3	CASSHSADTQYF																																						PNAS	ATCCAGGGTTTTCCCAGTCACGACCTGCAGAGAGGCCTAAGGGATCTTTCTCCACCTTGGAGATCCAGCGCACAGAGCAGGGGGACTCGGCCATGTATCTCTGTGCCAGCAGCCACTCAGCAGATACGCAGTATTTTGGCCCAGGCACCCGGCTGACAGTGCTCGAGGACCTGAAAAACGTGTTCCCACCCGAGGTCGCTGTGTTTGAGCCATCAGAAGCA
687 NP136	687	NP136	NP17-31	P	FL	TRBV7-9		TRBJ2-3	CASSHSADTQYF																																						PNAS	ATCCAGGGTTTTCCCAGTCACGACCTGCAGAGAGGCCTAAGGGATCTTTCTCCACCTTGGAGATCCAGCGCACAGAGCAGGGGGACTCGGCCATGTATCTCTGTGCCAGCAGCCACTCAGCAGATACGCAGTATTTTGGCCCAGGCACCCGGCTGACAGTGCTCGAGGACCTGAAAAACGTGTTCCCACCCGAGGTCGCTGTGTTTGAGCCATCAGAAGCA
687 NP136	687	NP136	NP17-31	P	FL	TRBV6-1		TRBJ1-6	CASSGIPGNDNSPLHF	TRAV27	TRAJ37	CAAIRPRPEEGNTGKLIF	TRAV12-2	TRAJ23	CAEKYFGGKLIF																																PNAS	ATCCAGGGTTTTCCCAGTCACGACTGGCTACAATGTCTCCAGATTAAACAAACGGGAGTTCTCGCTCAGGCTGGAGTCGGCTGCTCCCTCCCAGACATCTGTGTACTTCTGTGCCAGCAGTGGGATACCGGGAAATGATAATTCACCCCTCCACTTTGGGAATGGGACCAGGCTCACTGTGACAGAGGACCTGAACAAGGTGTTCCCACCCGAGGTCGCTGTGTTTGAGCCATCAGAAGCA	ATCCAGGGTTTTCCCAGTCACGACACTAACCTTTCAGTTTGGTGATGCAAGAAAGGACAGTTCTCTCCACATCACTGCAGCCCAGCCTGGTGATACAGGCCTCTACCTCTGTGCAGCCATACGCCCTCGGCCCGAGGAAGGCAACACAGGCAAACTAATCTTTGGGCAAGGGACAACTTTACAAGTAAAACCAGATATCCAGAACCCTGACCCTGCCGTGTACCAGCTGAGAGACTCTAAAT
687 NP136	687	NP136	NP17-31	P	FL					TRAV8-6	TRAJ34	CAVSAYNTDKLIF		TRAJ34 55 0																																	PNAS		ATCCAGGGTTTTCCCAGTCACGACGCATCAACGGTTTTGAGGCTGAATTTAACAAGAGTCAAACTTCCTTCCACTTGAGGAAACCCTCAGTCCATATAAGCGACACGGCTGAGTACTTCTGTGCTGTGAGTGCCTATAACACCGACAAGCTCATCTTTGGGACTGGGACCAGATTACAAGTCTTTCCAAATATCCAGAACCCTGACCCTGCCGTGTACCAGCTGAGAGACTCTAAAT
687 NP136	687	NP136	NP17-31	P	FL	TRBV7-9		TRBJ2-3	CASSHSTDTQYF	TRAV8-6	TRAJ34	CAVSPYNTDKLIF																																			PNAS	ATCCAGGGTTTTCCCAGTCACGACCTGCAGAGAGGCCTAAGGGATCTTTCTCCACCTTGGAGATCCAGCGCACAGAGCAGGGGGACTCGGCCATGTATCTCTGTGCCAGCAGCCATAGCACAGATACGCAGTATTTTGGCCCAGGCACCCGGCTGACAGTGCTCGAGGACCTGAAAAACGTGTTCCCACCCGAGGTCGCTGTGTTTGAGCCATCAGAAGCA	ATCCAGGGTTTTCCCAGTCACGACGCATCAACGGTTTTGAGGCTGAATTTAACAAGAGTCAAACTTCCTTCCACTTGAGGAAACCCTCAGTCCATATAAGCGACACGGCTGAGTACTTCTGTGCTGTGAGCCCCTATAACACCGACAAGCTCATCTTTGGGACTGGGACCAGATTACAAGTCTTTCCAAATATCCAGAACCCTGACCCTGCCGTGTACCAGCTGAGAGACTCTAAAT
687 NP136	687	NP136	NP17-31	P	FL					TRAV2	TRAJ23	CAVVVNQGGKLIF																																			PNAS		ATCCAGGGTTTTCCCAGTCACGACACGATACAACATGACCTATGAACGGTTCTCTTCATCGCTGCTCATCCTCCAGGTGCGGGAGGCAGATGCTGCTGTTTACTACTGTGCTGTGGTGGTAAACCAGGGAGGAAAGCTTATCTTCGGACAGGGAACGGAGTTATCTGTGAAACCCAATATCCAGAACCCTGACCCTGCCGTGTACCAGCTGAGAGACTCTAAAT
687 NP136	687	NP136	NP17-31	P	FL	TRBV7-9		TRBJ2-3	CASSHSADTQYF	TRAV8-6	TRAJ34	CAVSAYNTDKLIF		TRAJ34 55 0																																	PNAS	ATCCAGGGTTTTCCCAGTCACGACCTGCAGAGAGGCCTAAGGGATCTTTCTCCACCTTGGAGATCCAGCGCACAGAGCAGGGGGACTCGGCCATGTATCTCTGTGCCAGCAGCCACTCAGCAGATACGCAGTATTTTGGCCCAGGCACCCGGCTGACAGTGCTCGAGGACCTGAAAAACGTGTTCCCACCCGAGGTCGCTGTGTTTGAGCCATCAGAAGCA	ATCCAGGGTTTTCCCAGTCACGACGCATCAACGGTTTTGAGGCTGAATTTAACAAGAGTCAAACTTCCTTCCACTTGAGGAAACCCTCAGTCCATATAAGCGACACGGCTGAGTACTTCTGTGCTGTGAGTGCCTATAACACCGACAAGCTCATCTTTGGGACTGGGACCAGATTACAAGTCTTTCCAAATATCCAGAACCCTGACCCTGCCGTGTACCAGCTGAGAGACTCTAAAT
687 NP136	687	NP136	NP17-31	P	FL	TRBV4-1		TRBJ2-5	CASSHGATETQYF	TRAV12-2	TRAJ48	CAVTYFGNEKLTF	TRAV13-1	TRAJ53																																	PNAS	ATCCAGGGTTTTCCCAGTCACGACCCTGAATGCCCCAACAGCTCTCTCTTAAACCTTCACCTACACGCCCTGCAGCCAGAAGACTCAGCCCTGTATCTCTGCGCCAGCAGCCATGGGGCTACGGAGACCCAGTACTTCGGGCCAGGCACGCGGCTCCTGGTGCTCGAGGACCTGAAAAACGTGTTCCCACCCGAGGTCGCTGTGTTTGAGCCATCAGAAGCA	ATCCAGGGTTTTCCCAGTCACGACGAAGATGGAAGGTTTACAGCACAGCTCAATAAAGCCAGCCAGTATGTTTCTCTGCTCATCAGAGACTCCCAGCCCAGTGATTCAGCCACCTACCTCTGTGCCGTGACTTACTTTGGAAATGAGAAATTAACCTTTGGGACTGGAACAAGACTCACCATCATACCCAATATCCAGAACCCTGACCCTGCCGTGTACCAGCTGAGAGACTCTAAAT
687 NP136	687	NP136	NP17-31	P	FL	TRBV7-9		TRBJ2-3	CASSHSADTQYF	TRAV8-6	TRAJ34	CAVSAYNTDKLIF		TRAJ34 55 0																																	PNAS	ATCCAGGGTTTTCCCAGTCACGACCTGCAGAGAGGCCTAAGGGATCTTTCTCCACCTTGGAGATCCAGCGCACAGAGCAGGGGGACTCGGCCATGTATCTCTGTGCCAGCAGCCACTCAGCAGATACGCAGTATTTTGGCCCAGGCACCCGGCTGACAGTGCTCGAGGACCTGAAAAACGTGTTCCCACCCGAGGTCGCTGTGTTTGAGCCATCAGAAGCA	ATCCAGGGTTTTCCCAGTCACGACGCATCAACGGTTTTGAGGCTGAATTTAACAAGAGTCAAACTTCCTTCCACTTGAGGAAACCCTCAGTCCATATAAGCGACACGGCTGAGTACTTCTGTGCTGTGAGTGCCTATAACACCGACAAGCTCATCTTTGGGACTGGGACCAGATTACAAGTCTTTCCAAATATCCAGAACCCTGACCCTGCCGTGTACCAGCTGAGAGACTCTAAAT
687 NP136	687	NP136	NP17-31	P	FL					TRAV12-2	TRAJ37	CAVAYLGKLIF																																			PNAS		GGCCAGGGTTTTCCCAGTCACGACGAAGATGGAAGGTTTACAGCACAGCTCAATAAAGCCAGCCAGTATGTTTCTCTGCTCATCAGAGACTCCCAGCCCAGTGATTCAGCCACCTACCTCTGTGCCGTGGCATATCTGGGCAAACTAATCTTTGGGCAAGGGACAACTTTACAAGTAAAACCAGATATCCAGAACCCTGACCCTGCCGTGTACCAGCTGAGAGACTCTAAAT
687 NP136	687	NP136	NP17-31	P	FL	TRBV15	TRBD2	TRBJ2-1	CATSRPRGASGRGSSYNEQFF	TRAV24	TRAJ53	CAFISGGSNYKLTF																																			PNAS	GGCCAGGGTTTTCCCAGTCACGACGATAACTTCCAATCCAGGAGGCCGAACACTTCTTTCTGCTTTCTTGACATCCGCTCACCAGGCCTGGGGGACGCAGCCATGTACCTGTGTGCCACCAGCAGACCGCGCGGGGCTAGCGGGAGGGGTAGCTCCTACAATGAGCAGTTCTTCGGGCCAGGGACACGGCTCACCGTGCTAGAGGACCTGAAAAACGTGTTCCCACCCGAGGTCGCTGTGTTTGAGCCATCAGAAGCA	GGCCAGGGTTTTCCCAGTCACGACACGAATAAGTGCCACTCTTAATACCAAGGAGGGTTACAGCTATTTGTACATCAAAGGATCCCAGCCTGAAGACTCAGCCACATACCTCTGTGCCTTTATAAGTGGAGGTAGCAACTATAAACTGACATTTGGAAAAGGAACTCTCTTAACCGTGAATCCAAATATCCAGAACCCTGACCCTGCCGTGTACCAGCTGAGAGACTCTAAAT
687 NP136	687	NP136	NP17-31	P	FL	TRBV20-1		TRBJ2-1	CSAVAVNIYNEQFF																																						PNAS	GGCCAGGGTTTTCCCAGTCACGACGGACAAGTTTCTCATCAACCATGCAAGCCTGACCTTGTCCACTCTGACAGTGACCAGTGCCCATCCTGAAGACAGCAGCTTCTACATCTGCAGTGCGGTAGCGGTCAATATCTACAATGAGCAGTTCTTCGGGCCAGGGACACGGCTCACCGTGCTAGAGGACCTGAAAAACGTGTTCCCACCCGAGGTCGCTGTGTTTGAGCCATCAGAAGCA
687 NP136	687	NP136	NP17-31	P	FL	TRBV2		TRBJ2-7	CASSESVFTTYEQYF																																						PNAS	GGCCAGGGTTTTCCCAGTCACGACGCCTGATGGATCAAATTTCACTCTGAAGATCCGGTCCACAAAGCTGGAGGACTCAGCCATGTACTTCTGTGCCAGCAGTGAATCCGTTTTCACAACCTACGAGCAGTACTTCGGGCCGGGCACCAGGCTCACGGTCACAGAGGACCTGAAAAACGTGTTCCCACCCGAGGTCGCTGTGTTTGAGCCATCAGAAGCA
687 NP136	687	NP136	NP17-31	P	FL					TRAV2	TRAJ45	CAGTPYSGGGADGLTF																																			PNAS		GGCCAGGGTTTTCCCAGTCACGACACGATACAACATGACCTATGAACGGTTCTCTTCATCGCTGCTCATCCTCCAGGTGCGGGAGGCAGATGCTGCTGTTTACTACTGTGCTGGGACCCCGTATTCAGGAGGAGGTGCTGACGGACTCACCTTTGGCAAAGGGACTCATCTAATCATCCAGCCCTATATCCAGAACCCTGACCCTGCCGTGTACCAGCTGAGAGACTCTAAAT
687 NP136	687	NP136	NP17-31	P	FL	TRBV4-3		TRBJ1-2	CASSQDWTENYGYTF																																						PNAS	GGCCAGGGTTTTCCCAGTCACGACCCTGAATGCCCCAACAGCTCTCACTTATTCCTTCACCTACACACCCTGCAGCCAGAAGACTCGGCCCTGTATCTCTGCGCCAGCAGCCAAGATTGGACAGAGAACTATGGCTACACCTTCGGTTCGGGGACCAGGTTAACCGTTGTAGAGGACCTGAACAAGGTGTTCCCACCCGAGGTCGCTGTGTTTGAGCCATCAGAAGCA
687 NP136	687	NP136	NP17-31	P	FL	TRBV2		TRBJ2-7	CASSESVFTTYEQYF																																						PNAS	GGCCAGGGTTTTCCCAGTCACGACGCCTGATGGATCAAATTTCACTCTGAAGATCCGGTCCACAAAGCTGGAGGACTCAGCCATGTACTTCTGTGCCAGCAGTGAATCCGTTTTCACAACCTACGAGCAGTACTTCGGGCCGGGCACCAGGCTCACGGTCACAGAGGACCTGAAAAACGTGTTCCCACCCGAGGTCGCTGTGTTTGAGCCATCAGAAGC
687 NP136	687	NP136	NP17-31	P	FL	TRBV2		TRBJ1-2	CASSEWGTNYGYTF	TRAV2	TRAJ45	CAGTPYSGGGADGLTF	TRAV12-2	TRAJ26	CAVNYLGQNFVF																																PNAS	GGCCAGGGTTTTCCCAGTCACGACGCCTGATGGATCAAATTTCACTCTGAAGATCCGGTCCACAAAGCTGGAGGACTCAGCCATGTACTTCTGTGCCAGCAGTGAATGGGGGACTAACTATGGCTACACCTTCGGTTCGGGGACCAGGTTAACCGTTGTAGAGGACCTGAACAAGGTGTTCCCACCCGAGGTCGCTGTGTTTGAGCCATCAGAAGCA	GGCCAGGGTTTTCCCAGTCACGACACGATACAACATGACCTATGAACGGTTCTCTTCATCGCTGCTCATCCTCCAGGTGCGGGAGGCAGATGCTGCTGTTTACTACTGTGCTGGGACCCCGTATTCAGGAGGAGGTGCTGACGGACTCACCTTTGGCAAAGGGACTCATCTAATCATCCAGCCCTATATCCAGAACCCTGACCCTGCCGTGTACCAGCTGAGAGACTCTAAAT
687 NP136	687	NP136	NP17-31	P	FL	TRBV2		TRBJ2-7	CASSESVFTTYEQYF																																						PNAS	GGCCAGGGTTTTCCCAGTCACGACGCCTGATGGATCAAATTTCACTCTGAAGATCCGGTCCACAAAGCTGGAGGACTCAGCCATGTACTTCTGTGCCAGCAGTGAATCCGTTTTCACAACCTACGAGCAGTACTTCGGGCCGGGCACCAGGCTCACGGTCACAGAGGACCTGAAAAACGTGTTCCCACCCGAGGTCGCTGTGTTTGAGCCATCAGAAGCA
687 NP136	687	NP136	NP17-31	P	FL	TRBV2		TRBJ1-2	CASSEWGTNYGYTF	TRAV12-2	TRAJ26	CAVNYLGQNFVF																																			PNAS	AGCCAGGGTTTTCCCAGTCACGACGCCTGATGGATCAAATTTCACTCTGAAGATCCGGTCCACAAAGCTGGAGGACTCAGCCATGTACTTCTGTGCCAGCAGTGAATGGGGGACTAACTATGGCTACACCTTCGGTTCGGGGACCAGGTTAACCGTTGTAGAGGACCTGAACAAGGTGTTCCCACCCGAGGTCGCTGTGTTTGAGCCATCAGAAGCA	AGCCAGGGTTTTCCCAGTCACGACGAAGATGGAAGGTTTACAGCACAGCTCAATAAAGCCAGCCAGTATGTTTCTCTGCTCATCAGAGACTCCCAGCCCAGTGATTCAGCCACCTACCTCTGTGCCGTGAACTATCTTGGTCAGAATTTTGTCTTTGGTCCCGGAACCAGATTGTCCGTGCTGCCCTATATCCAGAACCCTGACCCTGCCGTGTACCAGCTGAGAGACTCTAAAT
687 NP136	687	NP136	NP17-31	P	FL	TRBV7-9		TRBJ2-3	CASSHSADTQYF	TRAV8-6	TRAJ34	CAVSAYNTDKLIF																																			PNAS	AGCCAGGGTTTTCCCAGTCACGACCTGCAGAGAGGCCTAAGGGATCTTTCTCCACCTTGGAGATCCAGCGCACAGAGCAGGGGGACTCGGCCATGTATCTCTGTGCCAGCAGCCACTCAGCAGATACGCAGTATTTTGGCCCAGGCACCCGGCTGACAGTGCTCGAGGACCTGAAAAACGTGTTCCCACCCGAGGTCGCTGTGTTTGAGCCATCAGAAGCA	AGCCAGGGTTTTCCCAGTCACGACGCATCAACGGTTTTGAGGCTGAATTTAACAAGAGTCAAACTTCCTTCCACTTGAGGAAACCCTCAGTCCATATAAGCGACACGGCTGAGTACTTCTGTGCTGTGAGTGCCTATAACACCGACAAGCTCATCTTTGGGACTGGGACCAGATTACAAGTCTTTCCAAATATCCAGAACCCTGACCCTGCCGTGTACCAGCTGAGAGACTCTAAAT
687 NP136	687	NP136	NP17-31	P	FL	TRBV27		TRBJ2-1	CASSLSGGSYNEQFF	TRAV19	TRAJ56																																				PNAS	AGCCAGGGTTTTCCCAGTCACGACTACAAAGTCTCTCGAAAAGAGAAGAGGAATTTCCCCCTGATCCTGGAGTCGCCCAGCCCCAACCAGACCTCTCTGTACTTCTGTGCCAGCAGTTTATCAGGGGGCTCCTACAATGAGCAGTTCTTCGGGCCAGGGACACGGCTCACCGTGCTAGAGGACCTGAAAAACGTGTTCCCACCCGAGGTCGCTGTGTTTGAGCCATCAGAAGCA	AGCCAGGGTTTTCCCAGTCACGACTCCACCAGTTCCTTCAACTTCACCATCACAGCCTCACAAGTCGTGGACTCAGCAGTATACTTCTGTGCTCTGAGTGACCCATGAGATACTGGAGCCAATAGTAAGCTGACATTTGGAAAAGGAATAACTCTGAGTGTTAGACCAGATATCCAGAACCCTGACCCTGCCGTGTACCAGCTGAGAGACTCTAAAT
687 NP136	687	NP136	NP17-31	P	FL	TRBV5-6		TRBJ1-1	CASSFFDSSTEAFF	TRAV8-6	TRAJ23	CAVRVYNQGGKLIF																																			PNAS	AGCCAGGGTTTTCCCAGTCACGACCTCTGAGCTGAATGTGAACGCCTTGTTGCTGGGGGACTCGGCCCTCTATCTCTGTGCCAGCAGCTTTTTTGACAGCTCAACTGAAGCTTTCTTTGGACAAGGCACCAGACTCACAGTTGTAGAGGACCTGAACAAGGTGTTCCCACCCGAGGTCGCTGTGTTTGAGCCATCAGAAGCA	AGCCAGGGTTTTCCCAGTCACGACGCATCAACGGTTTTGAGGCTGAATTTAACAAGAGTCAAACTTCCTTCCACTTGAGGAAACCCTCAGTCCATATAAGCGACACGGCTGAGTACTTCTGTGCTGTGAGGGTTTATAACCAGGGAGGAAAGCTTATCTTCGGACAGGGAACGGAGTTATCTGTGAAACCCAATATCCAGAACCCTGACCCTGCCGTGTACCAGCTGAGAGACTCTAAAT
687 NP136	687	NP136	NP17-31	P	FL					TRAV8-6	TRAJ34	CAVSAYNTDKLIF																																			PNAS		AGCCAGGGTTTTCCCAGTCACGACGCATCAACGGTTTTGAGGCTGAATTTAACAAGAGTCAAACTTCCTTCCACTTGAGGAAACCCTCAGTCCATATAAGCGACACGGCTGAGTACTTCTGTGCTGTGAGTGCCTATAACACCGACAAGCTCATCTTTGGGACTGGGACCAGATTACAAGTCTTTCCAAATATCCAGAACCCTGACCCTGCCGTGTACCAGCTGAGAGACTCTAAAT
687 NP136	687	NP136	NP17-31	P	FL	TRBV5-6		TRBJ1-1	CASSFFDSSTEAFF																																						PNAS	AGCCAGGGTTTTCCCAGTCACGACCTCTGAGCTGAATGTGAACGCCTTGTTGCTGGGGGACTCGGCCCTCTATCTCTGTGCCAGCAGCTTTTTTGACAGCTCAACTGAAGCTTTCTTTGGACAAGGCACCAGACTCACAGTTGTAGAGGACCTGAACAAGGTGTTCCCACCCGAGGTCGCTGTGTTTGAGCCATCAGAAGC
687 NP136	687	NP136	NP17-31	P	FL					TRAV2	TRAJ10	CAVGSPGGGNKLTF																																			PNAS		AGCCAGGGTTTTCCCAGTCACGACACGATACAACATGACCTATGAACGGTTCTCTTCATCGCTGCTCATCCTCCAGGTGCGGGAGGCAGATGCTGCTGTTTACTACTGTGCTGTGGGATCCCCCGGAGGAGGAAACAAACTCACCTTTGGGACAGGCACTCAGCTAAAAGTGGAACTCAATATCCAGAACCCTGACCCTGCCGTGTACCAGCTGAGAGACTCTAAAT
687 NP136	687	NP136	NP17-31	P	FL	TRBV5-6		TRBJ1-1	CASSFFDSSTEAFF	TRAV8-6	TRAJ23	CAVRVYNQGGKLIF	TRAV8-6	TRAJ29																																	PNAS	AGCCAGGGTTTTCCCAGTCACGACCTCTGAGCTGAATGTGAACGCCTTGTTGCTGGGGGACTCGGCCCTCTATCTCTGTGCCAGCAGCTTTTTTGACAGCTCAACTGAAGCTTTCTTTGGACAAGGCACCAGACTCACAGTTGTAGAGGACCTGAACAAGGTGTTCCCACCCGAGGTCGCTGTGTTTGAGCCATCAGAAGCA	AGCCAGGGTTTTCCCAGTCACGACGCATCAACGGTTTTGAGGCTGAATTTAACAAGAGTCAAACTTCCTTCCACTTGAGGAAACCCTCAGTCCATATAAGCGACACGGCTGAGTACTTCTGTGCTGTGAGGGTTTATAACCAGGGAGGAAAGCTTATCTTCGGACAGGGAACGGAGTTATCTGTGAAACCCAATATCCAGAACCCTGACCCTGCCGTGTACCAGCTGAGAGACTCTAAAT
687 NP136	687	NP136	NP17-31	P	FL	TRBV5-6		TRBJ1-1	CASSFFDSSTEAFF	TRAV8-6	TRAJ23	CAVRVYNQGGKLIF																																			PNAS	TGCCAGGGTTTTCCCAGTCACGACCTCTGAGCTGAATGTGAACGCCTTGTTGCTGGGGGACTCGGCCCTCTATCTCTGTGCCAGCAGCTTTTTTGACAGCTCAACTGAAGCTTTCTTTGGACAAGGCACCAGACTCACAGTTGTAGAGGACCTGAACAAGGTGTTCCCACCCGAGGTCGCTGTGTTTGAGCCATCAGAAGCA	TGCCAGGGTTTTCCCAGTCACGACGCATCAACGGTTTTGAGGCTGAATTTAACAAGAGTCAAACTTCCTTCCACTTGAGGAAACCCTCAGTCCATATAAGCGACACGGCTGAGTACTTCTGTGCTGTGAGGGTTTATAACCAGGGAGGAAAGCTTATCTTCGGACAGGGAACGGAGTTATCTGTGAAACCCAATATCCAGAACCCTGACCCTGCCGTGTACCAGCTGAGAGACTCTAAAT
687 NP136	687	NP136	NP17-31	P	FL	TRBV6-1		TRBJ1-6	CASSGIPGNDNSPLHF	TRAV27	TRAJ37	CAAIRPRPEEGNTGKLIF																																			PNAS	TGCCAGGGTTTTCCCAGTCACGACTGGCTACAATGTCTCCAGATTAAACAAACGGGAGTTCTCGCTCAGGCTGGAGTCGGCTGCTCCCTCCCAGACATCTGTGTACTTCTGTGCCAGCAGTGGGATACCGGGAAATGATAATTCACCCCTCCACTTTGGGAATGGGACCAGGCTCACTGTGACAGAGGACCTGAACAAGGTGTTCCCACCCGAGGTCGCTGTGTTTGAGCCATCAGAAGCA	TGCCAGGGTTTTCCCAGTCACGACACTAACCTTTCAGTTTGGTGATGCAAGAAAGGACAGTTCTCTCCACATCACTGCAGCCCAGCCTGGTGATACAGGCCTCTACCTCTGTGCAGCCATACGCCCTCGGCCCGAGGAAGGCAACACAGGCAAACTAATCTTTGGGCAAGGGACAACTTTACAAGTAAAACCAGATATCCAGAACCCTGACCCTGCCGTGTACCAGCTGAGAGACTCTAAAT
687 NP136	687	NP136	NP17-31	P	FL	TRBV4-2		TRBJ2-3	CASSQEGSHTNTQYF	TRAV12-2	TRAJ49	CAVNWLNQFYF																																			PNAS	TGCCAGGGTTTTCCCAGTCACGACCCTGAATGCCCCAACAGCTCTCACTTATTCCTTCACCTACACACCCTGCAGCCAGAAGACTCGGCCCTGTATCTCTGTGCCAGCAGCCAAGAAGGGAGCCACACAAATACGCAGTATTTTGGCCCAGGCACCCGGCTGACAGTGCTCGAGGACCTGAAAAACGTGTTCCCACCCGAGGTCGCTGTGTTTGAGCCATCAGAAGCA	TGCCAGGGTTTTCCCAGTCACGACGAAGATGGAAGGTTTACAGCACAGCTCAATAAAGCCAGCCAGTATGTTTCTCTGCTCATCAGAGACTCCCAGCCCAGTGATTCAGCCACCTACCTCTGTGCCGTGAATTGGCTTAACCAGTTCTATTTTGGGACAGGGACAAGTTTGACGGTCATTCCAAATATCCAGAACCCTGACCCTGCCGTGTACCAGCTGAGAGACTCTAAAT
687 NP136	687	NP136	NP17-31	P	FL	TRBV5-1		TRBJ1-5	CASSDGTDGGQPQHF	TRAV10	TRAJ31	CVVSVGNNARLMF																																			PNAS	TGCCAGGGTTTTCCCAGTCACGACGCTCTGAGATGAATGTGAGTGCCTTGGAGCTGGGGGACTCGGCCCTTTATCTTTGCGCCAGCAGCGACGGGACAGACGGAGGGCAGCCCCAGCATTTTGGTGATGGGACTCGACTCTCCATCCTAGAGGACCTGAACAAGGTGTTCCCACCCGAGGTCGCTGTGTTTGAGCCATCAGAAGCA	TGCCAGGGTTTTCCCAGTCACGACTACAGCAACTCTGGATGCAGACACAAAGCAAAGCTCTCTGCACATCACAGCCTCCCAGCTCAGCGATTCAGCCTCCTACATCTGTGTGGTGAGCGTGGGGAACAATGCCAGACTCATGTTTGGAGATGGAACTCAGCTGGTGGTGAAGCCCAATATCCAGAACCCTGACCCTGCCGTGTACCAGCTGAGAGACTCTAAAT
687 NP136	687	NP136	NP17-31	P	FL	TRBV7-2		TRBJ2-2	CASTIPGNTGELFF	TRAV12-2	TRAJ43	CAVNYLGRSLRF																																			PNAS	TGCCAGGGTTTTCCCAGTCACGACTCTCCACTCTGAAGATCCAGCGCACACAGCAGGAGGACTCGGCCGTGTATCTCTGTGCCAGCACTATCCCCGGCAACACCGGGGAGCTGTTTTTTGGAGAAGGCTCTAGGCTGACCGTACTGGAGGACCTGAAAAACGTGTTCCCACCCGAGGTCGCTGTGTTTGAGCCATCAGAAGCA	TGCCAGGGTTTTCCCAGTCACGACGAAGATGGAAGGTTTACAGCACAACTCAATAAAGCCAGCCAGTATGTTTCTCTGCTCATCAGAGACTCCCAGCCCAGTGATTCAGCCACCTACCTCTGTGCCGTGAACTACCTCGGACGGAGCCTGCGCTTTGGAGCAGGGACCAGACTGACAGTAAAACCAAATATCCAGAACCCTGACCCTGCCGTGTACCAGCTGAGAGACTCTAAAT
687 NP136	687	NP136	NP17-31	P	FL	TRBV5-6		TRBJ1-1	CASSFFDSSTEAFF	TRAV8-6	TRAJ23	CAVRVYNQGGKLIF	TRAV8-6	TRAJ29																																	PNAS	TGCCAGGGTTTTCCCAGTCACGACCTCTGAGCTGAATGTGAACGCCTTGTTGCTGGGGGACTCGGCCCTCTATCTCTGTGCCAGCAGCTTTTTTGACAGCTCAACTGAAGCTTTCTTTGGACAAGGCACCAGACTCACAGTTGTAGAGGACCTGAACAAGGTGTTCCCACCCGAGGTCGCTGTGTTTGAGCCATCAGAAGCA	TGCCAGGGTTTTCCCAGTCACGACGCATCAACGGTTTTGAGGCTGAATTTAACAAGAGTCAAACTTCCTTCCACTTGAGGAAACCCTCAGTCCATATAAGCGACACGGCTGAGTACTTCTGTGCTGTGAGGGTTTATAACCAGGGAGGAAAGCTTATCTTCGGACAGGGAACGGAGTTATCTGTGAAACCCAATATCCAGAACCCTGACCCTGCCGTGTACCAGCTGAGAGACTCTAAAT
687 NP136	687	NP136	NP17-31	P	FL	TRBV2		TRBJ2-7	CASSESVFTTYEQYF	TRAV25	TRAJ32	CAGPGGATNKLIF																																			PNAS	TGCCAGGGTTTTCCCAGTCACGACGCCTGATGGATCAAATTTCACTCTGAAGATCCGGTCCACAAAGCTGGAGGACTCAGCCATGTACTTCTGTGCCAGCAGTGAATCCGTTTTCACAACCTACGAGCAGTACTTCGGGCCGGGCACCAGGCTCACGGTCACAGAGGACCTGAAAAACGTGTTCCCACCCGAGGTCGCTGTGTTTGAGCCATCAGAAGCA	TGCCAGGGTTTTCCCAGTCACGACGTTTGGAGAAGCAAAAAAGAACAGCTCCCTGCACATCACAGCCACCCAGACTACAGATGTAGGAACCTACTTCTGTGCAGGGCCGGGTGGTGCTACAAACAAGCTCATCTTTGGAACTGGCACTCTGCTTGCTGTCCAGCCAAATATCCAGAACCCTGACCCTGCCGTGTACCAGCTGAGAGACTCTAAAT
687 NP136	687	NP136	NP17-31	P	FL					TRAV2	TRAJ23	CAVVVNQGGKLIF																																			PNAS		CTCCAGGGTTTTCCCAGTCACGACACGATACAACATGACCTATGAACGGTTCTCTTCATCGCTGCTCATCCTCCAGGTGCGGGAGGCAGATGCTGCTGTTTACTACTGTGCTGTGGTGGTAAACCAGGGAGGAAAGCTTATCTTCGGACAGGGAACGGAGTTATCTGTGAAACCCAATATCCAGAACCCTGACCCTGCCGTGTACCAGCTGAGAGACTCTAAAT
687 NP136	687	NP136	NP17-31	P	FL					TRAV2	TRAJ23	CAVVVNQGGKLIF																																			PNAS		CTCCAGGGTTTTCCCAGTCACGACACGATACAACATGACCTATGAACGGTTCTCTTCATCGCTGCTCATCCTCCAGGTGCGGGAGGCAGATGCTGCTGTTTACTACTGTGCTGTGGTGGTAAACCAGGGAGGAAAGCTTATCTTCGGACAGGGAACGGAGTTATCTGTGAAACCCAATATCCAGAACCCTGACCCTGCCGTGTACCAGCTGAGAGACTCTAAAT
5688 NP136	5688	NP136	NP17-31	C	FL	TRBV7-9		TRBJ2-7	CASSHNYEQYF	TRAV8-6	TRAJ34	CAVILYNTDKLIF	TRAV8-1	TRAJ45																																	PNAS	GCCCAGGGTTTTCCCAGTCACGACCTGCAGAGAGGCCTAAGGGATCTTTCTCCACCTTGGAGATCCAGCGCACAGAGCAGGGGGACTCGGCCATGTATCTCTGTGCCAGCAGCCACAATTACGAGCAGTACTTCGGGCCGGGCACCAGGCTCACGGTCACAGAGGACCTGAAAAACGTGTTCCCACCCGAGGTCGCTGTGTTTGAGCCATCAGAAGCA	GCCCAGGGTTTTCCCAGTCACGACGCATCAACGGTTTTGAGGCTGAATTTAACAAGAGTCAAACTTCCTTCCACTTGAGGAAACCCTCAGTCCATATAAGCGACACGGCTGAGTACTTCTGTGCTGTGATTCTTTATAACACCGACAAGCTCATCTTTGGGACTGGGACCAGATTACAAGTCTTTCCAAATATCCAGAACCCTGACCCTGCCGTGTACCAGCTGAGAGACTCTAAAT
5688 NP136	5688	NP136	NP17-31	C	FL	TRBV12-3		TRBJ2-7	CASSLGGSTYEQYF	TRAV8-6	TRAJ34	CAVSPYNTDKLIF																																			PNAS	GCCCAGGGTTTTCCCAGTCACGACGCTAAGATGCCTAATGCATCATTCTCCACTCTGAAGATCCAGCCCTCAGAACCCAGGGACTCAGCTGTGTACTTCTGTGCCAGCAGTTTAGGCGGATCTACCTACGAGCAGTACTTCGGGCCGGGCACCAGGCTCACGGTCACAGAGGACCTGAAAAACGTGTTCCCACCCGAGGTCGCTGTGTTTGAGCCATCAGAAGCA	GCCCAGGGTTTTCCCAGTCACGACGCATCAACGGTTTTGAGGCTGAATTTAACAAGAGTCAAACTTCCTTCCACTTGAGGAAACCCTCAGTCCATATAAGCGACACGGCTGAGTACTTCTGTGCTGTGAGCCCTTATAACACCGACAAGCTCATCTTTGGGACTGGGACCAGATTACAAGTCTTTCCAAATATCCAGAACCCTGACCCTGCCGTGTACCAGCTGAGAGACTCTAAAT
5688 NP136	5688	NP136	NP17-31	C	FL	TRBV4-2		TRBJ2-3	CASSQGGAGGLGTDTQYF	TRAV2	TRAJ47	CAVDRYGNKLVF																																			PNAS	GCCCAGGGTTTTCCCAGTCACGACCCTGAATGCCCCAACAGCTCTCACTTATTCCTTCACCTACACACCCTGCAGCCAGAAGACTCGGCCCTGTATCTCTGTGCCAGCAGCCAAGGGGGGGCGGGAGGGCTGGGCACAGATACGCAGTATTTTGGCCCAGGCACCCGGCTGACAGTGCTCGAGGACCTGAAAAACGTGTTCCCACCCGAGGTCGCTGTGTTTGAGCCATCAGAAGCA	GCCCAGGGTTTTCCCAGTCACGACACGATACAACATGACCTATGAACGGTTCTCTTCATCGCTGCTCATCCTCCAGGTGCGGGAGGCAGATGCTGCTGTTTACTACTGTGCTGTGGACCGATATGGAAACAAACTGGTCTTTGGCGCAGGAACCATTCTGAGAGTCAAGTCCTATATCCAGAACCCTGACCCTGCCGTGTACCAGCTGAGAGACTCTAAAT
5688 NP136	5688	NP136	NP17-31	C	FL	TRBV7-9		TRBJ2-3	CASSHSTDTQYF	TRAV8-6	TRAJ34	CAVSAYNTDKLIF		TRAJ34 55 0																																	PNAS	GCCCAGGGTTTTCCCAGTCACGACCTGCAGAGAGGCCTAAGGGATCTTTCTCCACCTTGGAGATCCAGCGCACAGAGCAGGGGGACTCGGCCATGTATCTCTGTGCCAGCAGCCACAGCACAGATACGCAGTATTTTGGCCCAGGCACCCGGCTGACAGTGCTCGAGGACCTGAAAAACGTGTTCCCACCCGAGGTCGCTGTGTTTGAGCCATCAGAAGCA	GCCCAGGGTTTTCCCAGTCACGACGCATCAACGGTTTTGAGGCTGAATTTAACAAGAGTCAAACTTCCTTCCACTTGAGGAAACCCTCAGTCCATATAAGCGACACGGCTGAGTACTTCTGTGCTGTGAGTGCCTATAACACCGACAAGCTCATCTTTGGGACTGGGACCAGATTACAAGTCTTTCCAAATATCCAGAACCCTGACCCTGCCGTGTACCAGCTGAGAGACTCTAAAT
5688 NP136	5688	NP136	NP17-31	C	FL	TRBV4-2		TRBJ2-3	CASSQGGAGGLGTDTQYF	TRAV2	TRAJ47	CAVDRYGNKLVF																																			PNAS	GCCCAGGGTTTTCCCAGTCACGACCCTGAATGCCCCAACAGCTCTCACTTATTCCTTCACCTACACACCCTGCAGCCAGAAGACTCGGCCCTGTATCTCTGTGCCAGCAGCCAAGGGGGGGCGGGAGGGCTGGGCACAGATACGCAGTATTTTGGCCCAGGCACCCGGCTGACAGTGCTCGAGGACCTGAAAAACGTGTTCCCACCCGAGGTCGCTGTGTTTGAGCCATCAGAAGCA	GCCCAGGGTTTTCCCAGTCACGACACGATACAACATGACCTATGAACGGTTCTCTTCATCGCTGCTCATCCTCCAGGTGCGGGAGGCAGATGCTGCTGTTTACTACTGTGCTGTGGACCGATATGGAAACAAACTGGTCTTTGGCGCAGGAACCATTCTGAGAGTCAAGTCCTATATCCAGAACCCTGACCCTGCCGTGTACCAGCTGAGAGACTCTAAAT
5688 NP136	5688	NP136	NP17-31	C	FL	TRBV4-2		TRBJ2-3	CASSQGGAGGLGTDTQYF	TRAV2	TRAJ47	CAVDRYGNKLVF																																			PNAS	GCCCAGGGTTTTCCCAGTCACGACCCTGAATGCCCCAACAGCTCTCACTTATTCCTTCACCTACACACCCTGCAGCCAGAAGACTCGGCCCTGTATCTCTGTGCCAGCAGCCAAGGGGGGGCGGGAGGGCTGGGCACAGATACGCAGTATTTTGGCCCAGGCACCCGGCTGACAGTGCTCGAGGACCTGAAAAACGTGTTCCCACCCGAGGTCGCTGTGTTTGAGCCATCAGAAGCA	GCCCAGGGTTTTCCCAGTCACGACACGATACAACATGACCTATGAACGGTTCTCTTCATCGCTGCTCATCCTCCAGGTGCGGGAGGCAGATGCTGCTGTTTACTACTGTGCTGTGGACCGATATGGAAACAAACTGGTCTTTGGCGCAGGAACCATTCTGAGAGTCAAGTCCTATATCCAGAACCCTGACCCTGCCGTGTACCAGCTGAGAGACTCTAAAT
5688 NP136	5688	NP136	NP17-31	C	FL	TRBV4-2		TRBJ2-3	CASSQGGAGGLGTDTQYF	TRAV2	TRAJ47	CAVDRYGNKLVF																																			PNAS	GCCCAGGGTTTTCCCAGTCACGACCCTGAATGCCCCAACAGCTCTCACTTATTCCTTCACCTACACACCCTGCAGCCAGAAGACTCGGCCCTGTATCTCTGTGCCAGCAGCCAAGGGGGGGCGGGAGGGCTGGGCACAGATACGCAGTATTTTGGCCCAGGCACCCGGCTGACAGTGCTCGAGGACCTGAAAAACGTGTTCCCACCCGAGGTCGCTGTGTTTGAGCCATCAGAAGCA	GCCCAGGGTTTTCCCAGTCACGACACGATACAACATGACCTATGAACGGTTCTCTTCATCGCTGCTCATCCTCCAGGTGCGGGAGGCAGATGCTGCTGTTTACTACTGTGCTGTGGACCGATATGGAAACAAACTGGTCTTTGGCGCAGGAACCATTCTGAGAGTCAAGTCCTATATCCAGAACCCTGACCCTGCCGTGTACCAGCTGAGAGACTCTAAAT
5688 NP136	5688	NP136	NP17-31	C	FL	TRBV4-2		TRBJ2-3	CASSQGGAGGLGTDTQYF	TRAV2	TRAJ47	CAVDRYGNKLVF																																			PNAS	GCCCAGGGTTTTCCCAGTCACGACCCTGAATGCCCCAACAGCTCTCACTTATTCCTTCACCTACACACCCTGCAGCCAGAAGACTCGGCCCTGTATCTCTGTGCCAGCAGCCAAGGGGGGGCGGGAGGGCTGGGCACAGATACGCAGTATTTTGGCCCAGGCACCCGGCTGACAGTGCTCGAGGACCTGAAAAACGTGTTCCCACCCGAGGTCGCTGTGTTTGAGCCATCAGAAGCA	GCCCAGGGTTTTCCCAGTCACGACACGATACAACATGACCTATGAACGGTTCTCTTCATCGCTGCTCATCCTCCAGGTGCGGGAGGCAGATGCTGCTGTTTACTACTGTGCTGTGGACCGATATGGAAACAAACTGGTCTTTGGCGCAGGAACCATTCTGAGAGTCAAGTCCTATATCCAGAACCCTGACCCTGCCGTGTACCAGCTGAGAGACTCTAAAT
5688 NP136	5688	NP136	NP17-31	C	FL	TRBV7-9		TRBJ2-7	CASSHNYEQYF	TRAV8-1	TRAJ45		TRAV8-6	TRAJ34	CAVILYNTDKLIF																																PNAS	ACCCAGGGTTTTCCCAGTCACGACCTGCAGAGAGGCCTAAGGGATCTTTCTCCACCTTGGAGATCCAGCGCACAGAGCAGGGGGACTCGGCCATGTATCTCTGTGCCAGCAGCCACAATTACGAGCAGTACTTCGGGCCGGGCACCAGGCTCACGGTCACAGAGGACCTGAAAAACGTGTTCCCACCCGAGGTCGCTGTGTTTGAGCCATCAGAAGCA
5688 NP136	5688	NP136	NP17-31	C	FL	TRBV4-2		TRBJ2-3	CASSQGGAGGLGTDTQYF	TRAV2	TRAJ47	CAVDRYGNKLVF																																			PNAS	ACCCAGGGTTTTCCCAGTCACGACCCTGAATGCCCCAACAGCTCTCACTTATTCCTTCACCTACACACCCTGCAGCCAGAAGACTCGGCCCTGTATCTCTGTGCCAGCAGCCAAGGGGGGGCGGGAGGGCTGGGCACAGATACGCAGTATTTTGGCCCAGGCACCCGGCTGACAGTGCTCGAGGACCTGAAAAACGTGTTCCCACCCGAGGTCGCTGTGTTTGAGCCATCAGAAGCA	ACCCAGGGTTTTCCCAGTCACGACACGATACAACATGACCTATGAACGGTTCTCTTCATCGCTGCTCATCCTCCAGGTGCGGGAGGCAGATGCTGCTGTTTACTACTGTGCTGTGGACCGATATGGAAACAAACTGGTCTTTGGCGCAGGAACCATTCTGAGAGTCAAGTCCTATATCCAGAACCCTGACCCTGCCGTGTACCAGCTGAGAGACTCTAAAT
5688 NP136	5688	NP136	NP17-31	C	FL	TRBV7-9		TRBJ2-7	CASSHNYEQYF	TRAV8-6	TRAJ34	CAVILYNTDKLIF																																			PNAS	ACCCAGGGTTTTCCCAGTCACGACCTGCAGAGAGGCCTAAGGGATCTTTCTCCACCTTGGAGATCCAGCGCACAGAGCAGGGGGACTCGGCCATGTATCTCTGTGCCAGCAGCCACAATTACGAGCAGTACTTCGGGCCGGGCACCAGGCTCACGGTCACAGAGGACCTGAAAAACGTGTTCCCACCCGAGGTCGCTGTGTTTGAGCCATCAGAAGCA	ACCCAGGGTTTTCCCAGTCACGACGCATCAACGGTTTTGAGGCTGAATTTAACAAGAGTCAAACTTCCTTCCACTTGAGGAAACCCTCAGTCCATATAAGCGACACGGCTGAGTACTTCTGTGCTGTGATTCTTTATAACACCGACAAGCTCATCTTTGGGACTGGGACCAGATTACAAGTCTTTCCAAATATCCAGAACCCTGACCCTGCCGTGTACCAGCTGAGAGACTCTAAAT
5688 NP136	5688	NP136	NP17-31	C	FL	TRBV6-2		TRBJ1-5	CASSFLSGTGSQPQHF																																						PNAS	ACCCAGGGTTTTCCCAGTCACGACCCCTGATGGCTACAATGTCTCCAGATTAAAAAAACAGAATTTCCTGCTGGGGTTGGAGTCGGCTGCTCCCTCCCAAACATCTGTGTACTTCTGTGCCAGCAGTTTCCTGAGCGGGACAGGGAGTCAGCCCCAGCATTTTGGTGATGGGACTCGCCTCTCCATCCTAGAGGACCTGAACAAGGTGTTCCCACCCGAGGTCGCTGTGTTTGAGCCATCAGAAGCA
5688 NP136	5688	NP136	NP17-31	C	FL	TRBV4-2		TRBJ2-3	CASSQGGAGGLGTDTQYF	TRAV2	TRAJ47	CAVDRYGNKLVF																																			PNAS	ACCCAGGGTTTTCCCAGTCACGACCCTGAATGCCCCAACAGCTCTCACTTATTCCTTCACCTACACACCCTGCAGCCAGAAGACTCGGCCCTGTATCTCTGTGCCAGCAGCCAAGGGGGGGCGGGAGGGCTGGGCACAGATACGCAGTATTTTGGCCCAGGCACCCGGCTGACAGTGCTCGAGGACCTGAAAAACGTGTTCCCACCCGAGGTCGCTGTGTTTGAGCCATCAGAAGCA	ACCCAGGGTTTTCCCAGTCACGACACGATACAACATGACCTATGAACGGTTCTCTTCATCGCTGCTCATCCTCCAGGTGCGGGAGGCAGATGCTGCTGTTTACTACTGTGCTGTGGACCGATATGGAAACAAACTGGTCTTTGGCGCAGGAACCATTCTGAGAGTCAAGTCCTATATCCAGAACCCTGACCCTGCCGTGTACCAGCTGAGAGACTCTAAAT
5688 NP136	5688	NP136	NP17-31	C	FL	TRBV7-9		TRBJ2-7	CASSHNYEQYF																																						PNAS	ACCCAGGGTTTTCCCAGTCACGACCTGCAGAGAGGCCTAAGGGATCTTTCTCCACCTTGGAGATCCAGCGCACAGAGCAGGGGGACTCGGCCATGTATCTCTGTGCCAGCAGCCACAATTACGAGCAGTACTTCGGGCCGGGCACCAGGCTCACGGTCACAGAGGACCTGAAAAACGTGTTCCCACCCGAGGTCGCTGTGTTTGAGCCATCAGAAGCA
5688 NP136	5688	NP136	NP17-31	C	FL	TRBV7-9		TRBJ2-7	CASSHNYEQYF	TRAV8-1	TRAJ45		TRAV8-6	TRAJ34	CAVILYNTDKLIF																																PNAS	ACCCAGGGTTTTCCCAGTCACGACCTGCAGAGAGGCCTAAGGGATCTTTCTCCACCTTGGAGATCCAGCGCACAGAGCAGGGGGACTCGGCCATGTATCTCTGTGCCAGCAGCCACAATTACGAGCAGTACTTCGGGCCGGGCACCAGGCTCACGGTCACAGAGGACCTGAAAAACGTGTTCCCACCCGAGGTCGCTGTGTTTGAGCCATCAGAAGCA
5688 NP136	5688	NP136	NP17-31	C	FL					TRAV2	TRAJ47	CAVDRYGNKLVF																																			PNAS		ACCCAGGGTTTTCCCAGTCACGACACGATACAACATGACCTATGAACGGTTCTCTTCATCGCTGCTCATCCTCCAGGTGCGGGAGGCAGATGCTGCTGTTTACTACTGTGCTGTGGACCGATATGGAAACAAACTGGTCTTTGGCGCAGGAACCATTCTGAGAGTCAAGTCCTATATCCAGAACCCTGACCCTGCCGTGTACCAGCTGAGAGACTCTAAAT
5688 NP136	5688	NP136	NP17-31	C	FL	TRBV4-2		TRBJ2-3	CASSQGGAGGLGTDTQYF	TRAV2	TRAJ47	CAVDRYGNKLVF																																			PNAS	ACCCAGGGTTTTCCCAGTCACGACCCTGAATGCCCCAACAGCTCTCACTTATTCCTTCACCTACACACCCTGCAGCCAGAAGACTCGGCCCTGTATCTCTGTGCCAGCAGCCAAGGGGGGGCGGGAGGGCTGGGCACAGATACGCAGTATTTTGGCCCAGGCACCCGGCTGACAGTGCTCGAGGACCTGAAAAACGTGTTCCCACCCGAGGTCGCTGTGTTTGAGCCATCAGAAGCA	ACCCAGGGTTTTCCCAGTCACGACACGATACAACATGACCTATGAACGGTTCTCTTCATCGCTGCTCATCCTCCAGGTGCGGGAGGCAGATGCTGCTGTTTACTACTGTGCTGTGGACCGATATGGAAACAAACTGGTCTTTGGCGCAGGAACCATTCTGAGAGTCAAGTCCTATATCCAGAACCCTGACCCTGCCGTGTACCAGCTGAGAGACTCTAAAT
5688 NP136	5688	NP136	NP17-31	C	FL	TRBV4-2		TRBJ2-3	CASSQGGAGGLGTDTQYF	TRAV2	TRAJ47	CAVDRYGNKLVF																																			PNAS	ACCCAGGGTTTTCCCAGTCACGACCCTGAATGCCCCAACAGCTCTCACTTATTCCTTCACCTACACACCCTGCAGCCAGAAGACTCGGCCCTGTATCTCTGTGCCAGCAGCCAAGGGGGGGCGGGAGGGCTGGGCACAGATACGCAGTATTTTGGCCCAGGCACCCGGCTGACAGTGCTCGAGGACCTGAAAAACGTGTTCCCACCCGAGGTCGCTGTGTTTGAGCCATCAGAAGCA	ACCCAGGGTTTTCCCAGTCACGACACGATACAACATGACCTATGAACGGTTCTCTTCATCGCTGCTCATCCTCCAGGTGCGGGAGGCAGATGCTGCTGTTTACTACTGTGCTGTGGACCGATATGGAAACAAACTGGTCTTTGGCGCAGGAACCATTCTGAGAGTCAAGTCCTATATCCAGAACCCTGACCCTGCCGTGTACCAGCTGAGAGACTCTAAAT
5688 NP136	5688	NP136	NP17-31	C	FL	TRBV4-2		TRBJ2-3	CASSQGGAGGLGTDTQYF	TRAV2	TRAJ47	CAVDRYGNKLVF																																			PNAS	ACCCAGGGTTTTCCCAGTCACGACCCTGAATGCCCCAACAGCTCTCACTTATTCCTTCACCTACACACCCTGCAGCCAGAAGACTCGGCCCTGTATCTCTGTGCCAGCAGCCAAGGGGGGGCGGGAGGGCTGGGCACAGATACGCAGTATTTTGGCCCAGGCACCCGGCTGACAGTGCTCGAGGACCTGAAAAACGTGTTCCCACCCGAGGTCGCTGTGTTTGAGCCATCAGAAGCA	ACCCAGGGTTTTCCCAGTCACGACACGATACAACATGACCTATGAACGGTTCTCTTCATCGCTGCTCATCCTCCAGGTGCGGGAGGCAGATGCTGCTGTTTACTACTGTGCTGTGGACCGATATGGAAACAAACTGGTCTTTGGCGCAGGAACCATTCTGAGAGTCAAGTCCTATATCCAGAACCCTGACCCTGCCGTGTACCAGCTGAGAGACTCTAAAT
5688 NP136	5688	NP136	NP17-31	C	FL	TRBV7-9		TRBJ2-3	CASSHSTDTQYF	TRAV26-1	TRAJ39	CIVRVRPRPANNAGNMLTF	TRAV8-6	TRAJ34	CAVSAYNTDKLIF																																PNAS	AGCCAGGGTTTTCCCAGTCACGACCTGCAGAGAGGCCTAAGGGATCTTTCTCCACCTTGGAGATCCAGCGCACAGAGCAGGGGGACTCGGCCATGTATCTCTGTGCCAGCAGCCATAGCACAGATACGCAGTATTTTGGCCCAGGCACCCGGCTGACAGTGCTCGAGGACCTGAAAAACGTGTTCCCACCCGAGGTCGCTGTGTTTGAGCCATCAGAAGCA	AGCCAGGGTTTTCCCAGTCACGACCAGAAGACAGAAAGTCCAGCACCTTGATCCTGCCCCACGCTACGCTGAGAGACACTGCTGTGTACTATTGCATCGTCAGAGTCAGGCCCCGGCCCGCTAATAATGCAGGCAACATGCTCACCTTTGGAGGGGGAACAAGGTTAATGGTCAAACCCCATATCCAGAACCCTGACCCTGCCGTGTACCAGCTGAGAGACTCTAAAT
5688 NP136	5688	NP136	NP17-31	C	FL	TRBV4-2		TRBJ2-3	CASSQGGAGGLGTDTQYF	TRAV2	TRAJ47	CAVDRYGNKLVF																																			PNAS	AGCCAGGGTTTTCCCAGTCACGACCCTGAATGCCCCAACAGCTCTCACTTATTCCTTCACCTACACACCCTGCAGCCAGAAGACTCGGCCCTGTATCTCTGTGCCAGCAGCCAAGGGGGGGCGGGAGGGCTGGGCACAGATACGCAGTATTTTGGCCCAGGCACCCGGCTGACAGTGCTCGAGGACCTGAAAAACGTGTTCCCACCCGAGGTCGCTGTGTTTGAGCCATCAGAAGCA	AGCCAGGGTTTTCCCAGTCACGACACGATACAACATGACCTATGAACGGTTCTCTTCATCGCTGCTCATCCTCCAGGTGCGGGAGGCAGATGCTGCTGTTTACTACTGTGCTGTGGACCGATATGGAAACAAACTGGTCTTTGGCGCAGGAACCATTCTGAGAGTCAAGTCCTATATCCAGAACCCTGACCCTGCCGTGTACCAGCTGAGAGACTCTAAAT
5688 NP136	5688	NP136	NP17-31	C	FL	TRBV4-2		TRBJ2-3	CASSQGGAGGLGTDTQYF	TRAV2	TRAJ47	CAVDRYGNKLVF																																			PNAS	AGCCAGGGTTTTCCCAGTCACGACCCTGAATGCCCCAACAGCTCTCACTTATTCCTTCACCTACACACCCTGCAGCCAGAAGACTCGGCCCTGTATCTCTGTGCCAGCAGCCAAGGGGGGGCGGGAGGGCTGGGCACAGATACGCAGTATTTTGGCCCAGGCACCCGGCTGACAGTGCTCGAGGACCTGAAAAACGTGTTCCCACCCGAGGTCGCTGTGTTTGAGCCATCAGAAGCA	AGCCAGGGTTTTCCCAGTCACGACACGATACAACATGACCTATGAACGGTTCTCTTCATCGCTGCTCATCCTCCAGGTGCGGGAGGCAGATGCTGCTGTTTACTACTGTGCTGTGGACCGATATGGAAACAAACTGGTCTTTGGCGCAGGAACCATTCTGAGAGTCAAGTCCTATATCCAGAACCCTGACCCTGCCGTGTACCAGCTGAGAGACTCTAAAT
5688 NP136	5688	NP136	NP17-31	C	FL	TRBV7-9		TRBJ2-7	CASSHNYEQYF	TRAV8-6	TRAJ34	CAVILYNTDKLIF																																			PNAS	AGCCAGGGTTTTCCCAGTCACGACCTGCAGAGAGGCCTAAGGGATCTTTCTCCACCTTGGAGATCCAGCGCACAGAGCAGGGGGACTCGGCCATGTATCTCTGTGCCAGCAGCCACAATTACGAGCAGTACTTCGGGCCGGGCACCAGGCTCACGGTCACAGAGGACCTGAAAAACGTGTTCCCACCCGAGGTCGCTGTGTTTGAGCCATCAGAAGCA	AGCCAGGGTTTTCCCAGTCACGACGCATCAACGGTTTTGAGGCTGAATTTAACAAGAGTCAAACTTCCTTCCACTTGAGGAAACCCTCAGTCCATATAAGCGACACGGCTGAGTACTTCTGTGCTGTGATTCTTTATAACACCGACAAGCTCATCTTTGGGACTGGGACCAGATTACAAGTCTTTCCAAATATCCAGAACCCTGACCCTGCCGTGTACCAGCTGAGAGACTCTAAAT
5688 NP136	5688	NP136	NP17-31	C	FL	TRBV7-9		TRBJ2-7	CASSHNYEQYF	TRAV8-1	TRAJ45		TRAV8-6	TRAJ34	CAVILYNTDKLIF																																PNAS	AGCCAGGGTTTTCCCAGTCACGACCTGCAGAGAGGCCTAAGGGATCTTTCTCCACCTTGGAGATCCAGCGCACAGAGCAGGGGGACTCGGCCATGTATCTCTGTGCCAGCAGCCACAATTACGAGCAGTACTTCGGGCCGGGCACCAGGCTCACGGTCACAGAGGACCTGAAAAACGTGTTCCCACCCGAGGTCGCTGTGTTTGAGCCATCAGAAGCA
5688 NP136	5688	NP136	NP17-31	C	FL	TRBV4-2		TRBJ2-3	CASSQGGAGGLGTDTQYF	TRAV2	TRAJ47	CAVDRYGNKLVF																																			PNAS	AGCCAGGGTTTTCCCAGTCACGACCCTGAATGCCCCAACAGCTCTCACTTATTCCTTCACCTACACACCCTGCAGCCAGAAGACTCGGCCCTGTATCTCTGTGCCAGCAGCCAAGGGGGGGCGGGAGGGCTGGGCACAGATACGCAGTATTTTGGCCCAGGCACCCGGCTGACAGTGCTCGAGGACCTGAAAAACGTGTTCCCACCCGAGGTCGCTGTGTTTGAGCCATCAGAAGCA	AGCCAGGGTTTTCCCAGTCACGACACGATACAACATGACCTATGAACGGTTCTCTTCATCGCTGCTCATCCTCCAGGTGCGGGAGGCAGATGCTGCTGTTTACTACTGTGCTGTGGACCGATATGGAAACAAACTGGTCTTTGGCGCAGGAACCATTCTGAGAGTCAAGTCCTATATCCAGAACCCTGACCCTGCCGTGTACCAGCTGAGAGACTCTAAAT
5688 NP136	5688	NP136	NP17-31	C	FL	TRBV4-2		TRBJ2-3	CASSQGGAGGLGTDTQYF	TRAV2	TRAJ47	CAVDRYGNKLVF																																			PNAS	AGCCAGGGTTTTCCCAGTCACGACCCTGAATGCCCCAACAGCTCTCACTTATTCCTTCACCTACACACCCTGCAGCCAGAAGACTCGGCCCTGTATCTCTGTGCCAGCAGCCAAGGGGGGGCGGGAGGGCTGGGCACAGATACGCAGTATTTTGGCCCAGGCACCCGGCTGACAGTGCTCGAGGACCTGAAAAACGTGTTCCCACCCGAGGTCGCTGTGTTTGAGCCATCAGAAGCA	AGCCAGGGTTTTCCCAGTCACGACACGATACAACATGACCTATGAACGGTTCTCTTCATCGCTGCTCATCCTCCAGGTGCGGGAGGCAGATGCTGCTGTTTACTACTGTGCTGTGGACCGATATGGAAACAAACTGGTCTTTGGCGCAGGAACCATTCTGAGAGTCAAGTCCTATATCCAGAACCCTGACCCTGCCGTGTACCAGCTGAGAGACTCTAAAT
5688 NP136	5688	NP136	NP17-31	C	FL	TRBV7-9		TRBJ2-7	CASSHNYEQYF	TRAV8-1	TRAJ45		TRAV8-6	TRAJ34	CAVILYNTDKLIF																																PNAS	AGCCAGGGTTTTCCCAGTCACGACCTGCAGAGAGGCCTAAGGGATCTTTCTCCACCTTGGAGATCCAGCGCACAGAGCAGGGGGACTCGGCCATGTATCTCTGTGCCAGCAGCCACAATTACGAGCAGTACTTCGGGCCGGGCACCAGGCTCACGGTCACAGAGGACCTGAAAAACGTGTTCCCACCCGAGGTCGCTGTGTTTGAGCCATCAGAAGCA
5688 NP136	5688	NP136	NP17-31	C	FL					TRAV2	TRAJ47	CAVDRYGNKLVF																																			PNAS		AGCCAGGGTTTTCCCAGTCACGACACGATACAACATGACCTATGAACGGTTCTCTTCATCGCTGCTCATCCTCCAGGTGCGGGAGGCAGATGCTGCTGTTTACTACTGTGCTGTGGACCGATATGGAAACAAACTGGTCTTTGGCGCAGGAACCATTCTGAGAGTCAAGTCCTATATCCAGAACCCTGACCCTGCCGTGTACCAGCTGAGAGACTCTAAAT
5688 NP136	5688	NP136	NP17-31	C	FL					TRAV2	TRAJ47	CAVDRYGNKLVF																																			PNAS		AGCCAGGGTTTTCCCAGTCACGACACGATACAACATGACCTATGAACGGTTCTCTTCATCGCTGCTCATCCTCCAGGTGCGGGAGGCAGATGCTGCTGTTTACTACTGTGCTGTGGACCGATATGGAAACAAACTGGTCTTTGGCGCAGGAACCATTCTGAGAGTCAAGTCCTATATCCAGAACCCTGACCCTGCCGTGTACCAGCTGAGAGACTCTAAAT
5688 NP136	5688	NP136	NP17-31	C	FL	TRBV7-9		TRBJ2-7	CASSHNYEQYF	TRAV8-1	TRAJ45		TRAV8-6	TRAJ34	CAVILYNTDKLIF																																PNAS	AGCCAGGGTTTTCCCAGTCACGACCTGCAGAGAGGCCTAAGGGATCTTTCTCCACCTTGGAGATCCAGCGCACAGAGCAGGGGGACTCGGCCATGTATCTCTGTGCCAGCAGCCACAATTACGAGCAGTACTTCGGGCCGGGCACCAGGCTCACGGTCACAGAGGACCTGAAAAACGTGTTCCCACCCGAGGTCGCTGTGTTTGAGCCATCAGAAGCA
5688 NP136	5688	NP136	NP17-31	C	FL	TRBV7-9		TRBJ2-7	CASSHNYEQYF	TRAV8-6	TRAJ34	CAVILYNTDKLIF																																			PNAS	ATCCAGGGTTTTCCCAGTCACGACCTGCAGAGAGGCCTAAGGGATCTTTCTCCACCTTGGAGATCCAGCGCACAGAGCAGGGGGACTCGGCCATGTATCTCTGTGCCAGCAGCCACAATTACGAGCAGTACTTCGGGCCGGGCACCAGGCTCACGGTCACAGAGGACCTGAAAAACGTGTTCCCACCCGAGGTCGCTGTGTTTGAGCCATCAGAAGCA	ATCCAGGGTTTTCCCAGTCACGACGCATCAACGGTTTTGAGGCTGAATTTAACAAGAGTCAAACTTCCTTCCACTTGAGGAAACCCTCAGTCCATATAAGCGACACGGCTGAGTACTTCTGTGCTGTGATTCTTTATAACACCGACAAGCTCATCTTTGGGACTGGGACCAGATTACAAGTCTTTCCAAATATCCAGAACCCTGACCCTGCCGTGTACCAGCTGAGAGACTCTAAAT
5688 NP136	5688	NP136	NP17-31	C	FL	TRBV4-2		TRBJ2-3	CASSQGGAGGLGTDTQYF	TRAV2	TRAJ47	CAVDRYGNKLVF																																			PNAS	ATCCAGGGTTTTCCCAGTCACGACCCTGAATGCCCCAACAGCTCTCACTTATTCCTTCACCTACACACCCTGCAGCCAGAAGACTCGGCCCTGTATCTCTGTGCCAGCAGCCAAGGGGGGGCGGGAGGGCTGGGCACAGATACGCAGTATTTTGGCCCAGGCACCCGGCTGACAGTGCTCGAGGACCTGAAAAACGTGTTCCCACCCGAGGTCGCTGTGTTTGAGCCATCAGAAGCA	ATCCAGGGTTTTCCCAGTCACGACACGATACAACATGACCTATGAACGGTTCTCTTCATCGCTGCTCATCCTCCAGGTGCGGGAGGCAGATGCTGCTGTTTACTACTGTGCTGTGGACCGATATGGAAACAAACTGGTCTTTGGCGCAGGAACCATTCTGAGAGTCAAGTCCTATATCCAGAACCCTGACCCTGCCGTGTACCAGCTGAGAGACTCTAAAT
5688 NP136	5688	NP136	NP17-31	C	FL					TRAV2	TRAJ47	CAVDRYGNKLVF	TRAV27	TRAJ26	CGDQNFVF																																PNAS		ATCCAGGGTTTTCCCAGTCACGACACGATACAACATGACCTATGAACGGTTCTCTTCATCGCTGCTCATCCTCCAGGTGCGGGAGGCAGATGCTGCTGTTTACTACTGTGCTGTGGACCGATATGGAAACAAACTGGTCTTTGGCGCAGGAACCATTCTGAGAGTCAAGTCCTATATCCAGAACCCTGACCCTGCCGTGTACCAGCTGAGAGACTCTAAAT
5688 NP136	5688	NP136	NP17-31	C	FL	TRBV4-2		TRBJ2-3	CASSQGGAGGLGTDTQYF	TRAV2	TRAJ47	CAVDRYGNKLVF																																			PNAS	ATCCAGGGTTTTCCCAGTCACGACCCTGAATGCCCCAACAGCTCTCACTTATTCCTTCACCTACACACCCTGCAGCCAGAAGACTCGGCCCTGTATCTCTGTGCCAGCAGCCAAGGGGGGGCGGGAGGGCTGGGCACAGATACGCAGTATTTTGGCCCAGGCACCCGGCTGACAGTGCTCGAGGACCTGAAAAACGTGTTCCCACCCGAGGTCGCTGTGTTTGAGCCATCAGAAGCA	ATCCAGGGTTTTCCCAGTCACGACACGATACAACATGACCTATGAACGGTTCTCTTCATCGCTGCTCATCCTCCAGGTGCGGGAGGCAGATGCTGCTGTTTACTACTGTGCTGTGGACCGATATGGAAACAAACTGGTCTTTGGCGCAGGAACCATTCTGAGAGTCAAGTCCTATATCCAGAACCCTGACCCTGCCGTGTACCAGCTGAGAGACTCTAAAT
5688 NP136	5688	NP136	NP17-31	C	FL	TRBV7-9		TRBJ2-3	CASSHSTDTQYF	TRAV26-1	TRAJ39	CIVRVRPRPANNAGNMLTF																																			PNAS	ATCCAGGGTTTTCCCAGTCACGACCTGCAGAGAGGCCTAAGGGATCTTTCTCCACCTTGGAGATCCAGCGCACAGAGCAGGGGGACTCGGCCATGTATCTCTGTGCCAGCAGCCATAGCACAGATACGCAGTATTTTGGCCCAGGCACCCGGCTGACAGTGCTCGAGGACCTGAAAAACGTGTTCCCACCCGAGGTCGCTGTGTTTGAGCCATCAGAAGCA	ATCCAGGGTTTTCCCAGTCACGACCAGAAGACAGAAAGTCCAGCACCTTGATCCTGCCCCACGCTACGCTGAGAGACACTGCTGTGTACTATTGCATCGTCAGAGTCAGGCCCCGGCCCGCTAATAATGCAGGCAACATGCTCACCTTTGGAGGGGGAACAAGGTTAATGGTCAAACCCCATATCCAGAACCCTGACCCTGCCGTGTACCAGCTGAGAGACTCTAAAT
5688 NP136	5688	NP136	NP17-31	C	FL					TRAV2	TRAJ47	CAVDRYGNKLVF																																			PNAS		ATCCAGGGTTTTCCCAGTCACGACACGATACAACATGACCTATGAACGGTTCTCTTCATCGCTGCTCATCCTCCAGGTGCGGGAGGCAGATGCTGCTGTTTACTACTGTGCTGTGGACCGATATGGAAACAAACTGGTCTTTGGCGCAGGAACCATTCTGAGAGTCAAGTCCTATATCCAGAACCCTGACCCTGCCGTGTACCAGCTGAGAGACTCTAAAT
5688 NP136	5688	NP136	NP17-31	C	FL	TRBV5-1		TRBJ1-5	CASSEGTDSNQPQHF	TRAV10	TRAJ41	CVVSEGGYALNF	TRAV4	TRAJ38	CLVVRAGAGNNRKLIW																																PNAS	ATCCAGGGTTTTCCCAGTCACGACGCTCTGAGATGAATGTGAGTGCCTTGGAGCTGGGGGACTCGGCCCTTTATCTTTGCGCCAGCAGCGAAGGGACCGATAGCAATCAGCCCCAGCATTTTGGTGATGGGACTCGACTCTCCATCCTAGAGGACCTGAACAAGGTGTTCCCACCCGAGGTCGCTGTGTTTGAGCCATCAGAAGCA	ATCCAGGGTTTTCCCAGTCACGACTACAGCAACTCTGGATGCAGACACAAAGCAAAGCTCTCTGCACATCACAGCCTCCCAGCTCAGCGATTCAGCCTCCTACATCTGTGTGGTGAGCGAAGGCGGGTATGCACTCAACTTCGGCAAAGGCACCTCGCTGTTGGTCACACCCCATATCCAGAACCCTGACCCTGCCGTGTACCAGCTGAGAGACTCTAAAT
5688 NP136	5688	NP136	NP17-31	C	FL	TRBV7-9		TRBJ2-3	CASSHSTDTQYF	TRAV26-1	TRAJ39	CIVRVRPRPANNAGNMLTF	TRAV8-6	TRAJ34	CAVSAYNTDKLIF																																PNAS	ATCCAGGGTTTTCCCAGTCACGACCTGCAGAGAGGCCTAAGGGATCTTTCTCCACCTTGGAGATCCAGCGCACAGAGCAGGGGGACTCGGCCATGTATCTCTGTGCCAGCAGCCATAGCACAGATACGCAGTATTTTGGCCCAGGCACCCGGCTGACAGTGCTCGAGGACCTGAAAAACGTGTTCCCACCCGAGGTCGCTGTGTTTGAGCCATCAGAAGCA	ATCCAGGGTTTTCCCAGTCACGACCAGAAGACAGAAAGTCCAGCACCTTGATCCTGCCCCACGCTACGCTGAGAGACACTGCTGTGTACTATTGCATCGTCAGAGTCAGGCCCCGGCCCGCTAATAATGCAGGCAACATGCTCACCTTTGGAGGGGGAACAAGGTTAATGGTCAAACCCCATATCCAGAACCCTGACCCTGCCGTGTACCAGCTGAGAGACTCTAAAT
5688 NP136	5688	NP136	NP17-31	C	FL	TRBV7-9		TRBJ2-7	CASSHNYEQYF	TRAV8-6	TRAJ34	CAVILYNTDKLIF																																			PNAS	ATCCAGGGTTTTCCCAGTCACGACCTGCAGAGAGGCCTAAGGGATCTTTCTCCACCTTGGAGATCCAGCGCACAGAGCAGGGGGACTCGGCCATGTATCTCTGTGCCAGCAGCCACAATTACGAGCAGTACTTCGGGCCGGGCACCAGGCTCACGGTCACAGAGGACCTGAAAAACGTGTTCCCACCCGAGGTCGCTGTGTTTGAGCCATCAGAAGCA	ATCCAGGGTTTTCCCAGTCACGACGCATCAACGGTTTTGAGGCTGAATTTAACAAGAGTCAAACTTCCTTCCACTTGAGGAAACCCTCAGTCCATATAAGCGACACGGCTGAGTACTTCTGTGCTGTGATTCTTTATAACACCGACAAGCTCATCTTTGGGACTGGGACCAGATTACAAGTCTTTCCAAATATCCAGAACCCTGACCCTGCCGTGTACCAGCTGAGAGACTCTAAAT
5688 NP136	5688	NP136	NP17-31	C	FL	TRBV4-2		TRBJ2-3	CASSQGGAGGLGTDTQYF	TRAV2	TRAJ47	CAVDRYGNKLVF																																			PNAS	ATCCAGGGTTTTCCCAGTCACGACCCTGAATGCCCCAACAGCTCTCACTTATTCCTTCACCTACACACCCTGCAGCCAGAAGACTCGGCCCTGTATCTCTGTGCCAGCAGCCAAGGGGGGGCGGGAGGGCTGGGCACAGATACGCAGTATTTTGGCCCAGGCACCCGGCTGACAGTGCTCGAGGACCTGAAAAACGTGTTCCCACCCGAGGTCGCTGTGTTTGAGCCATCAGAAGCA	ATCCAGGGTTTTCCCAGTCACGACACGATACAACATGACCTATGAACGGTTCTCTTCATCGCTGCTCATCCTCCAGGTGCGGGAGGCAGATGCTGCTGTTTACTACTGTGCTGTGGACCGATATGGAAACAAACTGGTCTTTGGCGCAGGAACCATTCTGAGAGTCAAGTCCTATATCCAGAACCCTGACCCTGCCGTGTACCAGCTGAGAGACTCTAAAT
5688 NP136	5688	NP136	NP17-31	C	FL	TRBV28		TRBJ2-3	CASSRASGFSTDTQYF																																						PNAS	ATCCAGGGTTTTCCCAGTCACGACGGGGTACAGTGTCTCTAGAGAGAAGAAGGAGCGCTTCTCCCTGATTCTGGAGTCCGCCAGCACCAACCAGACATCTATGTACCTCTGTGCCAGCAGTAGGGCATCGGGATTTAGCACAGATACGCAGTATTTTGGCCCAGGCACCCGGCTGACAGTGCTCGAGGACCTGAAAAACGTGTTCCCACCCGAGGTCGCTGTGTTTGAGCCATCAGAAGCA
5688 NP136	5688	NP136	NP17-31	C	FL	TRBV4-2		TRBJ2-3	CASSQGGAGGLGTDTQYF	TRAV2	TRAJ47	CAVDRYGNKLVF																																			PNAS	GGCCAGGGTTTTCCCAGTCACGACCCTGAATGCCCCAACAGCTCTCACTTATTCCTTCACCTACACACCCTGCAGCCAGAAGACTCGGCCCTGTATCTCTGTGCCAGCAGCCAAGGGGGGGCGGGAGGGCTGGGCACAGATACGCAGTATTTTGGCCCAGGCACCCGGCTGACAGTGCTCGAGGACCTGAAAAACGTGTTCCCACCCGAGGTCGCTGTGTTTGAGCCATCAGAAGCA	GGCCAGGGTTTTCCCAGTCACGACACGATACAACATGACCTATGAACGGTTCTCTTCATCGCTGCTCATCCTCCAGGTGCGGGAGGCAGATGCTGCTGTTTACTACTGTGCTGTGGACCGATATGGAAACAAACTGGTCTTTGGCGCAGGAACCATTCTGAGAGTCAAGTCCTATATCCAGAACCCTGACCCTGCCGTGTACCAGCTGAGAGACTCTAAAT
5688 NP136	5688	NP136	NP17-31	C	FL	TRBV4-2		TRBJ2-3	CASSQGGAGGLGTDTQYF	TRAV2	TRAJ47	CAVDRYGNKLVF																																			PNAS	GGCCAGGGTTTTCCCAGTCACGACCCTGAATGCCCCAACAGCTCTCACTTATTCCTTCACCTACACACCCTGCAGCCAGAAGACTCGGCCCTGTATCTCTGTGCCAGCAGCCAAGGGGGGGCGGGAGGGCTGGGCACAGATACGCAGTATTTTGGCCCAGGCACCCGGCTGACAGTGCTCGAGGACCTGAAAAACGTGTTCCCACCCGAGGTCGCTGTGTTTGAGCCATCAGAAGCA	GGCCAGGGTTTTCCCAGTCACGACACGATACAACATGACCTATGAACGGTTCTCTTCATCGCTGCTCATCCTCCAGGTGCGGGAGGCAGATGCTGCTGTTTACTACTGTGCTGTGGACCGATATGGAAACAAACTGGTCTTTGGCGCAGGAACCATTCTGAGAGTCAAGTCCTATATCCAGAACCCTGACCCTGCCGTGTACCAGCTGAGAGACTCTAAAT
5688 NP136	5688	NP136	NP17-31	C	FL	TRBV4-2		TRBJ2-3	CASSQGGAGGLGTDTQYF	TRAV2	TRAJ47	CAVDRYGNKLVF																																			PNAS	GGCCAGGGTTTTCCCAGTCACGACCCTGAATGCCCCAACAGCTCTCACTTATTCCTTCACCTACACACCCTGCAGCCAGAAGACTCGGCCCTGTATCTCTGTGCCAGCAGCCAAGGGGGGGCGGGAGGGCTGGGCACAGATACGCAGTATTTTGGCCCAGGCACCCGGCTGACAGTGCTCGAGGACCTGAAAAACGTGTTCCCACCCGAGGTCGCTGTGTTTGAGCCATCAGAAGCA	GGCCAGGGTTTTCCCAGTCACGACACGATACAACATGACCTATGAACGGTTCTCTTCATCGCTGCTCATCCTCCAGGTGCGGGAGGCAGATGCTGCTGTTTACTACTGTGCTGTGGACCGATATGGAAACAAACTGGTCTTTGGCGCAGGAACCATTCTGAGAGTCAAGTCCTATATCCAGAACCCTGACCCTGCCGTGTACCAGCTGAGAGACTCTAAAT
5688 NP136	5688	NP136	NP17-31	C	FL	TRBV4-2		TRBJ2-3	CASSQGGAGGLGTDTQYF	TRAV2	TRAJ47	CAVDRYGNKLVF																																			PNAS	GGCCAGGGTTTTCCCAGTCACGACCCTGAATGCCCCAACAGCTCTCACTTATTCCTTCACCTACACACCCTGCAGCCAGAAGACTCGGCCCTGTATCTCTGTGCCAGCAGCCAAGGGGGGGCGGGAGGGCTGGGCACAGATACGCAGTATTTTGGCCCAGGCACCCGGCTGACAGTGCTCGAGGACCTGAAAAACGTGTTCCCACCCGAGGTCGCTGTGTTTGAGCCATCAGAAGCA	GGCCAGGGTTTTCCCAGTCACGACACGATACAACATGACCTATGAACGGTTCTCTTCATCGCTGCTCATCCTCCAGGTGCGGGAGGCAGATGCTGCTGTTTACTACTGTGCTGTGGACCGATATGGAAACAAACTGGTCTTTGGCGCAGGAACCATTCTGAGAGTCAAGTCCTATATCCAGAACCCTGACCCTGCCGTGTACCAGCTGAGAGACTCTAAAT
5688 NP136	5688	NP136	NP17-31	C	FL	TRBV7-9		TRBJ2-7	CASSHNYEQYF	TRAV8-6	TRAJ34	CAVILYNTDKLIF																																			PNAS	GGCCAGGGTTTTCCCAGTCACGACCTGCAGAGAGGCCTAAGGGATCTTTCTCCACCTTGGAGATCCAGCGCACAGAGCAGGGGGACTCGGCCATGTATCTCTGTGCCAGCAGCCACAATTACGAGCAGTACTTCGGGCCGGGCACCAGGCTCACGGTCACAGAGGACCTGAAAAACGTGTTCCCACCCGAGGTCGCTGTGTTTGAGCCATCAGAAGCA	GGCCAGGGTTTTCCCAGTCACGACGCATCAACGGTTTTGAGGCTGAATTTAACAAGAGTCAAACTTCCTTCCACTTGAGGAAACCCTCAGTCCATATAAGCGACACGGCTGAGTACTTCTGTGCTGTGATTCTTTATAACACCGACAAGCTCATCTTTGGGACTGGGACCAGATTACAAGTCTTTCCAAATATCCAGAACCCTGACCCTGCCGTGTACCAGCTGAGAGACTCTAAAT
5688 NP136	5688	NP136	NP17-31	C	FL	TRBV7-9		TRBJ2-3	CASSHSTDTQYF	TRAV26-1	TRAJ39	CIVRVRPRPANNAGNMLTF	TRAV8-6	TRAJ34	CAVSAYNTDKLIF																																PNAS	GGCCAGGGTTTTCCCAGTCACGACCTGCAGAGAGGCCTAAGGGATCTTTCTCCACCTTGGAGATCCAGCGCACAGAGCAGGGGGACTCGGCCATGTATCTCTGTGCCAGCAGCCATAGCACAGATACGCAGTATTTTGGCCCAGGCACCCGGCTGACAGTGCTCGAGGACCTGAAAAACGTGTTCCCACCCGAGGTCGCTGTGTTTGAGCCATCAGAAGCA	GGCCAGGGTTTTCCCAGTCACGACCAGAAGACAGAAAGTCCAGCACCTTGATCCTGCCCCACGCTACGCTGAGAGACACTGCTGTGTACTATTGCATCGTCAGAGTCAGGCCCCGGCCCGCTAATAATGCAGGCAACATGCTCACCTTTGGAGGGGGAACAAGGTTAATGGTCAAACCCCATATCCAGAACCCTGACCCTGCCGTGTACCAGCTGAGAGACTCTAAAT
5688 NP136	5688	NP136	NP17-31	C	FL					TRAV2	TRAJ47	CAVDRYGNKLVF																																			PNAS		GGCCAGGGTTTTCCCAGTCACGACACGATACAACATGACCTATGAACGGTTCTCTTCATCGCTGCTCATCCTCCAGGTGCGGGAGGCAGATGCTGCTGTTTACTACTGTGCTGTGGACCGATATGGAAACAAACTGGTCTTTGGCGCAGGAACCATTCTGAGAGTCAAGTCCTATATCCAGAACCCTGACCCTGCCGTGTACCAGCTGAGAGACTCTAAAT
5688 NP136	5688	NP136	NP17-31	C	FL					TRAV2	TRAJ47	CAVDRYGNKLVF	TRAV26-1	TRAJ39	CIVRVRPRPANNAGNMLTF																																PNAS		GGCCAGGGTTTTCCCAGTCACGACACGATACAACATGACCTATGAACGGTTCTCTTCATCGCTGCTCATCCTCCAGGTGCGGGAGGCAGATGCTGCTGTTTACTACTGTGCTGTGGACCGATATGGAAACAAACTGGTCTTTGGCGCAGGAACCATTCTGAGAGTCAAGTCCTATATCCAGAACCCTGACCCTGCCGTGTACCAGCTGAGAGACTCTAAAT
5688 NP136	5688	NP136	NP17-31	C	FL	TRBV4-2		TRBJ2-3	CASSQGGAGGLGTDTQYF	TRAV2	TRAJ47	CAVDRYGNKLVF																																			PNAS	GGCCAGGGTTTTCCCAGTCACGACCCTGAATGCCCCAACAGCTCTCACTTATTCCTTCACCTACACACCCTGCAGCCAGAAGACTCGGCCCTGTATCTCTGTGCCAGCAGCCAAGGGGGGGCGGGAGGGCTGGGCACAGATACGCAGTATTTTGGCCCAGGCACCCGGCTGACAGTGCTCGAGGACCTGAAAAACGTGTTCCCACCCGAGGTCGCTGTGTTTGAGCCATCAGAAGCA	GGCCAGGGTTTTCCCAGTCACGACACGATACAACATGACCTATGAACGGTTCTCTTCATCGCTGCTCATCCTCCAGGTGCGGGAGGCAGATGCTGCTGTTTACTACTGTGCTGTGGACCGATATGGAAACAAACTGGTCTTTGGCGCAGGAACCATTCTGAGAGTCAAGTCCTATATCCAGAACCCTGACCCTGCCGTGTACCAGCTGAGAGACTCTAAAT
5688 NP136	5688	NP136	NP17-31	C	FL	TRBV7-9		TRBJ2-7	CASSHNYEQYF	TRAV8-6	TRAJ34	CAVILYNTDKLIF																																			PNAS	GGCCAGGGTTTTCCCAGTCACGACCTGCAGAGAGGCCTAAGGGATCTTTCTCCACCTTGGAGATCCAGCGCACAGAGCAGGGGGACTCGGCCATGTATCTCTGTGCCAGCAGCCACAATTACGAGCAGTACTTCGGGCCGGGCACCAGGCTCACGGTCACAGAGGACCTGAAAAACGTGTTCCCACCCGAGGTCGCTGTGTTTGAGCCATCAGAAGCA	GGCCAGGGTTTTCCCAGTCACGACGCATCAACGGTTTTGAGGCTGAATTTAACAAGAGTCAAACTTCCTTCCACTTGAGGAAACCCTCAGTCCATATAAGCGACACGGCTGAGTACTTCTGTGCTGTGATTCTTTATAACACCGACAAGCTCATCTTTGGGACTGGGACCAGATTACAAGTCTTTCCAAATATCCAGAACCCTGACCCTGCCGTGTACCAGCTGAGAGACTCTAAAT
5688 NP136	5688	NP136	NP17-31	C	FL	TRBV7-9		TRBJ2-7	CASSHNYEQYF	TRAV8-6	TRAJ34	CAVILYNTDKLIF																																			PNAS	GGCCAGGGTTTTCCCAGTCACGACCTGCAGAGAGGCCTAAGGGATCTTTCTCCACCTTGGAGATCCAGCGCACAGAGCAGGGGGACTCGGCCATGTATCTCTGTGCCAGCAGCCACAATTACGAGCAGTACTTCGGGCCGGGCACCAGGCTCACGGTCACAGAGGACCTGAAAAACGTGTTCCCACCCGAGGTCGCTGTGTTTGAGCCATCAGAAGCA	GGCCAGGGTTTTCCCAGTCACGACGCATCAACGGTTTTGAGGCTGAATTTAACAAGAGTCAAACTTCCTTCCACTTGAGGAAACCCTCAGTCCATATAAGCGACACGGCTGAGTACTTCTGTGCTGTGATTCTTTATAACACCGACAAGCTCATCTTTGGGACTGGGACCAGATTACAAGTCTTTCCAAATATCCAGAACCCTGACCCTGCCGTGTACCAGCTGAGAGACTCTAAAT
5688 NP136	5688	NP136	NP17-31	C	FL	TRBV7-9		TRBJ2-3	CASSHSTDTQYF	TRAV8-6	TRAJ34	CAVSAYNTDKLIF																																			PNAS	GGCCAGGGTTTTCCCAGTCACGACCTGCAGAGAGGCCTAAGGGATCTTTCTCCACCTTGGAGATCCAGCGCACAGAGCAGGGGGACTCGGCCATGTATCTCTGTGCCAGCAGCCACAGCACAGATACGCAGTATTTTGGCCCAGGCACCCGGCTGACAGTGCTCGAGGACCTGAAAAACGTGTTCCCACCCGAGGTCGCTGTGTTTGAGCCATCAGAAGCA	GGCCAGGGTTTTCCCAGTCACGACGCATCAACGGTTTTGAGGCTGAATTTAACAAGAGTCAAACTTCCTTCCACTTGAGGAAACCCTCAGTCCATATAAGCGACACGGCTGAGTACTTCTGTGCTGTGAGTGCCTATAACACCGACAAGCTCATCTTTGGGACTGGGACCAGATTACAAGTCTTTCCAAATATCCAGAACCCTGACCCTGCCGTGTACCAGCTGAGAGACTCTAAAT
5688 NP136	5688	NP136	NP17-31	C	FL	TRBV7-9		TRBJ2-7	CASSHNYEQYF	TRAV8-6	TRAJ34	CAVILYNTDKLIF																																			PNAS	AGCCAGGGTTTTCCCAGTCACGACCTGCAGAGAGGCCTAAGGGATCTTTCTCCACCTTGGAGATCCAGCGCACAGAGCAGGGGGACTCGGCCATGTATCTCTGTGCCAGCAGCCACAATTACGAGCAGTACTTCGGGCCGGGCACCAGGCTCACGGTCACAGAGGACCTGAAAAACGTGTTCCCACCCGAGGTCGCTGTGTTTGAGCCATCAGAAGCA	AGCCAGGGTTTTCCCAGTCACGACGCATCAACGGTTTTGAGGCTGAATTTAACAAGAGTCAAACTTCCTTCCACTTGAGGAAACCCTCAGTCCATATAAGCGACACGGCTGAGTACTTCTGTGCTGTGATTCTTTATAACACCGACAAGCTCATCTTTGGGACTGGGACCAGATTACAAGTCTTTCCAAATATCCAGAACCCTGACCCTGCCGTGTACCAGCTGAGAGACTCTAAAT
5688 NP136	5688	NP136	NP17-31	C	FL					TRAV2	TRAJ47	CAVDRYGNKLVF																																			PNAS		AGCCAGGGTTTTCCCAGTCACGACACGATACAACATGACCTATGAACGGTTCTCTTCATCGCTGCTCATCCTCCAGGTGCGGGAGGCAGATGCTGCTGTTTACTACTGTGCTGTGGACCGATATGGAAACAAACTGGTCTTTGGCGCAGGAACCATTCTGAGAGTCAAGTCCTATATCCAGAACCCTGACCCTGCCGTGTACCAGCTGAGAGACTCTAAAT
5688 NP136	5688	NP136	NP17-31	C	FL	TRBV7-9		TRBJ2-7	CASSHNYEQYF	TRAV8-6	TRAJ34	CAVILYNTDKLIF	TRAV8-1	TRAJ45																																	PNAS	AGCCAGGGTTTTCCCAGTCACGACCTGCAGAGAGGCCTAAGGGATCTTTCTCCACCTTGGAGATCCAGCGCACAGAGCAGGGGGACTCGGCCATGTATCTCTGTGCCAGCAGCCACAATTACGAGCAGTACTTCGGGCCGGGCACCAGGCTCACGGTCACAGAGGACCTGAAAAACGTGTTCCCACCCGAGGTCGCTGTGTTTGAGCCATCAGAAGCA	AGCCAGGGTTTTCCCAGTCACGACGCATCAACGGTTTTGAGGCTGAATTTAACAAGAGTCAAACTTCCTTCCACTTGAGGAAACCCTCAGTCCATATAAGCGACACGGCTGAGTACTTCTGTGCTGTGATTCTTTATAACACCGACAAGCTCATCTTTGGGACTGGGACCAGATTACAAGTCTTTCCAAATATCCAGAACCCTGACCCTGCCGTGTACCAGCTGAGAGACTCTAAAT
5688 NP136	5688	NP136	NP17-31	C	FL	TRBV7-2		TRBJ2-5	CASSLAGTREETQYF																																						PNAS	AGCCAGGGTTTTCCCAGTCACGACTCTCCACTCTGAAGATCCAGCGCACACAGCAGGAGGACTCGGCCGTGTATCTCTGTGCCAGCAGCTTGGCCGGGACTAGGGAAGAGACCCAGTACTTCGGGCCAGGCACGCGGCTCCTGGTGCTCGAGGACCTGAAAAACGTGTTCCCACCCGAGGTCGCTGTGTTTGAGCCATCAGAAGCA
5688 NP136	5688	NP136	NP17-31	C	FL					TRAV2	TRAJ47	CAVDRYGNKLVF																																			PNAS		AGCCAGGGTTTTCCCAGTCACGACACGATACAACATGACCTATGAACGGTTCTCTTCATCGCTGCTCATCCTCCAGGTGCGGGAGGCAGATGCTGCTGTTTACTACTGTGCTGTGGACCGATATGGAAACAAACTGGTCTTTGGCGCAGGAACCATTCTGAGAGTCAAGTCCTATATCCAGAACCCTGACCCTGCCGTGTACCAGCTGAGAGACTCTAAAT
5688 NP136	5688	NP136	NP17-31	C	FL	TRBV28		TRBJ2-3	CASSRASGFSTDTQYF	TRAV25	TRAJ44	CAGPNTGTASKLTF	TRAV2	TRAJ47	CAVDRYGNKLVF																																PNAS	AGCCAGGGTTTTCCCAGTCACGACGGGGTACAGTGTCTCTAGAGAGAAGAAGGAGCGCTTCTCCCTGATTCTGGAGTCCGCCAGCACCAACCAGACATCTATGTACCTCTGTGCCAGCAGTAGGGCATCGGGATTTAGCACAGATACGCAGTATTTTGGCCCAGGCACCCGGCTGACAGTGCTCGAGGACCTGAAAAACGTGTTCCCACCCGAGGTCGCTGTGTTTGAGCCATCAGAAGCA	AGCCAGGGTTTTCCCAGTCACGACGTTTGGAGAAGCAAAAAAGAACAGCTCCCTGCACATCACAGCCACCCAGACTACAGATGTAGGAACCTACTTCTGTGCAGGGCCAAATACCGGCACTGCCAGTAAACTCACCTTTGGGACTGGAACAAGACTTCAGGTCACGCTCGATATCCAGAACCCTGACCCTGCCGTGTACCAGCTGAGAGACTCTAAAT
5688 NP136	5688	NP136	NP17-31	C	FL	TRBV4-2		TRBJ2-3	CASSQGGAGGLGTDTQYF	TRAV2	TRAJ47	CAVDRYGNKLVF																																			PNAS	AGCCAGGGTTTTCCCAGTCACGACCCTGAATGCCCCAACAGCTCTCACTTATTCCTTCACCTACACACCCTGCAGCCAGAAGACTCGGCCCTGTATCTCTGTGCCAGCAGCCAAGGGGGGGCGGGAGGGCTGGGCACAGATACGCAGTATTTTGGCCCAGGCACCCGGCTGACAGTGCTCGAGGACCTGAAAAACGTGTTCCCACCCGAGGTCGCTGTGTTTGAGCCATCAGAAGCA	AGCCAGGGTTTTCCCAGTCACGACACGATACAACATGACCTATGAACGGTTCTCTTCATCGCTGCTCATCCTCCAGGTGCGGGAGGCAGATGCTGCTGTTTACTACTGTGCTGTGGACCGATATGGAAACAAACTGGTCTTTGGCGCAGGAACCATTCTGAGAGTCAAGTCCTATATCCAGAACCCTGACCCTGCCGTGTACCAGCTGAGAGACTCTAAAT
5688 NP136	5688	NP136	NP17-31	C	FL	TRBV4-2		TRBJ2-3	CASSQGGAGGLGTDTQYF	TRAV2	TRAJ47	CAVDRYGNKLVF																																			PNAS	AGCCAGGGTTTTCCCAGTCACGACCCTGAATGCCCCAACAGCTCTCACTTATTCCTTCACCTACACACCCTGCAGCCAGAAGACTCGGCCCTGTATCTCTGTGCCAGCAGCCAAGGGGGGGCGGGAGGGCTGGGCACAGATACGCAGTATTTTGGCCCAGGCACCCGGCTGACAGTGCTCGAGGACCTGAAAAACGTGTTCCCACCCGAGGTCGCTGTGTTTGAGCCATCAGAAGCA	AGCCAGGGTTTTCCCAGTCACGACACGATACAACATGACCTATGAACGGTTCTCTTCATCGCTGCTCATCCTCCAGGTGCGGGAGGCAGATGCTGCTGTTTACTACTGTGCTGTGGACCGATATGGAAACAAACTGGTCTTTGGCGCAGGAACCATTCTGAGAGTCAAGTCCTATATCCAGAACCCTGACCCTGCCGTGTACCAGCTGAGAGACTCTAAAT
5688 NP136	5688	NP136	NP17-31	C	FL	TRBV7-9		TRBJ2-7	CASSHNYEQYF	TRAV8-6	TRAJ34	CAVILYNTDKLIF																																			PNAS	TGCCAGGGTTTTCCCAGTCACGACCTGCAGAGAGGCCTAAGGGATCTTTCTCCACCTTGGAGATCCAGCGCACAGAGCAGGGGGACTCGGCCATGTATCTCTGTGCCAGCAGCCACAATTACGAGCAGTACTTCGGGCCGGGCACCAGGCTCACGGTCACAGAGGACCTGAAAAACGTGTTCCCACCCGAGGTCGCTGTGTTTGAGCCATCAGAAGCA	TGCCAGGGTTTTCCCAGTCACGACGCATCAACGGTTTTGAGGCTGAATTTAACAAGAGTCAAACTTCCTTCCACTTGAGGAAACCCTCAGTCCATATAAGCGACACGGCTGAGTACTTCTGTGCTGTGATTCTTTATAACACCGACAAGCTCATCTTTGGGACTGGGACCAGATTACAAGTCTTTCCAAATATCCAGAACCCTGACCCTGCCGTGTACCAGCTGAGAGACTCTAAAT
5688 NP136	5688	NP136	NP17-31	C	FL	TRBV7-2		TRBJ2-5	CASSQGGLLYQETQYF																																						PNAS	TGCCAGGGTTTTCCCAGTCACGACTCTCCACTCTGAAGATCCAGCGCACACAGCAGGAGGACTCGGCCGTGTATCTCTGTGCCAGCAGCCAGGGGGGACTACTGTACCAAGAGACCCAGTACTTCGGGCCAGGCACGCGGCTCCTGGTGCTCGAGGACCTGAAAAACGTGTTCCCACCCGAGGTCGCTGTGTTTGAGCCATCAGAAGCA
5688 NP136	5688	NP136	NP17-31	C	FL	TRBV4-2		TRBJ2-3	CASSQGGAGGLGTDTQYF	TRAV2	TRAJ47	CAVDRYGNKLVF																																			PNAS	TGCCAGGGTTTTCCCAGTCACGACCCTGAATGCCCCAACAGCTCTCACTTATTCCTTCACCTACACACCCTGCAGCCAGAAGACTCGGCCCTGTATCTCTGTGCCAGCAGCCAAGGGGGGGCGGGAGGGCTGGGCACAGATACGCAGTATTTTGGCCCAGGCACCCGGCTGACAGTGCTCGAGGACCTGAAAAACGTGTTCCCACCCGAGGTCGCTGTGTTTGAGCCATCAGAAGCA	TGCCAGGGTTTTCCCAGTCACGACACGATACAACATGACCTATGAACGGTTCTCTTCATCGCTGCTCATCCTCCAGGTGCGGGAGGCAGATGCTGCTGTTTACTACTGTGCTGTGGACCGATATGGAAACAAACTGGTCTTTGGCGCAGGAACCATTCTGAGAGTCAAGTCCTATATCCAGAACCCTGACCCTGCCGTGTACCAGCTGAGAGACTCTAAAT
5688 NP136	5688	NP136	NP17-31	C	FL					TRAV2	TRAJ47	CAVDRYGNKLVF																																			PNAS		TGCCAGGGTTTTCCCAGTCACGACACGATACAACATGACCTATGAACGGTTCTCTTCATCGCTGCTCATCCTCCAGGTGCGGGAGGCAGATGCTGCTGTTTACTACTGTGCTGTGGACCGATATGGAAACAAACTGGTCTTTGGCGCAGGAACCATTCTGAGAGTCAAGTCCTATATCCAGAACCCTGACCCTGCCGTGTACCAGCTGAGAGACTCTAAAT
5688 NP136	5688	NP136	NP17-31	C	FL					TRAV2	TRAJ47	CAVDRYGNKLVF																																			PNAS		TGCCAGGGTTTTCCCAGTCACGACACGATACAACATGACCTATGAACGGTTCTCTTCATCGCTGCTCATCCTCCAGGTGCGGGAGGCAGATGCTGCTGTTTACTACTGTGCTGTGGACCGATATGGAAACAAACTGGTCTTTGGCGCAGGAACCATTCTGAGAGTCAAGTCCTATATCCAGAACCCTGACCCTGCCGTGTACCAGCTGAGAGACTCTAAAT
5688 NP136	5688	NP136	NP17-31	C	FL	TRBV7-9		TRBJ2-3	CASSHSTDTQYF	TRAV8-6	TRAJ34	CAVSAYNTDKLIF	TRAV26-1	TRAJ39	CIVRVRPRPANNAGNMLTF																																PNAS	TGCCAGGGTTTTCCCAGTCACGACCTGCAGAGAGGCCTAAGGGATCTTTCTCCACCTTGGAGATCCAGCGCACAGAGCAGGGGGACTCGGCCATGTATCTCTGTGCCAGCAGCCATAGCACAGATACGCAGTATTTTGGCCCAGGCACCCGGCTGACAGTGCTCGAGGACCTGAAAAACGTGTTCCCACCCGAGGTCGCTGTGTTTGAGCCATCAGAAGCA	TGCCAGGGTTTTCCCAGTCACGACGCATCAACGGTTTTGAGGCTGAATTTAACAAGAGTCAAACTTCCTTCCACTTGAGGAAACCCTCAGTCCATATAAGCGACACGGCTGAGTACTTCTGTGCTGTGAGTGCGTATAACACCGACAAGCTCATCTTTGGGACTGGGACCAGATTACAAGTCTTTCCAAATATCCAGAACCCTGACCCTGCCGTGTACCAGCTGAGAGACTCTAAAT
5688 NP136	5688	NP136	NP17-31	C	FL					TRAV2	TRAJ47	CAVDRYGNKLVF																																			PNAS		TGCCAGGGTTTTCCCAGTCACGACACGATACAACATGACCTATGAACGGTTCTCTTCATCGCTGCTCATCCTCCAGGTGCGGGAGGCAGATGCTGCTGTTTACTACTGTGCTGTGGACCGATATGGAAACAAACTGGTCTTTGGCGCAGGAACCATTCTGAGAGTCAAGTCCTATATCCAGAACCCTGACCCTGCCGTGTACCAGCTGAGAGACTCTAAAT
5688 NP136	5688	NP136	NP17-31	C	FL	TRBV12-3		TRBJ2-7	CASSLGGSTYEQYF	TRAV8-6	TRAJ34	CAVSPYNTDKLIF																																			PNAS	TGCCAGGGTTTTCCCAGTCACGACGCTAAGATGCCTAATGCATCATTCTCCACTCTGAAGATCCAGCCCTCAGAACCCAGGGACTCAGCTGTGTACTTCTGTGCCAGCAGTTTAGGCGGATCTACCTACGAGCAGTACTTCGGGCCGGGCACCAGGCTCACGGTCACAGAGGACCTGAAAAACGTGTTCCCACCCGAGGTCGCTGTGTTTGAGCCATCAGAAGCA	TGCCAGGGTTTTCCCAGTCACGACGCATCAACGGTTTTGAGGCTGAATTTAACAAGAGTCAAACTTCCTTCCACTTGAGGAAACCCTCAGTCCATATAAGCGACACGGCTGAGTACTTCTGTGCTGTGAGCCCTTATAACACCGACAAGCTCATCTTTGGGACTGGGACCAGATTACAAGTCTTTCCAAATATCCAGAACCCTGACCCTGCCGTGTACCAGCTGAGAGACTCTAAAT
5688 NP136	5688	NP136	NP17-31	C	FL	TRBV4-2		TRBJ2-3	CASSQGGAGGLGTDTQYF	TRAV2	TRAJ47	CAVDRYGNKLVF																																			PNAS	CTCCAGGGTTTTCCCAGTCACGACCCTGAATGCCCCAACAGCTCTCACTTATTCCTTCACCTACACACCCTGCAGCCAGAAGACTCGGCCCTGTATCTCTGTGCCAGCAGCCAAGGGGGGGCGGGAGGGCTGGGCACAGATACGCAGTATTTTGGCCCAGGCACCCGGCTGACAGTGCTCGAGGACCTGAAAAACGTGTTCCCACCCGAGGTCGCTGTGTTTGAGCCATCAGAAGCA	CTCCAGGGTTTTCCCAGTCACGACACGATACAACATGACCTATGAACGGTTCTCTTCATCGCTGCTCATCCTCCAGGTGCGGGAGGCAGATGCTGCTGTTTACTACTGTGCTGTGGACCGATATGGAAACAAACTGGTCTTTGGCGCAGGAACCATTCTGAGAGTCAAGTCCTATATCCAGAACCCTGACCCTGCCGTGTACCAGCTGAGAGACTCTAAAT
5688 NP136	5688	NP136	NP17-31	C	FL	TRBV4-2		TRBJ2-3	CASSQGGAGGLGTDTQYF	TRAV2	TRAJ47	CAVDRYGNKLVF																																			PNAS	CTCCAGGGTTTTCCCAGTCACGACCCTGAATGCCCCAACAGCTCTCACTTATTCCTTCACCTACACACCCTGCAGCCAGAAGACTCGGCCCTGTATCTCTGTGCCAGCAGCCAAGGGGGGGCGGGAGGGCTGGGCACAGATACGCAGTATTTTGGCCCAGGCACCCGGCTGACAGTGCTCGAGGACCTGAAAAACGTGTTCCCACCCGAGGTCGCTGTGTTTGAGCCATCAGAAGCA	CTCCAGGGTTTTCCCAGTCACGACACGATACAACATGACCTATGAACGGTTCTCTTCATCGCTGCTCATCCTCCAGGTGCGGGAGGCAGATGCTGCTGTTTACTACTGTGCTGTGGACCGATATGGAAACAAACTGGTCTTTGGCGCAGGAACCATTCTGAGAGTCAAGTCCTATATCCAGAACCCTGACCCTGCCGTGTACCAGCTGAGAGACTCTAAAT
5688 NP136	5688	NP136	NP17-31	C	FL	TRBV4-2		TRBJ2-3	CASSQGGAGGLGTDTQYF	TRAV2	TRAJ47	CAVDRYGNKLVF																																			PNAS	CTCCAGGGTTTTCCCAGTCACGACCCTGAATGCCCCAACAGCTCTCACTTATTCCTTCACCTACACACCCTGCAGCCAGAAGACTCGGCCCTGTATCTCTGTGCCAGCAGCCAAGGGGGGGCGGGAGGGCTGGGCACAGATACGCAGTATTTTGGCCCAGGCACCCGGCTGACAGTGCTCGAGGACCTGAAAAACGTGTTCCCACCCGAGGTCGCTGTGTTTGAGCCATCAGAAGCA	CTCCAGGGTTTTCCCAGTCACGACACGATACAACATGACCTATGAACGGTTCTCTTCATCGCTGCTCATCCTCCAGGTGCGGGAGGCAGATGCTGCTGTTTACTACTGTGCTGTGGACCGATATGGAAACAAACTGGTCTTTGGCGCAGGAACCATTCTGAGAGTCAAGTCCTATATCCAGAACCCTGACCCTGCCGTGTACCAGCTGAGAGACTCTAAAT
5688 NP136	5688	NP136	NP17-31	C	FL	TRBV7-9		TRBJ2-7	CASSHNYEQYF	TRAV8-6	TRAJ34	CAVILYNTDKLIF																																			PNAS	CTCCAGGGTTTTCCCAGTCACGACCTGCAGAGAGGCCTAAGGGATCTTTCTCCACCTTGGAGATCCAGCGCACAGAGCAGGGGGACTCGGCCATGTATCTCTGTGCCAGCAGCCACAATTACGAGCAGTACTTCGGGCCGGGCACCAGGCTCACGGTCACAGAGGACCTGAAAAACGTGTTCCCACCCGAGGTCGCTGTGTTTGAGCCATCAGAAGCA	CTCCAGGGTTTTCCCAGTCACGACGCATCAACGGTTTTGAGGCTGAATTTAACAAGAGTCAAACTTCCTTCCACTTGAGGAAACCCTCAGTCCATATAAGCGACACGGCTGAGTACTTCTGTGCTGTGATTCTTTATAACACCGACAAGCTCATCTTTGGGACTGGGACCAGATTACAAGTCTTTCCAAATATCCAGAACCCTGACCCTGCCGTGTACCAGCTGAGAGACTCTAAAT
5688 NP136	5688	NP136	NP17-31	C	FL	TRBV4-2		TRBJ2-3	CASSQGGAGGLGTDTQYF	TRAV2	TRAJ47	CAVDRYGNKLVF																																			PNAS	CTCCAGGGTTTTCCCAGTCACGACCCTGAATGCCCCAACAGCTCTCACTTATTCCTTCACCTACACACCCTGCAGCCAGAAGACTCGGCCCTGTATCTCTGTGCCAGCAGCCAAGGGGGGGCGGGAGGGCTGGGCACAGATACGCAGTATTTTGGCCCAGGCACCCGGCTGACAGTGCTCGAGGACCTGAAAAACGTGTTCCCACCCGAGGTCGCTGTGTTTGAGCCATCAGAAGCA	CTCCAGGGTTTTCCCAGTCACGACACGATACAACATGACCTATGAACGGTTCTCTTCATCGCTGCTCATCCTCCAGGTGCGGGAGGCAGATGCTGCTGTTTACTACTGTGCTGTGGACCGATATGGAAACAAACTGGTCTTTGGCGCAGGAACCATTCTGAGAGTCAAGTCCTATATCCAGAACCCTGACCCTGCCGTGTACCAGCTGAGAGACTCTAAAT
901 NP136	901	NP136	NP17-31	C	FL	TRBV6-4		TRBJ2-3	CASSADGQGAADTQYF												11											1193.5										13.5					PNAS
901 NP136	901	NP136	NP17-31	C	FL	TRBV7-9		TRBJ2-3	CASSHSTDTQYF	TRAV8-6	TRAJ34	CAVGQYNTDKLIF									1											1										4					PNAS
901 NP136	901	NP136	NP17-31	C	FL					TRAV26-2	TRAJ28	CILILSGAGSYQLTF																				1546										2					PNAS
901 NP136	901	NP136	NP17-31	C	FL	TRBV27		TRBJ1-2	CASTPGGQDYGYTF												2.5											1										122.5					PNAS
901 NP136	901	NP136	NP17-31	C	FL	TRBV5-1		TRBJ2-5	CASSFGTQHQETQYF																							3.5										5					PNAS
901 NP136	901	NP136	NP17-31	C	FL	TRBV5-1		TRBJ1-6	CASSFGDSLSPLHF																							2159.5										916					PNAS
901 NP136	901	NP136	NP17-31	C	FL	TRBV7-9		TRBJ2-3	CASSHSTDTQYF												4364.5											12										2.5					PNAS
901 NP136	901	NP136	NP17-31	C	FL	TRBV7-9		TRBJ2-3	CASGHSALTDTQYF												4				1							2670										268.5					PNAS
901 NP136	901	NP136	NP17-31	C	FL	TRBV27		TRBJ1-2	CASTPGGQDYGYTF	TRAV12-1	TRAJ6	CVVRGGSGGSYIPTF									1											1.5										948.5					PNAS
901 NP136	901	NP136	NP17-31	C	FL	TRBV11-2		TRBJ1-5	CASSTGIDSNQPQHF	TRAV12-2	TRAJ9	CAVKAGGFKTIF									2.5											3										2551.5					PNAS
901 NP136	901	NP136	NP17-31	C	FL	TRBV27		TRBJ1-2	CASTPGGQDYGYTF	TRAV12-1	TRAJ6	CVVRGGSGGSYIPTF									2											1										5.5					PNAS
901 NP136	901	NP136	NP17-31	C	FL	TRBV5-1		TRBJ1-6	CASSFGDSLSPLHF												2.5											2										115					PNAS
901 NP136	901	NP136	NP17-31	C	FL	TRBV11-2		TRBJ1-5	CASSTGIDSNQPQHF	TRAV12-2	TRAJ9	CAVKAGGFKTIF	TRAV1-2	TRAJ33																		2										3					PNAS
901 NP136	901	NP136	NP17-31	C	FL	TRBV5-1		TRBJ1-6	CASSFGDSLSPLHF	TRAV26-2	TRAJ28	CILILSGAGSYQLTF	TRAV27	TRAJ52																		2609.5										314.5					PNAS
901 NP136	901	NP136	NP17-31	C	FL	TRBV7-9		TRBJ2-3	CASGHSALTDTQYF												1																					3.5					PNAS
901 NP136	901	NP136	NP17-31	C	FL	TRBV7-2		TRBJ1-2	CASSFDSNGYTF																							3.5										248					PNAS
901 NP136	901	NP136	NP17-31	C	FL	TRBV27		TRBJ1-2	CASTPGGQDYGYTF												1											1										1					PNAS
901 NP136	901	NP136	NP17-31	C	FL	TRBV7-9		TRBJ2-3	CASSHTTDTQYF												1											11										3					PNAS
901 NP136	901	NP136	NP17-31	C	FL	TRBV11-2		TRBJ1-5	CASSTGIDSNQPQHF												2											5										46.5					PNAS
901 NP136	901	NP136	NP17-31	C	FL	TRBV7-9		TRBJ2-3	CASGHSALTDTQYF												2											5										9					PNAS
901 NP136	901	NP136	NP17-31	C	FL	TRBV7-9		TRBJ2-3	CASGHSALTDTQYF																							8										3					PNAS
901 NP136	901	NP136	NP17-31	C	FL	TRBV7-2		TRBJ1-2	CASSFDSNGYTF												1											1.5										14.5					PNAS
901 NP136	901	NP136	NP17-31	C	FL	TRBV5-1		TRBJ2-5	CASSFGTQHQETQYF	TRAV14/DV4	TRAJ6	CAMREGAGGSYIPTF																				2439										5.5					PNAS
901 NP136	901	NP136	NP17-31	C	FL	TRBV27		TRBJ1-2	CASTPGGQDYGYTF	TRAV12-1	TRAJ6	CVVRGGSGGSYIPTF									5711.5											1										7.5					PNAS
901 NP136	901	NP136	NP17-31	C	FL	TRBV27		TRBJ1-2	CASTPGGQDYGYTF	TRAV12-1	TRAJ6	CVVRGGSGGSYIPTF									2																					483					PNAS
901 NP136	901	NP136	NP17-31	C	FL	TRBV7-2		TRBJ1-2	CASSFDSNGYTF												2											3.5										7.5					PNAS
901 NP136	901	NP136	NP17-31	C	FL	TRBV7-2		TRBJ1-2	CASSFDSNGYTF																							2										119.5					PNAS
901 NP136	901	NP136	NP17-31	C	FL	TRBV5-1		TRBJ2-5	CASSFGTQHQETQYF												1											1										4.5					PNAS
901 NP136	901	NP136	NP17-31	C	FL	TRBV27		TRBJ1-2	CASTPGGQDYGYTF												1.5											2										3					PNAS
901 NP136	901	NP136	NP17-31	C	FL	TRBV7-2		TRBJ1-2	CASSFDSNGYTF												1.5											7385.5										2					PNAS
901 NP136	901	NP136	NP17-31	C	FL	TRBV5-1		TRBJ2-5	CASSFGTQHQETQYF	TRAV14/DV4	TRAJ6	CAMREGAGGSYIPTF									1											3848										1.5					PNAS
901 NP136	901	NP136	NP17-31	C	FL	TRBV5-1		TRBJ1-6	CASSFGDSLSPLHF	TRAV26-2	TRAJ28	CILILSGAGSYQLTF									1				555.5							3742.5										1					PNAS
901 NP136	901	NP136	NP17-31	C	FL	TRBV7-9		TRBJ2-3	CASSHTTDTQYF																							1										898					PNAS
901 NP136	901	NP136	NP17-31	C	FL	TRBV5-1		TRBJ2-5	CASSFGTQHQETQYF												1											3										365					PNAS
901 NP136	901	NP136	NP17-31	C	FL	TRBV20-1		TRBJ1-3	CSAFRQGFGNTIYF	TRAV41	TRAJ48		TRAV38-1	TRAJ48	CAFMKLYFGNEKLTF						2											3										1158					PNAS
901 NP136	901	NP136	NP17-31	C	FL	TRBV27		TRBJ1-2	CASTPGGQDYGYTF	TRAV12-1	TRAJ6	CVVRGGSGGSYIPTF									5.5											6										188.5					PNAS
901 NP136	901	NP136	NP17-31	C	FL	TRBV20-1		TRBJ1-3	CSAFRQGFGNTIYF												1.5											4.5										22.5					PNAS
901 NP136	901	NP136	NP17-31	C	FL					TRAV26-2	TRAJ28	CILILSGAGSYQLTF									110.5											10										244					PNAS
901 NP136	901	NP136	NP17-31	C	FL	TRBV7-9		TRBJ2-3	CASSHTTDTQYF												1.5											41.5										25					PNAS
901 NP136	901	NP136	NP17-31	C	FL					TRAV26-2	TRAJ28	CILILSGAGSYQLTF									16.5											8.5										386					PNAS
901 NP136	901	NP136	NP17-31	C	FL	TRBV27		TRBJ1-2	CASTPGGQDYGYTF												6											5										67.5					PNAS
901 NP136	901	NP136	NP17-31	C	FL	TRBV7-9		TRBJ2-3	CASSHTTDTQYF	TRAV27	TRAJ23	CAANNQGGKLIF									15											9773										24.5					PNAS
901 NP136	901	NP136	NP17-31	C	FL					TRAV27	TRAJ23	CAANNQGGKLIF									33.5											5763										120.5					PNAS
901 NP136	901	NP136	NP17-31	C	FL	TRBV27		TRBJ1-2	CASTPGGQDYGYTF	TRAV12-1	TRAJ6	CVVRGGSGGSYIPTF									19292.5											30.5										40.5					PNAS
901 NP136	901	NP136	NP17-31	C	FL					TRAV8-6	TRAJ34	CAVSAYNTDKLIF									2											7										31					PNAS
901 NP136	901	NP136	NP17-31	C	FL	TRBV7-9		TRBJ2-3	CASSHTTDTQYF																							4										1064					PNAS
901 NP136	901	NP136	NP17-31	C	FL	TRBV27		TRBJ1-2	CASTPGGQDYGYTF																							1.5										4					PNAS
901 NP136	901	NP136	NP17-31	C	FL					TRAV14/DV4	TRAJ6	CAMREGAGGSYIPTF									3											3036.5										1					PNAS
901 NP136	901	NP136	NP17-31	C	FL	TRBV7-9		TRBJ2-3	CASSHSTDTQYF	TRAV8-6	TRAJ34	CAVGQYNTDKLIF																				6										4					PNAS
901 NP136	901	NP136	NP17-31	C	FL	TRBV5-1		TRBJ2-5	CASSFGTQHQETQYF	TRAV14/DV4	TRAJ6	CAMREGAGGSYIPTF									2											5										2.5					PNAS
901 NP136	901	NP136	NP17-31	C	FL	TRBV27		TRBJ1-2	CASTPGGQDYGYTF	TRAV12-1	TRAJ6	CVVRGGSGGSYIPTF									11											5296										31.5					PNAS
901 NP136	901	NP136	NP17-31	C	FL	TRBV5-1		TRBJ2-5	CASSFGTQHQETQYF	TRAV14/DV4	TRAJ6	CAMREGAGGSYIPTF																				4										126.5					PNAS
901 NP136	901	NP136	NP17-31	C	FL	TRBV7-9		TRBJ2-3	CASSHSTDTQYF	TRAV8-6	TRAJ34	CAVGQYNTDKLIF									1											8										3					PNAS
901 NP136	901	NP136	NP17-31	C	FL	TRBV5-1		TRBJ1-6	CASSFGDSLSPLHF	TRAV26-2	TRAJ28	CILILSGAGSYQLTF									3.5											4339.5										4					PNAS
901 NP136	901	NP136	NP17-31	C	FL	TRBV5-1		TRBJ1-6	CASSFGDSLSPLHF																							2.5										3					PNAS
901 NP136	901	NP136	NP17-31	C	FL	TRBV20-1		TRBJ2-3	CSARDLHGDTQYF												1											4203										4					PNAS
901 NP136	901	NP136	NP17-31	C	FL	TRBV27		TRBJ1-2	CASTPGGQDYGYTF												1											2751										20.5					PNAS
901 NP136	901	NP136	NP17-31	C	FL	TRBV27		TRBJ1-2	CASTPGGQDYGYTF												1											1										1					PNAS
901 NP136	901	NP136	NP17-31	C	FL	TRBV11-2		TRBJ1-5	CASSTGIDSNQPQHF																							1.5										1.5					PNAS
901 NP136	901	NP136	NP17-31	C	FL	TRBV7-9		TRBJ2-3	CASGHSALTDTQYF	TRAV8-6	TRAJ34	CAVSAYNTDKLIF																				2.5										1114					PNAS
901 NP136	901	NP136	NP17-31	C	FL	TRBV5-1		TRBJ1-6	CASSFGDSLSPLHF												1.5											3054.5										59.5					PNAS
901 NP136	901	NP136	NP17-31	C	FL	TRBV5-1		TRBJ2-5	CASSFGTQHQETQYF	TRAV14/DV4	TRAJ6	CAMREGAGGSYIPTF									3.5											5094										3					PNAS
901 NP136	901	NP136	NP17-31	C	FL	TRBV5-1		TRBJ2-5	CASSFGTQHQETQYF												2											2										361.5					PNAS
901 NP136	901	NP136	NP17-31	C	FL	TRBV27		TRBJ1-2	CASTPGGQDYGYTF												3.5											2										192.5					PNAS
901 NP136	901	NP136	NP17-31	C	FL	TRBV27		TRBJ1-2	CASTPGGQDYGYTF	TRAV12-1	TRAJ6	CVVRGGSGGSYIPTF									2											3										3.5					PNAS
901 NP136	901	NP136	NP17-31	C	FL	TRBV20-1		TRBJ1-3	CSAFRQGFGNTIYF												2											2.5										1					PNAS
901 NP136	901	NP136	NP17-31	C	FL	TRBV27		TRBJ1-2	CASTPGGQDYGYTF																							2										2					PNAS
901 NP136	901	NP136	NP17-31	C	FL	TRBV27		TRBJ1-2	CASTPGGQDYGYTF												1.5											3.5										47					PNAS
901 NP136	901	NP136	NP17-31	C	FL	TRBV5-1		TRBJ2-5	CASSFGTQHQETQYF																							2										5.5					PNAS
901 NP136	901	NP136	NP17-31	C	FL	TRBV27		TRBJ1-2	CASTPGGQDYGYTF																							7										351					PNAS
901 NP136	901	NP136	NP17-31	C	FL	TRBV27		TRBJ1-2	CASTPGGQDYGYTF												2											1.5										583					PNAS
901 NP136	901	NP136	NP17-31	C	FL	TRBV27		TRBJ1-2	CASTPGGQDYGYTF	TRAV12-1	TRAJ6	CVVRGGSGGSYIPTF									20.5											17.5										20					PNAS
901 NP136	901	NP136	NP17-31	C	FL	TRBV7-9		TRBJ2-3	CASSHTTDTQYF	TRAV27	TRAJ23	CAANNQGGKLIF									3											4										24.5					PNAS
901 NP136	901	NP136	NP17-31	C	FL	TRBV27		TRBJ1-2	CASTPGGQDYGYTF												4.5				1							7										13					PNAS
901 NP136	901	NP136	NP17-31	C	FL	TRBV11-2		TRBJ1-5	CASSTGIDSNQPQHF	TRAV12-2	TRAJ9	CAVKAGGFKTIF									5.5																					5					PNAS
901 NP136	901	NP136	NP17-31	C	FL	TRBV5-1		TRBJ2-5	CASSFGTQHQETQYF	TRAV14/DV4	TRAJ6	CAMREGAGGSYIPTF																				4272										11					PNAS
901 NP136	901	NP136	NP17-31	C	FL	TRBV7-2		TRBJ1-2	CASSFDSNGYTF												1											7										589					PNAS
901 NP136	901	NP136	NP17-31	C	FL	TRBV7-9		TRBJ2-3	CASGHSALTDTQYF																							8										5.5					PNAS
901 NP136	901	NP136	NP17-31	C	FL	TRBV11-2		TRBJ1-5	CASSTGIDSNQPQHF												16.5											9.5										24					PNAS
901 NP136	901	NP136	NP17-31	C	FL	TRBV20-1		TRBJ2-3	CSAELAGVSTDTQYF																							10										11					PNAS
901 NP136	901	NP136	NP17-31	C	FL	TRBV7-9		TRBJ2-3	CASSHSTDTQYF																							8.5										8					PNAS
901 NP136	901	NP136	NP17-31	C	FL	TRBV5-1		TRBJ1-6	CASSFGDSLSPLHF	TRAV26-2	TRAJ28	CILILSGAGSYQLTF									1.5											5										4.5					PNAS
901 NP136	901	NP136	NP17-31	C	FL	TRBV7-9		TRBJ2-3	CASSHSTDTQYF	TRAV8-6	TRAJ34	CAVGQYNTDKLIF									12.5				1							4										20					PNAS
901 NP136	901	NP136	NP17-31	C	FL	TRBV7-9		TRBJ2-3	CASSHTTDTQYF	TRAV27	TRAJ23	CAANNQGGKLIF									4.5																					9					PNAS
901 NP136	901	NP136	NP17-31	C	FL	TRBV5-1		TRBJ1-6	CASSFGDSLSPLHF	TRAV26-2	TRAJ28	CILILSGAGSYQLTF	TRAV27	TRAJ52																		7										23					PNAS
901 NP136	901	NP136	NP17-31	C	FL	TRBV27		TRBJ1-2	CASTPGGQDYGYTF																							1										9.5					PNAS
023 NP136	23	NP136	NP17-31	C	LL	TRBV5-4		TRBJ2-3	CASSSAGTSITDTQYF	TRAV2	TRAJ8	CAVDISFQKLVF																														1933.5					PNAS	GCCCAGGGTTTTCCCAGTCACGACCTCTGAGCTGAATGTGAACGCCTTGGAGCTGGACGACTCGGCCCTGTATCTCTGTGCCAGCAGCTCTGCCGGGACTAGCATCACAGATACGCAGTATTTTGGCCCAGGCACCCGGCTGACAGTGCTCGAGGACCTGAAAAACGTGTTCCCACCCGAGGTCGCTGTGTTTGAGCCATCAGAAGCA	GCCCAGGGTTTTCCCAGTCACGACACGATACAACATGACCTATGAACGGTTCTCTTCATCGCTGCTCATCCTCCAGGTGCGGGAGGCAGATGCTGCTGTTTACTACTGTGCTGTGGACATAAGCTTTCAGAAACTTGTATTTGGAACTGGCACCCGACTTCTGGTCAGTCCAAATATCCAGAACCCTGACCCTGCCGTGTACCAGCTGAGAGACTCTAAAT
023 NP136	23	NP136	NP17-31	C	LL	TRBV6-5		TRBJ1-1	CASSYSTGGSTRAFF																							2										30					PNAS	ACCCAGGGTTTTCCCAGTCACGACGTCTCCAGATCAACCACAGAGGATTTCCCGCTCAGGCTGCTGTCGGCTGCTCCCTCCCAGACATCTGTGTACTTCTGTGCCAGCAGTTACTCAACAGGGGGCTCGACGCGGGCTTTCTTTGGACAAGGCACCAGACTCACAGTTGTAGAGGACCTGAACAAGGTGTTCCCACCCGAGGTCGCTGTGTTTGAGCCATCAGAAGCA
023 NP136	23	NP136	NP17-31	C	LL	TRBV5-1		TRBJ2-3	CASSYGTDSTDTQYF	TRAV10	TRAJ41	CVVSEGGYALNF									1											1										4					PNAS	ACCCAGGGTTTTCCCAGTCACGACGCTCTGAGATGAATGTGAGTGCCTTGGAGCTGGGGGACTCGGCCCTTTATCTTTGCGCCAGCAGCTACGGGACAGATAGCACAGATACGCAGTATTTTGGCCCAGGCACCCGGCTGACAGTGCTCGAGGACCTGAAAAACGTGTTCCCACCCGAGGTCGCTGTGTTTGAGCCATCAGAAGCA	ACCCAGGGTTTTCCCAGTCACGACTACAGCAACTCTGGATGCAGACACAAAGCAAAGCTCTCTGCACATCACAGCCTCCCAGCTCAGCGATTCAGCCTCCTACATCTGTGTGGTGAGCGAAGGCGGGTATGCACTCAACTTCGGCAAAGGCACCTCGCTGTTGGTCACACCCCATATCCAGAACCCTGACCCTGCCGTGTACCAGCTGAGAGACTCTAAAT
023 NP136	23	NP136	NP17-31	C	LL	TRBV7-8		TRBJ2-7	CASSGWDSSYEQYF																							1										3					PNAS	ACCCAGGGTTTTCCCAGTCACGACTCTCCACTCTGAAGATCCAGCGCACACAGCAGGAGGACTCCGCCGTGTATCTCTGTGCCAGCAGCGGATGGGACAGCTCCTACGAGCAGTACTTCGGGCCGGGCACCAGGCTCACGGTCACAGAGGACCTGAAAAACGTGTTCCCACCCGAGGTCGCTGTGTTTGAGCCATCAGAAGCA
023 NP136	23	NP136	NP17-31	C	LL	TRBV6-5		TRBJ1-1	CASSYSTGGSTRAFF	TRAV12-2	TRAJ41	CAVGGLGSNSGYALNF									3																					3.5					PNAS	ACCCAGGGTTTTCCCAGTCACGACGTCTCCAGATCAACCACAGAGGATTTCCCGCTCAGGCTGCTGTCGGCTGCTCCCTCCCAGACATCTGTGTACTTCTGTGCCAGCAGTTACTCAACAGGGGGCTCGACGCGGGCTTTCTTTGGACAAGGCACCAGACTCACAGTTGTAGAGGACCTGAACAAGGTGTTCCCACCCGAGGTCGCTGTGTTTGAGCCATCAGAAGCA	ACCCAGGGTTTTCCCAGTCACGACGAAGATGGAAGGTTTACAGCACAGCTCAATAAAGCCAGCCAGTATGTTTCTCTGCTCATCAGAGACTCCCAGCCCAGTGATTCAGCCACCTACCTCTGTGCCGTGGGAGGATTGGGCTCAAATTCCGGGTATGCACTCAACTTCGGCAAAGGCACCTCGCTGTTGGTCACACCCCATATCCAGAACCCTGACCCTGCCGTGTACCAGCTGAGAGACTCTAAAT
023 NP136	23	NP136	NP17-31	C	LL					TRAV2	TRAJ8	CAVDISFQKLVF									1																					2.5					PNAS		ACCCAGGGTTTTCCCAGTCACGACACGATACAACATGACCTATGAACGGTTCTCTTCATCGCTGCTCATCCTCCAGGTGCGGGAGGCAGATGCTGCTGTTTACTACTGTGCTGTGGACATAAGCTTTCAGAAACTTGTATTTGGAACTGGCACCCGACTTCTGGTCAGTCCAAATATCCAGAACCCTGACCCTGCCGTGTACCAGCTGAGAGACTCTAAAT
023 NP136	23	NP136	NP17-31	C	LL					TRAV2	TRAJ8	CAVDISFQKLVF																				1.5										6					PNAS		ACCCAGGGTTTTCCCAGTCACGACACGATACAACATGACCTATGAACGGTTCTCTTCATCGCTGCTCATCCTCCAGGTGCGGGAGGCAGATGCTGCTGTTTACTACTGTGCTGTGGACATAAGCTTTCAGAAACTTGTATTTGGAACTGGCACCCGACTTCTGGTCAGTCCAAATATCCAGAACCCTGACCCTGCCGTGTACCAGCTGAGAGACTCTAAAT
023 NP136	23	NP136	NP17-31	C	LL					TRAV2	TRAJ8	CAVDISFQKLVF																				1										3					PNAS		AGCCAGGGTTTTCCCAGTCACGACACGATACAACATGACCTATGAACGGTTCTCTTCATCGCTGCTCATCCTCCAGGTGCGGGAGGCAGATGCTGCTGTTTACTACTGTGCTGTGGACATAAGCTTTCAGAAACTTGTATTTGGAACTGGCACCCGACTTCTGGTCAGTCCAAATATCCAGAACCCTGACCCTGCCGTGTACCAGCTGAGAGACTCTAAAT
023 NP136	23	NP136	NP17-31	C	LL	TRBV29-1		TRBJ2-4	CSVDGADSNIQYF	TRAV12-2	TRAJ26	CAVKGNYGQNFVF									2612.5																										PNAS	AGCCAGGGTTTTCCCAGTCACGACGTTTCCCATCAGCCGCCCAAACCTAACATTCTCAACTCTGACTGTGAGCAACATGAGCCCTGAAGACAGCAGCATATATCTCTGCAGCGTTGATGGGGCAGATTCAAACATTCAGTACTTCGGCGCCGGGACCCGGCTCTCAGTGCTGGAGGACCTGAAAAACGTGTTCCCACCCGAGGTCGCTGTGTTTGAGCCATCAGAAGCA	AGCCAGGGTTTTCCCAGTCACGACGAAGATGGAAGGTTTACAGCACAGCTCAATAAAGCCAGCCAGTATGTTTCTCTGCTCATCAGAGACTCCCAGCCCAGTGATTCAGCCACCTACCTCTGTGCCGTGAAGGGAAACTATGGTCAGAATTTTGTCTTTGGTCCCGGAACCAGATTGTCCGTGCTGCCCTATATCCAGAACCCTGACCCTGCCGTGTACCAGCTGAGAGACTCTAAAT
023 NP136	23	NP136	NP17-31	C	LL					TRAV2	TRAJ8	CAVDISFQKLVF																																			PNAS		AGCCAGGGTTTTCCCAGTCACGACACGATACAACATGACCTATGAACGGTTCTCTTCATCGCTGCTCATCCTCCAGGTGCGGGAGGCAGATGCTGCTGTTTACTACTGTGCTGTGGACATAAGCTTTCAGAAACTTGTATTTGGAACTGGCACCCGACTTCTGGTCAGTCCAAATATCCAGAACCCTGACCCTGCCGTGTACCAGCTGAGAGACTCTAAAT
023 NP136	23	NP136	NP17-31	C	LL					TRAV2	TRAJ8	CAVDISFQKLVF																																			PNAS		AGCCAGGGTTTTCCCAGTCACGACACGATACAACATGACCTATGAACGGTTCTCTTCATCGCTGCTCATCCTCCAGGTGCGGGAGGCAGATGCTGCTGTTTACTACTGTGCTGTGGACATAAGCTTTCAGAAACTTGTATTTGGAACTGGCACCCGACTTCTGGTCAGTCCAAATATCCAGAACCCTGACCCTGCCGTGTACCAGCTGAGAGACTCTAAA
023 NP136	23	NP136	NP17-31	C	LL	TRBV5-4		TRBJ2-3	CASSSAGTSITDTQYF	TRAV2	TRAJ8	CAVDISFQKLVF									1																					1					PNAS	AGCCAGGGTTTTCCCAGTCACGACCTCTGAGCTGAATGTGAACGCCTTGGAGCTGGACGACTCGGCCCTGTATCTCTGTGCCAGCAGCTCTGCCGGGACTAGCATCACAGATACGCAGTATTTTGGCCCAGGCACCCGGCTGACAGTGCTCGAGGACCTGAAAAACGTGTTCCCACCCGAGGTCGCTGTGTTTGAGCCATCAGAAGCA	AGCCAGGGTTTTCCCAGTCACGACACGATACAACATGACCTATGAACGGTTCTCTTCATCGCTGCTCATCCTCCAGGTGCGGGAGGCAGATGCTGCTGTTTACTACTGTGCTGTGGACATAAGCTTTCAGAAACTTGTATTTGGAACTGGCACCCGACTTCTGGTCAGTCCAAATATCCAGAACCCTGACCCTGCCGTGTACCAGCTGAGAGACTCTAAAT
023 NP136	23	NP136	NP17-31	C	LL					TRAV10	TRAJ41	CVVSEGGYALNF									1																					1					PNAS		ATCCAGGGTTTTCCCAGTCACGACTACAGCAACTCTGGATGCAGACACAAAGCAAAGCTCTCTGCACATCACAGCCTCCCAGCTCAGCGATTCAGCCTCCTACATCTGTGTGGTGAGCGAAGGCGGGTATGCACTCAACTTCGGCAAAGGCACCTCGCTGTTGGTCACACCCCATATCCAGAACCCTGACCCTGCCGTGTACCAGCTGAGAGACTCTAAAT
023 NP136	23	NP136	NP17-31	C	LL					TRAV2	TRAJ8	CAVDISFQKLVF									1																					1.5					PNAS		ATCCAGGGTTTTCCCAGTCACGACACGATACAACATGACCTATGAACGGTTCTCTTCATCGCTGCTCATCCTCCAGGTGCGGGAGGCAGATGCTGCTGTTTACTACTGTGCTGTGGACATAAGCTTTCAGAAACTTGTATTTGGAACTGGCACCCGACTTCTGGTCAGTCCAAATATCCAGAACCCTGACCCTGCCGTGTACCAGCTGAGAGACTCTAAAT
023 NP136	23	NP136	NP17-31	C	LL	TRBV7-8		TRBJ2-7	CASSGWDSSYEQYF	TRAV12-1	TRAJ49																					1										1					PNAS	ATCCAGGGTTTTCCCAGTCACGACTCTCCACTCTGAAGATCCAGCGCACACAGCAGGAGGACTCCGCCGTGTATCTCTGTGCCAGCAGCGGATGGGACAGCTCCTACGAGCAGTACTTCGGGCCGGGCACCAGGCTCACGGTCACAGAGGACCTGAAAAACGTGTTCCCACCCGAGGTCGCTGTGTTTGAGCCATCAGAAGCA
023 NP136	23	NP136	NP17-31	C	LL	TRBV5-4		TRBJ2-3	CASSSAGTSITDTQYF	TRAV2	TRAJ8	CAVDISFQKLVF									16335																					296.5					PNAS	ATCCAGGGTTTTCCCAGTCACGACCTCTGAGCTGAATGTGAACGCCTTGGAGCTGGACGACTCGGCCCTGTATCTCTGTGCCAGCAGCTCTGCCGGGACTAGCATCACAGATACGCAGTATTTTGGCCCAGGCACCCGGCTGACAGTGCTCGAGGACCTGAAAAACGTGTTCCCACCCGAGGTCGCTGTGTTTGAGCCATCAGAAGCA	ATCCAGGGTTTTCCCAGTCACGACACGATACAACATGACCTATGAACGGTTCTCTTCATCGCTGCTCATCCTCCAGGTGCGGGAGGCAGATGCTGCTGTTTACTACTGTGCTGTGGACATAAGCTTTCAGAAACTTGTATTTGGAACTGGCACCCGACTTCTGGTCAGTCCAAATATCCAGAACCCTGACCCTGCCGTGTACCAGCTGAGAGACTCTAAAT
023 NP136	23	NP136	NP17-31	C	LL	TRBV6-5		TRBJ1-1	CASSYSTGGSTRAFF												1																					1					PNAS	GGCCAGGGTTTTCCCAGTCACGACGTCTCCAGATCAACCACAGAGGATTTCCCGCTCAGGCTGCTGTCGGCTGCTCCCTCCCAGACATCTGTGTACTTCTGTGCCAGCAGTTACTCAACAGGGGGCTCGACGCGGGCTTTCTTTGGACAAGGCACCAGACTCACAGTTGTAGAGGACCTGAACAAGGTGTTCCCACCCGAGGTCGCTGTGTTTGAGCCATCAGAAGCA
023 NP136	23	NP136	NP17-31	C	LL					TRAV2	TRAJ9	CAVNTGGFKTIF																																			PNAS		GGCCAGGGTTTTCCCAGTCACGACACGATACAACATGACCTATGAACGGTTCTCTTCATCGCTGCTCATCCTCCAGGTGCGGGAGGCAGATGCTGCTGTTTACTACTGTGCTGTTAATACTGGAGGCTTCAAAACTATCTTTGGAGCAGGAACAAGACTATTTGTTAAAGCAAATATCCAGAACCCTGACCCTGCCGTGTACCAGCTGAGAGACTCTAAAT
023 NP136	23	NP136	NP17-31	C	LL	TRBV6-2		TRBJ2-7	CASSYYGVGEQYF	TRAV2	TRAJ8	CAVDISFQKLVF																														1					PNAS	GGCCAGGGTTTTCCCAGTCACGACCCCTGATGGCTACAATGTCTCCAGATTAAAAAAACAGAATTTCCTGCTGGGGTTGGAGTCGGCTGCTCCCTCCCAAACATCTGTGTACTTCTGTGCCAGCAGTTACTACGGGGTCGGCGAGCAGTACTTCGGGCCGGGCACCAGGCTCACGGTCACAGAGGACCTGAAAAACGTGTTCCCACCCGAGGTCGCTGTGTTTGAGCCATCAGAAGCA	GGCCAGGGTTTTCCCAGTCACGACACGATACAACATGACCTATGAACGGTTCTCTTCATCGCTGCTCATCCTCCAGGTGCGGGAGGCAGATGCTGCTGTTTACTACTGTGCTGTGGACATAAGCTTTCAGAAACTTGTATTTGGAACTGGCACCCGACTTCTGGTCAGTCCAAATATCCAGAACCCTGACCCTGCCGTGTACCAGCTGAGAGACTCTAAAT
023 NP136	23	NP136	NP17-31	C	LL	TRBV5-4		TRBJ2-3	CASSSAGTSITDTQYF	TRAV2	TRAJ8	CAVDISFQKLVF																														1838					PNAS	GGCCAGGGTTTTCCCAGTCACGACCTCTGAGCTGAATGTGAACGCCTTGGAGCTGGACGACTCGGCCCTGTATCTCTGTGCCAGCAGCTCTGCCGGGACTAGCATCACAGATACGCAGTATTTTGGCCCAGGCACCCGGCTGACAGTGCTCGAGGACCTGAAAAACGTGTTCCCACCCGAGGTCGCTGTGTTTGAGCCATCAGAAGCA	GGCCAGGGTTTTCCCAGTCACGACACGATACAACATGACCTATGAACGGTTCTCTTCATCGCTGCTCATCCTCCAGGTGCGGGAGGCAGATGCTGCTGTTTACTACTGTGCTGTGGACATAAGCTTTCAGAAACTTGTATTTGGAACTGGCACCCGACTTCTGGTCAGTCCAAATATCCAGAACCCTGACCCTGCCGTGTACCAGCTGAGAGACTCTAAAT
023 NP136	23	NP136	NP17-31	C	LL					TRAV2	TRAJ8	CAVDISFQKLVF																														1					PNAS		GGCCAGGGTTTTCCCAGTCACGACACGATACAACATGACCTATGAACGGTTCTCTTCATCGCTGCTCATCCTCCAGGTGCGGGAGGCAGATGCTGCTGTTTACTACTGTGCTGTGGACATAAGCTTTCAGAAACTTGTATTTGGAACTGGCACCCGACTTCTGGTCAGTCCAAATATCCAGAACCCTGACCCTGCCGTGTACCAGCTGAGAGACTCTAAAT
023 NP136	23	NP136	NP17-31	C	LL					TRAV2	TRAJ8	CAVDISFQKLVF																				1										2.5					PNAS		GGCCAGGGTTTTCCCAGTCACGACACGATACAACATGACCTATGAACGGTTCTCTTCATCGCTGCTCATCCTCCAGGTGCGGGAGGCAGATGCTGCTGTTTACTACTGTGCTGTGGACATAAGCTTTCAGAAACTTGTATTTGGAACTGGCACCCGACTTCTGGTCAGTCCAAATATCCAGAACCCTGACCCTGCCGTGTACCAGCTGAGAGACTCTAAAT
023 NP136	23	NP136	NP17-31	C	LL	TRBV7-8		TRBJ2-7	CASSGWDSSYEQYF												1											1										1					PNAS	GGCCAGGGTTTTCCCAGTCACGACTCTCCACTCTGAAGATCCAGCGCACACAGCAGGAGGACTCCGCCGTGTATCTCTGTGCCAGCAGCGGATGGGACAGCTCCTACGAGCAGTACTTCGGGCCGGGCACCAGGCTCACGGTCACAGAGGACCTGAAAAACGTGTTCCCACCCGAGGTCGCTGTGTTTGAGCCATCAGAAGCA
023 NP136	23	NP136	NP17-31	C	LL	TRBV7-9		TRBJ2-3	CASSPSDTQYF																																	3					PNAS	GGCCAGGGTTTTCCCAGTCACGACCTGCAGAGAGGCCTAAGGGATCTTTCTCCACCTTGGAGATCCAGCGCACAGAGCAGGGGGACTCGGCCATGTATCTCTGTGCCAGCAGCCCCTCAGATACGCAGTATTTTGGCCCAGGCACCCGGCTGACAGTGCTCGAGGACCTGAAAAACGTGTTCCCACCCGAGGTCGCTGTGTTTGAGCCATCAGAAGCA
023 NP136	23	NP136	NP17-31	C	LL					TRAV2	TRAJ8	CAVDISFQKLVF																														3.5					PNAS		AGCCAGGGTTTTCCCAGTCACGACACGATACAACATGACCTATGAACGGTTCTCTTCATCGCTGCTCATCCTCCAGGTGCGGGAGGCAGATGCTGCTGTTTACTACTGTGCTGTGGACATAAGCTTTCAGAAACTTGTATTTGGAACTGGCACCCGACTTCTGGTCAGTCCAAATATCCAGAACCCTGACCCTGCCGTGTACCAGCTGAGAGACTCTAAAT
023 NP136	23	NP136	NP17-31	C	LL	TRBV6-5		TRBJ1-1	CASSYSTGGSTRAFF																																						PNAS	AGCCAGGGTTTTCCCAGTCACGACGTCTCCAGATCAACCACAGAGGATTTCCCGCTCAGGCTGCTGTCGGCTGCTCCCTCCCAGACATCTGTGTACTTCTGTGCCAGCAGTTACTCAACAGGGGGCTCGACGCGGGCTTTCTTTGGACAAGGCACCAGACTCACAGTTGTAGAGGACCTGAACAAGGTGTTCCCACCCGAGGTCGCTGTGTTTGAGCCATCAGAAGCA
023 NP136	23	NP136	NP17-31	C	LL	TRBV20-1		TRBJ1-5	CSAESIGLSNQPQHF	TRAV2	TRAJ9	CAVNTGGFKTIF																														1					PNAS	AGCCAGGGTTTTCCCAGTCACGACGGACAAGTTTCTCATCAACCATGCAAGCCTGACCTTGTCCACTCTGACAGTGACCAGTGCCCATCCTGAAGACAGCAGCTTCTACATCTGCAGTGCTGAGTCGATTGGCCTTAGCAATCAGCCCCAGCATTTTGGTGATGGGACTCGACTCTCCATCCTAGAGGACCTGAACAAGGTGTTCCCACCCGAGGTCGCTGTGTTTGAGCCATCAGAAGCA	AGCCAGGGTTTTCCCAGTCACGACACGATACAACATGACCTATGAACGGTTCTCTTCATCGCTGCTCATCCTCCAGGTGCGGGAGGCAGATGCTGCTGTTTACTACTGTGCTGTTAATACTGGAGGCTTCAAAACTATCTTTGGAGCAGGAACAAGACTATTTGTTAAAGCAAATATCCAGAACCCTGACCCTGCCGTGTACCAGCTGAGAGACTCTAAAT
023 NP136	23	NP136	NP17-31	C	LL					TRAV2	TRAJ8	CAVDISFQKLVF																														1					PNAS		AGCCAGGGTTTTCCCAGTCACGACACGATACAACATGACCTATGAACGGTTCTCTTCATCGCTGCTCATCCTCCAGGTGCGGGAGGCAGATGCTGCTGTTTACTACTGTGCTGTGGACATAAGCTTTCAGAAACTTGTATTTGGAACTGGCACCCGACTTCTGGTCAGTCCAAATATCCAGAACCCTGACCCTGCCGTGTACCAGCTGAGAGACTCTAAAT
023 NP136	23	NP136	NP17-31	C	LL					TRAV2	TRAJ8	CAVDISFQKLVF																														2					PNAS		AGCCAGGGTTTTCCCAGTCACGACACGATACAACATGACCTATGAACGGTTCTCTTCATCGCTGCTCATCCTCCAGGTGCGGGAGGCAGATGCTGCTGTTTACTACTGTGCTGTGGACATAAGCTTTCAGAAACTTGTATTTGGAACTGGCACCCGACTTCTGGTCAGTCCAAATATCCAGAACCCTGACCCTGCCGTGTACCAGCTGAGAGACTCTAAAT
023 NP136	23	NP136	NP17-31	C	LL					TRAV2	TRAJ8	CAVDISFQKLVF																				2										1.5					PNAS		AGCCAGGGTTTTCCCAGTCACGACACGATACAACATGACCTATGAACGGTTCTCTTCATCGCTGCTCATCCTCCAGGTGCGGGAGGCAGATGCTGCTGTTTACTACTGTGCTGTGGACATAAGCTTTCAGAAACTTGTATTTGGAACTGGCACCCGACTTCTGGTCAGTCCAAATATCCAGAACCCTGACCCTGCCGTGTACCAGCTGAGAGACTCTAAA
023 NP136	23	NP136	NP17-31	C	LL					TRAV2	TRAJ8	CAVDISFQKLVF																														1					PNAS		AGCCAGGGTTTTCCCAGTCACGACACGATACAACATGACCTATGAACGGTTCTCTTCATCGCTGCTCATCCTCCAGGTGCGGGAGGCAGATGCTGCTGTTTACTACTGTGCTGTGGACATAAGCTTTCAGAAACTTGTATTTGGAACTGGCACCCGACTTCTGGTCAGTCCAAATATCCAGAACCCTGACCCTGCCGTGTACCAGCTGAGAGACTCTAAAT
023 NP136	23	NP136	NP17-31	C	LL					TRAV2	TRAJ8	CAVDISFQKLVF																														1					PNAS		TGCCAGGGTTTTCCCAGTCACGACACGATACAACATGACCTATGAACGGTTCTCTTCATCGCTGCTCATCCTCCAGGTGCGGGAGGCAGATGCTGCTGTTTACTACTGTGCTGTGGACATAAGCTTTCAGAAACTTGTATTTGGAACTGGCACCCGACTTCTGGTCAGTCCAAATATCCAGAACCCTGACCCTGCCGTGTACCAGCTGAGAGACTCTAAAT
023 NP136	23	NP136	NP17-31	C	LL					TRAV8-6	TRAJ34	CAVRVYNTDKLIF																														1					PNAS		TGCCAGGGTTTTCCCAGTCACGACGCATCAACGGTTTTGAGGCTGAATTTAACAAGAGTCAAACTTCCTTCCACTTGAGGAAACCCTCAGTCCATATAAGCGACACGGCTGAGTACTTCTGTGCTGTGAGGGTCTATAACACCGACAAGCTCATCTTTGGGACTGGGACCAGATTACAAGTCTTTCCAAATATCCAGAACCCTGACCCTGCCGTGTACCAGCTGAGAGACTCTAAAT
023 NP136	23	NP136	NP17-31	C	LL	TRBV20-1		TRBJ1-5	CSAESIGLSNQPQHF	TRAV2	TRAJ9	CAVNTGGFKTIF																																			PNAS	TGCCAGGGTTTTCCCAGTCACGACGGACAAGTTTCTCATCAACCATGCAAGCCTGACCTTGTCCACTCTGACAGTGACCAGTGCCCATCCTGAAGACAGCAGCTTCTACATCTGCAGTGCTGAGTCGATTGGCCTTAGCAATCAGCCCCAGCATTTTGGTGATGGGACTCGACTCTCCATCCTAGAGGACCTGAACAAGGTGTTCCCACCCGAGGTCGCTGTGTTTGAGCCATCAGAAGCA	TGCCAGGGTTTTCCCAGTCACGACACGATACAACATGACCTATGAACGGTTCTCTTCATCGCTGCTCATCCTCCAGGTGCGGGAGGCAGATGCTGCTGTTTACTACTGTGCTGTTAATACTGGAGGCTTCAAAACTATCTTTGGAGCAGGAACAAGACTATTTGTTAAAGCAAATATCCAGAACCCTGACCCTGCCGTGTACCAGCTGAGAGACTCTAAAT
023 NP136	23	NP136	NP17-31	C	LL					TRAV2	TRAJ9	CAVNTGGFKTIF																				1										1					PNAS		TGCCAGGGTTTTCCCAGTCACGACACGATACAACATGACCTATGAACGGTTCTCTTCATCGCTGCTCATCCTCCAGGTGCGGGAGGCAGATGCTGCTGTTTACTACTGTGCTGTTAATACTGGAGGCTTCAAAACTATCTTTGGAGCAGGAACAAGACTATTTGTTAAAGCAAATATCCAGAACCCTGACCCTGCCGTGTACCAGCTGAGAGACTCTAAAT
023 NP136	23	NP136	NP17-31	C	LL					TRAV2	TRAJ8	CAVDISFQKLVF																														2					PNAS		TGCCAGGGTTTTCCCAGTCACGACACGATACAACATGACCTATGAACGGTTCTCTTCATCGCTGCTCATCCTCCAGGTGCGGGAGGCAGATGCTGCTGTTTACTACTGTGCTGTGGACATAAGCTTTCAGAAACTTGTATTTGGAACTGGCACCCGACTTCTGGTCAGTCCAAATATCCAGAACCCTGACCCTGCCGTGTACCAGCTGAGAGACTCTAAA
023 NP136	23	NP136	NP17-31	C	LL					TRAV2	TRAJ8	CAVDISFQKLVF																																			PNAS		TGCCAGGGTTTTCCCAGTCACGACACGATACAACATGACCTATGAACGGTTCTCTTCATCGCTGCTCATCCTCCAGGTGCGGGAGGCAGATGCTGCTGTTTACTACTGTGCTGTGGACATAAGCTTTCAGAAACTTGTATTTGGAACTGGCACCCGACTTCTGGTCAGTCCAAATATCCAGAACCCTGACCCTGCCGTGTACCAGCTGAGAGACTCTAAAT
023 NP136	23	NP136	NP17-31	C	LL	TRBV20-1		TRBJ1-5	CSAESIGLSNQPQHF	TRAV2	TRAJ9	CAVNTGGFKTIF																														1					PNAS	CTCCAGGGTTTTCCCAGTCACGACGGACAAGTTTCTCATCAACCATGCAAGCCTGACCTTGTCCACTCTGACAGTGACCAGTGCCCATCCTGAAGACAGCAGCTTCTACATCTGCAGTGCTGAGTCGATTGGCCTTAGCAATCAGCCCCAGCATTTTGGTGATGGGACTCGACTCTCCATCCTAGAGGACCTGAACAAGGTGTTCCCACCCGAGGTCGCTGTGTTTGAGCCATCAGAAGCA	CTCCAGGGTTTTCCCAGTCACGACACGATACAACATGACCTATGAACGGTTCTCTTCATCGCTGCTCATCCTCCAGGTGCGGGAGGCAGATGCTGCTGTTTACTACTGTGCTGTTAATACTGGAGGCTTCAAAACTATCTTTGGAGCAGGAACAAGACTATTTGTTAAAGCAAATATCCAGAACCCTGACCCTGCCGTGTACCAGCTGAGAGACTCTAAAT
023 NP136	23	NP136	NP17-31	C	LL	TRBV20-1		TRBJ1-1	CSARLIPTGGTEAFF	TRAV12-2	TRAJ52	CAVTWLGGKLTF																				828										1.5					PNAS	CTCCAGGGTTTTCCCAGTCACGACGGACAAGTTTCTCATCAACCATGCAAGCCTGACCTTGTCCACTCTGACAGTGACCAGTGCCCATCCTGAAGACAGCAGCTTCTACATCTGCAGTGCTAGACTTATCCCCACAGGGGGCACTGAAGCTTTCTTTGGACAAGGCACCAGACTCACAGTTGTAGAGGACCTGAACAAGGTGTTCCCACCCGAGGTCGCTGTGTTTGAGCCATCAGAAGCA	CTCCAGGGTTTTCCCAGTCACGACGAAGATGGAAGGTTTACAGCACAGCTCAATAAAGCCAGCCAGTATGTTTCTCTGCTCATCAGAGACTCCCAGCCCAGTGATTCAGCCACCTACCTCTGTGCCGTGACTTGGCTTGGGGGAAAGCTGACATTTGGACAAGGGACCATCTTGACTGTCCATCCAAATATCCAGAACCCTGACCCTGCCGTGTACCAGCTGAGAGACTCTAAAT
900 NP136	900	NP136	NP17-31	P	FL	TRBV5-1		TRBJ1-5	CASSRDGDSNQPQHF												2.5																					8.5					PNAS	GCCCAGGGTTTTCCCAGTCACGACGCTCTGAGATGAATGTGAGTGCCTTGGAGCTGGGGGACTCGGCCCTTTATCTTTGCGCCAGCAGCCGTGACGGTGATAGCAATCAGCCCCAGCATTTTGGTGATGGGACTCGACTCTCCATCCTAGAGGACCTGAACAAGGTGTTCCCACCCGAGGTCGCTGTGTTTGAGCCATCAGAAGCA
900 NP136	900	NP136	NP17-31	P	FL	TRBV4-2		TRBJ2-1	CASSQERGSYNEQFF	TRAV12-2	TRAJ22	CALGSARQLTF																				1.5										84					PNAS	GCCCAGGGTTTTCCCAGTCACGACCCTGAATGCCCCAACAGCTCTCACTTATTCCTTCACCTACACACCCTGCAGCCAGAAGACTCGGCCCTGTATCTCTGTGCCAGCAGCCAAGAAAGGGGCTCCTACAATGAGCAGTTCTTCGGGCCAGGGACACGGCTCACCGTGCTAGAGGACCTGAAAAACGTGTTCCCACCCGAGGTCGCTGTGTTTGAGCCATCAGAAGCA	Missing
900 NP136	900	NP136	NP17-31	P	FL	TRBV4-2		TRBJ2-1	CASSQERGSYNEQFF	TRAV12-2	TRAJ22	CALGSARQLTF																				1833										2					PNAS	GCCCAGGGTTTTCCCAGTCACGACCCTGAATGCCCCAACAGCTCTCACTTATTCCTTCACCTACACACCCTGCAGCCAGAAGACTCGGCCCTGTATCTCTGTGCCAGCAGCCAAGAAAGGGGCTCCTACAATGAGCAGTTCTTCGGGCCAGGGACACGGCTCACCGTGCTAGAGGACCTGAAAAACGTGTTCCCACCCGAGGTCGCTGTGTTTGAGCCATCAGAAGCA	Missing
900 NP136	900	NP136	NP17-31	P	FL	TRBV4-2		TRBJ2-1	CASSQERGSYNEQFF	TRAV12-2	TRAJ22	CALGSARQLTF									1											1										15.5					PNAS	GCCCAGGGTTTTCCCAGTCACGACCCTGAATGCCCCAACAGCTCTCACTTATTCCTTCACCTACACACCCTGCAGCCAGAAGACTCGGCCCTGTATCTCTGTGCCAGCAGCCAAGAAAGGGGCTCCTACAATGAGCAGTTCTTCGGGCCAGGGACACGGCTCACCGTGCTAGAGGACCTGAAAAACGTGTTCCCACCCGAGGTCGCTGTGTTTGAGCCATCAGAAGCA	Missing
900 NP136	900	NP136	NP17-31	P	FL	TRBV20-1		TRBJ2-7	CSAEVAGNSYEQYF																																	6.5					PNAS	GCCCAGGGTTTTCCCAGTCACGACGGACAAGTTTCTCATCAACCATGCAAGCCTGACCTTGTCCACTCTGACAGTGACCAGTGCCCATCCTGAAGACAGCAGCTTCTACATCTGCAGTGCTGAGGTAGCGGGCAACTCCTACGAGCAGTACTTCGGGCCGGGCACCAGGCTCACGGTCACAGAGGACCTGAAAAACGTGTTCCCACCCGAGGTCGCTGTGTTTGAGCCATCAGAAGCA
900 NP136	900	NP136	NP17-31	P	FL	TRBV7-8		TRBJ2-2	CASSPHNTGELFF																							7										2.5					PNAS	GCCCAGGGTTTTCCCAGTCACGACTCTCCACTCTGAAGATCCAGCGCACACAGCAGGAGGACTCCGCCGTGTATCTCTGTGCCAGCAGCCCACATAACACCGGGGAGCTGTTTTTTGGAGAAGGCTCTAGGCTGACCGTACTGGAGGACCTGAAAAACGTGTTCCCACCCGAGGTCGCTGTGTTTGAGCCATCAGAAGCA
900 NP136	900	NP136	NP17-31	P	FL	TRBV4-2		TRBJ2-1	CASSQERGSYNEQFF												3											4909.5										435.5					PNAS	GCCCAGGGTTTTCCCAGTCACGACCCTGAATGCCCCAACAGCTCTCACTTATTCCTTCACCTACACACCCTGCAGCCAGAAGACTCGGCCCTGTATCTCTGTGCCAGCAGCCAAGAAAGGGGCTCCTACAATGAGCAGTTCTTCGGGCCAGGGACACGGCTCACCGTGCTAGAGGACCTGAAAAACGTGTTCCCACCCGAGGTCGCTGTGTTTGAGCCATCAGAAGCA
900 NP136	900	NP136	NP17-31	P	FL	TRBV7-8		TRBJ2-2	CASSPHNTGELFF	TRAV12-2	TRAJ42	CAVSYGGSQGNLIF	TRAV10	TRAJ48																		2275.5										856					PNAS	GCCCAGGGTTTTCCCAGTCACGACTCTCCACTCTGAAGATCCAGCGCACACAGCAGGAGGACTCCGCCGTGTATCTCTGTGCCAGCAGCCCACATAACACCGGGGAGCTGTTTTTTGGAGAAGGCTCTAGGCTGACCGTACTGGAGGACCTGAAAAACGTGTTCCCACCCGAGGTCGCTGTGTTTGAGCCATCAGAAGCA	Missing
900 NP136	900	NP136	NP17-31	P	FL	TRBV4-2		TRBJ2-1	CASSQERGSYNEQFF	TRAV12-2	TRAJ22	CALGSARQLTF									4											5										1109					PNAS	GCCCAGGGTTTTCCCAGTCACGACCCTGAATGCCCCAACAGCTCTCACTTATTCCTTCACCTACACACCCTGCAGCCAGAAGACTCGGCCCTGTATCTCTGTGCCAGCAGCCAAGAAAGGGGCTCCTACAATGAGCAGTTCTTCGGGCCAGGGACACGGCTCACCGTGCTAGAGGACCTGAAAAACGTGTTCCCACCCGAGGTCGCTGTGTTTGAGCCATCAGAAGCA	Missing
900 NP136	900	NP136	NP17-31	P	FL	TRBV4-2		TRBJ2-1	CASSQERGSYNEQFF																							2										290					PNAS	GCCCAGGGTTTTCCCAGTCACGACCCTGAATGCCCCAACAGCTCTCACTTATTCCTTCACCTACACACCCTGCAGCCAGAAGACTCGGCCCTGTATCTCTGTGCCAGCAGCCAAGAGCGGGGCTCCTACAATGAGCAGTTCTTCGGGCCAGGGACACGGCTCACCGTGCTAGAGGACCTGAAAAACGTGTTCCCACCCGAGGTCGCTGTGTTTGAGCCATCAGAAGCA
900 NP136	900	NP136	NP17-31	P	FL	TRBV2		TRBJ1-5	CASRDFYTNQPQHF																							1										38					PNAS	GCCCAGGGTTTTCCCAGTCACGACGCCTGATGGATCAAATTTCACTCTGAAGATCCGGTCCACAAAGCTGGAGGACTCAGCCATGTACTTCTGTGCCAGCAGGGACTTCTATACCAATCAGCCCCAGCATTTTGGTGATGGGACTCGACTCTCCATCCTAGAGGACCTGAACAAGGTGTTCCCACCCGAGGTCGCTGTGTTTGAGCCATCAGAAGCA
900 NP136	900	NP136	NP17-31	P	FL	TRBV7-9		TRBJ1-4	CASSHGGEKLFF	TRAV8-6	TRAJ34	CAVRIYNTDKLIF																				5										2					PNAS	ACCCAGGGTTTTCCCAGTCACGACCTGCAGAGAGGCCTAAGGGATCTTTCTCCACCTTGGAGATCCAGCGCACAGAGCAGGGGGACTCGGCCATGTATCTCTGTGCCAGCAGCCACGGGGGCGAAAAACTGTTTTTTGGCAGTGGAACCCAGCTCTCTGTCTTGGAGGACCTGAACAAGGTGTTCCCACCCGAGGTCGCTGTGTTTGAGCCATCAGAAGCA	Missing
900 NP136	900	NP136	NP17-31	P	FL	TRBV10-3		TRBJ2-3	CAISSGSTDTQYF	TRAV12-2	TRAJ23	CAVNYHGGKLIF																														203.5					PNAS	ACCCAGGGTTTTCCCAGTCACGACCAGATGGCTACAGTGTCTCTAGATCAAAGACAGAGGATTTCCTCCTCACTCTGGAGTCCGCTACCAGCTCCCAGACATCTGTGTACTTCTGTGCCATCAGTAGCGGGAGCACAGATACGCAGTATTTTGGCCCAGGCACCCGGCTGACAGTGCTCGAGGACCTGAAAAACGTGTTCCCACCCGAGGTCGCTGTGTTTGAGCCATCAGAAGCA	Missing
900 NP136	900	NP136	NP17-31	P	FL	TRBV15		TRBJ2-5	CATSRGSQVVETQYF	TRAV14/DV4	TRAJ44	CAMRGANTGTASKLTF																				1										9					PNAS	ACCCAGGGTTTTCCCAGTCACGACGATAACTTCCAATCCAGGAGGCCGAACACTTCTTTCTGCTTTCTTGACATCCGCTCACCAGGCCTGGGGGACGCAGCCATGTACCTGTGTGCCACCAGCAGAGGGAGCCAGGTGGTGGAGACCCAGTACTTCGGGCCAGGCACGCGGCTCCTGGTGCTCGAGGACCTGAAAAACGTGTTCCCACCCGAGGTCGCTGTGTTTGAGCCATCAGAAGCA	Missing
900 NP136	900	NP136	NP17-31	P	FL	TRBV4-2		TRBJ2-1	CASSQERGSYNEQFF	TRAV12-2	TRAJ22	CALGSARQLTF									1.5											2										210.5					PNAS	ACCCAGGGTTTTCCCAGTCACGACCCTGAATGCCCCAACAGCTCTCACTTATTCCTTCACCTACACACCCTGCAGCCAGAAGACTCGGCCCTGTATCTCTGTGCCAGCAGCCAAGAAAGGGGCTCCTACAATGAGCAGTTCTTCGGGCCAGGGACACGGCTCACCGTGCTAGAGGACCTGAAAAACGTGTTCCCACCCGAGGTCGCTGTGTTTGAGCCATCAGAAGCA	Missing
900 NP136	900	NP136	NP17-31	P	FL	TRBV10-3		TRBJ2-3	CAISSGSTDTQYF																							1										596					PNAS	ACCCAGGGTTTTCCCAGTCACGACCAGATGGCTACAGTGTCTCTAGATCAAAGACAGAGGATTTCCTCCTCACTCTGGAGTCCGCTACCAGCTCCCAGACATCTGTGTACTTCTGTGCCATCAGTAGCGGGAGCACAGATACGCAGTATTTTGGCCCAGGCACCCGGCTGACAGTGCTCGAGGACCTGAAAAACGTGTTCCCACCCGAGGTCGCTGTGTTTGAGCCATCAGAAGCA
900 NP136	900	NP136	NP17-31	P	FL	TRBV4-2		TRBJ2-1	CASSQERGSYNEQFF																							2383.5										2					PNAS	ACCCAGGGTTTTCCCAGTCACGACCCTGAATGCCCCAACAGCTCTCACTTATTCCTTCACCTACACACCCTGCAGCCAGAAGACTCGGCCCTGTATCTCTGTGCCAGCAGCCAAGAAAGGGGCTCCTACAATGAGCAGTTCTTCGGGCCAGGGACACGGCTCACCGTGCTAGAGGACCTGAAAAACGTGTTCCCACCCGAGGTCGCTGTGTTTGAGCCATCAGAAGCA
900 NP136	900	NP136	NP17-31	P	FL	TRBV4-2		TRBJ2-1	CASSQERGSYNEQFF	TRAV12-2	TRAJ22	CALGSARQLTF									1											2.5										354					PNAS	ACCCAGGGTTTTCCCAGTCACGACCCTGAATGCCCCAACAGCTCTCACTTATTCCTTCACCTACACACCCTGCAGCCAGAAGACTCGGCCCTGTATCTCTGTGCCAGCAGCCAAGAAAGGGGCTCCTACAATGAGCAGTTCTTCGGGCCAGGGACACGGCTCACCGTGCTAGAGGACCTGAAAAACGTGTTCCCACCCGAGGTCGCTGTGTTTGAGCCATCAGAAGCA	Missing
900 NP136	900	NP136	NP17-31	P	FL	TRBV7-9		TRBJ1-4	CASSHSREKLFF	TRAV8-6	TRAJ34	CAVSSYNTDKLIF																				8										49.5					PNAS	ACCCAGGGTTTTCCCAGTCACGACCTGCAGAGAGGCCTAAGGGATCTTTCTCCACCTTGGAGATCCAGCGCACAGAGCAGGGGGACTCGGCCATGTATCTCTGTGCCAGCAGCCACTCCAGGGAAAAACTGTTTTTTGGCAGTGGAACCCAGCTCTCTGTCTTGGAGGACCTGAACAAGGTGTTCCCACCCGAGGTCGCTGTGTTTGAGCCATCAGAAGCA	Missing
900 NP136	900	NP136	NP17-31	P	FL	TRBV11-2		TRBJ1-6	CASSFSTNNSPLHF	TRAV2	TRAJ23										1.5											3104										29.5					PNAS	ACCCAGGGTTTTCCCAGTCACGACGCAGAGAGGCTCAAAGGAGTAGACTCCACTCTCAAGATCCAACCTGCAAAGCTTGAGGACTCGGCCGTGTATCTCTGTGCCAGCAGCTTTTCCACAAATAATTCACCCCTCCACTTTGGGAACGGGACCAGGCTCACTGTGACAGAGGACCTGAACAAGGTGTTCCCACCCGAGGTCGCTGTGTTTGAGCCATCAGAAGCA
900 NP136	900	NP136	NP17-31	P	FL	TRBV4-2		TRBJ2-1	CASSQERGSYNEQFF	TRAV12-2	TRAJ22	CALGSARQLTF																				6										1.5					PNAS	ACCCAGGGTTTTCCCAGTCACGACCCTGAATGCCCCAACAGCTCTCACTTATTCCTTCACCTACACACCCTGCAGCCAGAAGACTCGGCCCTGTATCTCTGTGCCAGCAGCCAAGAAAGGGGCTCCTACAATGAGCAGTTCTTCGGGCCAGGGACACGGCTCACCGTGCTAGAGGACCTGAAAAACGTGTTCCCACCCGAGGTCGCTGTGTTTGAGCCATCAGAAGCA	Missing
900 NP136	900	NP136	NP17-31	P	FL	TRBV7-6		TRBJ2-3	CASSLGSASDTQYF																							2										63.5					PNAS	ACCCAGGGTTTTCCCAGTCACGACTCTCCACTCTGAAGATCCAGCGCACAGAGCAGCGGGACTCGGCCATGTATCGCTGTGCCAGCAGCTTAGGGTCGGCATCAGATACGCAGTATTTTGGCCCAGGCACCCGGCTGACAGTGCTCGAGGACCTGAAAAACGTGTTCCCACCCGAGGTCGCTGTGTTTGAGCCATCAGAAGCA
900 NP136	900	NP136	NP17-31	P	FL	TRBV7-8		TRBJ2-3	CASTSWGEVTDTQYF																							7										485					PNAS	ACCCAGGGTTTTCCCAGTCACGACTCTCCACTCTGAAGATCCAGCGCACACAGCAGGAGGACTCCGCCGTGTATCTCTGTGCCAGCACATCGTGGGGGGAGGTTACAGATACGCAGTATTTTGGCCCAGGCACCCGGCTGACAGTGCTCGAGGACCTGAAAAACGTGTTCCCACCCGAGGTCGCTGTGTTTGAGCCATCAGAAGCA
900 NP136	900	NP136	NP17-31	P	FL	TRBV20-1		TRBJ2-5	CSAGALGTSWTQYF												1											3462										6					PNAS	AGCCAGGGTTTTCCCAGTCACGACGGACAAGTTTCTCATCAACCATGCAAGCCTGACCTTGTCCACTCTGACAGTGACCAGTGCCCATCCTGAAGACAGCAGCTTCTACATCTGCAGTGCTGGAGCACTAGGGACTAGCTGGACCCAGTACTTCGGGCCAGGCACGCGGCTCCTGGTGCTCGAGGACCTGAAAAACGTGTTCCCACCCGAGGTCGCTGTGTTTGAGCCATCAGAAGCA
900 NP136	900	NP136	NP17-31	P	FL	TRBV10-3		TRBJ2-3	CAISSGSTDTQYF																							2										663					PNAS	AGCCAGGGTTTTCCCAGTCACGACCAGATGGCTACAGTGTCTCTAGATCAAAGACAGAGGATTTCCTCCTCACTCTGGAGTCCGCTACCAGCTCCCAGACATCTGTGTACTTCTGTGCCATCAGTAGCGGGAGCACAGATACGCAGTATTTTGGCCCAGGCACCCGGCTGACAGTGCTCGAGGACCTGAAAAACGTGTTCCCACCCGAGGTCGCTGTGTTTGAGCCATCAGAAGCA
900 NP136	900	NP136	NP17-31	P	FL	TRBV6-1		TRBJ1-2	CASSEWGSTNYGYTF	TRAV1-2	TRAJ24	CAVRDSPTDSWGKFQF	TRAV12-2	TRAJ5	CAVHHTGRRALTF																	2										71					PNAS	AGCCAGGGTTTTCCCAGTCACGACTGGCTACAATGTCTCCAGATTAAACAAACGGGAGTTCTCGCTCAGGCTGGAGTCGGCTGCTCCCTCCCAGACATCTGTGTACTTCTGTGCCAGCAGTGAATGGGGCTCGACTAACTATGGCTACACCTTCGGTTCGGGGACCAGGTTAACCGTTGTAGAGGACCTGAACAAGGTGTTCCCACCCGAGGTCGCTGTGTTTGAGCCATCAGAAGCA	Missing
900 NP136	900	NP136	NP17-31	P	FL	TRBV30		TRBJ2-5	CAWSASGLANFQYF																							1467.5										210					PNAS	AGCCAGGGTTTTCCCAGTCACGACCAGACCCCAGGACCGGCAGTTCATCCTGAGTTCTAAGAAGCTCCTTCTCAGTGACTCTGGCTTCTATCTCTGTGCCTGGAGTGCCTCGGGACTAGCGAATTTCCAGTACTTCGGGCCAGGCACGCGGCTCCTGGTGCTCGAGGACCTGAAAAACGTGTTCCCACCCGAGGTCGCTGTGTTTGAGCCATCAGAAGCA
900 NP136	900	NP136	NP17-31	P	FL	TRBV7-8		TRBJ2-2	CASSPHNTGELFF	TRAV10	TRAJ48																					1.5										58.5					PNAS	AGCCAGGGTTTTCCCAGTCACGACTCTCCACTCTGAAGATCCAGCGCACACAGCAGGAGGACTCCGCCGTGTATCTCTGTGCCAGCAGCCCACATAACACCGGGGAGCTGTTTTTTGGAGAAGGCTCTAGGCTGACCGTACTGGAGGACCTGAAAAACGTGTTCCCACCCGAGGTCGCTGTGTTTGAGCCATCAGAAGCA
900 NP136	900	NP136	NP17-31	P	FL	TRBV4-2		TRBJ2-1	CASSQERGSYNEQFF																							5										2					PNAS	AGCCAGGGTTTTCCCAGTCACGACCCTGAATGCCCCAACAGCTCTCACTTATTCCTTCACCTACACACCCTGCAGCCAGAAGACTCGGCCCTGTATCTCTGTGCCAGCAGCCAAGAAAGGGGCTCCTACAATGAGCAGTTCTTCGGGCCAGGGACACGGCTCACCGTGCTAGAGGACCTGAAAAACGTGTTCCCACCCGAGGTCGCTGTGTTTGAGCCATCAGAAGCA
900 NP136	900	NP136	NP17-31	P	FL	TRBV4-2		TRBJ2-1	CASSQERGSYNEQFF	TRAV12-2	TRAJ22	CALGSARQLTF																				9										2055.5					PNAS	AGCCAGGGTTTTCCCAGTCACGACCCTGAATGCCCCAACAGCTCTCACTTATTCCTTCACCTACACACCCTGCAGCCAGAAGACTCGGCCCTGTATCTCTGTGCCAGCAGCCAAGAAAGGGGCTCCTACAATGAGCAGTTCTTCGGGCCAGGGACACGGCTCACCGTGCTAGAGGACCTGAAAAACGTGTTCCCACCCGAGGTCGCTGTGTTTGAGCCATCAGAAGCA	Missing
900 NP136	900	NP136	NP17-31	P	FL	TRBV4-2		TRBJ2-1	CASSQERGSYNEQFF	TRAV12-2	TRAJ22	CALGSARQLTF																				2755.5										27					PNAS	AGCCAGGGTTTTCCCAGTCACGACCCTGAATGCCCCAACAGCTCTCACTTATTCCTTCACCTACACACCCTGCAGCCAGAAGACTCGGCCCTGTATCTCTGTGCCAGCAGCCAAGAAAGGGGCTCCTACAATGAGCAGTTCTTCGGGCCAGGGACACGGCTCACCGTGCTAGAGGACCTGAAAAACGTGTTCCCACCCGAGGTCGCTGTGTTTGAGCCATCAGAAGCA	Missing
900 NP136	900	NP136	NP17-31	P	FL	TRBV15		TRBJ2-5	CATSRGSQVVETQYF	TRAV14/DV4	TRAJ44	CAMRGANTGTASKLTF									1											2.5										1781					PNAS	AGCCAGGGTTTTCCCAGTCACGACGATAACTTCCAATCCAGGAGGCCGAACACTTCTTTCTGCTTTCTTGACATCCGCTCACCAGGCCTGGGGGACGCAGCCATGTACCTGTGTGCCACCAGCAGAGGGAGCCAGGTGGTGGAGACCCAGTACTTCGGGCCAGGCACGCGGCTCCTGGTGCTCGAGGACCTGAAAAACGTGTTCCCACCCGAGGTCGCTGTGTTTGAGCCATCAGAAGCA	Missing
900 NP136	900	NP136	NP17-31	P	FL	TRBV7-8		TRBJ2-2	CASSPHNTGELFF	TRAV10	TRAJ48										1											2656.5										5.5					PNAS	AGCCAGGGTTTTCCCAGTCACGACTCTCCACTCTGAAGATCCAGCGCACACAGCAGGAGGACTCCGCCGTGTATCTCTGTGCCAGCAGCCCACATAACACCGGGGAGCTGTTTTTTGGAGAAGGCTCTAGGCTGACCGTACTGGAGGACCTGAAAAACGTGTTCCCACCCGAGGTCGCTGTGTTTGAGCCATCAGAAGCA
900 NP136	900	NP136	NP17-31	P	FL	TRBV6-2		TRBJ1-2	CASSPSGTANYGYTF	TRAV2	TRAJ27										1											13										1272					PNAS	AGCCAGGGTTTTCCCAGTCACGACCCCTGATGGCTACAATGTCTCCAGATTAAAAAAACAGAATTTCCTGCTGGGGTTGGAGTCGGCTGCTCCCTCCCAAACATCTGTGTACTTCTGTGCCAGCAGCCCCTCCGGGACGGCAAACTATGGCTACACCTTCGGTTCGGGGACCAGGTTAACCGTTGTAGAGGACCTGAACAAGGTGTTCCCACCCGAGGTCGCTGTGTTTGAGCCATCAGAAGCA
900 NP136	900	NP136	NP17-31	P	FL	TRBV5-1		TRBJ1-5	CASSRDGDSNQPQHF	TRAV14/DV4	TRAJ53	CAMSPQGGGGSNYKLTF																				3844										16					PNAS	AGCCAGGGTTTTCCCAGTCACGACGCTCTGAGATGAATGTGAGTGCCTTGGAGCTGGGGGACTCGGCCCTTTATCTTTGCGCCAGCAGCCGTGACGGTGATAGCAATCAGCCCCAGCATTTTGGTGATGGGACTCGACTCTCCATCCTAGAGGACCTGAACAAGGTGTTCCCACCCGAGGTCGCTGTGTTTGAGCCATCAGAAGCA	Missing
900 NP136	900	NP136	NP17-31	P	FL	TRBV7-9		TRBJ1-4	CASSHGGEKLFF												1											3.5										4.5					PNAS	ATCCAGGGTTTTCCCAGTCACGACCTGCAGAGAGGCCTAAGGGATCTTTCTCCACCTTGGAGATCCAGCGCACAGAGCAGGGGGACTCGGCCATGTATCTCTGTGCCAGCAGCCACGGGGGCGAAAAACTGTTTTTTGGCAGTGGAACCCAGCTCTCTGTCTTGGAGGACCTGAACAAGGTGTTCCCACCCGAGGTCGCTGTGTTTGAGCCATCAGAAGCA
900 NP136	900	NP136	NP17-31	P	FL	TRBV6-1		TRBJ1-2	CASSEWGSTNYGYTF	TRAV1-2	TRAJ24	CAVRDSPTDSWGKFQF	TRAV12-2	TRAJ5	CAVHHTGRRALTF						11726.5											7789										4.5					PNAS	ATCCAGGGTTTTCCCAGTCACGACTGGCTACAATGTCTCCAGATTAAACAAACGGGAGTTCTCGCTCAGGCTGGAGTCGGCTGCTCCCTCCCAGACATCTGTGTACTTCTGTGCCAGCAGTGAATGGGGCTCGACTAACTATGGCTACACCTTCGGTTCGGGGACCAGGTTAACCGTTGTAGAGGACCTGAACAAGGTGTTCCCACCCGAGGTCGCTGTGTTTGAGCCATCAGAAGCA	Missing
900 NP136	900	NP136	NP17-31	P	FL	TRBV10-3		TRBJ2-3	CAISSGSTDTQYF	TRAV12-2	TRAJ23	CAVNYHGGKLIF									1.5											5										766					PNAS	ATCCAGGGTTTTCCCAGTCACGACCAGATGGCTACAGTGTCTCTAGATCAAAGACAGAGGATTTCCTCCTCACTCTGGAGTCCGCTACCAGCTCCCAGACATCTGTGTACTTCTGTGCCATCAGTAGCGGGAGCACAGATACGCAGTATTTTGGCCCAGGCACCCGGCTGACAGTGCTCGAGGACCTGAAAAACGTGTTCCCACCCGAGGTCGCTGTGTTTGAGCCATCAGAAGCA	Missing
900 NP136	900	NP136	NP17-31	P	FL	TRBV20-1		TRBJ2-5	CSAGALGTSWTQYF	TRAV38-2/DV8	TRAJ30	CAYRSAIYGDDKIIF									1											5										195.5					PNAS	ATCCAGGGTTTTCCCAGTCACGACGGACAAGTTTCTCATCAACCATGCAAGCCTGACCTTGTCCACTCTGACAGTGACCAGTGCCCATCCTGAAGACAGCAGCTTCTACATCTGCAGTGCTGGAGCACTAGGGACTAGCTGGACCCAGTACTTCGGGCCAGGCACGCGGCTCCTGGTGCTCGAGGACCTGAAAAACGTGTTCCCACCCGAGGTCGCTGTGTTTGAGCCATCAGAAGCA	Missing
900 NP136	900	NP136	NP17-31	P	FL	TRBV4-2		TRBJ2-1	CASSQERGSYNEQFF												1											5945										199					PNAS	ATCCAGGGTTTTCCCAGTCACGACCCTGAATGCCCCAACAGCTCTCACTTATTCCTTCACCTACACACCCTGCAGCCAGAAGACTCGGCCCTGTATCTCTGTGCCAGCAGCCAAGAAAGGGGCTCCTACAATGAGCAGTTCTTCGGGCCAGGGACACGGCTCACCGTGCTAGAGGACCTGAAAAACGTGTTCCCACCCGAGGTCGCTGTGTTTGAGCCATCAGAAGCA
900 NP136	900	NP136	NP17-31	P	FL	TRBV20-1		TRBJ2-5	CSAGALGTSWTQYF	TRAV38-2/DV8	TRAJ30	CAYRSAIYGDDKIIF									4.5											9.5										278					PNAS	ATCCAGGGTTTTCCCAGTCACGACGGACAAGTTTCTCATCAACCATGCAAGCCTGACCTTGTCCACTCTGACAGTGACCAGTGCCCATCCTGAAGACAGCAGCTTCTACATCTGCAGTGCTGGAGCACTAGGGACTAGCTGGACCCAGTACTTCGGGCCAGGCACGCGGCTCCTGGTGCTCGAGGACCTGAAAAACGTGTTCCCACCCGAGGTCGCTGTGTTTGAGCCATCAGAAGCA	Missing
900 NP136	900	NP136	NP17-31	P	FL	TRBV5-1		TRBJ1-5	CASSRDGDSNQPQHF	TRAV14/DV4	TRAJ53	CAMSPQGGGGSNYKLTF									1.5											4										41.5					PNAS	ATCCAGGGTTTTCCCAGTCACGACGCTCTGAGATGAATGTGAGTGCCTTGGAGCTGGGGGACTCGGCCCTTTATCTTTGCGCCAGCAGCCGTGACGGTGATAGCAATCAGCCCCAGCATTTTGGTGATGGGACTCGACTCTCCATCCTAGAGGACCTGAACAAGGTGTTCCCACCCGAGGTCGCTGTGTTTGAGCCATCAGAAGCA	Missing
900 NP136	900	NP136	NP17-31	P	FL	TRBV5-1		TRBJ1-5	CASSRDGDSNQPQHF	TRAV14/DV4	TRAJ53	CAMSPQGGGGSNYKLTF									1											10190.5										33					PNAS	ATCCAGGGTTTTCCCAGTCACGACGCTCTGAGATGAATGTGAGTGCCTTGGAGCTGGGGGACTCGGCCCTTTATCTTTGCGCCAGCAGCCGTGACGGTGATAGCAATCAGCCCCAGCATTTTGGTGATGGGACTCGACTCTCCATCCTAGAGGACCTGAACAAGGTGTTCCCACCCGAGGTCGCTGTGTTTGAGCCATCAGAAGCA	Missing
900 NP136	900	NP136	NP17-31	P	FL	TRBV4-2		TRBJ2-1	CASSQERGSYNEQFF	TRAV12-2	TRAJ22	CALGSARQLTF																				8611										8					PNAS	ATCCAGGGTTTTCCCAGTCACGACCCTGAATGCCCCAACAGCTCTCACTTATTCCTTCACCTACACACCCTGCAGCCAGAAGACTCGGCCCTGTATCTCTGTGCCAGCAGCCAAGAAAGGGGCTCCTACAATGAGCAGTTCTTCGGGCCAGGGACACGGCTCACCGTGCTAGAGGACCTGAAAAACGTGTTCCCACCCGAGGTCGCTGTGTTTGAGCCATCAGAAGCA	Missing
900 NP136	900	NP136	NP17-31	P	FL	TRBV7-8		TRBJ2-2	CASSPHNTGELFF												2											11315.5										8					PNAS	ATCCAGGGTTTTCCCAGTCACGACTCTCCACTCTGAAGATCCAGCGCACACAGCAGGAGGACTCCGCCGTGTATCTCTGTGCCAGCAGCCCACATAACACCGGGGAGCTGTTTTTTGGAGAAGGCTCTAGGCTGACCGTACTGGAGGACCTGAAAAACGTGTTCCCACCCGAGGTCGCTGTGTTTGAGCCATCAGAAGCA
900 NP136	900	NP136	NP17-31	P	FL	TRBV20-1		TRBJ1-2	CSAVGLAGDKGYTF	TRAV2	TRAJ27	CAVGPTNAGKSTF									1											10.5										327					PNAS	ATCCAGGGTTTTCCCAGTCACGACGGACAAGTTTCTCATCAACCATGCAAGCCTGACCTTGTCCACTCTGACAGTGACCAGTGCCCATCCTGAAGACAGCAGCTTCTACATCTGCAGTGCTGTGGGGCTAGCAGGGGATAAGGGCTACACCTTCGGTTCGGGGACCAGGTTAACCGTTGTAGAGGACCTGAACAAGGTGTTCCCACCCGAGGTCGCTGTGTTTGAGCCATCAGAAGCA	Missing
900 NP136	900	NP136	NP17-31	P	FL	TRBV7-9		TRBJ1-4	CASSHGGEKLFF	TRAV8-6	TRAJ34	CAVRIYNTDKLIF																				1										2					PNAS	GGCCAGGGTTTTCCCAGTCACGACCTGCAGAGAGGCCTAAGGGATCTTTCTCCACCTTGGAGATCCAGCGCACAGAGCAGGGGGACTCGGCCATGTATCTCTGTGCCAGCAGCCACGGGGGCGAAAAACTGTTTTTTGGCAGTGGAACCCAGCTCTCTGTCTTGGAGGACCTGAACAAGGTGTTCCCACCCGAGGTCGCTGTGTTTGAGCCATCAGAAGCA	Missing
900 NP136	900	NP136	NP17-31	P	FL	TRBV4-2		TRBJ2-1	CASSQERGSYNEQFF	TRAV12-2	TRAJ22	CALGSARQLTF																				4										3					PNAS	GGCCAGGGTTTTCCCAGTCACGACCCTGAATGCCCCAACAGCTCTCACTTATTCCTTCACCTACACACCCTGCAGCCAGAAGACTCGGCCCTGTATCTCTGTGCCAGCAGCCAAGAAAGGGGCTCCTACAATGAGCAGTTCTTCGGGCCAGGGACACGGCTCACCGTGCTAGAGGACCTGAAAAACGTGTTCCCACCCGAGGTCGCTGTGTTTGAGCCATCAGAAGCA	Missing
900 NP136	900	NP136	NP17-31	P	FL	TRBV4-2		TRBJ2-1	CASSQERGSYNEQFF	TRAV8-6	TRAJ10										1																					1.5					PNAS	GGCCAGGGTTTTCCCAGTCACGACCCTGAATGCCCCAACAGCTCTCACTTATTCCTTCACCTACACACCCTGCAGCCAGAAGACTCGGCCCTGTATCTCTGTGCCAGCAGCCAAGAGCGGGGCTCCTACAATGAGCAGTTCTTCGGGCCAGGGACACGGCTCACCGTGCTAGAGGACCTGAAAAACGTGTTCCCACCCGAGGTCGCTGTGTTTGAGCCATCAGAAGCA
900 NP136	900	NP136	NP17-31	P	FL	TRBV20-1		TRBJ2-7	CSAEVAGNSYEQYF	TRAV2	TRAJ9	CAVYTGGFKTIF																				5976.5										11.5					PNAS	GGCCAGGGTTTTCCCAGTCACGACGGACAAGTTTCTCATCAACCATGCAAGCCTGACCTTGTCCACTCTGACAGTGACCAGTGCCCATCCTGAAGACAGCAGCTTCTACATCTGCAGTGCTGAGGTAGCGGGCAACTCCTACGAGCAGTACTTCGGGCCGGGCACCAGGCTCACGGTCACAGAGGACCTGAAAAACGTGTTCCCACCCGAGGTCGCTGTGTTTGAGCCATCAGAAGCA	Missing
900 NP136	900	NP136	NP17-31	P	FL	TRBV7-8		TRBJ2-3	CASTSWGEVTDTQYF												2											4										867					PNAS	GGCCAGGGTTTTCCCAGTCACGACTCTCCACTCTGAAGATCCAGCGCACACAGCAGGAGGACTCCGCCGTGTATCTCTGTGCCAGCACATCGTGGGGGGAGGTTACAGATACGCAGTATTTTGGCCCAGGCACCCGGCTGACAGTGCTCGAGGACCTGAAAAACGTGTTCCCACCCGAGGTCGCTGTGTTTGAGCCATCAGAAGCA
900 NP136	900	NP136	NP17-31	P	FL	TRBV7-9		TRBJ1-4	CASSHGGEKLFF	TRAV8-6	TRAJ34	CAVRIYNTDKLIF									1.5											7										10					PNAS	GGCCAGGGTTTTCCCAGTCACGACCTGCAGAGAGGCCTAAGGGATCTTTCTCCACCTTGGAGATCCAGCGCACAGAGCAGGGGGACTCGGCCATGTATCTCTGTGCCAGCAGCCACGGGGGCGAAAAACTGTTTTTTGGCAGTGGAACCCAGCTCTCTGTCTTGGAGGACCTGAACAAGGTGTTCCCACCCGAGGTCGCTGTGTTTGAGCCATCAGAAGCA	Missing
900 NP136	900	NP136	NP17-31	P	FL	TRBV10-3		TRBJ2-3	CAISSGSTDTQYF																							4991										6					PNAS	GGCCAGGGTTTTCCCAGTCACGACCAGATGGCTACAGTGTCTCTAGATCAAAGACAGAGGATTTCCTCCTCACTCTGGAGTCCGCTACCAGCTCCCAGACATCTGTGTACTTCTGTGCCATCAGTAGCGGGAGCACAGATACGCAGTATTTTGGCCCAGGCACCCGGCTGACAGTGCTCGAGGACCTGAAAAACGTGTTCCCACCCGAGGTCGCTGTGTTTGAGCCATCAGAAGCA
900 NP136	900	NP136	NP17-31	P	FL	TRBV5-1		TRBJ1-5	CASSRDGDSNQPQHF												3											4398.5										1					PNAS	GGCCAGGGTTTTCCCAGTCACGACGCTCTGAGATGAATGTGAGTGCCTTGGAGCTGGGGGACTCGGCCCTTTATCTTTGCGCCAGCAGCCGTGACGGTGATAGCAATCAGCCCCAGCATTTTGGTGATGGGACTCGACTCTCCATCCTAGAGGACCTGAACAAGGTGTTCCCACCCGAGGTCGCTGTGTTTGAGCCATCAGAAGCA
900 NP136	900	NP136	NP17-31	P	FL	TRBV4-2		TRBJ2-1	CASSQERGSYNEQFF																							4										6.5					PNAS	GGCCAGGGTTTTCCCAGTCACGACCCTGAATGCCCCAACAGCTCTCACTTATTCCTTCACCTACACACCCTGCAGCCAGAAGACTCGGCCCTGTATCTCTGTGCCAGCAGCCAAGAAAGGGGCTCCTACAATGAGCAGTTCTTCGGGCCAGGGACACGGCTCACCGTGCTAGAGGACCTGAAAAACGTGTTCCCACCCGAGGTCGCTGTGTTTGAGCCATCAGAAGCA
900 NP136	900	NP136	NP17-31	P	FL	TRBV5-1		TRBJ1-5	CASSRDGDSNQPQHF	TRAV14/DV4	TRAJ53	CAMSPQGGGGSNYKLTF																				4										4.5					PNAS	GGCCAGGGTTTTCCCAGTCACGACGCTCTGAGATGAATGTGAGTGCCTTGGAGCTGGGGGACTCGGCCCTTTATCTTTGCGCCAGCAGCCGTGACGGTGATAGCAATCAGCCCCAGCATTTTGGTGATGGGACTCGACTCTCCATCCTAGAGGACCTGAACAAGGTGTTCCCACCCGAGGTCGCTGTGTTTGAGCCATCAGAAGCA	Missing
900 NP136	900	NP136	NP17-31	P	FL	TRBV5-1		TRBJ2-3	CASSYGTDSTDTQYF	TRAV10	TRAJ20	CVVSNLAELSF									1																					25.5					PNAS	GGCCAGGGTTTTCCCAGTCACGACGCTCTGAGATGAATGTGAGTGCCTTGGAGCTGGGGGACTCGGCCCTTTATCTTTGCGCCAGCAGCTACGGGACTGATAGCACAGATACGCAGTATTTTGGCCCAGGCACCCGGCTGACAGTGCTCGAGGACCTGAAAAACGTGTTCCCACCCGAGGTCGCTGTGTTTGAGCCATCAGAAGCA	Missing
900 NP136	900	NP136	NP17-31	P	FL	TRBV4-2		TRBJ2-1	CASSQERGSYNEQFF												2											3.5										978.5					PNAS	AGCCAGGGTTTTCCCAGTCACGACCCTGAATGCCCCAACAGCTCTCACTTATTCCTTCACCTACACACCCTGCAGCCAGAAGACTCGGCCCTGTATCTCTGTGCCAGCAGCCAAGAAAGGGGCTCCTACAATGAGCAGTTCTTCGGGCCAGGGACACGGCTCACCGTGCTAGAGGACCTGAAAAACGTGTTCCCACCCGAGGTCGCTGTGTTTGAGCCATCAGAAGCA
900 NP136	900	NP136	NP17-31	P	FL	TRBV4-2		TRBJ2-1	CASSQERGSYNEQFF																																	19					PNAS	AGCCAGGGTTTTCCCAGTCACGACCCTGAATGCCCCAACAGCTCTCACTTATTCCTTCACCTACACACCCTGCAGCCAGAAGACTCGGCCCTGTATCTCTGTGCCAGCAGCCAAGAAAGGGGCTCCTACAATGAGCAGTTCTTCGGGCCAGGGACACGGCTCACCGTGCTAGAGGACCTGAAAAACGTGTTCCCACCCGAGGTCGCTGTGTTTGAGCCATCAGAAGCA
900 NP136	900	NP136	NP17-31	P	FL	TRBV4-2		TRBJ2-1	CASSQERGSYNEQFF												1																					2					PNAS	AGCCAGGGTTTTCCCAGTCACGACCCTGAATGCCCCAACAGCTCTCACTTATTCCTTCACCTACACACCCTGCAGCCAGAAGACTCGGCCCTGTATCTCTGTGCCAGCAGCCAAGAAAGGGGCTCCTACAATGAGCAGTTCTTCGGGCCAGGGACACGGCTCACCGTGCTAGAGGACCTGAAAAACGTGTTCCCACCCGAGGTCGCTGTGTTTGAGCCATCAGAAGCA
900 NP136	900	NP136	NP17-31	P	FL	TRBV4-2		TRBJ2-1	CASSQERGSYNEQFF												4											2009.5										1.5					PNAS	AGCCAGGGTTTTCCCAGTCACGACCCTGAATGCCCCAACAGCTCTCACTTATTCCTTCACCTACACACCCTGCAGCCAGAAGACTCGGCCCTGTATCTCTGTGCCAGCAGCCAAGAAAGGGGCTCCTACAATGAGCAGTTCTTCGGGCCAGGGACACGGCTCACCGTGCTAGAGGACCTGAAAAACGTGTTCCCACCCGAGGTCGCTGTGTTTGAGCCATCAGAAGCA
900 NP136	900	NP136	NP17-31	P	FL	TRBV7-2		TRBJ2-3	CASSLGVSTDTQYF												1											2772										153					PNAS	AGCCAGGGTTTTCCCAGTCACGACTCTCCACTCTGAAGATCCAGCGCACACAGCAGGAGGACTCGGCCGTGTATCTCTGTGCCAGCAGCTTAGGAGTTAGCACAGATACGCAGTATTTTGGCCCAGGCACCCGGCTGACAGTGCTCGAGGACCTGAAAAACGTGTTCCCACCCGAGGTCGCTGTGTTTGAGCCATCAGAAGCA
900 NP136	900	NP136	NP17-31	P	FL	TRBV19		TRBJ2-1	CASRQTERRNEQFF	TRAV9-2	TRAJ43										6375.5											1.5										14					PNAS	AGCCAGGGTTTTCCCAGTCACGACGGTACAGCGTCTCTCGGGAGAAGAAGGAATCCTTTCCTCTCACTGTGACATCGGCCCAAAAGAACCCGACAGCTTTCTATCTCTGTGCCAGTAGACAGACCGAGCGGAGGAATGAGCAGTTCTTCGGGCCAGGGACACGGCTCACCGTGCTAGAGGACCTGAAAAACGTGTTCCCACCCGAGGTCGCTGTGTTTGAGCCATCAGAAGCA
900 NP136	900	NP136	NP17-31	P	FL	TRBV6-2		TRBJ1-2	CASSPSGTANYGYTF												3											7										216.5					PNAS	AGCCAGGGTTTTCCCAGTCACGACCCCTGATGGCTACAATGTCTCCAGATTAAAAAAACAGAATTTCCTGCTGGGGTTGGAGTCGGCTGCTCCCTCCCAAACATCTGTGTACTTCTGTGCCAGCAGCCCCTCCGGGACGGCAAACTATGGCTACACCTTCGGTTCGGGGACCAGGTTAACCGTTGTAGAGGACCTGAACAAGGTGTTCCCACCCGAGGTCGCTGTGTTTGAGCCATCAGAAGCA
900 NP136	900	NP136	NP17-31	P	FL	TRBV7-8		TRBJ2-2	CASSPHNTGELFF												1											2										202.5					PNAS	AGCCAGGGTTTTCCCAGTCACGACTCTCCACTCTGAAGATCCAGCGCACACAGCAGGAGGACTCCGCCGTGTATCTCTGTGCCAGCAGCCCACATAACACCGGGGAGCTGTTTTTTGGAGAAGGCTCTAGGCTGACCGTACTGGAGGACCTGAAAAACGTGTTCCCACCCGAGGTCGCTGTGTTTGAGCCATCAGAAGCA
900 NP136	900	NP136	NP17-31	P	FL	TRBV7-6		TRBJ2-3	CASSLGSASDTQYF												2																					29					PNAS	AGCCAGGGTTTTCCCAGTCACGACTCTCCACTCTGAAGATCCAGCGCACAGAGCAGCGGGACTCGGCCATGTATCGCTGTGCCAGCAGCTTAGGGTCGGCATCAGATACGCAGTATTTTGGCCCAGGCACCCGGCTGACAGTGCTCGAGGACCTGAAAAACGTGTTCCCACCCGAGGTCGCTGTGTTTGAGCCATCAGAAGCA
900 NP136	900	NP136	NP17-31	P	FL	TRBV4-2		TRBJ2-1	CASSQERGSYNEQFF	TRAV12-2	TRAJ22	CALGSARQLTF									3											1										87					PNAS	AGCCAGGGTTTTCCCAGTCACGACCCTGAATGCCCCAACAGCTCTCACTTATTCCTTCACCTACACACCCTGCAGCCAGAAGACTCGGCCCTGTATCTCTGTGCCAGCAGCCAAGAAAGGGGCTCCTACAATGAGCAGTTCTTCGGGCCAGGGACACGGCTCACCGTGCTAGAGGACCTGAAAAACGTGTTCCCACCCGAGGTCGCTGTGTTTGAGCCATCAGAAGCA	Missing
900 NP136	900	NP136	NP17-31	P	FL	TRBV7-8		TRBJ2-5	CASLGFYQETQYF	TRAV26-1	TRAJ45	CIAFYYAMYSGGGADGLTF									1											5										1					PNAS	AGCCAGGGTTTTCCCAGTCACGACTCTCCACTCTGAAGATCCAGCGCACACAGCAGGAGGACTCCGCCGTGTATCTCTGTGCCAGCTTGGGATTCTACCAAGAGACCCAGTACTTCGGGCCAGGCACGCGGCTCCTGGTGCTCGAGGACCTGAAAAACGTGTTCCCACCCGAGGTCGCTGTGTTTGAGCCATCAGAAGCA	Missing
900 NP136	900	NP136	NP17-31	P	FL	TRBV4-2		TRBJ2-1	CASSQERGSYNEQFF	TRAV12-2	TRAJ22	CALGSARQLTF									1											1.5										1.5					PNAS	AGCCAGGGTTTTCCCAGTCACGACCCTGAATGCCCCAACAGCTCTCACTTATTCCTTCACCTACACACCCTGCAGCCAGAAGACTCGGCCCTGTATCTCTGTGCCAGCAGCCAAGAAAGGGGCTCCTACAATGAGCAGTTCTTCGGGCCAGGGACACGGCTCACCGTGCTAGAGGACCTGAAAAACGTGTTCCCACCCGAGGTCGCTGTGTTTGAGCCATCAGAAGCA	Missing
900 NP136	900	NP136	NP17-31	P	FL	TRBV20-1		TRBJ2-7	CSAEVAGNSYEQYF												2											1.5										624					PNAS	TGCCAGGGTTTTCCCAGTCACGACGGACAAGTTTCTCATCAACCATGCAAGCCTGACCTTGTCCACTCTGACAGTGACCAGTGCCCATCCTGAAGACAGCAGCTTCTACATCTGCAGTGCTGAGGTAGCGGGCAACTCCTACGAGCAGTACTTCGGGCCGGGCACCAGGCTCACGGTCACAGAGGACCTGAAAAACGTGTTCCCACCCGAGGTCGCTGTGTTTGAGCCATCAGAAGCA
900 NP136	900	NP136	NP17-31	P	FL	TRBV7-6		TRBJ2-3	CASSLGSASDTQYF	TRAV8-6	TRAJ45	CAVSDGPGGGADGLTF									1											2										2					PNAS	TGCCAGGGTTTTCCCAGTCACGACTCTCCACTCTGAAGATCCAGCGCACAGAGCAGCGGGACTCGGCCATGTATCGCTGTGCCAGCAGCTTAGGGTCGGCATCAGATACGCAGTATTTTGGCCCAGGCACCCGGCTGACAGTGCTCGAGGACCTGAAAAACGTGTTCCCACCCGAGGTCGCTGTGTTTGAGCCATCAGAAGCA	Missing
900 NP136	900	NP136	NP17-31	P	FL	TRBV10-3		TRBJ2-3	CAISSGSTDTQYF												1											1										3					PNAS	TGCCAGGGTTTTCCCAGTCACGACCAGATGGCTACAGTGTCTCTAGATCAAAGACAGAGGATTTCCTCCTCACTCTGGAGTCCGCTACCAGCTCCCAGACATCTGTGTACTTCTGTGCCATCAGTAGCGGGAGCACAGATACGCAGTATTTTGGCCCAGGCACCCGGCTGACAGTGCTCGAGGACCTGAAAAACGTGTTCCCACCCGAGGTCGCTGTGTTTGAGCCATCAGAAGCA
900 NP136	900	NP136	NP17-31	P	FL	TRBV4-2		TRBJ2-1	CASSQERGSYNEQFF	TRAV2	TRAJ8	CAVDISFQKLVF									3											1										3					PNAS	TGCCAGGGTTTTCCCAGTCACGACCCTGAATGCCCCAACAGCTCTCACTTATTCCTTCACCTACACACCCTGCAGCCAGAAGACTCGGCCCTGTATCTCTGTGCCAGCAGCCAAGAAAGGGGCTCCTACAATGAGCAGTTCTTCGGGCCAGGGACACGGCTCACCGTGCTAGAGGACCTGAAAAACGTGTTCCCACCCGAGGTCGCTGTGTTTGAGCCATCAGAAGCA	TGCCAGGGTTTTCCCAGTCACGACACGATACAACATGACCTATGAACGGTTCTCTTCATCGCTGCTCATCCTCCAGGTGCGGGAGGCAGATGCTGCTGTTTACTACTGTGCTGTGGACATAAGCTTTCAGAAACTTGTATTTGGAACTGGCACCCGACTTCTGGTCAGTCCAAATATCCAGAACCCTGACCCTGCCGTGTACCAGCTGAGAGACTCTAAAT
900 NP136	900	NP136	NP17-31	P	FL	TRBV5-1		TRBJ2-3	CASSYGTDSTDTQYF												2											1744.5										2					PNAS	TGCCAGGGTTTTCCCAGTCACGACGCTCTGAGATGAATGTGAGTGCCTTGGAGCTGGGGGACTCGGCCCTTTATCTTTGCGCCAGCAGCTACGGGACTGATAGCACAGATACGCAGTATTTTGGCCCAGGCACCCGGCTGACAGTGCTCGAGGACCTGAAAAACGTGTTCCCACCCGAGGTCGCTGTGTTTGAGCCATCAGAAGCA
900 NP136	900	NP136	NP17-31	P	FL	TRBV4-2		TRBJ2-1	CASSQERGSYNEQFF												3213.5																					1564.5					PNAS	TGCCAGGGTTTTCCCAGTCACGACCCTGAATGCCCCAACAGCTCTCACTTATTCCTTCACCTACACACCCTGCAGCCAGAAGACTCGGCCCTGTATCTCTGTGCCAGCAGCCAAGAAAGGGGCTCCTACAATGAGCAGTTCTTCGGGCCAGGGACACGGCTCACCGTGCTAGAGGACCTGAAAAACGTGTTCCCACCCGAGGTCGCTGTGTTTGAGCCATCAGAAGCA
900 NP136	900	NP136	NP17-31	P	FL	TRBV4-2		TRBJ2-1	CASSQERGSYNEQFF												8											9.5										14.5					PNAS	TGCCAGGGTTTTCCCAGTCACGACCCTGAATGCCCCAACAGCTCTCACTTATTCCTTCACCTACACACCCTGCAGCCAGAAGACTCGGCCCTGTATCTCTGTGCCAGCAGCCAAGAAAGGGGCTCCTACAATGAGCAGTTCTTCGGGCCAGGGACACGGCTCACCGTGCTAGAGGACCTGAAAAACGTGTTCCCACCCGAGGTCGCTGTGTTTGAGCCATCAGAAGCA
900 NP136	900	NP136	NP17-31	P	FL	TRBV15		TRBJ2-5	CATSRGSQVVETQYF	TRAV14/DV4	TRAJ44	CAMRGANTGTASKLTF									2.5											2										3					PNAS	TGCCAGGGTTTTCCCAGTCACGACGATAACTTCCAATCCAGGAGGCCGAACACTTCTTTCTGCTTTCTTGACATCCGCTCACCAGGCCTGGGGGACGCAGCCATGTACCTGTGTGCCACCAGCAGAGGGAGCCAGGTGGTGGAGACCCAGTACTTCGGGCCAGGCACGCGGCTCCTGGTGCTCGAGGACCTGAAAAACGTGTTCCCACCCGAGGTCGCTGTGTTTGAGCCATCAGAAGCA	Missing
900 NP136	900	NP136	NP17-31	P	FL	TRBV4-2		TRBJ2-1	CASSQERGSYNEQFF	TRAV12-2	TRAJ22	CALGSARQLTF									1											1										6.5					PNAS	TGCCAGGGTTTTCCCAGTCACGACCCTGAATGCCCCAACAGCTCTCACTTATTCCTTCACCTACACACCCTGCAGCCAGAAGACTCGGCCCTGTATCTCTGTGCCAGCAGCCAAGAAAGGGGCTCCTACAATGAGCAGTTCTTCGGGCCAGGGACACGGCTCACCGTGCTAGAGGACCTGAAAAACGTGTTCCCACCCGAGGTCGCTGTGTTTGAGCCATCAGAAGCA	Missing
900 NP136	900	NP136	NP17-31	P	FL	TRBV4-2		TRBJ2-1	CASSQERGSYNEQFF												2											1847.5										4					PNAS	TGCCAGGGTTTTCCCAGTCACGACCCTGAATGCCCCAACAGCTCTCACTTATTCCTTCACCTACACACCCTGCAGCCAGAAGACTCGGCCCTGTATCTCTGTGCCAGCAGCCAAGAAAGGGGCTCCTACAATGAGCAGTTCTTCGGGCCAGGGACACGGCTCACCGTGCTAGAGGACCTGAAAAACGTGTTCCCACCCGAGGTCGCTGTGTTTGAGCCATCAGAAGCA
900 NP136	900	NP136	NP17-31	P	FL	TRBV4-2		TRBJ2-1	CASSQERGSYNEQFF																							512										32					PNAS	CTCCAGGGTTTTCCCAGTCACGACCCTGAATGCCCCAACAGCTCTCACTTATTCCTTCACCTACACACCCTGCAGCCAGAAGACTCGGCCCTGTATCTCTGTGCCAGCAGCCAAGAGCGGGGCTCCTACAATGAGCAGTTCTTCGGGCCAGGGACACGGCTCACCGTGCTAGAGGACCTGAAAAACGTGTTCCCACCCGAGGTCGCTGTGTTTGAGCCATCAGAAGCA
900 NP136	900	NP136	NP17-31	P	FL	TRBV10-3		TRBJ2-3	CAISSGSTDTQYF	TRAV12-2	TRAJ23	CAVNYHGGKLIF																														4					PNAS	CTCCAGGGTTTTCCCAGTCACGACCAGATGGCTACAGTGTCTCTAGATCAAAGACAGAGGATTTCCTCCTCACTCTGGAGTCCGCTACCAGCTCCCAGACATCTGTGTACTTCTGTGCCATCAGTAGCGGGAGCACAGATACGCAGTATTTTGGCCCAGGCACCCGGCTGACAGTGCTCGAGGACCTGAAAAACGTGTTCCCACCCGAGGTCGCTGTGTTTGAGCCATCAGAAGCA	Missing
900 NP136	900	NP136	NP17-31	P	FL	TRBV4-2		TRBJ2-1	CASSQERGSYNEQFF																							1										2.5					PNAS	CTCCAGGGTTTTCCCAGTCACGACCCTGAATGCCCCAACAGCTCTCACTTATTCCTTCACCTACACACCCTGCAGCCAGAAGACTCGGCCCTGTATCTCTGTGCCAGCAGCCAAGAAAGGGGCTCCTACAATGAGCAGTTCTTCGGGCCAGGGACACGGCTCACCGTGCTAGAGGACCTGAAAAACGTGTTCCCACCCGAGGTCGCTGTGTTTGAGCCATCAGAAGCA
900 NP136	900	NP136	NP17-31	P	FL	TRBV4-2		TRBJ2-1	CASSQERGSYNEQFF																							7.5										150.5					PNAS	CTCCAGGGTTTTCCCAGTCACGACCCTGAATGCCCCAACAGCTCTCACTTATTCCTTCACCTACACACCCTGCAGCCAGAAGACTCGGCCCTGTATCTCTGTGCCAGCAGCCAAGAAAGGGGCTCCTACAATGAGCAGTTCTTCGGGCCAGGGACACGGCTCACCGTGCTAGAGGACCTGAAAAACGTGTTCCCACCCGAGGTCGCTGTGTTTGAGCCATCAGAAGCA
900 NP136	900	NP136	NP17-31	P	FL	TRBV5-1		TRBJ1-5	CASSRDGDSNQPQHF												1											6.5										857.5					PNAS	CTCCAGGGTTTTCCCAGTCACGACGCTCTGAGATGAATGTGAGTGCCTTGGAGCTGGGGGACTCGGCCCTTTATCTTTGCGCCAGCAGCCGTGACGGTGATAGCAATCAGCCCCAGCATTTTGGTGATGGGACTCGACTCTCCATCCTAGAGGACCTGAACAAGGTGTTCCCACCCGAGGTCGCTGTGTTTGAGCCATCAGAAGCA
900 NP136	900	NP136	NP17-31	P	FL	TRBV15		TRBJ2-5	CATSRGSQVVETQYF												14.5											14.5										1206					PNAS	CTCCAGGGTTTTCCCAGTCACGACGATAACTTCCAATCCAGGAGGCCGAACACTTCTTTCTGCTTTCTTGACATCCGCTCACCAGGCCTGGGGGACGCAGCCATGTACCTGTGTGCCACCAGCAGAGGGAGCCAGGTGGTGGAGACCCAGTACTTCGGGCCAGGCACGCGGCTCCTGGTGCTCGAGGACCTGAAAAACGTGTTCCCACCCGAGGTCGCTGTGTTTGAGCCATCAGAAGCA
900 NP136	900	NP136	NP17-31	P	FL	TRBV10-3		TRBJ2-3	CAISSGSTDTQYF	TRAV12-2	TRAJ23	CAVNYHGGKLIF									1.5											1										4					PNAS	CTCCAGGGTTTTCCCAGTCACGACCAGATGGCTACAGTGTCTCTAGATCAAAGACAGAGGATTTCCTCCTCACTCTGGAGTCCGCTACCAGCTCCCAGACATCTGTGTACTTCTGTGCCATCAGTAGCGGGAGCACAGATACGCAGTATTTTGGCCCAGGCACCCGGCTGACAGTGCTCGAGGACCTGAAAAACGTGTTCCCACCCGAGGTCGCTGTGTTTGAGCCATCAGAAGCA	Missing
900 NP136	900	NP136	NP17-31	P	FL	TRBV4-2		TRBJ2-1	CASSQERGSYNEQFF	TRAV12-2	TRAJ22	CALGSARQLTF									5.5											4										20					PNAS	CTCCAGGGTTTTCCCAGTCACGACCCTGAATGCCCCAACAGCTCTCACTTATTCCTTCACCTACACACCCTGCAGCCAGAAGACTCGGCCCTGTATCTCTGTGCCAGCAGCCAAGAAAGGGGCTCCTACAATGAGCAGTTCTTCGGGCCAGGGACACGGCTCACCGTGCTAGAGGACCTGAAAAACGTGTTCCCACCCGAGGTCGCTGTGTTTGAGCCATCAGAAGCA	Missing
900 NP136	900	NP136	NP17-31	P	FL	TRBV4-2		TRBJ2-1	CASSQERGSYNEQFF												5.5											1.5										7					PNAS	CTCCAGGGTTTTCCCAGTCACGACCCTGAATGCCCCAACAGCTCTCACTTATTCCTTCACCTACACACCCTGCAGCCAGAAGACTCGGCCCTGTATCTCTGTGCCAGCAGCCAAGAAAGGGGCTCCTACAATGAGCAGTTCTTCGGGCCAGGGACACGGCTCACCGTGCTAGAGGACCTGAAAAACGTGTTCCCACCCGAGGTCGCTGTGTTTGAGCCATCAGAAGCA
900 NP136	900	NP136	NP17-31	P	FL	TRBV4-2		TRBJ2-1	CASSQERGSYNEQFF																							5										15.5					PNAS	CTCCAGGGTTTTCCCAGTCACGACCCTGAATGCCCCAACAGCTCTCACTTATTCCTTCACCTACACACCCTGCAGCCAGAAGACTCGGCCCTGTATCTCTGTGCCAGCAGCCAAGAAAGGGGCTCCTACAATGAGCAGTTCTTCGGGCCAGGGACACGGCTCACCGTGCTAGAGGACCTGAAAAACGTGTTCCCACCCGAGGTCGCTGTGTTTGAGCCATCAGAAGCA
900 NP136	900	NP136	NP17-31	P	FL	TRBV4-2		TRBJ2-1	CASSQERGSYNEQFF																																	6					PNAS	CTCCAGGGTTTTCCCAGTCACGACCCTGAATGCCCCAACAGCTCTCACTTATTCCTTCACCTACACACCCTGCAGCCAGAAGACTCGGCCCTGTATCTCTGTGCCAGCAGCCAAGAAAGGGGCTCCTACAATGAGCAGTTCTTCGGGCCAGGGACACGGCTCACCGTGCTAGAGGACCTGAAAAACGTGTTCCCACCCGAGGTCGCTGTGTTTGAGCCATCAGAAGCA
165 NP136	165	NP136	NP17-31	P	LL	TRBV20-1		TRBJ1-5	CSASSMGTSQPQHF												1											1										6.5					PNAS	GCCCAGGGTTTTCCCAGTCACGACGGACAAGTTTCTCATCAACCATGCAAGCCTGACCTTGTCCACTCTGACAGTGACCAGTGCCCATCCTGAAGACAGCAGCTTCTACATCTGCAGTGCCAGCAGTATGGGGACGAGCCAGCCCCAGCATTTTGGTGATGGGACTCGACTCTCCATCCTAGAGGACCTGAACAAGGTGTTCCCACCCGAGGTCGCTGTGTTTGAGCCATCAGAAGCA
165 NP136	165	NP136	NP17-31	P	LL	TRBV20-1		TRBJ1-5	CSASSMGTSQPQHF																							2.5										1.5					PNAS	GCCCAGGGTTTTCCCAGTCACGACGGACAAGTTTCTCATCAACCATGCAAGCCTGACCTTGTCCACTCTGACAGTGACCAGTGCCCATCCTGAAGACAGCAGCTTCTACATCTGCAGTGCCAGCAGTATGGGGACGAGCCAGCCCCAGCATTTTGGTGATGGGACTCGACTCTCCATCCTAGAGGACCTGAACAAGGTGTTCCCACCCGAGGTCGCTGTGTTTGAGCCATCAGAAGCA
165 NP136	165	NP136	NP17-31	P	LL	TRBV20-1		TRBJ1-5	CSASSMGTSQPQHF																							11										3					PNAS	GCCCAGGGTTTTCCCAGTCACGACGGACAAGTTTCTCATCAACCATGCAAGCCTGACCTTGTCCACTCTGACAGTGACCAGTGCCCATCCTGAAGACAGCAGCTTCTACATCTGCAGTGCCAGCAGTATGGGGACGAGCCAGCCCCAGCATTTTGGTGATGGGACTCGACTCTCCATCCTAGAGGACCTGAACAAGGTGTTCCCACCCGAGGTCGCTGTGTTTGAGCCATCAGAAGCA
165 NP136	165	NP136	NP17-31	P	LL	TRBV20-1		TRBJ1-5	CSASSMGTSQPQHF												3																					601					PNAS	GCCCAGGGTTTTCCCAGTCACGACGGACAAGTTTCTCATCAACCATGCAAGCCTGACCTTGTCCACTCTGACAGTGACCAGTGCCCATCCTGAAGACAGCAGCTTCTACATCTGCAGTGCCAGCAGTATGGGGACGAGCCAGCCCCAGCATTTTGGTGATGGGACTCGACTCTCCATCCTAGAGGACCTGAACAAGGTGTTCCCACCCGAGGTCGCTGTGTTTGAGCCATCAGAAGCA
165 NP136	165	NP136	NP17-31	P	LL	TRBV20-1		TRBJ1-5	CSASSMGTSQPQHF	TRAV12-2	TRAJ23	CAVTYLGGKLIF																				4										1171.5					PNAS	GCCCAGGGTTTTCCCAGTCACGACGGACAAGTTTCTCATCAACCATGCAAGCCTGACCTTGTCCACTCTGACAGTGACCAGTGCCCATCCTGAAGACAGCAGCTTCTACATCTGCAGTGCCAGCAGTATGGGGACGAGCCAGCCCCAGCATTTTGGTGATGGGACTCGACTCTCCATCCTAGAGGACCTGAACAAGGTGTTCCCACCCGAGGTCGCTGTGTTTGAGCCATCAGAAGCA	Missing
165 NP136	165	NP136	NP17-31	P	LL	TRBV11-1		TRBJ1-2	CASSFQGSDYGYTF	TRAV2	TRAJ37	CAVPLSGNTGKLIF									1											2										7					PNAS	GCCCAGGGTTTTCCCAGTCACGACGCAGAGAGGCTCAAAGGAGTAGACTCCACTCTCAAGATCCAGCCTGCAGAGCTTGGGGACTCGGCCATGTATCTCTGTGCCAGCAGCTTTCAAGGGTCAGACTATGGCTACACCTTCGGTTCGGGGACCAGGTTAACCGTTGTAGAGGACCTGAACAAGGTGTTCCCACCCGAGGTCGCTGTGTTTGAGCCATCAGAAGCA	Missing
165 NP136	165	NP136	NP17-31	P	LL	TRBV20-1		TRBJ2-7	CSAITIGSSYEQYF												1.5											4.5										5.5					PNAS	GCCCAGGGTTTTCCCAGTCACGACGGACAAGTTTCTCATCAACCATGCAAGCCTGACCTTGTCCACTCTGACAGTGACCAGTGCCCATCCTGAAGACAGCAGCTTCTACATCTGCAGTGCTATAACCATAGGAAGCTCCTACGAGCAGTACTTCGGGCCGGGCACCAGGCTCACGGTCACAGAGGACCTGAAAAACGTGTTCCCACCCGAGGTCGCTGTGTTTGAGCCATCAGAAGCA
165 NP136	165	NP136	NP17-31	P	LL	TRBV20-1		TRBJ1-5	CSASSMGTSQPQHF												1																					3.5					PNAS	GCCCAGGGTTTTCCCAGTCACGACGGACAAGTTTCTCATCAACCATGCAAGCCTGACCTTGTCCACTCTGACAGTGACCAGTGCCCATCCTGAAGACAGCAGCTTCTACATCTGCAGTGCCAGCAGTATGGGGACGAGCCAGCCCCAGCATTTTGGTGATGGGACTCGACTCTCCATCCTAGAGGACCTGAACAAGGTGTTCCCACCCGAGGTCGCTGTGTTTGAGCCATCAGAAGCA
165 NP136	165	NP136	NP17-31	P	LL	TRBV20-1		TRBJ2-7	CSAITIGSSYEQYF	TRAV38-2/DV8	TRAJ30	CAYRSAIFGDDKIIF									7.5											1										1787.5					PNAS	GCCCAGGGTTTTCCCAGTCACGACGGACAAGTTTCTCATCAACCATGCAAGCCTGACCTTGTCCACTCTGACAGTGACCAGTGCCCATCCTGAAGACAGCAGCTTCTACATCTGCAGTGCTATAACCATAGGAAGCTCCTACGAGCAGTACTTCGGGCCGGGCACCAGGCTCACGGTCACAGAGGACCTGAAAAACGTGTTCCCACCCGAGGTCGCTGTGTTTGAGCCATCAGAAGCA	Missing
165 NP136	165	NP136	NP17-31	P	LL	TRBV20-1		TRBJ1-5	CSASSMGTSQPQHF												2											1540.5										122					PNAS	ACCCAGGGTTTTCCCAGTCACGACGGACAAGTTTCTCATCAACCATGCAAGCCTGACCTTGTCCACTCTGACAGTGACCAGTGCCCATCCTGAAGACAGCAGCTTCTACATCTGCAGTGCCAGCAGTATGGGGACGAGCCAGCCCCAGCATTTTGGTGATGGGACTCGACTCTCCATCCTAGAGGACCTGAACAAGGTGTTCCCACCCGAGGTCGCTGTGTTTGAGCCATCAGAAGCA
165 NP136	165	NP136	NP17-31	P	LL	TRBV20-1		TRBJ2-2	CSASPQGLSTGELFF												1											2										2683					PNAS	ACCCAGGGTTTTCCCAGTCACGACGGACAAGTTTCTCATCAACCATGCAAGCCTGACCTTGTCCACTCTGACAGTGACCAGTGCCCATCCTGAAGACAGCAGCTTCTACATCTGCAGTGCTAGTCCCCAGGGATTGAGCACCGGGGAGCTGTTTTTTGGAGAAGGCTCTAGGCTGACCGTACTGGAGGACCTGAAAAACGTGTTCCCACCCGAGGTCGCTGTGTTTGAGCCATCAGAAGCA
165 NP136	165	NP136	NP17-31	P	LL	TRBV20-1		TRBJ1-5	CSASSMGTSQPQHF												1											1393										2					PNAS	ACCCAGGGTTTTCCCAGTCACGACGGACAAGTTTCTCATCAACCATGCAAGCCTGACCTTGTCCACTCTGACAGTGACCAGTGCCCATCCTGAAGACAGCAGCTTCTACATCTGCAGTGCCAGCAGTATGGGGACGAGCCAGCCCCAGCATTTTGGTGATGGGACTCGACTCTCCATCCTAGAGGACCTGAACAAGGTGTTCCCACCCGAGGTCGCTGTGTTTGAGCCATCAGAAGCA
165 NP136	165	NP136	NP17-31	P	LL	TRBV20-1		TRBJ2-5	CSAMVRGVSQTQYF	TRAV38-2/DV8	TRAJ48	CAYRSALFGNEKLTF									1											6										6.5					PNAS	ACCCAGGGTTTTCCCAGTCACGACGGACAAGTTTCTCATCAACCATGCAAGCCTGACCTTGTCCACTCTGACAGTGACCAGTGCCCATCCTGAAGACAGCAGCTTCTACATCTGCAGTGCTATGGTCAGGGGTGTTTCGCAGACCCAGTACTTCGGGCCAGGCACGCGGCTCCTGGTGCTCGAGGACCTGAAAAACGTGTTCCCACCCGAGGTCGCTGTGTTTGAGCCATCAGAAGCA	Missing
165 NP136	165	NP136	NP17-31	P	LL	TRBV6-1		TRBJ2-7	CASSAGPHDGAYEQYF	TRAV10	TRAJ44	CVVSSINTGTASKLTF									4											5.5										47					PNAS	ACCCAGGGTTTTCCCAGTCACGACTGGCTACAATGTCTCCAGATTAAACAAACGGGAGTTCTCGCTCAGGCTGGAGTCGGCTGCTCCCTCCCAGACATCTGTGTACTTCTGTGCCAGCAGTGCCGGGCCCCACGACGGCGCCTACGAGCAGTACTTCGGGCCGGGCACCAGGCTCACGGTCACAGAGGACCTGAAAAACGTGTTCCCACCCGAGGTCGCTGTGTTTGAGCCATCAGAAGCA	Missing
165 NP136	165	NP136	NP17-31	P	LL	TRBV20-1		TRBJ2-5	CSAMVRGVSQTQYF												4913.5											1.5										12.5					PNAS	ACCCAGGGTTTTCCCAGTCACGACGGACAAGTTTCTCATCAACCATGCAAGCCTGACCTTGTCCACTCTGACAGTGACCAGTGCCCATCCTGAAGACAGCAGCTTCTACATCTGCAGTGCTATGGTCAGGGGTGTTTCGCAGACCCAGTACTTCGGGCCAGGCACGCGGCTCCTGGTGCTCGAGGACCTGAAAAACGTGTTCCCACCCGAGGTCGCTGTGTTTGAGCCATCAGAAGCA
165 NP136	165	NP136	NP17-31	P	LL	TRBV20-1		TRBJ2-2	CSASPQGLSTGELFF												2											5.5										303.5					PNAS	ACCCAGGGTTTTCCCAGTCACGACGGACAAGTTTCTCATCAACCATGCAAGCCTGACCTTGTCCACTCTGACAGTGACCAGTGCCCATCCTGAAGACAGCAGCTTCTACATCTGCAGTGCTAGTCCCCAGGGATTGAGCACCGGGGAGCTGTTTTTTGGAGAAGGCTCTAGGCTGACCGTACTGGAGGACCTGAAAAACGTGTTCCCACCCGAGGTCGCTGTGTTTGAGCCATCAGAAGCA
165 NP136	165	NP136	NP17-31	P	LL	TRBV20-1		TRBJ1-5	CSASSMGTSQPQHF												1											5135										3					PNAS	ACCCAGGGTTTTCCCAGTCACGACGGACAAGTTTCTCATCAACCATGCAAGCCTGACCTTGTCCACTCTGACAGTGACCAGTGCCCATCCTGAAGACAGCAGCTTCTACATCTGCAGTGCCAGCAGTATGGGGACGAGCCAGCCCCAGCATTTTGGTGATGGGACTCGACTCTCCATCCTAGAGGACCTGAACAAGGTGTTCCCACCCGAGGTCGCTGTGTTTGAGCCATCAGAAGCA
165 NP136	165	NP136	NP17-31	P	LL	TRBV20-1		TRBJ1-5	CSASSMGTSQPQHF												3											3										84.5					PNAS	ACCCAGGGTTTTCCCAGTCACGACGGACAAGTTTCTCATCAACCATGCAAGCCTGACCTTGTCCACTCTGACAGTGACCAGTGCCCATCCTGAAGACAGCAGCTTCTACATCTGCAGTGCCAGCAGTATGGGGACGAGCCAGCCCCAGCATTTTGGTGATGGGACTCGACTCTCCATCCTAGAGGACCTGAACAAGGTGTTCCCACCCGAGGTCGCTGTGTTTGAGCCATCAGAAGCA
165 NP136	165	NP136	NP17-31	P	LL	TRBV6-5		TRBJ1-1	CASSYPKLGESGTEAFF	TRAV39	TRAJ35	CAVRRGFGNVLHC	TRAV39	TRAJ35							1											6.5										8					PNAS	ACCCAGGGTTTTCCCAGTCACGACGTCTCCAGATCAACCACAGAGGATTTCCCGCTCAGGCTGCTGTCGGCTGCTCCCTCCCAGACATCTGTGTACTTCTGTGCCAGCAGTTACCCAAAACTCGGGGAATCGGGCACTGAAGCTTTCTTTGGACAAGGCACCAGACTCACAGTTGTAGAGGACCTGAACAAGGTGTTCCCACCCGAGGTCGCTGTGTTTGAGCCATCAGAAGCA	Missing
165 NP136	165	NP136	NP17-31	P	LL	TRBV5-1		TRBJ1-4	CASSPGTQAVEKLFF	TRAV8-2	TRAJ42	CAVSEGGGGSQGNLIF																				2										19					PNAS	AGCCAGGGTTTTCCCAGTCACGACGCTCTGAGATGAATGTGAGTGCCTTGGAGCTGGGGGACTCGGCCCTTTATCTTTGCGCCAGCAGCCCCGGGACGCAAGCAGTTGAAAAACTGTTTTTTGGCAGTGGAACCCAGCTCTCTGTCTTGGAGGACCTGAACAAGGTGTTCCCACCCGAGGTCGCTGTGTTTGAGCCATCAGAAGCA	Missing
165 NP136	165	NP136	NP17-31	P	LL					TRAV8-2	TRAJ42	CAVSEGGGGSQGNLIF									1											3										2.5					PNAS		Missing
165 NP136	165	NP136	NP17-31	P	LL	TRBV20-1		TRBJ2-7	CSAITIGSSYEQYF	TRAV38-2/DV8	TRAJ30	CAYRSAIFGDDKIIF																														4542					PNAS	AGCCAGGGTTTTCCCAGTCACGACGGACAAGTTTCTCATCAACCATGCAAGCCTGACCTTGTCCACTCTGACAGTGACCAGTGCCCATCCTGAAGACAGCAGCTTCTACATCTGCAGTGCTATAACCATAGGAAGCTCCTACGAGCAGTACTTCGGGCCGGGCACCAGGCTCACGGTCACAGAGGACCTGAAAAACGTGTTCCCACCCGAGGTCGCTGTGTTTGAGCCATCAGAAGCA	Missing
165 NP136	165	NP136	NP17-31	P	LL	TRBV20-1		TRBJ1-5	CSASSMGTSQPQHF	TRAV12-1	TRAJ22	CVVTLLSGSARQLTF	TRAV12-2	TRAJ23	CAVTYLGGKLIF																											2310					PNAS	AGCCAGGGTTTTCCCAGTCACGACGGACAAGTTTCTCATCAACCATGCAAGCCTGACCTTGTCCACTCTGACAGTGACCAGTGCCCATCCTGAAGACAGCAGCTTCTACATCTGCAGTGCCAGCAGTATGGGGACGAGCCAGCCCCAGCATTTTGGTGATGGGACTCGACTCTCCATCCTAGAGGACCTGAACAAGGTGTTCCCACCCGAGGTCGCTGTGTTTGAGCCATCAGAAGCA	Missing
165 NP136	165	NP136	NP17-31	P	LL					TRAV12-2	TRAJ49	CAVTYFGGQFYF									1											3										27					PNAS		Missing
165 NP136	165	NP136	NP17-31	P	LL	TRBV20-1		TRBJ2-5	CSAMVRGVSQTQYF	TRAV38-2/DV8	TRAJ48	CAYRSALFGNEKLTF																				1										423.5					PNAS	AGCCAGGGTTTTCCCAGTCACGACGGACAAGTTTCTCATCAACCATGCAAGCCTGACCTTGTCCACTCTGACAGTGACCAGTGCCCATCCTGAAGACAGCAGCTTCTACATCTGCAGTGCTATGGTCAGGGGTGTTTCGCAGACCCAGTACTTCGGGCCAGGCACGCGGCTCCTGGTGCTCGAGGACCTGAAAAACGTGTTCCCACCCGAGGTCGCTGTGTTTGAGCCATCAGAAGCA	Missing
165 NP136	165	NP136	NP17-31	P	LL	TRBV2		TRBJ1-1	CASRQVVGNTEAFF	TRAV19	TRAJ45	CALSEYSGGGADGLTF									118											4										152.5					PNAS	AGCCAGGGTTTTCCCAGTCACGACGCCTGATGGATCAAATTTCACTCTGAAGATCCGGTCCACAAAGCTGGAGGACTCAGCCATGTACTTCTGTGCCAGCCGGCAGGTCGTAGGGAACACTGAAGCTTTCTTTGGACAAGGCACCAGACTCACAGTTGTAGAGGACCTGAACAAGGTGTTCCCACCCGAGGTCGCTGTGTTTGAGCCATCAGAAGCA	Missing
165 NP136	165	NP136	NP17-31	P	LL	TRBV20-1		TRBJ2-2	CSASPQGLSTGELFF	TRAV12-2	TRAJ49	CAVTYFGGQFYF																				2										24					PNAS	AGCCAGGGTTTTCCCAGTCACGACGGACAAGTTTCTCATCAACCATGCAAGCCTGACCTTGTCCACTCTGACAGTGACCAGTGCCCATCCTGAAGACAGCAGCTTCTACATCTGCAGTGCTAGTCCCCAGGGATTGAGCACCGGGGAGCTGTTTTTTGGAGAAGGCTCTAGGCTGACCGTACTGGAGGACCTGAAAAACGTGTTCCCACCCGAGGTCGCTGTGTTTGAGCCATCAGAAGCA	Missing
165 NP136	165	NP136	NP17-31	P	LL	TRBV20-1		TRBJ1-5	CSASSMGTSQPQHF																							2										148.5					PNAS	AGCCAGGGTTTTCCCAGTCACGACGGACAAGTTTCTCATCAACCATGCAAGCCTGACCTTGTCCACTCTGACAGTGACCAGTGCCCATCCTGAAGACAGCAGCTTCTACATCTGCAGTGCCAGCAGTATGGGGACGAGCCAGCCCCAGCATTTTGGTGATGGGACTCGACTCTCCATCCTAGAGGACCTGAACAAGGTGTTCCCACCCGAGGTCGCTGTGTTTGAGCCATCAGAAGCA
165 NP136	165	NP136	NP17-31	P	LL	TRBV20-1		TRBJ2-5	CSAMVRGVSQTQYF	TRAV38-2/DV8	TRAJ48	CAYRSALFGNEKLTF																														499					PNAS	AGCCAGGGTTTTCCCAGTCACGACGGACAAGTTTCTCATCAACCATGCAAGCCTGACCTTGTCCACTCTGACAGTGACCAGTGCCCATCCTGAAGACAGCAGCTTCTACATCTGCAGTGCTATGGTCAGGGGTGTTTCGCAGACCCAGTACTTCGGGCCAGGCACGCGGCTCCTGGTGCTCGAGGACCTGAAAAACGTGTTCCCACCCGAGGTCGCTGTGTTTGAGCCATCAGAAGCA	Missing
165 NP136	165	NP136	NP17-31	P	LL	TRBV4-2		TRBJ2-3	CASSQDGSGGPNTQYF	TRAV17	TRAJ8	CATATLNTGFQKLVF																				3.5										6621.5					PNAS	AGCCAGGGTTTTCCCAGTCACGACCCTGAATGCCCCAACAGCTCTCACTTATTCCTTCACCTACACACCCTGCAGCCAGAAGACTCGGCCCTGTATCTCTGTGCCAGCAGCCAAGATGGGTCGGGGGGGCCAAATACGCAGTATTTTGGCCCAGGCACCCGGCTGACAGTGCTCGAGGACCTGAAAAACGTGTTCCCACCCGAGGTCGCTGTGTTTGAGCCATCAGAAGCA	Missing
165 NP136	165	NP136	NP17-31	P	LL	TRBV20-1		TRBJ2-5	CSAMVRGVSQTQYF	TRAV38-2/DV8	TRAJ48	CAYRSALFGNEKLTF																				1										3132.5					PNAS	AGCCAGGGTTTTCCCAGTCACGACGGACAAGTTTCTCATCAACCATGCAAGCCTGACCTTGTCCACTCTGACAGTGACCAGTGCCCATCCTGAAGACAGCAGCTTCTACATCTGCAGTGCTATGGTCAGGGGTGTTTCGCAGACCCAGTACTTCGGGCCAGGCACGCGGCTCCTGGTGCTCGAGGACCTGAAAAACGTGTTCCCACCCGAGGTCGCTGTGTTTGAGCCATCAGAAGCA	Missing
165 NP136	165	NP136	NP17-31	P	LL	TRBV20-1		TRBJ2-2	CSASPQGLSTGELFF	TRAV12-2	TRAJ49	CAVTYFGGQFYF									9.5											155										119.5					PNAS	ATCCAGGGTTTTCCCAGTCACGACGGACAAGTTTCTCATCAACCATGCAAGCCTGACCTTGTCCACTCTGACAGTGACCAGTGCCCATCCTGAAGACAGCAGCTTCTACATCTGCAGTGCTAGTCCCCAGGGATTGAGCACCGGGGAGCTGTTTTTTGGAGAAGGCTCTAGGCTGACCGTACTGGAGGACCTGAAAAACGTGTTCCCACCCGAGGTCGCTGTGTTTGAGCCATCAGAAGCA	Missing
165 NP136	165	NP136	NP17-31	P	LL	TRBV20-1		TRBJ2-2	CSASPQGLSTGELFF												13283.5											35										381					PNAS	ATCCAGGGTTTTCCCAGTCACGACGGACAAGTTTCTCATCAACCATGCAAGCCTGACCTTGTCCACTCTGACAGTGACCAGTGCCCATCCTGAAGACAGCAGCTTCTACATCTGCAGTGCTAGTCCCCAGGGATTGAGCACCGGGGAGCTGTTTTTTGGAGAAGGCTCTAGGCTGACCGTACTGGAGGACCTGAAAAACGTGTTCCCACCCGAGGTCGCTGTGTTTGAGCCATCAGAAGCA
165 NP136	165	NP136	NP17-31	P	LL	TRBV20-1		TRBJ2-2	CSASPQGLSTGELFF												8.5											1										877.5					PNAS	ATCCAGGGTTTTCCCAGTCACGACGGACAAGTTTCTCATCAACCATGCAAGCCTGACCTTGTCCACTCTGACAGTGACCAGTGCCCATCCTGAAGACAGCAGCTTCTACATCTGCAGTGCTAGTCCCCAGGGATTGAGCACCGGGGAGCTGTTTTTTGGAGAAGGCTCTAGGCTGACCGTACTGGAGGACCTGAAAAACGTGTTCCCACCCGAGGTCGCTGTGTTTGAGCCATCAGAAGCA
165 NP136	165	NP136	NP17-31	P	LL	TRBV20-1		TRBJ2-2	CSASPQGLSTGELFF												3.5											1										971.5					PNAS	ATCCAGGGTTTTCCCAGTCACGACGGACAAGTTTCTCATCAACCATGCAAGCCTGACCTTGTCCACTCTGACAGTGACCAGTGCCCATCCTGAAGACAGCAGCTTCTACATCTGCAGTGCTAGTCCCCAGGGATTGAGCACCGGGGAGCTGTTTTTTGGAGAAGGCTCTAGGCTGACCGTACTGGAGGACCTGAAAAACGTGTTCCCACCCGAGGTCGCTGTGTTTGAGCCATCAGAAGCA
165 NP136	165	NP136	NP17-31	P	LL	TRBV11-1		TRBJ1-2	CASSFQGSDYGYTF												2											18.5										195					PNAS	ATCCAGGGTTTTCCCAGTCACGACGCAGAGAGGCTCAAAGGAGTAGACTCCACTCTCAAGATCCAGCCTGCAGAGCTTGGGGACTCGGCCATGTATCTCTGTGCCAGCAGCTTTCAAGGGTCAGACTATGGCTACACCTTCGGTTCGGGGACCAGGTTAACCGTTGTAGAGGACCTGAACAAGGTGTTCCCACCCGAGGTCGCTGTGTTTGAGCCATCAGAAGCA
165 NP136	165	NP136	NP17-31	P	LL	TRBV20-1		TRBJ2-5	CSAMVRGVSQTQYF	TRAV38-2/DV8	TRAJ48	CAYRSALFGNEKLTF									1.5											164										1521					PNAS	ATCCAGGGTTTTCCCAGTCACGACGGACAAGTTTCTCATCAACCATGCAAGCCTGACCTTGTCCACTCTGACAGTGACCAGTGCCCATCCTGAAGACAGCAGCTTCTACATCTGCAGTGCTATGGTCAGGGGTGTTTCGCAGACCCAGTACTTCGGGCCAGGCACGCGGCTCCTGGTGCTCGAGGACCTGAAAAACGTGTTCCCACCCGAGGTCGCTGTGTTTGAGCCATCAGAAGCA	Missing
165 NP136	165	NP136	NP17-31	P	LL	TRBV20-1		TRBJ2-5	CSAMVRGVSQTQYF												113.5											448										1416					PNAS	ATCCAGGGTTTTCCCAGTCACGACGGACAAGTTTCTCATCAACCATGCAAGCCTGACCTTGTCCACTCTGACAGTGACCAGTGCCCATCCTGAAGACAGCAGCTTCTACATCTGCAGTGCTATGGTCAGGGGTGTTTCGCAGACCCAGTACTTCGGGCCAGGCACGCGGCTCCTGGTGCTCGAGGACCTGAAAAACGTGTTCCCACCCGAGGTCGCTGTGTTTGAGCCATCAGAAGCA
165 NP136	165	NP136	NP17-31	P	LL	TRBV20-1		TRBJ1-5	CSASSMGTSQPQHF	TRAV12-2	TRAJ23	CAVTYLGGKLIF									3											70										1612.5					PNAS	ATCCAGGGTTTTCCCAGTCACGACGGACAAGTTTCTCATCAACCATGCAAGCCTGACCTTGTCCACTCTGACAGTGACCAGTGCCCATCCTGAAGACAGCAGCTTCTACATCTGCAGTGCCAGCAGTATGGGGACGAGCCAGCCCCAGCATTTTGGTGATGGGACTCGACTCTCCATCCTAGAGGACCTGAACAAGGTGTTCCCACCCGAGGTCGCTGTGTTTGAGCCATCAGAAGCA	Missing
165 NP136	165	NP136	NP17-31	P	LL	TRBV18		TRBJ1-1	CASSPSGIPEAFF												2.5											2594.5										162					PNAS	ATCCAGGGTTTTCCCAGTCACGACGGAACGATTTTCTGCTGAATTTCCCAAAGAGGGCCCCAGCATCCTGAGGATCCAGCAGGTAGTGCGAGGAGATTCGGCAGCTTATTTCTGTGCCAGCTCACCATCGGGGATCCCTGAAGCTTTCTTTGGACAAGGCACCAGACTCACAGTTGTAGAGGACCTGAACAAGGTGTTCCCACCCGAGGTCGCTGTGTTTGAGCCATCAGAAGCA
165 NP136	165	NP136	NP17-31	P	LL	TRBV5-1		TRBJ1-4	CASSPGTQAVEKLFF	TRAV8-2	TRAJ42	CAVSEGGGGSQGNLIF									3.5											3										509					PNAS	ATCCAGGGTTTTCCCAGTCACGACGCTCTGAGATGAATGTGAGTGCCTTGGAGCTGGGGGACTCGGCCCTTTATCTTTGCGCCAGCAGCCCCGGGACGCAAGCAGTTGAAAAACTGTTTTTTGGCAGTGGAACCCAGCTCTCTGTCTTGGAGGACCTGAACAAGGTGTTCCCACCCGAGGTCGCTGTGTTTGAGCCATCAGAAGCA	Missing
165 NP136	165	NP136	NP17-31	P	LL	TRBV5-1		TRBJ1-4	CASSPGTQAVEKLFF												4.5											403.5										6328.5					PNAS	ATCCAGGGTTTTCCCAGTCACGACGCTCTGAGATGAATGTGAGTGCCTTGGAGCTGGGGGACTCGGCCCTTTATCTTTGCGCCAGCAGCCCCGGGACGCAAGCAGTTGAAAAACTGTTTTTTGGCAGTGGAACCCAGCTCTCTGTCTTGGAGGACCTGAACAAGGTGTTCCCACCCGAGGTCGCTGTGTTTGAGCCATCAGAAGCA
165 NP136	165	NP136	NP17-31	P	LL	TRBV20-1		TRBJ2-2	CSASPQGLSTGELFF	TRAV12-2	TRAJ49	CAVTYFGGQFYF									1											2										213					PNAS	ATCCAGGGTTTTCCCAGTCACGACGGACAAGTTTCTCATCAACCATGCAAGCCTGACCTTGTCCACTCTGACAGTGACCAGTGCCCATCCTGAAGACAGCAGCTTCTACATCTGCAGTGCTAGTCCCCAGGGATTGAGCACCGGGGAGCTGTTTTTTGGAGAAGGCTCTAGGCTGACCGTACTGGAGGACCTGAAAAACGTGTTCCCACCCGAGGTCGCTGTGTTTGAGCCATCAGAAGCA	Missing
165 NP136	165	NP136	NP17-31	P	LL	TRBV20-1		TRBJ2-2	CSASPQGLSTGELFF	TRAV12-2	TRAJ49	CAVTYFGGQFYF									26187.5																					7					PNAS	GGCCAGGGTTTTCCCAGTCACGACGGACAAGTTTCTCATCAACCATGCAAGCCTGACCTTGTCCACTCTGACAGTGACCAGTGCCCATCCTGAAGACAGCAGCTTCTACATCTGCAGTGCTAGTCCCCAGGGATTGAGCACCGGGGAGCTGTTTTTTGGAGAAGGCTCTAGGCTGACCGTACTGGAGGACCTGAAAAACGTGTTCCCACCCGAGGTCGCTGTGTTTGAGCCATCAGAAGCA	Missing
165 NP136	165	NP136	NP17-31	P	LL	TRBV20-1		TRBJ2-7	CSAITIGSSYEQYF	TRAV38-2/DV8	TRAJ30	CAYRSAIFGDDKIIF									2											1										2643.5					PNAS	GGCCAGGGTTTTCCCAGTCACGACGGACAAGTTTCTCATCAACCATGCAAGCCTGACCTTGTCCACTCTGACAGTGACCAGTGCCCATCCTGAAGACAGCAGCTTCTACATCTGCAGTGCTATAACCATAGGAAGCTCCTACGAGCAGTACTTCGGGCCGGGCACCAGGCTCACGGTCACAGAGGACCTGAAAAACGTGTTCCCACCCGAGGTCGCTGTGTTTGAGCCATCAGAAGCA	Missing
165 NP136	165	NP136	NP17-31	P	LL	TRBV5-1		TRBJ1-4	CASSPGTQAVEKLFF	TRAV8-2	TRAJ42	CAVSEGGGGSQGNLIF									1.5																					7.5					PNAS	GGCCAGGGTTTTCCCAGTCACGACGCTCTGAGATGAATGTGAGTGCCTTGGAGCTGGGGGACTCGGCCCTTTATCTTTGCGCCAGCAGCCCCGGGACGCAAGCAGTTGAAAAACTGTTTTTTGGCAGTGGAACCCAGCTCTCTGTCTTGGAGGACCTGAACAAGGTGTTCCCACCCGAGGTCGCTGTGTTTGAGCCATCAGAAGCA	Missing
165 NP136	165	NP136	NP17-31	P	LL	TRBV20-1		TRBJ1-5	CSASSMGTSQPQHF																							1										15					PNAS	GGCCAGGGTTTTCCCAGTCACGACGGACAAGTTTCTCATCAACCATGCAAGCCTGACCTTGTCCACTCTGACAGTGACCAGTGCCCATCCTGAAGACAGCAGCTTCTACATCTGCAGTGCCAGCAGTATGGGGACGAGCCAGCCCCAGCATTTTGGTGATGGGACTCGACTCTCCATCCTAGAGGACCTGAACAAGGTGTTCCCACCCGAGGTCGCTGTGTTTGAGCCATCAGAAGCA
165 NP136	165	NP136	NP17-31	P	LL	TRBV20-1		TRBJ1-5	CSASSMGTSQPQHF												3											4										3					PNAS	GGCCAGGGTTTTCCCAGTCACGACGGACAAGTTTCTCATCAACCATGCAAGCCTGACCTTGTCCACTCTGACAGTGACCAGTGCCCATCCTGAAGACAGCAGCTTCTACATCTGCAGTGCCAGCAGTATGGGGACGAGCCAGCCCCAGCATTTTGGTGATGGGACTCGACTCTCCATCCTAGAGGACCTGAACAAGGTGTTCCCACCCGAGGTCGCTGTGTTTGAGCCATCAGAAGCA
165 NP136	165	NP136	NP17-31	P	LL	TRBV20-1		TRBJ1-5	CSASSMGTSQPQHF	TRAV12-2	TRAJ23	CAVTYLGGKLIF									3.5											1										983.5					PNAS	GGCCAGGGTTTTCCCAGTCACGACGGACAAGTTTCTCATCAACCATGCAAGCCTGACCTTGTCCACTCTGACAGTGACCAGTGCCCATCCTGAAGACAGCAGCTTCTACATCTGCAGTGCCAGCAGTATGGGGACGAGCCAGCCCCAGCATTTTGGTGATGGGACTCGACTCTCCATCCTAGAGGACCTGAACAAGGTGTTCCCACCCGAGGTCGCTGTGTTTGAGCCATCAGAAGCA	Missing
165 NP136	165	NP136	NP17-31	P	LL	TRBV20-1		TRBJ2-2	CSASPQGLSTGELFF												1.5											5										2179.5					PNAS	GGCCAGGGTTTTCCCAGTCACGACGGACAAGTTTCTCATCAACCATGCAAGCCTGACCTTGTCCACTCTGACAGTGACCAGTGCCCATCCTGAAGACAGCAGCTTCTACATCTGCAGTGCTAGTCCCCAGGGATTGAGCACCGGGGAGCTGTTTTTTGGAGAAGGCTCTAGGCTGACCGTACTGGAGGACCTGAAAAACGTGTTCCCACCCGAGGTCGCTGTGTTTGAGCCATCAGAAGCA
165 NP136	165	NP136	NP17-31	P	LL	TRBV20-1		TRBJ1-5	CSASSMGTSQPQHF												1.5											7241										102					PNAS	GGCCAGGGTTTTCCCAGTCACGACGGACAAGTTTCTCATCAACCATGCAAGCCTGACCTTGTCCACTCTGACAGTGACCAGTGCCCATCCTGAAGACAGCAGCTTCTACATCTGCAGTGCCAGCAGTATGGGGACGAGCCAGCCCCAGCATTTTGGTGATGGGACTCGACTCTCCATCCTAGAGGACCTGAACAAGGTGTTCCCACCCGAGGTCGCTGTGTTTGAGCCATCAGAAGCA
165 NP136	165	NP136	NP17-31	P	LL	TRBV6-5		TRBJ1-1	CASSYPKLGESGTEAFF	TRAV39	TRAJ35	CAVRRGFGNVLHC	TRAV39	TRAJ35							12911											3										12					PNAS	GGCCAGGGTTTTCCCAGTCACGACGTCTCCAGATCAACCACAGAGGATTTCCCGCTCAGGCTGCTGTCGGCTGCTCCCTCCCAGACATCTGTGTACTTCTGTGCCAGCAGTTACCCAAAACTCGGGGAATCGGGCACTGAAGCTTTCTTTGGACAAGGCACCAGACTCACAGTTGTAGAGGACCTGAACAAGGTGTTCCCACCCGAGGTCGCTGTGTTTGAGCCATCAGAAGCA	Missing
165 NP136	165	NP136	NP17-31	P	LL	TRBV20-1		TRBJ2-2	CSASPQGLSTGELFF	TRAV12-2	TRAJ49	CAVTYFGGQFYF									1.5											2										2.5					PNAS	GGCCAGGGTTTTCCCAGTCACGACGGACAAGTTTCTCATCAACCATGCAAGCCTGACCTTGTCCACTCTGACAGTGACCAGTGCCCATCCTGAAGACAGCAGCTTCTACATCTGCAGTGCTAGTCCCCAGGGATTGAGCACCGGGGAGCTGTTTTTTGGAGAAGGCTCTAGGCTGACCGTACTGGAGGACCTGAAAAACGTGTTCCCACCCGAGGTCGCTGTGTTTGAGCCATCAGAAGCA	Missing
165 NP136	165	NP136	NP17-31	P	LL	TRBV20-1		TRBJ2-7	CSAITIGSSYEQYF	TRAV38-2/DV8	TRAJ30	CAYRSAIFGDDKIIF									5											5										1112.5					PNAS	GGCCAGGGTTTTCCCAGTCACGACGGACAAGTTTCTCATCAACCATGCAAGCCTGACCTTGTCCACTCTGACAGTGACCAGTGCCCATCCTGAAGACAGCAGCTTCTACATCTGCAGTGCTATAACCATAGGAAGCTCCTACGAGCAGTACTTCGGGCCGGGCACCAGGCTCACGGTCACAGAGGACCTGAAAAACGTGTTCCCACCCGAGGTCGCTGTGTTTGAGCCATCAGAAGCA	Missing
165 NP136	165	NP136	NP17-31	P	LL	TRBV20-1		TRBJ2-7	CSAITIGSSYEQYF	TRAV38-2/DV8	TRAJ30	CAYRSAIFGDDKIIF									3											3										20					PNAS	GGCCAGGGTTTTCCCAGTCACGACGGACAAGTTTCTCATCAACCATGCAAGCCTGACCTTGTCCACTCTGACAGTGACCAGTGCCCATCCTGAAGACAGCAGCTTCTACATCTGCAGTGCTATAACCATAGGAAGCTCCTACGAGCAGTACTTCGGGCCGGGCACCAGGCTCACGGTCACAGAGGACCTGAAAAACGTGTTCCCACCCGAGGTCGCTGTGTTTGAGCCATCAGAAGCA	Missing
165 NP136	165	NP136	NP17-31	P	LL	TRBV20-1		TRBJ1-5	CSASSMGTSQPQHF												1											4										316.5					PNAS	AGCCAGGGTTTTCCCAGTCACGACGGACAAGTTTCTCATCAACCATGCAAGCCTGACCTTGTCCACTCTGACAGTGACCAGTGCCCATCCTGAAGACAGCAGCTTCTACATCTGCAGTGCCAGCAGTATGGGGACGAGCCAGCCCCAGCATTTTGGTGATGGGACTCGACTCTCCATCCTAGAGGACCTGAACAAGGTGTTCCCACCCGAGGTCGCTGTGTTTGAGCCATCAGAAGCA
165 NP136	165	NP136	NP17-31	P	LL	TRBV5-1		TRBJ1-4	CASSPGTQAVEKLFF	TRAV8-2	TRAJ42	CAVSEGGGGSQGNLIF									1																					663.5					PNAS	AGCCAGGGTTTTCCCAGTCACGACGCTCTGAGATGAATGTGAGTGCCTTGGAGCTGGGGGACTCGGCCCTTTATCTTTGCGCCAGCAGCCCCGGGACGCAAGCAGTTGAAAAACTGTTTTTTGGCAGTGGAACCCAGCTCTCTGTCTTGGAGGACCTGAACAAGGTGTTCCCACCCGAGGTCGCTGTGTTTGAGCCATCAGAAGCA	Missing
165 NP136	165	NP136	NP17-31	P	LL	TRBV20-1		TRBJ1-5	CSASSMGTSQPQHF																							4										4.5					PNAS	AGCCAGGGTTTTCCCAGTCACGACGGACAAGTTTCTCATCAACCATGCAAGCCTGACCTTGTCCACTCTGACAGTGACCAGTGCCCATCCTGAAGACAGCAGCTTCTACATCTGCAGTGCCAGCAGTATGGGGACGAGCCAGCCCCAGCATTTTGGTGATGGGACTCGACTCTCCATCCTAGAGGACCTGAACAAGGTGTTCCCACCCGAGGTCGCTGTGTTTGAGCCATCAGAAGCA
165 NP136	165	NP136	NP17-31	P	LL	TRBV20-1		TRBJ1-5	CSASSMGTSQPQHF																							1										26					PNAS	AGCCAGGGTTTTCCCAGTCACGACGGACAAGTTTCTCATCAACCATGCAAGCCTGACCTTGTCCACTCTGACAGTGACCAGTGCCCATCCTGAAGACAGCAGCTTCTACATCTGCAGTGCCAGCAGTATGGGGACGAGCCAGCCCCAGCATTTTGGTGATGGGACTCGACTCTCCATCCTAGAGGACCTGAACAAGGTGTTCCCACCCGAGGTCGCTGTGTTTGAGCCATCAGAAGCA
165 NP136	165	NP136	NP17-31	P	LL	TRBV20-1		TRBJ2-5	CSAMVRGVSQTQYF												2348											5.5										7					PNAS	AGCCAGGGTTTTCCCAGTCACGACGGACAAGTTTCTCATCAACCATGCAAGCCTGACCTTGTCCACTCTGACAGTGACCAGTGCCCATCCTGAAGACAGCAGCTTCTACATCTGCAGTGCTATGGTCAGGGGTGTTTCGCAGACCCAGTACTTCGGGCCAGGCACGCGGCTCCTGGTGCTCGAGGACCTGAAAAACGTGTTCCCACCCGAGGTCGCTGTGTTTGAGCCATCAGAAGCA
165 NP136	165	NP136	NP17-31	P	LL	TRBV20-1		TRBJ2-2	CSASPQGLSTGELFF												1											5										23					PNAS	AGCCAGGGTTTTCCCAGTCACGACGGACAAGTTTCTCATCAACCATGCAAGCCTGACCTTGTCCACTCTGACAGTGACCAGTGCCCATCCTGAAGACAGCAGCTTCTACATCTGCAGTGCTAGTCCCCAGGGATTGAGCACCGGGGAGCTGTTTTTTGGAGAAGGCTCTAGGCTGACCGTACTGGAGGACCTGAAAAACGTGTTCCCACCCGAGGTCGCTGTGTTTGAGCCATCAGAAGCA
165 NP136	165	NP136	NP17-31	P	LL	TRBV20-1		TRBJ2-2	CSASPQGLSTGELFF	TRAV12-2	TRAJ49	CAVTYFGGQFYF									2.5											8										1001					PNAS	AGCCAGGGTTTTCCCAGTCACGACGGACAAGTTTCTCATCAACCATGCAAGCCTGACCTTGTCCACTCTGACAGTGACCAGTGCCCATCCTGAAGACAGCAGCTTCTACATCTGCAGTGCTAGTCCCCAGGGATTGAGCACCGGGGAGCTGTTTTTTGGAGAAGGCTCTAGGCTGACCGTACTGGAGGACCTGAAAAACGTGTTCCCACCCGAGGTCGCTGTGTTTGAGCCATCAGAAGCA	Missing
165 NP136	165	NP136	NP17-31	P	LL	TRBV20-1		TRBJ2-5	CSAMVRGVSQTQYF												1											5										11					PNAS	AGCCAGGGTTTTCCCAGTCACGACGGACAAGTTTCTCATCAACCATGCAAGCCTGACCTTGTCCACTCTGACAGTGACCAGTGCCCATCCTGAAGACAGCAGCTTCTACATCTGCAGTGCTATGGTCAGGGGTGTTTCGCAGACCCAGTACTTCGGGCCAGGCACGCGGCTCCTGGTGCTCGAGGACCTGAAAAACGTGTTCCCACCCGAGGTCGCTGTGTTTGAGCCATCAGAAGCA
165 NP136	165	NP136	NP17-31	P	LL	TRBV7-2		TRBJ2-7	CASSLTGYEQYF												1.5											2										19					PNAS	AGCCAGGGTTTTCCCAGTCACGACTCTCCACTCTGAAGATCCAGCGCACACAGCAGGAGGACTCAGCCGTGTATCTCTGTGCCAGCAGCTTAACGGGGTACGAGCAGTACTTCGGGCCGGGCACCAGGCTCACGGTCACAGAGGACCTGAAAAACGTGTTCCCACCCGAGGTCGCTGTGTTTGAGCCATCAGAAGCA
165 NP136	165	NP136	NP17-31	P	LL	TRBV20-1		TRBJ1-5	CSASSMGTSQPQHF	TRAV12-2	TRAJ23	CAVTYLGGKLIF	TRAV12-1	TRAJ22	CVVTLLSGSARQLTF						2											4180.5										7.5					PNAS	AGCCAGGGTTTTCCCAGTCACGACGGACAAGTTTCTCATCAACCATGCAAGCCTGACCTTGTCCACTCTGACAGTGACCAGTGCCCATCCTGAAGACAGCAGCTTCTACATCTGCAGTGCCAGCAGTATGGGGACGAGCCAGCCCCAGCATTTTGGTGATGGGACTCGACTCTCCATCCTAGAGGACCTGAACAAGGTGTTCCCACCCGAGGTCGCTGTGTTTGAGCCATCAGAAGCA	Missing
165 NP136	165	NP136	NP17-31	P	LL	TRBV20-1		TRBJ2-7	CSAITIGSSYEQYF												2											9.5										44					PNAS	AGCCAGGGTTTTCCCAGTCACGACGGACAAGTTTCTCATCAACCATGCAAGCCTGACCTTGTCCACTCTGACAGTGACCAGTGCCCATCCTGAAGACAGCAGCTTCTACATCTGCAGTGCTATAACCATAGGAAGCTCCTACGAGCAGTACTTCGGGCCGGGCACCAGGCTCACGGTCACAGAGGACCTGAAAAACGTGTTCCCACCCGAGGTCGCTGTGTTTGAGCCATCAGAAGCA
165 NP136	165	NP136	NP17-31	P	LL	TRBV20-1		TRBJ2-2	CSASPQGLSTGELFF	TRAV12-2	TRAJ49	CAVTYFGGQFYF																				1473										45					PNAS	AGCCAGGGTTTTCCCAGTCACGACGGACAAGTTTCTCATCAACCATGCAAGCCTGACCTTGTCCACTCTGACAGTGACCAGTGCCCATCCTGAAGACAGCAGCTTCTACATCTGCAGTGCTAGTCCCCAGGGATTGAGCACCGGGGAGCTGTTTTTTGGAGAAGGCTCTAGGCTGACCGTACTGGAGGACCTGAAAAACGTGTTCCCACCCGAGGTCGCTGTGTTTGAGCCATCAGAAGCA	Missing
165 NP136	165	NP136	NP17-31	P	LL	TRBV6-5		TRBJ1-1	CASSYPKLGESGTEAFF	TRAV39	TRAJ35	CAVRRGFGNVLHC	TRAV39	TRAJ35							1											9										4					PNAS	TGCCAGGGTTTTCCCAGTCACGACGTCTCCAGATCAACCACAGAGGATTTCCCGCTCAGGCTGCTGTCGGCTGCTCCCTCCCAGACATCTGTGTACTTCTGTGCCAGCAGTTACCCAAAACTCGGGGAATCGGGCACTGAAGCTTTCTTTGGACAAGGCACCAGACTCACAGTTGTAGAGGACCTGAACAAGGTGTTCCCACCCGAGGTCGCTGTGTTTGAGCCATCAGAAGCA	Missing
165 NP136	165	NP136	NP17-31	P	LL	TRBV20-1		TRBJ2-2	CSASPQGLSTGELFF												1											1										39					PNAS	TGCCAGGGTTTTCCCAGTCACGACGGACAAGTTTCTCATCAACCATGCAAGCCTGACCTTGTCCACTCTGACAGTGACCAGTGCCCATCCTGAAGACAGCAGCTTCTACATCTGCAGTGCTAGTCCCCAGGGATTGAGCACCGGGGAGCTGTTTTTTGGAGAAGGCTCTAGGCTGACCGTACTGGAGGACCTGAAAAACGTGTTCCCACCCGAGGTCGCTGTGTTTGAGCCATCAGAAGCA
165 NP136	165	NP136	NP17-31	P	LL	TRBV20-1		TRBJ1-5	CSASSMGTSQPQHF	TRAV12-2	TRAJ23	CAVTYLGGKLIF																				4403.5										11					PNAS	TGCCAGGGTTTTCCCAGTCACGACGGACAAGTTTCTCATCAACCATGCAAGCCTGACCTTGTCCACTCTGACAGTGACCAGTGCCCATCCTGAAGACAGCAGCTTCTACATCTGCAGTGCCAGCAGTATGGGGACGAGCCAGCCCCAGCATTTTGGTGATGGGACTCGACTCTCCATCCTAGAGGACCTGAACAAGGTGTTCCCACCCGAGGTCGCTGTGTTTGAGCCATCAGAAGCA	Missing
165 NP136	165	NP136	NP17-31	P	LL	TRBV20-1		TRBJ1-5	CSASSMGTSQPQHF												1.5											2										308.5					PNAS	TGCCAGGGTTTTCCCAGTCACGACGGACAAGTTTCTCATCAACCATGCAAGCCTGACCTTGTCCACTCTGACAGTGACCAGTGCCCATCCTGAAGACAGCAGCTTCTACATCTGCAGTGCCAGCAGTATGGGGACGAGCCAGCCCCAGCATTTTGGTGATGGGACTCGACTCTCCATCCTAGAGGACCTGAACAAGGTGTTCCCACCCGAGGTCGCTGTGTTTGAGCCATCAGAAGCA
165 NP136	165	NP136	NP17-31	P	LL	TRBV20-1		TRBJ1-5	CSASSMGTSQPQHF												1											5										22.5					PNAS	TGCCAGGGTTTTCCCAGTCACGACGGACAAGTTTCTCATCAACCATGCAAGCCTGACCTTGTCCACTCTGACAGTGACCAGTGCCCATCCTGAAGACAGCAGCTTCTACATCTGCAGTGCCAGCAGTATGGGGACGAGCCAGCCCCAGCATTTTGGTGATGGGACTCGACTCTCCATCCTAGAGGACCTGAACAAGGTGTTCCCACCCGAGGTCGCTGTGTTTGAGCCATCAGAAGCA
165 NP136	165	NP136	NP17-31	P	LL	TRBV5-1		TRBJ2-3	CASSLMGARSDTQYF												1											7.5										33					PNAS	TGCCAGGGTTTTCCCAGTCACGACGCTCTGAGATGAATGTGAGTGCCTTGGAGCTGGGGGACTCGGCCCTTTATCTTTGCGCCAGCAGCCTGATGGGGGCCCGCTCAGATACGCAGTATTTTGGCCCAGGCACCCGGCTGACAGTGCTCGAGGACCTGAAAAACGTGTTCCCACCCGAGGTCGCTGTGTTTGAGCCATCAGAAGCA
165 NP136	165	NP136	NP17-31	P	LL	TRBV20-1		TRBJ2-5	CSAMVRGVSQTQYF	TRAV38-2/DV8	TRAJ48	CAYRSALFGNEKLTF									1.5											21.5										138.5					PNAS	TGCCAGGGTTTTCCCAGTCACGACGGACAAGTTTCTCATCAACCATGCAAGCCTGACCTTGTCCACTCTGACAGTGACCAGTGCCCATCCTGAAGACAGCAGCTTCTACATCTGCAGTGCTATGGTCAGGGGTGTTTCGCAGACCCAGTACTTCGGGCCAGGCACGCGGCTCCTGGTGCTCGAGGACCTGAAAAACGTGTTCCCACCCGAGGTCGCTGTGTTTGAGCCATCAGAAGCA	Missing
165 NP136	165	NP136	NP17-31	P	LL	TRBV6-5		TRBJ1-1	CASSYPKLGESGTEAFF												2											9										242					PNAS	TGCCAGGGTTTTCCCAGTCACGACGTCTCCAGATCAACCACAGAGGATTTCCCGCTCAGGCTGCTGTCGGCTGCTCCCTCCCAGACATCTGTGTACTTCTGTGCCAGCAGTTACCCAAAACTCGGGGAATCGGGCACTGAAGCTTTCTTTGGACAAGGCACCAGACTCACAGTTGTAGAGGACCTGAACAAGGTGTTCCCACCCGAGGTCGCTGTGTTTGAGCCATCAGAAGCA
165 NP136	165	NP136	NP17-31	P	LL	TRBV5-1		TRBJ1-4	CASSPGTQAVEKLFF												2.5											1										134					PNAS	TGCCAGGGTTTTCCCAGTCACGACGCTCTGAGATGAATGTGAGTGCCTTGGAGCTGGGGGACTCGGCCCTTTATCTTTGCGCCAGCAGCCCCGGGACGCAAGCAGTTGAAAAACTGTTTTTTGGCAGTGGAACCCAGCTCTCTGTCTTGGAGGACCTGAACAAGGTGTTCCCACCCGAGGTCGCTGTGTTTGAGCCATCAGAAGCA
165 NP136	165	NP136	NP17-31	P	LL	TRBV20-1		TRBJ1-5	CSASSMGTSQPQHF	TRAV12-2	TRAJ23	CAVTYLGGKLIF									2											2876.5										4					PNAS	TGCCAGGGTTTTCCCAGTCACGACGGACAAGTTTCTCATCAACCATGCAAGCCTGACCTTGTCCACTCTGACAGTGACCAGTGCCCATCCTGAAGACAGCAGCTTCTACATCTGCAGTGCCAGCAGTATGGGGACGAGCCAGCCCCAGCATTTTGGTGATGGGACTCGACTCTCCATCCTAGAGGACCTGAACAAGGTGTTCCCACCCGAGGTCGCTGTGTTTGAGCCATCAGAAGCA	Missing
165 NP136	165	NP136	NP17-31	P	LL	TRBV20-1		TRBJ2-2	CSASPQGLSTGELFF												4253.5											32										189					PNAS	TGCCAGGGTTTTCCCAGTCACGACGGACAAGTTTCTCATCAACCATGCAAGCCTGACCTTGTCCACTCTGACAGTGACCAGTGCCCATCCTGAAGACAGCAGCTTCTACATCTGCAGTGCTAGTCCCCAGGGATTGAGCACCGGGGAGCTGTTTTTTGGAGAAGGCTCTAGGCTGACCGTACTGGAGGACCTGAAAAACGTGTTCCCACCCGAGGTCGCTGTGTTTGAGCCATCAGAAGCA
165 NP136	165	NP136	NP17-31	P	LL	TRBV20-1		TRBJ1-5	CSASSMGTSQPQHF	TRAV12-2	TRAJ23	CAVTYLGGKLIF									1											3.5										84.5					PNAS	TGCCAGGGTTTTCCCAGTCACGACGGACAAGTTTCTCATCAACCATGCAAGCCTGACCTTGTCCACTCTGACAGTGACCAGTGCCCATCCTGAAGACAGCAGCTTCTACATCTGCAGTGCCAGCAGTATGGGGACGAGCCAGCCCCAGCATTTTGGTGATGGGACTCGACTCTCCATCCTAGAGGACCTGAACAAGGTGTTCCCACCCGAGGTCGCTGTGTTTGAGCCATCAGAAGCA	Missing
165 NP136	165	NP136	NP17-31	P	LL	TRBV5-1		TRBJ1-4	CASSPGTQAVEKLFF												1.5											3.5										102.5					PNAS	CTCCAGGGTTTTCCCAGTCACGACGCTCTGAGATGAATGTGAGTGCCTTGGAGCTGGGGGACTCGGCCCTTTATCTTTGCGCCAGCAGCCCCGGGACGCAAGCAGTTGAAAAACTGTTTTTTGGCAGTGGAACCCAGCTCTCTGTCTTGGAGGACCTGAACAAGGTGTTCCCACCCGAGGTCGCTGTGTTTGAGCCATCAGAAGCA
165 NP136	165	NP136	NP17-31	P	LL	TRBV20-1		TRBJ2-5	CSAMVRGVSQTQYF	TRAV38-2/DV8	TRAJ48	CAYRSALFGNEKLTF									1											3										992.5					PNAS	CTCCAGGGTTTTCCCAGTCACGACGGACAAGTTTCTCATCAACCATGCAAGCCTGACCTTGTCCACTCTGACAGTGACCAGTGCCCATCCTGAAGACAGCAGCTTCTACATCTGCAGTGCTATGGTCAGGGGTGTTTCGCAGACCCAGTACTTCGGGCCAGGCACGCGGCTCCTGGTGCTCGAGGACCTGAAAAACGTGTTCCCACCCGAGGTCGCTGTGTTTGAGCCATCAGAAGCA	Missing
165 NP136	165	NP136	NP17-31	P	LL	TRBV20-1		TRBJ2-7	CSAITIGSSYEQYF	TRAV2	TRAJ9	CAVNTGGFKTIF									1											13										13.5					PNAS	CTCCAGGGTTTTCCCAGTCACGACGGACAAGTTTCTCATCAACCATGCAAGCCTGACCTTGTCCACTCTGACAGTGACCAGTGCCCATCCTGAAGACAGCAGCTTCTACATCTGCAGTGCTATAACCATAGGAAGCTCCTACGAGCAGTACTTCGGGCCGGGCACCAGGCTCACGGTCACAGAGGACCTGAAAAACGTGTTCCCACCCGAGGTCGCTGTGTTTGAGCCATCAGAAGCA	CTCCAGGGTTTTCCCAGTCACGACACGATACAACATGACCTATGAACGGTTCTCTTCATCGCTGCTCATCCTCCAGGTGCGGGAGGCAGATGCTGCTGTTTACTACTGTGCTGTTAATACTGGAGGCTTCAAAACTATCTTTGGAGCAGGAACAAGACTATTTGTTAAAGCAAATATCCAGAACCCTGACCCTGCCGTGTACCAGCTGAGAGACTCTAAAT
165 NP136	165	NP136	NP17-31	P	LL	TRBV20-1		TRBJ2-7	CSAITIGSSYEQYF	TRAV2	TRAJ8	CAVDISFQKLVF	TRAV2	TRAJ9	CAVNTGGFKTIF						22.5											4										533.5					PNAS	CTCCAGGGTTTTCCCAGTCACGACGGACAAGTTTCTCATCAACCATGCAAGCCTGACCTTGTCCACTCTGACAGTGACCAGTGCCCATCCTGAAGACAGCAGCTTCTACATCTGCAGTGCTATAACCATAGGAAGCTCCTACGAGCAGTACTTCGGGCCGGGCACCAGGCTCACGGTCACAGAGGACCTGAAAAACGTGTTCCCACCCGAGGTCGCTGTGTTTGAGCCATCAGAAGCA	CTCCAGGGTTTTCCCAGTCACGACACGATACAACATGACCTATGAACGGTTCTCTTCATCGCTGCTCATCCTCCAGGTGCGGGAGGCAGATGCTGCTGTTTACTACTGTGCTGTGGACATAAGCTTTCAGAAACTTGTATTTGGAACTGGCACCCGACTTCTGGTCAGTCCAAATATCCAGAACCCTGACCCTGCCGTGTACCAGCTGAGAGACTCTAAAT
165 NP136	165	NP136	NP17-31	P	LL	TRBV20-1		TRBJ1-5	CSASSMGTSQPQHF												1											41.5										170					PNAS	CTCCAGGGTTTTCCCAGTCACGACGGACAAGTTTCTCATCAACCATGCAAGCCTGACCTTGTCCACTCTGACAGTGACCAGTGCCCATCCTGAAGACAGCAGCTTCTACATCTGCAGTGCCAGCAGTATGGGGACGAGCCAGCCCCAGCATTTTGGTGATGGGACTCGACTCTCCATCCTAGAGGACCTGAACAAGGTGTTCCCACCCGAGGTCGCTGTGTTTGAGCCATCAGAAGCA
165 NP136	165	NP136	NP17-31	P	LL	TRBV20-1		TRBJ1-5	CSASSMGTSQPQHF												5.5											21										25.5					PNAS	CTCCAGGGTTTTCCCAGTCACGACGGACAAGTTTCTCATCAACCATGCAAGCCTGACCTTGTCCACTCTGACAGTGACCAGTGCCCATCCTGAAGACAGCAGCTTCTACATCTGCAGTGCCAGCAGTATGGGGACGAGCCAGCCCCAGCATTTTGGTGATGGGACTCGACTCTCCATCCTAGAGGACCTGAACAAGGTGTTCCCACCCGAGGTCGCTGTGTTTGAGCCATCAGAAGCA
165 NP136	165	NP136	NP17-31	P	LL	TRBV20-1		TRBJ1-5	CSASSMGTSQPQHF	TRAV12-2	TRAJ23	CAVTYLGGKLIF									72.5											62										22					PNAS	CTCCAGGGTTTTCCCAGTCACGACGGACAAGTTTCTCATCAACCATGCAAGCCTGACCTTGTCCACTCTGACAGTGACCAGTGCCCATCCTGAAGACAGCAGCTTCTACATCTGCAGTGCCAGCAGTATGGGGACGAGCCAGCCCCAGCATTTTGGTGATGGGACTCGACTCTCCATCCTAGAGGACCTGAACAAGGTGTTCCCACCCGAGGTCGCTGTGTTTGAGCCATCAGAAGCA	Missing
165 NP136	165	NP136	NP17-31	P	LL	TRBV20-1		TRBJ2-5	CSAMVRGVSQTQYF	TRAV38-2/DV8	TRAJ48	CAYRSALFGNEKLTF									1											2.5										17.5					PNAS	CTCCAGGGTTTTCCCAGTCACGACGGACAAGTTTCTCATCAACCATGCAAGCCTGACCTTGTCCACTCTGACAGTGACCAGTGCCCATCCTGAAGACAGCAGCTTCTACATCTGCAGTGCTATGGTCAGGGGTGTTTCGCAGACCCAGTACTTCGGGCCAGGCACGCGGCTCCTGGTGCTCGAGGACCTGAAAAACGTGTTCCCACCCGAGGTCGCTGTGTTTGAGCCATCAGAAGCA	Missing
165 NP136	165	NP136	NP17-31	P	LL	TRBV20-1		TRBJ2-5	CSAMVRGVSQTQYF												58.5											20										24					PNAS	CTCCAGGGTTTTCCCAGTCACGACGGACAAGTTTCTCATCAACCATGCAAGCCTGACCTTGTCCACTCTGACAGTGACCAGTGCCCATCCTGAAGACAGCAGCTTCTACATCTGCAGTGCTATGGTCAGGGGTGTTTCGCAGACCCAGTACTTCGGGCCAGGCACGCGGCTCCTGGTGCTCGAGGACCTGAAAAACGTGTTCCCACCCGAGGTCGCTGTGTTTGAGCCATCAGAAGCA
165 NP136	165	NP136	NP17-31	P	LL	TRBV20-1		TRBJ2-2	CSASPQGLSTGELFF	TRAV2	TRAJ36	CAVAGTGANNLFF									33											2										103.5					PNAS	CTCCAGGGTTTTCCCAGTCACGACGGACAAGTTTCTCATCAACCATGCAAGCCTGACCTTGTCCACTCTGACAGTGACCAGTGCCCATCCTGAAGACAGCAGCTTCTACATCTGCAGTGCTAGTCCCCAGGGATTGAGCACCGGGGAGCTGTTTTTTGGAGAAGGCTCTAGGCTGACCGTACTGGAGGACCTGAAAAACGTGTTCCCACCCGAGGTCGCTGTGTTTGAGCCATCAGAAGCA	CTCCAGGGTTTTCCCAGTCACGACACGATACAACATGACCTATGAACGGTTCTCTTCATCGCTGCTCATCCTCCAGGTGCGGGAGGCAGATGCTGCTGTTTACTACTGTGCTGTGGCCGGGACTGGGGCAAACAACCTCTTCTTTGGGACTGGAACGAGACTCACCGTTATTCCCTATATCCAGAACCCTGACCCTGCCGTGTACCAGCTGAGAGACTCTAAAT
165 NP136	165	NP136	NP17-31	P	LL	TRBV20-1		TRBJ2-5	CSAMVRGVSQTQYF	TRAV38-2/DV8	TRAJ48	CAYRSALFGNEKLTF									2											8										47.5					PNAS	CTCCAGGGTTTTCCCAGTCACGACGGACAAGTTTCTCATCAACCATGCAAGCCTGACCTTGTCCACTCTGACAGTGACCAGTGCCCATCCTGAAGACAGCAGCTTCTACATCTGCAGTGCTATGGTCAGGGGTGTTTCGCAGACCCAGTACTTCGGGCCAGGCACGCGGCTCCTGGTGCTCGAGGACCTGAAAAACGTGTTCCCACCCGAGGTCGCTGTGTTTGAGCCATCAGAAGCA	Missing
165 NP136	165	NP136	NP17-31	P	LL	TRBV20-1		TRBJ2-2	CSASPQGLSTGELFF	TRAV2	TRAJ8	CAVDISFQKLVF									2735.5											1.5										29					PNAS	CTCCAGGGTTTTCCCAGTCACGACGGACAAGTTTCTCATCAACCATGCAAGCCTGACCTTGTCCACTCTGACAGTGACCAGTGCCCATCCTGAAGACAGCAGCTTCTACATCTGCAGTGCTAGTCCCCAGGGATTGAGCACCGGGGAGCTGTTTTTTGGAGAAGGCTCTAGGCTGACCGTACTGGAGGACCTGAAAAACGTGTTCCCACCCGAGGTCGCTGTGTTTGAGCCATCAGAAGCA	CTCCAGGGTTTTCCCAGTCACGACACGATACAACATGACCTATGAACGGTTCTCTTCATCGCTGCTCATCCTCCAGGTGCGGGAGGCAGATGCTGCTGTTTACTACTGTGCTGTGGACATAAGCTTTCAGAAACTTGTATTTGGAACTGGCACCCGACTTCTGGTCAGTCCAAATATCCAGAACCCTGACCCTGCCGTGTACCAGCTGAGAGACTCTAAAT
165 NP136	165	NP136	NP17-31	P	LL	TRBV20-1		TRBJ1-5	CSASSMGTSQPQHF												2275.5											6.5										40					PNAS	GCCCAGGGTTTTCCCAGTCACGACGGACAAGTTTCTCATCAACCATGCAAGCCTGACCTTGTCCACTCTGACAGTGACCAGTGCCCATCCTGAAGACAGCAGCTTCTACATCTGCAGTGCCAGCAGTATGGGGACGAGCCAGCCCCAGCATTTTGGTGATGGGACTCGACTCTCCATCCTAGAGGACCTGAACAAGGTGTTCCCACCCGAGGTCGCTGTGTTTGAGCCATCAGAAGCA
165 NP136	165	NP136	NP17-31	P	LL	TRBV20-1		TRBJ2-2	CSASPQGLSTGELFF	TRAV2	TRAJ8	CAVDISFQKLVF																				2										30.5					PNAS	GCCCAGGGTTTTCCCAGTCACGACGGACAAGTTTCTCATCAACCATGCAAGCCTGACCTTGTCCACTCTGACAGTGACCAGTGCCCATCCTGAAGACAGCAGCTTCTACATCTGCAGTGCTAGTCCCCAGGGATTGAGCACCGGGGAGCTGTTTTTTGGAGAAGGCTCTAGGCTGACCGTACTGGAGGACCTGAAAAACGTGTTCCCACCCGAGGTCGCTGTGTTTGAGCCATCAGAAGCA	GCCCAGGGTTTTCCCAGTCACGACACGATACAACATGACCTATGAACGGTTCTCTTCATCGCTGCTCATCCTCCAGGTGCGGGAGGCAGATGCTGCTGTTTACTACTGTGCTGTGGACATAAGCTTTCAGAAACTTGTATTTGGAACTGGCACCCGACTTCTGGTCAGTCCAAATATCCAGAACCCTGACCCTGCCGTGTACCAGCTGAGAGACTCTAAAT
165 NP136	165	NP136	NP17-31	P	LL	TRBV20-1		TRBJ1-5	CSASSMGTSQPQHF																							5										21					PNAS	GCCCAGGGTTTTCCCAGTCACGACGGACAAGTTTCTCATCAACCATGCAAGCCTGACCTTGTCCACTCTGACAGTGACCAGTGCCCATCCTGAAGACAGCAGCTTCTACATCTGCAGTGCCAGCAGTATGGGGACGAGCCAGCCCCAGCATTTTGGTGATGGGACTCGACTCTCCATCCTAGAGGACCTGAACAAGGTGTTCCCACCCGAGGTCGCTGTGTTTGAGCCATCAGAAGCA
165 NP136	165	NP136	NP17-31	P	LL	TRBV20-1		TRBJ1-5	CSASSMGTSQPQHF	TRAV2	TRAJ8	CAVDISFQKLVF	TRAV2	TRAJ9	CAVNTGGFKTIF						10											2										1038					PNAS	GCCCAGGGTTTTCCCAGTCACGACGGACAAGTTTCTCATCAACCATGCAAGCCTGACCTTGTCCACTCTGACAGTGACCAGTGCCCATCCTGAAGACAGCAGCTTCTACATCTGCAGTGCCAGCAGTATGGGGACGAGCCAGCCCCAGCATTTTGGTGATGGGACTCGACTCTCCATCCTAGAGGACCTGAACAAGGTGTTCCCACCCGAGGTCGCTGTGTTTGAGCCATCAGAAGCA	GCCCAGGGTTTTCCCAGTCACGACACGATACAACATGACCTATGAACGGTTCTCTTCATCGCTGCTCATCCTCCAGGTGCGGGAGGCAGATGCTGCTGTTTACTACTGTGCTGTGGACATAAGCTTTCAGAAACTTGTATTTGGAACTGGCACCCGACTTCTGGTCAGTCCAAATATCCAGAACCCTGACCCTGCCGTGTACCAGCTGAGAGACTCTAAAT
165 NP136	165	NP136	NP17-31	P	LL	TRBV20-1		TRBJ2-2	CSASPQGLSTGELFF												3											14.5										632.5					PNAS	GCCCAGGGTTTTCCCAGTCACGACGGACAAGTTTCTCATCAACCATGCAAGCCTGACCTTGTCCACTCTGACAGTGACCAGTGCCCATCCTGAAGACAGCAGCTTCTACATCTGCAGTGCTAGTCCCCAGGGATTGAGCACCGGGGAGCTGTTTTTTGGAGAAGGCTCTAGGCTGACCGTACTGGAGGACCTGAAAAACGTGTTCCCACCCGAGGTCGCTGTGTTTGAGCCATCAGAAGCA
165 NP136	165	NP136	NP17-31	P	LL	TRBV5-1		TRBJ2-3	CASSLMGARSDTQYF	TRAV19	TRAJ35	CALSEGIGFGNVLHC									2											2.5										231.5					PNAS	GCCCAGGGTTTTCCCAGTCACGACGCTCTGAGATGAATGTGAGTGCCTTGGAGCTGGGGGACTCGGCCCTTTATCTTTGCGCCAGCAGCCTGATGGGGGCCCGCTCAGATACGCAGTATTTTGGCCCAGGCACCCGGCTGACAGTGCTCGAGGACCTGAAAAACGTGTTCCCACCCGAGGTCGCTGTGTTTGAGCCATCAGAAGCA	Missing
165 NP136	165	NP136	NP17-31	P	LL	TRBV20-1		TRBJ1-5	CSASSMGTSQPQHF	TRAV12-2	TRAJ23	CAVTYLGGKLIF									38.5											6012										286					PNAS	GCCCAGGGTTTTCCCAGTCACGACGGACAAGTTTCTCATCAACCATGCAAGCCTGACCTTGTCCACTCTGACAGTGACCAGTGCCCATCCTGAAGACAGCAGCTTCTACATCTGCAGTGCCAGCAGTATGGGGACGAGCCAGCCCCAGCATTTTGGTGATGGGACTCGACTCTCCATCCTAGAGGACCTGAACAAGGTGTTCCCACCCGAGGTCGCTGTGTTTGAGCCATCAGAAGCA	Missing
165 NP136	165	NP136	NP17-31	P	LL	TRBV20-1		TRBJ1-5	CSASSMGTSQPQHF	TRAV12-2	TRAJ23	CAVTYLGGKLIF	TRAV12-1	TRAJ22	CVVTLLSGSARQLTF						1											2										1787.5					PNAS	GCCCAGGGTTTTCCCAGTCACGACGGACAAGTTTCTCATCAACCATGCAAGCCTGACCTTGTCCACTCTGACAGTGACCAGTGCCCATCCTGAAGACAGCAGCTTCTACATCTGCAGTGCCAGCAGTATGGGGACGAGCCAGCCCCAGCATTTTGGTGATGGGACTCGACTCTCCATCCTAGAGGACCTGAACAAGGTGTTCCCACCCGAGGTCGCTGTGTTTGAGCCATCAGAAGCA	Missing
165 NP136	165	NP136	NP17-31	P	LL	TRBV20-1		TRBJ2-2	CSASPQGLSTGELFF	TRAV12-2	TRAJ49	CAVTYFGGQFYF									11.5											10.5										25					PNAS	GCCCAGGGTTTTCCCAGTCACGACGGACAAGTTTCTCATCAACCATGCAAGCCTGACCTTGTCCACTCTGACAGTGACCAGTGCCCATCCTGAAGACAGCAGCTTCTACATCTGCAGTGCTAGTCCCCAGGGATTGAGCACCGGGGAGCTGTTTTTTGGAGAAGGCTCTAGGCTGACCGTACTGGAGGACCTGAAAAACGTGTTCCCACCCGAGGTCGCTGTGTTTGAGCCATCAGAAGCA	Missing
165 NP136	165	NP136	NP17-31	P	LL	TRBV20-1		TRBJ1-5	CSASSMGTSQPQHF	TRAV12-2	TRAJ23	CAVTYLGGKLIF	TRAV12-1	TRAJ22	CVVTLLSGSARQLTF						1											11										3027.5					PNAS	GCCCAGGGTTTTCCCAGTCACGACGGACAAGTTTCTCATCAACCATGCAAGCCTGACCTTGTCCACTCTGACAGTGACCAGTGCCCATCCTGAAGACAGCAGCTTCTACATCTGCAGTGCCAGCAGTATGGGGACGAGCCAGCCCCAGCATTTTGGTGATGGGACTCGACTCTCCATCCTAGAGGACCTGAACAAGGTGTTCCCACCCGAGGTCGCTGTGTTTGAGCCATCAGAAGCA	Missing
165 NP136	165	NP136	NP17-31	P	LL	TRBV5-1		TRBJ2-3	CASSLMGARSDTQYF	TRAV2	TRAJ8	CAVDISFQKLVF									2											1										123					PNAS	GCCCAGGGTTTTCCCAGTCACGACGCTCTGAGATGAATGTGAGTGCCTTGGAGCTGGGGGACTCGGCCCTTTATCTTTGCGCCAGCAGCCTGATGGGGGCCCGCTCAGATACGCAGTATTTTGGCCCAGGCACCCGGCTGACAGTGCTCGAGGACCTGAAAAACGTGTTCCCACCCGAGGTCGCTGTGTTTGAGCCATCAGAAGCA	GCCCAGGGTTTTCCCAGTCACGACACGATACAACATGACCTATGAACGGTTCTCTTCATCGCTGCTCATCCTCCAGGTGCGGGAGGCAGATGCTGCTGTTTACTACTGTGCTGTGGACATAAGCTTTCAGAAACTTGTATTTGGAACTGGCACCCGACTTCTGGTCAGTCCAAATATCCAGAACCCTGACCCTGCCGTGTACCAGCTGAGAGACTCTAAAT
165 NP136	165	NP136	NP17-31	P	LL	TRBV20-1		TRBJ1-5	CSASSMGTSQPQHF												1											1										23					PNAS	ACCCAGGGTTTTCCCAGTCACGACGGACAAGTTTCTCATCAACCATGCAAGCCTGACCTTGTCCACTCTGACAGTGACCAGTGCCCATCCTGAAGACAGCAGCTTCTACATCTGCAGTGCCAGCAGTATGGGGACGAGCCAGCCCCAGCATTTTGGTGATGGGACTCGACTCTCCATCCTAGAGGACCTGAACAAGGTGTTCCCACCCGAGGTCGCTGTGTTTGAGCCATCAGAAGCA
165 NP136	165	NP136	NP17-31	P	LL	TRBV5-1		TRBJ1-4	CASSPGTQAVEKLFF	TRAV8-2	TRAJ42	CAVSEGGGGSQGNLIF									1																					891					PNAS	ACCCAGGGTTTTCCCAGTCACGACGCTCTGAGATGAATGTGAGTGCCTTGGAGCTGGGGGACTCGGCCCTTTATCTTTGCGCCAGCAGCCCCGGGACGCAAGCAGTTGAAAAACTGTTTTTTGGCAGTGGAACCCAGCTCTCTGTCTTGGAGGACCTGAACAAGGTGTTCCCACCCGAGGTCGCTGTGTTTGAGCCATCAGAAGCA	Missing
165 NP136	165	NP136	NP17-31	P	LL	TRBV20-1		TRBJ1-5	CSASSMGTSQPQHF	TRAV12-2	TRAJ23	CAVTYLGGKLIF																				6										7					PNAS	ACCCAGGGTTTTCCCAGTCACGACGGACAAGTTTCTCATCAACCATGCAAGCCTGACCTTGTCCACTCTGACAGTGACCAGTGCCCATCCTGAAGACAGCAGCTTCTACATCTGCAGTGCCAGCAGTATGGGGACGAGCCAGCCCCAGCATTTTGGTGATGGGACTCGACTCTCCATCCTAGAGGACCTGAACAAGGTGTTCCCACCCGAGGTCGCTGTGTTTGAGCCATCAGAAGCA	Missing
165 NP136	165	NP136	NP17-31	P	LL	TRBV20-1		TRBJ1-5	CSASSMGTSQPQHF	TRAV12-2	TRAJ23	CAVTYLGGKLIF	TRAV12-1	TRAJ22	CVVTLLSGSARQLTF						10.5											1										1420.5					PNAS	ACCCAGGGTTTTCCCAGTCACGACGGACAAGTTTCTCATCAACCATGCAAGCCTGACCTTGTCCACTCTGACAGTGACCAGTGCCCATCCTGAAGACAGCAGCTTCTACATCTGCAGTGCCAGCAGTATGGGGACGAGCCAGCCCCAGCATTTTGGTGATGGGACTCGACTCTCCATCCTAGAGGACCTGAACAAGGTGTTCCCACCCGAGGTCGCTGTGTTTGAGCCATCAGAAGCA	Missing
165 NP136	165	NP136	NP17-31	P	LL	TRBV5-1		TRBJ1-4	CASSPGTQAVEKLFF	TRAV8-2	TRAJ42	CAVSEGGGGSQGNLIF																				4										7.5					PNAS	ACCCAGGGTTTTCCCAGTCACGACGCTCTGAGATGAATGTGAGTGCCTTGGAGCTGGGGGACTCGGCCCTTTATCTTTGCGCCAGCAGCCCCGGGACGCAAGCAGTTGAAAAACTGTTTTTTGGCAGTGGAACCCAGCTCTCTGTCTTGGAGGACCTGAACAAGGTGTTCCCACCCGAGGTCGCTGTGTTTGAGCCATCAGAAGCA	Missing
165 NP136	165	NP136	NP17-31	P	LL					TRAV12-2	TRAJ49	CAVTYFGGQFYF									1											4										246					PNAS		Missing
165 NP136	165	NP136	NP17-31	P	LL	TRBV20-1		TRBJ2-7	CSAITIGSSYEQYF	TRAV38-2/DV8	TRAJ30	CAYRSAIFGDDKIIF									46.5											11										11					PNAS	ACCCAGGGTTTTCCCAGTCACGACGGACAAGTTTCTCATCAACCATGCAAGCCTGACCTTGTCCACTCTGACAGTGACCAGTGCCCATCCTGAAGACAGCAGCTTCTACATCTGCAGTGCTATAACCATAGGAAGCTCCTACGAGCAGTACTTCGGGCCGGGCACCAGGCTCACGGTCACAGAGGACCTGAAAAACGTGTTCCCACCCGAGGTCGCTGTGTTTGAGCCATCAGAAGCA	Missing
165 NP136	165	NP136	NP17-31	P	LL	TRBV20-1		TRBJ2-7	CSAITIGSSYEQYF												1																					4.5					PNAS	ACCCAGGGTTTTCCCAGTCACGACGGACAAGTTTCTCATCAACCATGCAAGCCTGACCTTGTCCACTCTGACAGTGACCAGTGCCCATCCTGAAGACAGCAGCTTCTACATCTGCAGTGCTATAACCATAGGAAGCTCCTACGAGCAGTACTTCGGGCCGGGCACCAGGCTCACGGTCACAGAGGACCTGAAAAACGTGTTCCCACCCGAGGTCGCTGTGTTTGAGCCATCAGAAGCA
165 NP136	165	NP136	NP17-31	P	LL	TRBV20-1		TRBJ1-5	CSASSMGTSQPQHF	TRAV12-2	TRAJ23	CAVTYLGGKLIF	TRAV12-1	TRAJ22	CVVTLLSGSARQLTF						7											3										2473.5					PNAS	ACCCAGGGTTTTCCCAGTCACGACGGACAAGTTTCTCATCAACCATGCAAGCCTGACCTTGTCCACTCTGACAGTGACCAGTGCCCATCCTGAAGACAGCAGCTTCTACATCTGCAGTGCCAGCAGTATGGGGACGAGCCAGCCCCAGCATTTTGGTGATGGGACTCGACTCTCCATCCTAGAGGACCTGAACAAGGTGTTCCCACCCGAGGTCGCTGTGTTTGAGCCATCAGAAGCA	Missing
165 NP136	165	NP136	NP17-31	P	LL	TRBV20-1		TRBJ1-5	CSASSMGTSQPQHF	TRAV12-1	TRAJ22	CVVTLLSGSARQLTF	TRAV12-2	TRAJ23	CAVTYLGGKLIF						7.5											6										8.5					PNAS	ACCCAGGGTTTTCCCAGTCACGACGGACAAGTTTCTCATCAACCATGCAAGCCTGACCTTGTCCACTCTGACAGTGACCAGTGCCCATCCTGAAGACAGCAGCTTCTACATCTGCAGTGCCAGCAGTATGGGGACGAGCCAGCCCCAGCATTTTGGTGATGGGACTCGACTCTCCATCCTAGAGGACCTGAACAAGGTGTTCCCACCCGAGGTCGCTGTGTTTGAGCCATCAGAAGCA	Missing
165 NP136	165	NP136	NP17-31	P	LL	TRBV20-1		TRBJ1-5	CSASSMGTSQPQHF	TRAV12-2	TRAJ23	CAVTYLGGKLIF									1											5										8					PNAS	ACCCAGGGTTTTCCCAGTCACGACGGACAAGTTTCTCATCAACCATGCAAGCCTGACCTTGTCCACTCTGACAGTGACCAGTGCCCATCCTGAAGACAGCAGCTTCTACATCTGCAGTGCCAGCAGTATGGGGACGAGCCAGCCCCAGCATTTTGGTGATGGGACTCGACTCTCCATCCTAGAGGACCTGAACAAGGTGTTCCCACCCGAGGTCGCTGTGTTTGAGCCATCAGAAGCA	Missing
165 NP136	165	NP136	NP17-31	P	LL	TRBV20-1		TRBJ1-5	CSASSMGTSQPQHF	TRAV12-2	TRAJ23	CAVTYLGGKLIF																				1										5.5					PNAS	ACCCAGGGTTTTCCCAGTCACGACGGACAAGTTTCTCATCAACCATGCAAGCCTGACCTTGTCCACTCTGACAGTGACCAGTGCCCATCCTGAAGACAGCAGCTTCTACATCTGCAGTGCCAGCAGTATGGGGACGAGCCAGCCCCAGCATTTTGGTGATGGGACTCGACTCTCCATCCTAGAGGACCTGAACAAGGTGTTCCCACCCGAGGTCGCTGTGTTTGAGCCATCAGAAGCA	Missing
165 NP136	165	NP136	NP17-31	P	LL	TRBV20-1		TRBJ1-5	CSASSMGTSQPQHF	TRAV12-2	TRAJ23	CAVTYLGGKLIF	TRAV12-1	TRAJ22	CVVTLLSGSARQLTF						2											1										11.5					PNAS	AGCCAGGGTTTTCCCAGTCACGACGGACAAGTTTCTCATCAACCATGCAAGCCTGACCTTGTCCACTCTGACAGTGACCAGTGCCCATCCTGAAGACAGCAGCTTCTACATCTGCAGTGCCAGCAGTATGGGGACGAGCCAGCCCCAGCATTTTGGTGATGGGACTCGACTCTCCATCCTAGAGGACCTGAACAAGGTGTTCCCACCCGAGGTCGCTGTGTTTGAGCCATCAGAAGCA	Missing
165 NP136	165	NP136	NP17-31	P	LL	TRBV20-1		TRBJ1-5	CSASSMGTSQPQHF	TRAV12-2	TRAJ23	CAVTYLGGKLIF	TRAV12-1	TRAJ22	CVVTLLSGSARQLTF						1											1										624					PNAS	AGCCAGGGTTTTCCCAGTCACGACGGACAAGTTTCTCATCAACCATGCAAGCCTGACCTTGTCCACTCTGACAGTGACCAGTGCCCATCCTGAAGACAGCAGCTTCTACATCTGCAGTGCCAGCAGTATGGGGACGAGCCAGCCCCAGCATTTTGGTGATGGGACTCGACTCTCCATCCTAGAGGACCTGAACAAGGTGTTCCCACCCGAGGTCGCTGTGTTTGAGCCATCAGAAGCA	Missing
165 NP136	165	NP136	NP17-31	P	LL	TRBV20-1		TRBJ2-2	CSASPQGLSTGELFF	TRAV12-2	TRAJ49	CAVTYFGGQFYF									4											3										1679.5					PNAS	AGCCAGGGTTTTCCCAGTCACGACGGACAAGTTTCTCATCAACCATGCAAGCCTGACCTTGTCCACTCTGACAGTGACCAGTGCCCATCCTGAAGACAGCAGCTTCTACATCTGCAGTGCTAGTCCCCAGGGATTGAGCACCGGGGAGCTGTTTTTTGGAGAAGGCTCTAGGCTGACCGTACTGGAGGACCTGAAAAACGTGTTCCCACCCGAGGTCGCTGTGTTTGAGCCATCAGAAGCA	Missing
165 NP136	165	NP136	NP17-31	P	LL	TRBV20-1		TRBJ2-7	CSAITIGSSYEQYF												1.5																					951.5					PNAS	AGCCAGGGTTTTCCCAGTCACGACGGACAAGTTTCTCATCAACCATGCAAGCCTGACCTTGTCCACTCTGACAGTGACCAGTGCCCATCCTGAAGACAGCAGCTTCTACATCTGCAGTGCTATAACCATAGGAAGCTCCTACGAGCAGTACTTCGGGCCGGGCACCAGGCTCACGGTCACAGAGGACCTGAAAAACGTGTTCCCACCCGAGGTCGCTGTGTTTGAGCCATCAGAAGCA
165 NP136	165	NP136	NP17-31	P	LL	TRBV20-1		TRBJ2-7	CSAITIGSSYEQYF	TRAV38-2/DV8	TRAJ30	CAYRSAIFGDDKIIF									2.5											7										2376					PNAS	AGCCAGGGTTTTCCCAGTCACGACGGACAAGTTTCTCATCAACCATGCAAGCCTGACCTTGTCCACTCTGACAGTGACCAGTGCCCATCCTGAAGACAGCAGCTTCTACATCTGCAGTGCTATAACCATAGGAAGCTCCTACGAGCAGTACTTCGGGCCGGGCACCAGGCTCACGGTCACAGAGGACCTGAAAAACGTGTTCCCACCCGAGGTCGCTGTGTTTGAGCCATCAGAAGCA	Missing
165 NP136	165	NP136	NP17-31	P	LL	TRBV20-1		TRBJ2-5	CSAMVRGVSQTQYF	TRAV38-2/DV8	TRAJ48	CAYRSALFGNEKLTF									5.5											1.5										5					PNAS	AGCCAGGGTTTTCCCAGTCACGACGGACAAGTTTCTCATCAACCATGCAAGCCTGACCTTGTCCACTCTGACAGTGACCAGTGCCCATCCTGAAGACAGCAGCTTCTACATCTGCAGTGCTATGGTCAGGGGTGTTTCGCAGACCCAGTACTTCGGGCCAGGCACGCGGCTCCTGGTGCTCGAGGACCTGAAAAACGTGTTCCCACCCGAGGTCGCTGTGTTTGAGCCATCAGAAGCA	Missing
165 NP136	165	NP136	NP17-31	P	LL	TRBV5-1		TRBJ2-3	CASSLMGARSDTQYF	TRAV19	TRAJ35	CALSEGIGFGNVLHC									34907.5											13										5.5					PNAS	AGCCAGGGTTTTCCCAGTCACGACGCTCTGAGATGAATGTGAGTGCCTTGGAGCTGGGGGACTCGGCCCTTTATCTTTGCGCCAGCAGCCTGATGGGGGCCCGCTCAGATACGCAGTATTTTGGCCCAGGCACCCGGCTGACAGTGCTCGAGGACCTGAAAAACGTGTTCCCACCCGAGGTCGCTGTGTTTGAGCCATCAGAAGCA	Missing
165 NP136	165	NP136	NP17-31	P	LL	TRBV20-1		TRBJ2-2	CSASPQGLSTGELFF	TRAV12-2	TRAJ49	CAVTYFGGQFYF									5											2.5										1565.5					PNAS	AGCCAGGGTTTTCCCAGTCACGACGGACAAGTTTCTCATCAACCATGCAAGCCTGACCTTGTCCACTCTGACAGTGACCAGTGCCCATCCTGAAGACAGCAGCTTCTACATCTGCAGTGCTAGTCCCCAGGGATTGAGCACCGGGGAGCTGTTTTTTGGAGAAGGCTCTAGGCTGACCGTACTGGAGGACCTGAAAAACGTGTTCCCACCCGAGGTCGCTGTGTTTGAGCCATCAGAAGCA	Missing
165 NP136	165	NP136	NP17-31	P	LL	TRBV5-1		TRBJ2-3	CASSLSTQSTDTQYF	TRAV26-2	TRAJ44	CILRDPNTGTASKLTF									4.5											5										5					PNAS	AGCCAGGGTTTTCCCAGTCACGACGCTCTGAGATGAATGTGAGTGCCTTGGAGCTGGGGGACTCGGCCCTTTATCTTTGCGCCAGCAGCTTGTCGACACAGAGCACAGATACGCAGTATTTTGGCCCAGGCACCCGGCTGACAGTGCTCGAGGACCTGAAAAACGTGTTCCCACCCGAGGTCGCTGTGTTTGAGCCATCAGAAGCA	Missing
165 NP136	165	NP136	NP17-31	P	LL	TRBV20-1		TRBJ1-5	CSASSMGTSQPQHF	TRAV12-2	TRAJ23	CAVTYLGGKLIF	TRAV12-1	TRAJ22	CVVTLLSGSARQLTF						8																					169					PNAS	AGCCAGGGTTTTCCCAGTCACGACGGACAAGTTTCTCATCAACCATGCAAGCCTGACCTTGTCCACTCTGACAGTGACCAGTGCCCATCCTGAAGACAGCAGCTTCTACATCTGCAGTGCCAGCAGTATGGGGACGAGCCAGCCCCAGCATTTTGGTGATGGGACTCGACTCTCCATCCTAGAGGACCTGAACAAGGTGTTCCCACCCGAGGTCGCTGTGTTTGAGCCATCAGAAGCA	Missing
165 NP136	165	NP136	NP17-31	P	LL	TRBV20-1		TRBJ2-5	CSAMVRGVSQTQYF												4																					5					PNAS	AGCCAGGGTTTTCCCAGTCACGACGGACAAGTTTCTCATCAACCATGCAAGCCTGACCTTGTCCACTCTGACAGTGACCAGTGCCCATCCTGAAGACAGCAGCTTCTACATCTGCAGTGCTATGGTCAGGGGTGTTTCGCAGACCCAGTACTTCGGGCCAGGCACGCGGCTCCTGGTGCTCGAGGACCTGAAAAACGTGTTCCCACCCGAGGTCGCTGTGTTTGAGCCATCAGAAGCA
165 NP136	165	NP136	NP17-31	P	LL	TRBV20-1		TRBJ2-5	CSAMVRGVSQTQYF	TRAV38-2/DV8	TRAJ48	CAYRSALFGNEKLTF																				1										2					PNAS	AGCCAGGGTTTTCCCAGTCACGACGGACAAGTTTCTCATCAACCATGCAAGCCTGACCTTGTCCACTCTGACAGTGACCAGTGCCCATCCTGAAGACAGCAGCTTCTACATCTGCAGTGCTATGGTCAGGGGTGTTTCGCAGACCCAGTACTTCGGGCCAGGCACGCGGCTCCTGGTGCTCGAGGACCTGAAAAACGTGTTCCCACCCGAGGTCGCTGTGTTTGAGCCATCAGAAGCA	Missing
165 NP136	165	NP136	NP17-31	P	LL	TRBV20-1		TRBJ1-5	CSASSMGTSQPQHF												1											12.5										217					PNAS	ATCCAGGGTTTTCCCAGTCACGACGGACAAGTTTCTCATCAACCATGCAAGCCTGACCTTGTCCACTCTGACAGTGACCAGTGCCCATCCTGAAGACAGCAGCTTCTACATCTGCAGTGCCAGCAGTATGGGGACGAGCCAGCCCCAGCATTTTGGTGATGGGACTCGACTCTCCATCCTAGAGGACCTGAACAAGGTGTTCCCACCCGAGGTCGCTGTGTTTGAGCCATCAGAAGCA
165 NP136	165	NP136	NP17-31	P	LL	TRBV20-1		TRBJ2-5	CSAMVRGVSQTQYF	TRAV2	TRAJ8	CAVDISFQKLVF									3.5											5										8.5					PNAS	ATCCAGGGTTTTCCCAGTCACGACGGACAAGTTTCTCATCAACCATGCAAGCCTGACCTTGTCCACTCTGACAGTGACCAGTGCCCATCCTGAAGACAGCAGCTTCTACATCTGCAGTGCTATGGTCAGGGGTGTTTCGCAGACCCAGTACTTCGGGCCAGGCACGCGGCTCCTGGTGCTCGAGGACCTGAAAAACGTGTTCCCACCCGAGGTCGCTGTGTTTGAGCCATCAGAAGCA	ATCCAGGGTTTTCCCAGTCACGACACGATACAACATGACCTATGAACGGTTCTCTTCATCGCTGCTCATCCTCCAGGTGCGGGAGGCAGATGCTGCTGTTTACTACTGTGCTGTGGACATAAGCTTTCAGAAACTTGTATTTGGAACTGGCACCCGACTTCTGGTCAGTCCAAATATCCAGAACCCTGACCCTGCCGTGTACCAGCTGAGAGACTCTAAAT
165 NP136	165	NP136	NP17-31	P	LL	TRBV20-1		TRBJ2-2	CSASPQGLSTGELFF	TRAV12-2	TRAJ49	CAVTYFGGQFYF									2											3.5										13.5					PNAS	ATCCAGGGTTTTCCCAGTCACGACGGACAAGTTTCTCATCAACCATGCAAGCCTGACCTTGTCCACTCTGACAGTGACCAGTGCCCATCCTGAAGACAGCAGCTTCTACATCTGCAGTGCTAGTCCCCAGGGATTGAGCACCGGGGAGCTGTTTTTTGGAGAAGGCTCTAGGCTGACCGTACTGGAGGACCTGAAAAACGTGTTCCCACCCGAGGTCGCTGTGTTTGAGCCATCAGAAGCA	Missing
165 NP136	165	NP136	NP17-31	P	LL	TRBV20-1		TRBJ1-5	CSASSMGTSQPQHF	TRAV2	TRAJ9	CAVNTGGFKTIF									14.5											1.5										206					PNAS	ATCCAGGGTTTTCCCAGTCACGACGGACAAGTTTCTCATCAACCATGCAAGCCTGACCTTGTCCACTCTGACAGTGACCAGTGCCCATCCTGAAGACAGCAGCTTCTACATCTGCAGTGCCAGCAGTATGGGGACGAGCCAGCCCCAGCATTTTGGTGATGGGACTCGACTCTCCATCCTAGAGGACCTGAACAAGGTGTTCCCACCCGAGGTCGCTGTGTTTGAGCCATCAGAAGCA	ATCCAGGGTTTTCCCAGTCACGACACGATACAACATGACCTATGAACGGTTCTCTTCATCGCTGCTCATCCTCCAGGTGCGGGAGGCAGATGCTGCTGTTTACTACTGTGCTGTTAATACTGGAGGCTTCAAAACTATCTTTGGAGCAGGAACAAGACTATTTGTTAAAGCAAATATCCAGAACCCTGACCCTGCCGTGTACCAGCTGAGAGACTCTAAAT
165 NP136	165	NP136	NP17-31	P	LL	TRBV20-1		TRBJ1-5	CSASSMGTSQPQHF	TRAV12-2	TRAJ23	CAVTYLGGKLIF									2											11001.5										26.5					PNAS	ATCCAGGGTTTTCCCAGTCACGACGGACAAGTTTCTCATCAACCATGCAAGCCTGACCTTGTCCACTCTGACAGTGACCAGTGCCCATCCTGAAGACAGCAGCTTCTACATCTGCAGTGCCAGCAGTATGGGGACGAGCCAGCCCCAGCATTTTGGTGATGGGACTCGACTCTCCATCCTAGAGGACCTGAACAAGGTGTTCCCACCCGAGGTCGCTGTGTTTGAGCCATCAGAAGCA	Missing
165 NP136	165	NP136	NP17-31	P	LL	TRBV20-1		TRBJ2-2	CSASPQGLSTGELFF	TRAV12-2	TRAJ49	CAVTYFGGQFYF									2											21										26.5					PNAS	ATCCAGGGTTTTCCCAGTCACGACGGACAAGTTTCTCATCAACCATGCAAGCCTGACCTTGTCCACTCTGACAGTGACCAGTGCCCATCCTGAAGACAGCAGCTTCTACATCTGCAGTGCTAGTCCCCAGGGATTGAGCACCGGGGAGCTGTTTTTTGGAGAAGGCTCTAGGCTGACCGTACTGGAGGACCTGAAAAACGTGTTCCCACCCGAGGTCGCTGTGTTTGAGCCATCAGAAGCA	Missing
165 NP136	165	NP136	NP17-31	P	LL	TRBV11-1		TRBJ1-2	CASSFQGSDYGYTF	TRAV2	TRAJ37	CAVPLSGNTGKLIF									47.5											32										203					PNAS	ATCCAGGGTTTTCCCAGTCACGACGCAGAGAGGCTCAAAGGAGTAGACTCCACTCTCAAGATCCAGCCTGCAGAGCTTGGGGACTCGGCCATGTATCTCTGTGCCAGCAGCTTTCAAGGGTCAGACTATGGCTACACCTTCGGTTCGGGGACCAGGTTAACCGTTGTAGAGGACCTGAACAAGGTGTTCCCACCCGAGGTCGCTGTGTTTGAGCCATCAGAAGCA	Missing
165 NP136	165	NP136	NP17-31	P	LL	TRBV20-1		TRBJ2-5	CSAMVRGVSQTQYF	TRAV38-2/DV8	TRAJ48	CAYRSALFGNEKLTF									23591.5											4.5										12					PNAS	ATCCAGGGTTTTCCCAGTCACGACGGACAAGTTTCTCATCAACCATGCAAGCCTGACCTTGTCCACTCTGACAGTGACCAGTGCCCATCCTGAAGACAGCAGCTTCTACATCTGCAGTGCTATGGTCAGGGGTGTTTCGCAGACCCAGTACTTCGGGCCAGGCACGCGGCTCCTGGTGCTCGAGGACCTGAAAAACGTGTTCCCACCCGAGGTCGCTGTGTTTGAGCCATCAGAAGCA	Missing
165 NP136	165	NP136	NP17-31	P	LL	TRBV20-1		TRBJ2-5	CSAMVRGVSQTQYF	TRAV38-2/DV8	TRAJ48	CAYRSALFGNEKLTF									27											7										37.5					PNAS	ATCCAGGGTTTTCCCAGTCACGACGGACAAGTTTCTCATCAACCATGCAAGCCTGACCTTGTCCACTCTGACAGTGACCAGTGCCCATCCTGAAGACAGCAGCTTCTACATCTGCAGTGCTATGGTCAGGGGTGTTTCGCAGACCCAGTACTTCGGGCCAGGCACGCGGCTCCTGGTGCTCGAGGACCTGAAAAACGTGTTCCCACCCGAGGTCGCTGTGTTTGAGCCATCAGAAGCA	Missing
165 NP136	165	NP136	NP17-31	P	LL	TRBV20-1		TRBJ1-5	CSASSMGTSQPQHF	TRAV12-2	TRAJ23	CAVTYLGGKLIF	TRAV12-1	TRAJ22	CVVTLLSGSARQLTF						9.5											5										1075.5					PNAS	ATCCAGGGTTTTCCCAGTCACGACGGACAAGTTTCTCATCAACCATGCAAGCCTGACCTTGTCCACTCTGACAGTGACCAGTGCCCATCCTGAAGACAGCAGCTTCTACATCTGCAGTGCCAGCAGTATGGGGACGAGCCAGCCCCAGCATTTTGGTGATGGGACTCGACTCTCCATCCTAGAGGACCTGAACAAGGTGTTCCCACCCGAGGTCGCTGTGTTTGAGCCATCAGAAGCA	Missing
165 NP136	165	NP136	NP17-31	P	LL	TRBV20-1		TRBJ1-5	CSASSMGTSQPQHF	TRAV12-2	TRAJ23	CAVTYLGGKLIF	TRAV12-1	TRAJ22	CVVTLLSGSARQLTF						8.5											17										195.5					PNAS	ATCCAGGGTTTTCCCAGTCACGACGGACAAGTTTCTCATCAACCATGCAAGCCTGACCTTGTCCACTCTGACAGTGACCAGTGCCCATCCTGAAGACAGCAGCTTCTACATCTGCAGTGCCAGCAGTATGGGGACGAGCCAGCCCCAGCATTTTGGTGATGGGACTCGACTCTCCATCCTAGAGGACCTGAACAAGGTGTTCCCACCCGAGGTCGCTGTGTTTGAGCCATCAGAAGCA	Missing
165 NP136	165	NP136	NP17-31	P	LL	TRBV20-1		TRBJ2-5	CSAMVRGVSQTQYF	TRAV2	TRAJ8	CAVDISFQKLVF									1											1.5										16.5					PNAS	ATCCAGGGTTTTCCCAGTCACGACGGACAAGTTTCTCATCAACCATGCAAGCCTGACCTTGTCCACTCTGACAGTGACCAGTGCCCATCCTGAAGACAGCAGCTTCTACATCTGCAGTGCTATGGTCAGGGGTGTTTCGCAGACCCAGTACTTCGGGCCAGGCACGCGGCTCCTGGTGCTCGAGGACCTGAAAAACGTGTTCCCACCCGAGGTCGCTGTGTTTGAGCCATCAGAAGCA	ATCCAGGGTTTTCCCAGTCACGACACGATACAACATGACCTATGAACGGTTCTCTTCATCGCTGCTCATCCTCCAGGTGCGGGAGGCAGATGCTGCTGTTTACTACTGTGCTGTGGACATAAGCTTTCAGAAACTTGTATTTGGAACTGGCACCCGACTTCTGGTCAGTCCAAATATCCAGAACCCTGACCCTGCCGTGTACCAGCTGAGAGACTCTAAAT
165 NP136	165	NP136	NP17-31	P	LL	TRBV20-1		TRBJ2-2	CSASPQGLSTGELFF	TRAV12-2	TRAJ49	CAVTYFGGQFYF																				2										7952.5					PNAS	GGCCAGGGTTTTCCCAGTCACGACGGACAAGTTTCTCATCAACCATGCAAGCCTGACCTTGTCCACTCTGACAGTGACCAGTGCCCATCCTGAAGACAGCAGCTTCTACATCTGCAGTGCTAGTCCCCAGGGATTGAGCACCGGGGAGCTGTTTTTTGGAGAAGGCTCTAGGCTGACCGTACTGGAGGACCTGAAAAACGTGTTCCCACCCGAGGTCGCTGTGTTTGAGCCATCAGAAGCA	Missing
165 NP136	165	NP136	NP17-31	P	LL	TRBV20-1		TRBJ2-2	CSASPQGLSTGELFF	TRAV12-2	TRAJ49	CAVTYFGGQFYF									1											1										6					PNAS	GGCCAGGGTTTTCCCAGTCACGACGGACAAGTTTCTCATCAACCATGCAAGCCTGACCTTGTCCACTCTGACAGTGACCAGTGCCCATCCTGAAGACAGCAGCTTCTACATCTGCAGTGCTAGTCCCCAGGGATTGAGCACCGGGGAGCTGTTTTTTGGAGAAGGCTCTAGGCTGACCGTACTGGAGGACCTGAAAAACGTGTTCCCACCCGAGGTCGCTGTGTTTGAGCCATCAGAAGCA	Missing
165 NP136	165	NP136	NP17-31	P	LL	TRBV5-1		TRBJ2-3	CASSLSTQSTDTQYF	TRAV26-2	TRAJ44	CILRDPNTGTASKLTF	TRAV26-2	TRAJ48							1.5											2										3					PNAS	GGCCAGGGTTTTCCCAGTCACGACGCTCTGAGATGAATGTGAGTGCCTTGGAGCTGGGGGACTCGGCCCTTTATCTTTGCGCCAGCAGCTTGTCGACACAGAGCACAGATACGCAGTATTTTGGCCCAGGCACCCGGCTGACAGTGCTCGAGGACCTGAAAAACGTGTTCCCACCCGAGGTCGCTGTGTTTGAGCCATCAGAAGCA	Missing
165 NP136	165	NP136	NP17-31	P	LL	TRBV20-1		TRBJ1-5	CSASSMGTSQPQHF	TRAV12-2	TRAJ23	CAVTYLGGKLIF									1											1										4					PNAS	GGCCAGGGTTTTCCCAGTCACGACGGACAAGTTTCTCATCAACCATGCAAGCCTGACCTTGTCCACTCTGACAGTGACCAGTGCCCATCCTGAAGACAGCAGCTTCTACATCTGCAGTGCCAGCAGTATGGGGACGAGCCAGCCCCAGCATTTTGGTGATGGGACTCGACTCTCCATCCTAGAGGACCTGAACAAGGTGTTCCCACCCGAGGTCGCTGTGTTTGAGCCATCAGAAGCA	Missing
165 NP136	165	NP136	NP17-31	P	LL	TRBV20-1		TRBJ1-5	CSASSMGTSQPQHF	TRAV12-1	TRAJ22	CVVTLLSGSARQLTF	TRAV12-2	TRAJ23	CAVTYLGGKLIF						2											1.5										707.5					PNAS	GGCCAGGGTTTTCCCAGTCACGACGGACAAGTTTCTCATCAACCATGCAAGCCTGACCTTGTCCACTCTGACAGTGACCAGTGCCCATCCTGAAGACAGCAGCTTCTACATCTGCAGTGCCAGCAGTATGGGGACGAGCCAGCCCCAGCATTTTGGTGATGGGACTCGACTCTCCATCCTAGAGGACCTGAACAAGGTGTTCCCACCCGAGGTCGCTGTGTTTGAGCCATCAGAAGCA	Missing
165 NP136	165	NP136	NP17-31	P	LL	TRBV20-1		TRBJ2-5	CSAMVRGVSQTQYF	TRAV38-2/DV8	TRAJ48	CAYRSALFGNEKLTF									2											1										4.5					PNAS	GGCCAGGGTTTTCCCAGTCACGACGGACAAGTTTCTCATCAACCATGCAAGCCTGACCTTGTCCACTCTGACAGTGACCAGTGCCCATCCTGAAGACAGCAGCTTCTACATCTGCAGTGCTATGGTCAGGGGTGTTTCGCAGACCCAGTACTTCGGGCCAGGCACGCGGCTCCTGGTGCTCGAGGACCTGAAAAACGTGTTCCCACCCGAGGTCGCTGTGTTTGAGCCATCAGAAGCA	Missing
165 NP136	165	NP136	NP17-31	P	LL	TRBV6-5		TRBJ1-1	CASSYPKLGESGTEAFF	TRAV39	TRAJ35	CAVRRGFGNVLHC	TRAV39	TRAJ35							10											1										21					PNAS	GGCCAGGGTTTTCCCAGTCACGACGTCTCCAGATCAACCACAGAGGATTTCCCGCTCAGGCTGCTGTCGGCTGCTCCCTCCCAGACATCTGTGTACTTCTGTGCCAGCAGTTACCCAAAACTCGGGGAATCGGGCACTGAAGCTTTCTTTGGACAAGGCACCAGACTCACAGTTGTAGAGGACCTGAACAAGGTGTTCCCACCCGAGGTCGCTGTGTTTGAGCCATCAGAAGCA	Missing
165 NP136	165	NP136	NP17-31	P	LL	TRBV6-5		TRBJ1-1	CASSYPKLGESGTEAFF	TRAV39	TRAJ35	CAVRRGFGNVLHC	TRAV39	TRAJ35							11038																					3					PNAS	GGCCAGGGTTTTCCCAGTCACGACGTCTCCAGATCAACCACAGAGGATTTCCCGCTCAGGCTGCTGTCGGCTGCTCCCTCCCAGACATCTGTGTACTTCTGTGCCAGCAGTTACCCAAAACTCGGGGAATCGGGCACTGAAGCTTTCTTTGGACAAGGCACCAGACTCACAGTTGTAGAGGACCTGAACAAGGTGTTCCCACCCGAGGTCGCTGTGTTTGAGCCATCAGAAGCA	Missing
165 NP136	165	NP136	NP17-31	P	LL	TRBV20-1		TRBJ2-5	CSAMVRGVSQTQYF												2.5											1										565					PNAS	GGCCAGGGTTTTCCCAGTCACGACGGACAAGTTTCTCATCAACCATGCAAGCCTGACCTTGTCCACTCTGACAGTGACCAGTGCCCATCCTGAAGACAGCAGCTTCTACATCTGCAGTGCTATGGTCAGGGGTGTTTCGCAGACCCAGTACTTCGGGCCAGGCACGCGGCTCCTGGTGCTCGAGGACCTGAAAAACGTGTTCCCACCCGAGGTCGCTGTGTTTGAGCCATCAGAAGCA
165 NP136	165	NP136	NP17-31	P	LL	TRBV20-1		TRBJ2-2	CSASPQGLSTGELFF	TRAV12-2	TRAJ49	CAVTYFGGQFYF									2																					3					PNAS	GGCCAGGGTTTTCCCAGTCACGACGGACAAGTTTCTCATCAACCATGCAAGCCTGACCTTGTCCACTCTGACAGTGACCAGTGCCCATCCTGAAGACAGCAGCTTCTACATCTGCAGTGCTAGTCCCCAGGGATTGAGCACCGGGGAGCTGTTTTTTGGAGAAGGCTCTAGGCTGACCGTACTGGAGGACCTGAAAAACGTGTTCCCACCCGAGGTCGCTGTGTTTGAGCCATCAGAAGCA	Missing
165 NP136	165	NP136	NP17-31	P	LL	TRBV20-1		TRBJ2-7	CSAITIGSSYEQYF	TRAV38-2/DV8	TRAJ30	CAYRSAIFGDDKIIF									2																					3					PNAS	GGCCAGGGTTTTCCCAGTCACGACGGACAAGTTTCTCATCAACCATGCAAGCCTGACCTTGTCCACTCTGACAGTGACCAGTGCCCATCCTGAAGACAGCAGCTTCTACATCTGCAGTGCTATAACCATAGGAAGCTCCTACGAGCAGTACTTCGGGCCGGGCACCAGGCTCACGGTCACAGAGGACCTGAAAAACGTGTTCCCACCCGAGGTCGCTGTGTTTGAGCCATCAGAAGCA	Missing
165 NP136	165	NP136	NP17-31	P	LL	TRBV11-1		TRBJ1-2	CASSFQGSDYGYTF	TRAV2	TRAJ37	CAVPLSGNTGKLIF									2											1										42.5					PNAS	GGCCAGGGTTTTCCCAGTCACGACGCAGAGAGGCTCAAAGGAGTAGACTCCACTCTCAAGATCCAGCCTGCAGAGCTTGGGGACTCGGCCATGTATCTCTGTGCCAGCAGCTTTCAAGGGTCAGACTATGGCTACACCTTCGGTTCGGGGACCAGGTTAACCGTTGTAGAGGACCTGAACAAGGTGTTCCCACCCGAGGTCGCTGTGTTTGAGCCATCAGAAGCA	Missing
165 NP136	165	NP136	NP17-31	P	LL	TRBV20-1		TRBJ2-7	CSAITIGSSYEQYF																																	1176					PNAS	AGCCAGGGTTTTCCCAGTCACGACGGACAAGTTTCTCATCAACCATGCAAGCCTGACCTTGTCCACTCTGACAGTGACCAGTGCCCATCCTGAAGACAGCAGCTTCTACATCTGCAGTGCTATAACCATAGGAAGCTCCTACGAGCAGTACTTCGGGCCGGGCACCAGGCTCACGGTCACAGAGGACCTGAAAAACGTGTTCCCACCCGAGGTCGCTGTGTTTGAGCCATCAGAAGCA
165 NP136	165	NP136	NP17-31	P	LL	TRBV20-1		TRBJ2-5	CSAMVRGVSQTQYF	TRAV38-2/DV8	TRAJ48	CAYRSALFGNEKLTF																														4					PNAS	AGCCAGGGTTTTCCCAGTCACGACGGACAAGTTTCTCATCAACCATGCAAGCCTGACCTTGTCCACTCTGACAGTGACCAGTGCCCATCCTGAAGACAGCAGCTTCTACATCTGCAGTGCTATGGTCAGGGGTGTTTCGCAGACCCAGTACTTCGGGCCAGGCACGCGGCTCCTGGTGCTCGAGGACCTGAAAAACGTGTTCCCACCCGAGGTCGCTGTGTTTGAGCCATCAGAAGCA	Missing
165 NP136	165	NP136	NP17-31	P	LL	TRBV29-1		TRBJ1-5	CSVGGDSLIGNQPQHF	TRAV12-2	TRAJ49	CAVTYFGGQFYF																				1										3					PNAS	AGCCAGGGTTTTCCCAGTCACGACGTTTCCCATCAGCCGCCCAAACCTAACATTCTCAACTCTGACTGTGGGCAACATGAGCCCTGAAGACAGCAGCATATATCTCTGCAGCGTGGGGGGGGACAGCCTTATAGGCAATCAGCCCCAGCATTTTGGTGATGGGACTCGACTCTCCATCCTAGAGGACCTGAACAAGGTGTTCCCACCCGAGGTCGCTGTGTTTGAGCCATCAGAAGCA	Missing
165 NP136	165	NP136	NP17-31	P	LL	TRBV20-1		TRBJ1-5	CSASSMGTSQPQHF	TRAV12-2	TRAJ23	CAVTYLGGKLIF																														2.5					PNAS	AGCCAGGGTTTTCCCAGTCACGACGGACAAGTTTCTCATCAACCATGCAAGCCTGACCTTGTCCACTCTGACAGTGACCAGTGCCCATCCTGAAGACAGCAGCTTCTACATCTGCAGTGCCAGCAGTATGGGGACGAGCCAGCCCCAGCATTTTGGTGATGGGACTCGACTCTCCATCCTAGAGGACCTGAACAAGGTGTTCCCACCCGAGGTCGCTGTGTTTGAGCCATCAGAAGCA	Missing
165 NP136	165	NP136	NP17-31	P	LL	TRBV20-1		TRBJ2-7	CSAITIGSSYEQYF	TRAV38-2/DV8	TRAJ30	CAYRSAIFGDDKIIF																				1										6.5					PNAS	AGCCAGGGTTTTCCCAGTCACGACGGACAAGTTTCTCATCAACCATGCAAGCCTGACCTTGTCCACTCTGACAGTGACCAGTGCCCATCCTGAAGACAGCAGCTTCTACATCTGCAGTGCTATAACCATAGGAAGCTCCTACGAGCAGTACTTCGGGCCGGGCACCAGGCTCACGGTCACAGAGGACCTGAAAAACGTGTTCCCACCCGAGGTCGCTGTGTTTGAGCCATCAGAAGCA	Missing
165 NP136	165	NP136	NP17-31	P	LL	TRBV20-1		TRBJ1-5	CSASSMGTSQPQHF																							1.5										11.5					PNAS	AGCCAGGGTTTTCCCAGTCACGACGGACAAGTTTCTCATCAACCATGCAAGCCTGACCTTGTCCACTCTGACAGTGACCAGTGCCCATCCTGAAGACAGCAGCTTCTACATCTGCAGTGCCAGCAGTATGGGGACGAGCCAGCCCCAGCATTTTGGTGATGGGACTCGACTCTCCATCCTAGAGGACCTGAACAAGGTGTTCCCACCCGAGGTCGCTGTGTTTGAGCCATCAGAAGCA
165 NP136	165	NP136	NP17-31	P	LL	TRBV20-1		TRBJ2-5	CSAMVRGVSQTQYF	TRAV38-2/DV8	TRAJ48	CAYRSALFGNEKLTF									17.5											1.5										33.5					PNAS	AGCCAGGGTTTTCCCAGTCACGACGGACAAGTTTCTCATCAACCATGCAAGCCTGACCTTGTCCACTCTGACAGTGACCAGTGCCCATCCTGAAGACAGCAGCTTCTACATCTGCAGTGCTATGGTCAGGGGTGTTTCGCAGACCCAGTACTTCGGGCCAGGCACGCGGCTCCTGGTGCTCGAGGACCTGAAAAACGTGTTCCCACCCGAGGTCGCTGTGTTTGAGCCATCAGAAGCA	Missing
165 NP136	165	NP136	NP17-31	P	LL	TRBV20-1		TRBJ1-5	CSASSMGTSQPQHF												1																					5					PNAS	AGCCAGGGTTTTCCCAGTCACGACGGACAAGTTTCTCATCAACCATGCAAGCCTGACCTTGTCCACTCTGACAGTGACCAGTGCCCATCCTGAAGACAGCAGCTTCTACATCTGCAGTGCCAGCAGTATGGGGACGAGCCAGCCCCAGCATTTTGGTGATGGGACTCGACTCTCCATCCTAGAGGACCTGAACAAGGTGTTCCCACCCGAGGTCGCTGTGTTTGAGCCATCAGAAGCA
165 NP136	165	NP136	NP17-31	P	LL	TRBV20-1		TRBJ1-5	CSASSMGTSQPQHF												2											1										12.5					PNAS	AGCCAGGGTTTTCCCAGTCACGACGGACAAGTTTCTCATCAACCATGCAAGCCTGACCTTGTCCACTCTGACAGTGACCAGTGCCCATCCTGAAGACAGCAGCTTCTACATCTGCAGTGCCAGCAGTATGGGGACGAGCCAGCCCCAGCATTTTGGTGATGGGACTCGACTCTCCATCCTAGAGGACCTGAACAAGGTGTTCCCACCCGAGGTCGCTGTGTTTGAGCCATCAGAAGCA
165 NP136	165	NP136	NP17-31	P	LL	TRBV5-1		TRBJ2-3	CASSLMGARSDTQYF												2											1										1054					PNAS	AGCCAGGGTTTTCCCAGTCACGACGCTCTGAGATGAATGTGAGTGCCTTGGAGCTGGGGGACTCGGCCCTTTATCTTTGCGCCAGCAGCCTGATGGGGGCCCGCTCAGATACGCAGTATTTTGGCCCAGGCACCCGGCTGACAGTGCTCGAGGACCTGAAAAACGTGTTCCCACCCGAGGTCGCTGTGTTTGAGCCATCAGAAGCA
165 NP136	165	NP136	NP17-31	P	LL	TRBV20-1		TRBJ1-5	CSASSMGTSQPQHF	TRAV12-2	TRAJ23	CAVTYLGGKLIF																				1										461					PNAS	AGCCAGGGTTTTCCCAGTCACGACGGACAAGTTTCTCATCAACCATGCAAGCCTGACCTTGTCCACTCTGACAGTGACCAGTGCCCATCCTGAAGACAGCAGCTTCTACATCTGCAGTGCCAGCAGTATGGGGACGAGCCAGCCCCAGCATTTTGGTGATGGGACTCGACTCTCCATCCTAGAGGACCTGAACAAGGTGTTCCCACCCGAGGTCGCTGTGTTTGAGCCATCAGAAGCA	Missing
165 NP136	165	NP136	NP17-31	P	LL	TRBV20-1		TRBJ2-5	CSAMVRGVSQTQYF	TRAV38-2/DV8	TRAJ48	CAYRSALFGNEKLTF																														11					PNAS	AGCCAGGGTTTTCCCAGTCACGACGGACAAGTTTCTCATCAACCATGCAAGCCTGACCTTGTCCACTCTGACAGTGACCAGTGCCCATCCTGAAGACAGCAGCTTCTACATCTGCAGTGCTATGGTCAGGGGTGTTTCGCAGACCCAGTACTTCGGGCCAGGCACGCGGCTCCTGGTGCTCGAGGACCTGAAAAACGTGTTCCCACCCGAGGTCGCTGTGTTTGAGCCATCAGAAGCA	Missing
165 NP136	165	NP136	NP17-31	P	LL	TRBV20-1		TRBJ2-2	CSASPQGLSTGELFF																							2.5										13.5					PNAS	TGCCAGGGTTTTCCCAGTCACGACGGACAAGTTTCTCATCAACCATGCAAGCCTGACCTTGTCCACTCTGACAGTGACCAGTGCCCATCCTGAAGACAGCAGCTTCTACATCTGCAGTGCTAGTCCCCAGGGATTGAGCACCGGGGAGCTGTTTTTTGGAGAAGGCTCTAGGCTGACCGTACTGGAGGACCTGAAAAACGTGTTCCCACCCGAGGTCGCTGTGTTTGAGCCATCAGAAGCA
165 NP136	165	NP136	NP17-31	P	LL	TRBV20-1		TRBJ1-5	CSASSMGTSQPQHF	TRAV12-2	TRAJ23	CAVTYLGGKLIF									1.5																					477.5					PNAS	TGCCAGGGTTTTCCCAGTCACGACGGACAAGTTTCTCATCAACCATGCAAGCCTGACCTTGTCCACTCTGACAGTGACCAGTGCCCATCCTGAAGACAGCAGCTTCTACATCTGCAGTGCCAGCAGTATGGGGACGAGCCAGCCCCAGCATTTTGGTGATGGGACTCGACTCTCCATCCTAGAGGACCTGAACAAGGTGTTCCCACCCGAGGTCGCTGTGTTTGAGCCATCAGAAGCA	Missing
165 NP136	165	NP136	NP17-31	P	LL	TRBV20-1		TRBJ2-2	CSASPQGLSTGELFF	TRAV12-2	TRAJ49	CAVTYFGGQFYF																				1										534					PNAS	TGCCAGGGTTTTCCCAGTCACGACGGACAAGTTTCTCATCAACCATGCAAGCCTGACCTTGTCCACTCTGACAGTGACCAGTGCCCATCCTGAAGACAGCAGCTTCTACATCTGCAGTGCTAGTCCCCAGGGATTGAGCACCGGGGAGCTGTTTTTTGGAGAAGGCTCTAGGCTGACCGTACTGGAGGACCTGAAAAACGTGTTCCCACCCGAGGTCGCTGTGTTTGAGCCATCAGAAGCA	Missing
165 NP136	165	NP136	NP17-31	P	LL					TRAV12-2	TRAJ49	CAVTYFGGQFYF									1.5																					4					PNAS		Missing
165 NP136	165	NP136	NP17-31	P	LL	TRBV20-1		TRBJ2-5	CSAMVRGVSQTQYF												3											1										150					PNAS	TGCCAGGGTTTTCCCAGTCACGACGGACAAGTTTCTCATCAACCATGCAAGCCTGACCTTGTCCACTCTGACAGTGACCAGTGCCCATCCTGAAGACAGCAGCTTCTACATCTGCAGTGCTATGGTCAGGGGTGTTTCGCAGACCCAGTACTTCGGGCCAGGCACGCGGCTCCTGGTGCTCGAGGACCTGAAAAACGTGTTCCCACCCGAGGTCGCTGTGTTTGAGCCATCAGAAGCA
165 NP136	165	NP136	NP17-31	P	LL	TRBV20-1		TRBJ1-5	CSASSMGTSQPQHF																							1613.5										24.5					PNAS	TGCCAGGGTTTTCCCAGTCACGACGGACAAGTTTCTCATCAACCATGCAAGCCTGACCTTGTCCACTCTGACAGTGACCAGTGCCCATCCTGAAGACAGCAGCTTCTACATCTGCAGTGCCAGCAGTATGGGGACGAGCCAGCCCCAGCATTTTGGTGATGGGACTCGACTCTCCATCCTAGAGGACCTGAACAAGGTGTTCCCACCCGAGGTCGCTGTGTTTGAGCCATCAGAAGCA
165 NP136	165	NP136	NP17-31	P	LL	TRBV20-1		TRBJ1-5	CSASSMGTSQPQHF												59											5										61					PNAS	TGCCAGGGTTTTCCCAGTCACGACGGACAAGTTTCTCATCAACCATGCAAGCCTGACCTTGTCCACTCTGACAGTGACCAGTGCCCATCCTGAAGACAGCAGCTTCTACATCTGCAGTGCCAGCAGTATGGGGACGAGCCAGCCCCAGCATTTTGGTGATGGGACTCGACTCTCCATCCTAGAGGACCTGAACAAGGTGTTCCCACCCGAGGTCGCTGTGTTTGAGCCATCAGAAGCA
165 NP136	165	NP136	NP17-31	P	LL	TRBV20-1		TRBJ1-5	CSASSMGTSQPQHF												1											1										269					PNAS	TGCCAGGGTTTTCCCAGTCACGACGGACAAGTTTCTCATCAACCATGCAAGCCTGACCTTGTCCACTCTGACAGTGACCAGTGCCCATCCTGAAGACAGCAGCTTCTACATCTGCAGTGCCAGCAGTATGGGGACGAGCCAGCCCCAGCATTTTGGTGATGGGACTCGACTCTCCATCCTAGAGGACCTGAACAAGGTGTTCCCACCCGAGGTCGCTGTGTTTGAGCCATCAGAAGCA
165 NP136	165	NP136	NP17-31	P	LL	TRBV20-1		TRBJ1-5	CSASSMGTSQPQHF												1											1.5										378					PNAS	TGCCAGGGTTTTCCCAGTCACGACGGACAAGTTTCTCATCAACCATGCAAGCCTGACCTTGTCCACTCTGACAGTGACCAGTGCCCATCCTGAAGACAGCAGCTTCTACATCTGCAGTGCCAGCAGTATGGGGACGAGCCAGCCCCAGCATTTTGGTGATGGGACTCGACTCTCCATCCTAGAGGACCTGAACAAGGTGTTCCCACCCGAGGTCGCTGTGTTTGAGCCATCAGAAGCA
165 NP136	165	NP136	NP17-31	P	LL	TRBV20-1		TRBJ1-5	CSASSMGTSQPQHF												1.5											1.5										739					PNAS	TGCCAGGGTTTTCCCAGTCACGACGGACAAGTTTCTCATCAACCATGCAAGCCTGACCTTGTCCACTCTGACAGTGACCAGTGCCCATCCTGAAGACAGCAGCTTCTACATCTGCAGTGCCAGCAGTATGGGGACGAGCCAGCCCCAGCATTTTGGTGATGGGACTCGACTCTCCATCCTAGAGGACCTGAACAAGGTGTTCCCACCCGAGGTCGCTGTGTTTGAGCCATCAGAAGCA
165 NP136	165	NP136	NP17-31	P	LL	TRBV20-1		TRBJ2-2	CSASPQGLSTGELFF	TRAV12-2	TRAJ49	CAVTYFGGQFYF																				5										1759					PNAS	TGCCAGGGTTTTCCCAGTCACGACGGACAAGTTTCTCATCAACCATGCAAGCCTGACCTTGTCCACTCTGACAGTGACCAGTGCCCATCCTGAAGACAGCAGCTTCTACATCTGCAGTGCTAGTCCCCAGGGATTGAGCACCGGGGAGCTGTTTTTTGGAGAAGGCTCTAGGCTGACCGTACTGGAGGACCTGAAAAACGTGTTCCCACCCGAGGTCGCTGTGTTTGAGCCATCAGAAGCA	Missing
165 NP136	165	NP136	NP17-31	P	LL	TRBV20-1		TRBJ2-2	CSASPQGLSTGELFF																																	6					PNAS	TGCCAGGGTTTTCCCAGTCACGACGGACAAGTTTCTCATCAACCATGCAAGCCTGACCTTGTCCACTCTGACAGTGACCAGTGCCCATCCTGAAGACAGCAGCTTCTACATCTGCAGTGCTAGTCCCCAGGGATTGAGCACCGGGGAGCTGTTTTTTGGAGAAGGCTCTAGGCTGACCGTACTGGAGGACCTGAAAAACGTGTTCCCACCCGAGGTCGCTGTGTTTGAGCCATCAGAAGCA
165 NP136	165	NP136	NP17-31	P	LL	TRBV20-1		TRBJ1-5	CSASSMGTSQPQHF												8											4.5										235					PNAS	CTCCAGGGTTTTCCCAGTCACGACGGACAAGTTTCTCATCAACCATGCAAGCCTGACCTTGTCCACTCTGACAGTGACCAGTGCCCATCCTGAAGACAGCAGCTTCTACATCTGCAGTGCCAGCAGTATGGGGACGAGCCAGCCCCAGCATTTTGGTGATGGGACTCGACTCTCCATCCTAGAGGACCTGAACAAGGTGTTCCCACCCGAGGTCGCTGTGTTTGAGCCATCAGAAGCA
165 NP136	165	NP136	NP17-31	P	LL	TRBV20-1		TRBJ1-5	CSASSMGTSQPQHF	TRAV12-2	TRAJ23	CAVTYLGGKLIF	TRAV12-1	TRAJ22	CVVTLLSGSARQLTF						10.5											189.5										7					PNAS	CTCCAGGGTTTTCCCAGTCACGACGGACAAGTTTCTCATCAACCATGCAAGCCTGACCTTGTCCACTCTGACAGTGACCAGTGCCCATCCTGAAGACAGCAGCTTCTACATCTGCAGTGCCAGCAGTATGGGGACGAGCCAGCCCCAGCATTTTGGTGATGGGACTCGACTCTCCATCCTAGAGGACCTGAACAAGGTGTTCCCACCCGAGGTCGCTGTGTTTGAGCCATCAGAAGCA	Missing
165 NP136	165	NP136	NP17-31	P	LL	TRBV20-1		TRBJ1-5	CSASSMGTSQPQHF	TRAV12-2	TRAJ23	CAVTYLGGKLIF	TRAV12-1	TRAJ22	CVVTLLSGSARQLTF																	3										1302					PNAS	CTCCAGGGTTTTCCCAGTCACGACGGACAAGTTTCTCATCAACCATGCAAGCCTGACCTTGTCCACTCTGACAGTGACCAGTGCCCATCCTGAAGACAGCAGCTTCTACATCTGCAGTGCCAGCAGTATGGGGACGAGCCAGCCCCAGCATTTTGGTGATGGGACTCGACTCTCCATCCTAGAGGACCTGAACAAGGTGTTCCCACCCGAGGTCGCTGTGTTTGAGCCATCAGAAGCA	Missing
165 NP136	165	NP136	NP17-31	P	LL	TRBV20-1		TRBJ2-7	CSAITIGSSYEQYF	TRAV38-2/DV8	TRAJ30	CAYRSAIFGDDKIIF									2																					1240.5					PNAS	CTCCAGGGTTTTCCCAGTCACGACGGACAAGTTTCTCATCAACCATGCAAGCCTGACCTTGTCCACTCTGACAGTGACCAGTGCCCATCCTGAAGACAGCAGCTTCTACATCTGCAGTGCTATAACCATAGGAAGCTCCTACGAGCAGTACTTCGGGCCGGGCACCAGGCTCACGGTCACAGAGGACCTGAAAAACGTGTTCCCACCCGAGGTCGCTGTGTTTGAGCCATCAGAAGCA	Missing
165 NP136	165	NP136	NP17-31	P	LL	TRBV20-1		TRBJ2-2	CSASPQGLSTGELFF												1											37										490.5					PNAS	CTCCAGGGTTTTCCCAGTCACGACGGACAAGTTTCTCATCAACCATGCAAGCCTGACCTTGTCCACTCTGACAGTGACCAGTGCCCATCCTGAAGACAGCAGCTTCTACATCTGCAGTGCTAGTCCCCAGGGATTGAGCACCGGGGAGCTGTTTTTTGGAGAAGGCTCTAGGCTGACCGTACTGGAGGACCTGAAAAACGTGTTCCCACCCGAGGTCGCTGTGTTTGAGCCATCAGAAGCA
165 NP136	165	NP136	NP17-31	P	LL	TRBV20-1		TRBJ1-5	CSASSMGTSQPQHF												1											2108.5										171					PNAS	CTCCAGGGTTTTCCCAGTCACGACGGACAAGTTTCTCATCAACCATGCAAGCCTGACCTTGTCCACTCTGACAGTGACCAGTGCCCATCCTGAAGACAGCAGCTTCTACATCTGCAGTGCCAGCAGTATGGGGACGAGCCAGCCCCAGCATTTTGGTGATGGGACTCGACTCTCCATCCTAGAGGACCTGAACAAGGTGTTCCCACCCGAGGTCGCTGTGTTTGAGCCATCAGAAGCA
165 NP136	165	NP136	NP17-31	P	LL					TRAV12-2	TRAJ49	CAVTYFGGQFYF									455											7.5										2124.5					PNAS		Missing
165 NP136	165	NP136	NP17-31	P	LL	TRBV20-1		TRBJ2-7	CSAITIGSSYEQYF												1											9.5										126.5					PNAS	CTCCAGGGTTTTCCCAGTCACGACGGACAAGTTTCTCATCAACCATGCAAGCCTGACCTTGTCCACTCTGACAGTGACCAGTGCCCATCCTGAAGACAGCAGCTTCTACATCTGCAGTGCTATAACCATAGGAAGCTCCTACGAGCAGTACTTCGGGCCGGGCACCAGGCTCACGGTCACAGAGGACCTGAAAAACGTGTTCCCACCCGAGGTCGCTGTGTTTGAGCCATCAGAAGCA
165 NP136	165	NP136	NP17-31	P	LL	TRBV20-1		TRBJ1-5	CSASSMGTSQPQHF												7											1										2085.5					PNAS	CTCCAGGGTTTTCCCAGTCACGACGGACAAGTTTCTCATCAACCATGCAAGCCTGACCTTGTCCACTCTGACAGTGACCAGTGCCCATCCTGAAGACAGCAGCTTCTACATCTGCAGTGCCAGCAGTATGGGGACGAGCCAGCCCCAGCATTTTGGTGATGGGACTCGACTCTCCATCCTAGAGGACCTGAACAAGGTGTTCCCACCCGAGGTCGCTGTGTTTGAGCCATCAGAAGCA
165 NP136	165	NP136	NP17-31	P	LL	TRBV20-1		TRBJ2-7	CSAITIGSSYEQYF	TRAV38-2/DV8	TRAJ30	CAYRSAIFGDDKIIF									1											13										454.5					PNAS	CTCCAGGGTTTTCCCAGTCACGACGGACAAGTTTCTCATCAACCATGCAAGCCTGACCTTGTCCACTCTGACAGTGACCAGTGCCCATCCTGAAGACAGCAGCTTCTACATCTGCAGTGCTATAACCATAGGAAGCTCCTACGAGCAGTACTTCGGGCCGGGCACCAGGCTCACGGTCACAGAGGACCTGAAAAACGTGTTCCCACCCGAGGTCGCTGTGTTTGAGCCATCAGAAGCA	Missing
165 NP136	165	NP136	NP17-31	P	LL	TRBV20-1		TRBJ1-5	CSASSMGTSQPQHF	TRAV12-2	TRAJ23	CAVTYLGGKLIF	TRAV12-1	TRAJ22	CVVTLLSGSARQLTF																	5										2330.5					PNAS	CTCCAGGGTTTTCCCAGTCACGACGGACAAGTTTCTCATCAACCATGCAAGCCTGACCTTGTCCACTCTGACAGTGACCAGTGCCCATCCTGAAGACAGCAGCTTCTACATCTGCAGTGCCAGCAGTATGGGGACGAGCCAGCCCCAGCATTTTGGTGATGGGACTCGACTCTCCATCCTAGAGGACCTGAACAAGGTGTTCCCACCCGAGGTCGCTGTGTTTGAGCCATCAGAAGCA	Missing
022 NP136	22	NP136	NP17-31	P	FL	TRBV20-1		TRBJ2-7	CSAVPLGTSREQYF	TRAV38-2/DV8	TRAJ30	CAYRSAILGDDKIIF																				1										78.5					PNAS	GCCCAGGGTTTTCCCAGTCACGACGGACAAGTTTCTCATCAACCATGCAAGCCTGACCTTGTCCACTCTGACAGTGACCAGTGCCCATCCTGAAGACAGCAGCTTCTACATCTGCAGTGCTGTCCCTCTTGGGACTAGCCGCGAGCAGTACTTCGGGCCGGGCACCAGGCTCACGGTCACAGAGGACCTGAAAAACGTGTTCCCACCCGAGGTCGCTGTGTTTGAGCCATCAGAAGCA	GCCCAGGGTTTTCCCAGTCACGACCTGTGAACTTCCAGAAAGCAGCCAAATCCTTCAGTCTCAAGATCTCAGACTCACAGCTGGGGGATGCCGCGATGTATTTCTGTGCTTATAGGAGCGCGATATTAGGAGATGACAAGATCATCTTTGGAAAAGGGACACGACTTCATATTCTCCCCAATATCCAGAACCCTGACCCTGCCGTGTACCAGCTGAGAGACTCTAAAT
022 NP136	22	NP136	NP17-31	P	FL	TRBV4-2		TRBJ2-3	CASSERGEAADTQYF	TRAV2	TRAJ36	CAVAGTGANNLFF									1											2276										2					PNAS	GCCCAGGGTTTTCCCAGTCACGACCCTGAATGCCCCAACAGCTCTCACTTATTCCTTCACCTACACACCCTGCAGCCAGAAGACTCGGCCCTGTATCTCTGTGCCAGCAGCGAGCGTGGAGAGGCGGCAGATACGCAGTATTTTGGCCCAGGCACCCGGCTGACAGTGCTCGAGGACCTGAAAAACGTGTTCCCACCCGAGGTCGCTGTGTTTGAGCCATCAGAAGCA	GCCCAGGGTTTTCCCAGTCACGACACGATACAACATGACCTATGAACGGTTCTCTTCATCGCTGCTCATCCTCCAGGTGCGGGAGGCAGATGCTGCTGTTTACTACTGTGCTGTGGCCGGGACTGGGGCAAACAACCTCTTCTTTGGGACTGGAACGAGACTCACCGTTATTCCCTATATCCAGAACCCTGACCCTGCCGTGTACCAGCTGAGAGACTCTAAAT
022 NP136	22	NP136	NP17-31	P	FL	TRBV28		TRBJ1-2	CASSLWGQDYGYTF	TRAV12-1	TRAJ6	CVVRGGSGGSYIPTF																				3.5										2503					PNAS	GCCCAGGGTTTTCCCAGTCACGACGGGGTACAGTGTCTCTAGAGAGAAGAAGGAGCGCTTCTCCCTGATTCTGGAGTCCGCCAGCACCAACCAGACATCTATGTACCTCTGTGCCAGCAGTTTATGGGGACAGGACTATGGCTACACCTTCGGTTCGGGGACCAGGTTAACCGTTGTAGAGGACCTGAACAAGGTGTTCCCACCCGAGGTCGCTGTGTTTGAGCCATCAGAAGCA	GCCCAGGGTTTTCCCAGTCACGACGAAGATGGAAGGTTTACAGCACAGCTCAATAGAGCCAGCCAGTATATTTCCCTGCTCATCAGAGACTCCAAGCTCAGTGATTCAGCCACCTACCTCTGTGTGGTGAGGGGGGGATCAGGAGGAAGCTACATACCTACATTTGGAAGAGGAACCAGCCTTATTGTTCATCCGTATATCCAGAACCCTGACCCTGCCGTGTACCAGCTGAGAGACTCTAAAT
022 NP136	22	NP136	NP17-31	P	FL	TRBV20-1		TRBJ1-1	CSPLLQGVSTEAFF	TRAV38-2/DV8	TRAJ48	CAYRSPIFGNEKLTF	TRAV35	TRAJ27	CAGQHNTNAGKSTF																											3034					PNAS	GCCCAGGGTTTTCCCAGTCACGACGGACAAGTTTCTCATCAACCATGCAAGCCTGACCTTGTCCACTCTGACAGTGACCAGTGCCCATCCTGAAGACAGCAGCTTCTACATCTGCAGTCCACTTCTACAGGGCGTATCGACTGAAGCTTTCTTTGGACAAGGCACCAGACTCACAGTTGTAGAGGACCTGAACAAGGTGTTCCCACCCGAGGTCGCTGTGTTTGAGCCATCAGAAGCA	GCCCAGGGTTTTCCCAGTCACGACCTGTGAACTTCCAGAAAGCAGCCAAATCCTTCAGTCTCAAGATCTCAGACTCACAGCTGGGGGATGCCGCGATGTATTTCTGTGCTTATAGGAGCCCAATTTTTGGAAATGAGAAATTAACCTTTGGGACTGGAACAAGACTCACCATCATACCCAATATCCAGAACCCTGACCCTGCCGTGTACCAGCTGAGAGACTCTAAAT
022 NP136	22	NP136	NP17-31	P	FL	TRBV4-2		TRBJ2-3	CASSERGEAADTQYF	TRAV2	TRAJ36	CAVAGTGANNLFF																				507.5										140.5					PNAS	GCCCAGGGTTTTCCCAGTCACGACCCTGAATGCCCCAACAGCTCTCACTTATTCCTTCACCTACACACCCTGCAGCCAGAAGACTCGGCCCTGTATCTCTGTGCCAGCAGCGAGCGTGGAGAGGCGGCAGATACGCAGTATTTTGGCCCAGGCACCCGGCTGACAGTGCTCGAGGACCTGAAAAACGTGTTCCCACCCGAGGTCGCTGTGTTTGAGCCATCAGAAGCA	GCCCAGGGTTTTCCCAGTCACGACACGATACAACATGACCTATGAACGGTTCTCTTCATCGCTGCTCATCCTCCAGGTGCGGGAGGCAGATGCTGCTGTTTACTACTGTGCTGTGGCCGGGACTGGGGCAAACAACCTCTTCTTTGGGACTGGAACGAGACTCACCGTTATTCCCTATATCCAGAACCCTGACCCTGCCGTGTACCAGCTGAGAGACTCTAAAT
022 NP136	22	NP136	NP17-31	P	FL	TRBV28		TRBJ1-2	CASSLWGQDYGYTF	TRAV12-1	TRAJ6	CVVRGGSGGSYIPTF	TRAV16	TRAJ36							1											2										211					PNAS	GCCCAGGGTTTTCCCAGTCACGACGGGGTACAGTGTCTCTAGAGAGAAGAAGGAGCGCTTCTCCCTGATTCTGGAGTCCGCCAGCACCAACCAGACATCTATGTACCTCTGTGCCAGCAGTTTATGGGGACAGGACTATGGCTACACCTTCGGTTCGGGGACCAGGTTAACCGTTGTAGAGGACCTGAACAAGGTGTTCCCACCCGAGGTCGCTGTGTTTGAGCCATCAGAAGCA	GCCCAGGGTTTTCCCAGTCACGACGAAGATGGAAGGTTTACAGCACAGCTCAATAGAGCCAGCCAGTATATTTCCCTGCTCATCAGAGACTCCAAGCTCAGTGATTCAGCCACCTACCTCTGTGTGGTGAGGGGGGGATCAGGAGGAAGCTACATACCTACATTTGGAAGAGGAACCAGCCTTATTGTTCATCCGTATATCCAGAACCCTGACCCTGCCGTGTACCAGCTGAGAGACTCTAAAT
022 NP136	22	NP136	NP17-31	P	FL	TRBV20-1		TRBJ1-1	CSPLLQGVSTEAFF	TRAV35	TRAJ27	CAGQHNTNAGKSTF	TRAV38-2/DV8	TRAJ48	CAYRSPIFGNEKLTF																	2										455.5					PNAS	GCCCAGGGTTTTCCCAGTCACGACGGACAAGTTTCTCATCAACCATGCAAGCCTGACCTTGTCCACTCTGACAGTGACCAGTGCCCATCCTGAAGACAGCAGCTTCTACATCTGCAGTCCACTTCTACAGGGCGTATCGACTGAAGCTTTCTTTGGACAAGGCACCAGACTCACAGTTGTAGAGGACCTGAACAAGGTGTTCCCACCCGAGGTCGCTGTGTTTGAGCCATCAGAAGCA	GCCCAGGGTTTTCCCAGTCACGACCTCAGTTTGGTATAACCAGAAAGGACAGCTTCCTGAATATCTCAGCATCCATACCTAGTGATGTAGGCATCTACTTCTGTGCTGGGCAACATAACACCAATGCAGGCAAATCAACCTTTGGGGATGGGACTACGCTCACTGTGAAGCCAAATATCCAGAACCCTGACCCTGCCGTGTACCAGCTGAGAGACTCTAAAT
022 NP136	22	NP136	NP17-31	P	FL	TRBV20-1		TRBJ1-1	CSPLLQGVSTEAFF	TRAV38-2/DV8	TRAJ48	CAYRSPIFGNEKLTF	TRAV35	TRAJ27	CAGQHNTNAGKSTF						1											1										662.5					PNAS	GCCCAGGGTTTTCCCAGTCACGACGGACAAGTTTCTCATCAACCATGCAAGCCTGACCTTGTCCACTCTGACAGTGACCAGTGCCCATCCTGAAGACAGCAGCTTCTACATCTGCAGTCCACTTCTACAGGGCGTATCGACTGAAGCTTTCTTTGGACAAGGCACCAGACTCACAGTTGTAGAGGACCTGAACAAGGTGTTCCCACCCGAGGTCGCTGTGTTTGAGCCATCAGAAGCA	GCCCAGGGTTTTCCCAGTCACGACCTGTGAACTTCCAGAAAGCAGCCAAATCCTTCAGTCTCAAGATCTCAGACTCACAGCTGGGGGATGCCGCGATGTATTTCTGTGCTTATAGGAGCCCAATTTTTGGAAATGAGAAATTAACCTTTGGGACTGGAACAAGACTCACCATCATACCCAATATCCAGAACCCTGACCCTGCCGTGTACCAGCTGAGAGACTCTAAAT
022 NP136	22	NP136	NP17-31	P	FL	TRBV20-1		TRBJ1-1	CSPLLQGVSTEAFF	TRAV38-2/DV8	TRAJ48	CAYRSPIFGNEKLTF	TRAV35	TRAJ27	CAGQHNTNAGKSTF						2.5											3										1284					PNAS	GCCCAGGGTTTTCCCAGTCACGACGGACAAGTTTCTCATCAACCATGCAAGCCTGACCTTGTCCACTCTGACAGTGACCAGTGCCCATCCTGAAGACAGCAGCTTCTACATCTGCAGTCCACTTCTACAGGGCGTATCGACTGAAGCTTTCTTTGGACAAGGCACCAGACTCACAGTTGTAGAGGACCTGAACAAGGTGTTCCCACCCGAGGTCGCTGTGTTTGAGCCATCAGAAGCA	GCCCAGGGTTTTCCCAGTCACGACCTGTGAACTTCCAGAAAGCAGCCAAATCCTTCAGTCTCAAGATCTCAGACTCACAGCTGGGGGATGCCGCGATGTATTTCTGTGCTTATAGGAGCCCAATTTTTGGAAATGAGAAATTAACCTTTGGGACTGGAACAAGACTCACCATCATACCCAATATCCAGAACCCTGACCCTGCCGTGTACCAGCTGAGAGACTCTAAAT
022 NP136	22	NP136	NP17-31	P	FL	TRBV20-1		TRBJ1-1	CSPLLQGVSTEAFF	TRAV38-2/DV8	TRAJ48	CAYRSPIFGNEKLTF	TRAV35	TRAJ27	CAGQHNTNAGKSTF																	1										1419					PNAS	GCCCAGGGTTTTCCCAGTCACGACGGACAAGTTTCTCATCAACCATGCAAGCCTGACCTTGTCCACTCTGACAGTGACCAGTGCCCATCCTGAAGACAGCAGCTTCTACATCTGCAGTCCACTTCTACAGGGCGTATCGACTGAAGCTTTCTTTGGACAAGGCACCAGACTCACAGTTGTAGAGGACCTGAACAAGGTGTTCCCACCCGAGGTCGCTGTGTTTGAGCCATCAGAAGCA	GCCCAGGGTTTTCCCAGTCACGACCTGTGAACTTCCAGAAAGCAGCCAAATCCTTCAGTCTCAAGATCTCAGACTCACAGCTGGGGGATGCCGCGATGTATTTCTGTGCTTATAGGAGCCCAATTTTTGGAAATGAGAAATTAACCTTTGGGACTGGAACAAGACTCACCATCATACCCAATATCCAGAACCCTGACCCTGCCGTGTACCAGCTGAGAGACTCTAAAT
022 NP136	22	NP136	NP17-31	P	FL	TRBV20-1		TRBJ1-1	CSPLLQGVSTEAFF	TRAV38-2/DV8	TRAJ48	CAYRSPIFGNEKLTF	TRAV35	TRAJ27	CAGQHNTNAGKSTF																	2										37.5					PNAS	ACCCAGGGTTTTCCCAGTCACGACGGACAAGTTTCTCATCAACCATGCAAGCCTGACCTTGTCCACTCTGACAGTGACCAGTGCCCATCCTGAAGACAGCAGCTTCTACATCTGCAGTCCACTTCTACAGGGCGTATCGACTGAAGCTTTCTTTGGACAAGGCACCAGACTCACAGTTGTAGAGGACCTGAACAAGGTGTTCCCACCCGAGGTCGCTGTGTTTGAGCCATCAGAAGCA	ACCCAGGGTTTTCCCAGTCACGACCTGTGAACTTCCAGAAAGCAGCCAAATCCTTCAGTCTCAAGATCTCAGACTCACAGCTGGGGGATGCCGCGATGTATTTCTGTGCTTATAGGAGCCCAATTTTTGGAAATGAGAAATTAACCTTTGGGACTGGAACAAGACTCACCATCATACCCAATATCCAGAACCCTGACCCTGCCGTGTACCAGCTGAGAGACTCTAAAT
022 NP136	22	NP136	NP17-31	P	FL	TRBV4-2		TRBJ2-3	CASSERGEAADTQYF	TRAV2	TRAJ36	CAVAGTGANNLFF																														2367.5					PNAS	ACCCAGGGTTTTCCCAGTCACGACCCTGAATGCCCCAACAGCTCTCACTTATTCCTTCACCTACACACCCTGCAGCCAGAAGACTCGGCCCTGTATCTCTGTGCCAGCAGCGAGCGTGGAGAGGCGGCAGATACGCAGTATTTTGGCCCAGGCACCCGGCTGACAGTGCTCGAGGACCTGAAAAACGTGTTCCCACCCGAGGTCGCTGTGTTTGAGCCATCAGAAGCA	ACCCAGGGTTTTCCCAGTCACGACACGATACAACATGACCTATGAACGGTTCTCTTCATCGCTGCTCATCCTCCAGGTGCGGGAGGCAGATGCTGCTGTTTACTACTGTGCTGTGGCCGGGACTGGGGCAAACAACCTCTTCTTTGGGACTGGAACGAGACTCACCGTTATTCCCTATATCCAGAACCCTGACCCTGCCGTGTACCAGCTGAGAGACTCTAAAT
022 NP136	22	NP136	NP17-31	P	FL	TRBV4-2		TRBJ2-3	CASSERGEAADTQYF	TRAV2	TRAJ36	CAVAGTGANNLFF																				1										92					PNAS	ACCCAGGGTTTTCCCAGTCACGACCCTGAATGCCCCAACAGCTCTCACTTATTCCTTCACCTACACACCCTGCAGCCAGAAGACTCGGCCCTGTATCTCTGTGCCAGCAGCGAGCGTGGAGAGGCGGCAGATACGCAGTATTTTGGCCCAGGCACCCGGCTGACAGTGCTCGAGGACCTGAAAAACGTGTTCCCACCCGAGGTCGCTGTGTTTGAGCCATCAGAAGCA	ACCCAGGGTTTTCCCAGTCACGACACGATACAACATGACCTATGAACGGTTCTCTTCATCGCTGCTCATCCTCCAGGTGCGGGAGGCAGATGCTGCTGTTTACTACTGTGCTGTGGCCGGGACTGGGGCAAACAACCTCTTCTTTGGGACTGGAACGAGACTCACCGTTATTCCCTATATCCAGAACCCTGACCCTGCCGTGTACCAGCTGAGAGACTCTAAAT
022 NP136	22	NP136	NP17-31	P	FL	TRBV20-1		TRBJ1-1	CSPLLQGVSTEAFF	TRAV38-2/DV8	TRAJ48	CAYRSPIFGNEKLTF	TRAV35	TRAJ27	CAGQHNTNAGKSTF																											5154					PNAS	ACCCAGGGTTTTCCCAGTCACGACGGACAAGTTTCTCATCAACCATGCAAGCCTGACCTTGTCCACTCTGACAGTGACCAGTGCCCATCCTGAAGACAGCAGCTTCTACATCTGCAGTCCACTTCTACAGGGCGTATCGACTGAAGCTTTCTTTGGACAAGGCACCAGACTCACAGTTGTAGAGGACCTGAACAAGGTGTTCCCACCCGAGGTCGCTGTGTTTGAGCCATCAGAAGCA	ACCCAGGGTTTTCCCAGTCACGACCTGTGAACTTCCAGAAAGCAGCCAAATCCTTCAGTCTCAAGATCTCAGACTCACAGCTGGGGGATGCCGCGATGTATTTCTGTGCTTATAGGAGCCCAATTTTTGGAAATGAGAAATTAACCTTTGGGACTGGAACAAGACTCACCATCATACCCAATATCCAGAACCCTGACCCTGCCGTGTACCAGCTGAGAGACTCTAAAT
022 NP136	22	NP136	NP17-31	P	FL	TRBV4-2		TRBJ2-3	CASSERGEAADTQYF	TRAV2	TRAJ36	CAVAGTGANNLFF																				785										20.5					PNAS	ACCCAGGGTTTTCCCAGTCACGACCCTGAATGCCCCAACAGCTCTCACTTATTCCTTCACCTACACACCCTGCAGCCAGAAGACTCGGCCCTGTATCTCTGTGCCAGCAGCGAGCGTGGAGAGGCGGCAGATACGCAGTATTTTGGCCCAGGCACCCGGCTGACAGTGCTCGAGGACCTGAAAAACGTGTTCCCACCCGAGGTCGCTGTGTTTGAGCCATCAGAAGCA	ACCCAGGGTTTTCCCAGTCACGACACGATACAACATGACCTATGAACGGTTCTCTTCATCGCTGCTCATCCTCCAGGTGCGGGAGGCAGATGCTGCTGTTTACTACTGTGCTGTGGCCGGGACTGGGGCAAACAACCTCTTCTTTGGGACTGGAACGAGACTCACCGTTATTCCCTATATCCAGAACCCTGACCCTGCCGTGTACCAGCTGAGAGACTCTAAAT
022 NP136	22	NP136	NP17-31	P	FL	TRBV4-2		TRBJ2-3	CASSERGEAADTQYF	TRAV2	TRAJ36	CAVAGTGANNLFF																				1										1727.5					PNAS	ACCCAGGGTTTTCCCAGTCACGACCCTGAATGCCCCAACAGCTCTCACTTATTCCTTCACCTACACACCCTGCAGCCAGAAGACTCGGCCCTGTATCTCTGTGCCAGCAGCGAGCGTGGAGAGGCGGCAGATACGCAGTATTTTGGCCCAGGCACCCGGCTGACAGTGCTCGAGGACCTGAAAAACGTGTTCCCACCCGAGGTCGCTGTGTTTGAGCCATCAGAAGCA	ACCCAGGGTTTTCCCAGTCACGACACGATACAACATGACCTATGAACGGTTCTCTTCATCGCTGCTCATCCTCCAGGTGCGGGAGGCAGATGCTGCTGTTTACTACTGTGCTGTGGCCGGGACTGGGGCAAACAACCTCTTCTTTGGGACTGGAACGAGACTCACCGTTATTCCCTATATCCAGAACCCTGACCCTGCCGTGTACCAGCTGAGAGACTCTAAAT
022 NP136	22	NP136	NP17-31	P	FL	TRBV20-1		TRBJ1-1	CSPLLQGVSTEAFF	TRAV38-2/DV8	TRAJ48	CAYRSPIFGNEKLTF	TRAV35	TRAJ27	CAGQHNTNAGKSTF						1											2										3457					PNAS	ACCCAGGGTTTTCCCAGTCACGACGGACAAGTTTCTCATCAACCATGCAAGCCTGACCTTGTCCACTCTGACAGTGACCAGTGCCCATCCTGAAGACAGCAGCTTCTACATCTGCAGTCCACTTCTACAGGGCGTATCGACTGAAGCTTTCTTTGGACAAGGCACCAGACTCACAGTTGTAGAGGACCTGAACAAGGTGTTCCCACCCGAGGTCGCTGTGTTTGAGCCATCAGAAGCA	ACCCAGGGTTTTCCCAGTCACGACCTGTGAACTTCCAGAAAGCAGCCAAATCCTTCAGTCTCAAGATCTCAGACTCACAGCTGGGGGATGCCGCGATGTATTTCTGTGCTTATAGGAGCCCAATTTTTGGAAATGAGAAATTAACCTTTGGGACTGGAACAAGACTCACCATCATACCCAATATCCAGAACCCTGACCCTGCCGTGTACCAGCTGAGAGACTCTAAAT
022 NP136	22	NP136	NP17-31	P	FL	TRBV28		TRBJ1-2	CASSLWGQDYGYTF	TRAV12-1	TRAJ6	CVVRGGSGGSYIPTF																				1										1071.5					PNAS	ACCCAGGGTTTTCCCAGTCACGACGGGGTACAGTGTCTCTAGAGAGAAGAAGGAGCGCTTCTCCCTGATTCTGGAGTCCGCCAGCACCAACCAGACATCTATGTACCTCTGTGCCAGCAGTTTATGGGGACAGGACTATGGCTACACCTTCGGTTCGGGGACCAGGTTAACCGTTGTAGAGGACCTGAACAAGGTGTTCCCACCCGAGGTCGCTGTGTTTGAGCCATCAGAAGCA	ACCCAGGGTTTTCCCAGTCACGACGAAGATGGAAGGTTTACAGCACAGCTCAATAGAGCCAGCCAGTATATTTCCCTGCTCATCAGAGACTCCAAGCTCAGTGATTCAGCCACCTACCTCTGTGTGGTGAGGGGGGGATCAGGAGGAAGCTACATACCTACATTTGGAAGAGGAACCAGCCTTATTGTTCATCCGTATATCCAGAACCCTGACCCTGCCGTGTACCAGCTGAGAGACTCTAAAT
022 NP136	22	NP136	NP17-31	P	FL	TRBV4-2		TRBJ2-3	CASSERGEAADTQYF	TRAV2	TRAJ36	CAVAGTGANNLFF																				1										28					PNAS	ACCCAGGGTTTTCCCAGTCACGACCCTGAATGCCCCAACAGCTCTCACTTATTCCTTCACCTACACACCCTGCAGCCAGAAGACTCGGCCCTGTATCTCTGTGCCAGCAGCGAGCGTGGAGAGGCGGCAGATACGCAGTATTTTGGCCCAGGCACCCGGCTGACAGTGCTCGAGGACCTGAAAAACGTGTTCCCACCCGAGGTCGCTGTGTTTGAGCCATCAGAAGCA	ACCCAGGGTTTTCCCAGTCACGACACGATACAACATGACCTATGAACGGTTCTCTTCATCGCTGCTCATCCTCCAGGTGCGGGAGGCAGATGCTGCTGTTTACTACTGTGCTGTGGCCGGGACTGGGGCAAACAACCTCTTCTTTGGGACTGGAACGAGACTCACCGTTATTCCCTATATCCAGAACCCTGACCCTGCCGTGTACCAGCTGAGAGACTCTAAAT
022 NP136	22	NP136	NP17-31	P	FL	TRBV4-2		TRBJ2-3	CASSERGEAADTQYF	TRAV2	TRAJ36	CAVAGTGANNLFF																				1										6.5					PNAS	ACCCAGGGTTTTCCCAGTCACGACCCTGAATGCCCCAACAGCTCTCACTTATTCCTTCACCTACACACCCTGCAGCCAGAAGACTCGGCCCTGTATCTCTGTGCCAGCAGCGAGCGTGGAGAGGCGGCAGATACGCAGTATTTTGGCCCAGGCACCCGGCTGACAGTGCTCGAGGACCTGAAAAACGTGTTCCCACCCGAGGTCGCTGTGTTTGAGCCATCAGAAGCA	ACCCAGGGTTTTCCCAGTCACGACACGATACAACATGACCTATGAACGGTTCTCTTCATCGCTGCTCATCCTCCAGGTGCGGGAGGCAGATGCTGCTGTTTACTACTGTGCTGTGGCCGGGACTGGGGCAAACAACCTCTTCTTTGGGACTGGAACGAGACTCACCGTTATTCCCTATATCCAGAACCCTGACCCTGCCGTGTACCAGCTGAGAGACTCTAAAT
022 NP136	22	NP136	NP17-31	P	FL	TRBV4-2		TRBJ2-3	CASSERGEAADTQYF	TRAV2	TRAJ36	CAVAGTGANNLFF																				3										4311.5					PNAS	ACCCAGGGTTTTCCCAGTCACGACCCTGAATGCCCCAACAGCTCTCACTTATTCCTTCACCTACACACCCTGCAGCCAGAAGACTCGGCCCTGTATCTCTGTGCCAGCAGCGAGCGTGGAGAGGCGGCAGATACGCAGTATTTTGGCCCAGGCACCCGGCTGACAGTGCTCGAGGACCTGAAAAACGTGTTCCCACCCGAGGTCGCTGTGTTTGAGCCATCAGAAGCA	ACCCAGGGTTTTCCCAGTCACGACACGATACAACATGACCTATGAACGGTTCTCTTCATCGCTGCTCATCCTCCAGGTGCGGGAGGCAGATGCTGCTGTTTACTACTGTGCTGTGGCCGGGACTGGGGCAAACAACCTCTTCTTTGGGACTGGAACGAGACTCACCGTTATTCCCTATATCCAGAACCCTGACCCTGCCGTGTACCAGCTGAGAGACTCTAAAT
022 NP136	22	NP136	NP17-31	P	FL	TRBV7-9		TRBJ1-4	CASSHGGEKLFF	TRAV21	TRAJ27		TRAV8-6	TRAJ34	CAVRVYNTDKLIF																	1										5114.5					PNAS	ACCCAGGGTTTTCCCAGTCACGACCTGCAGAGAGGCCTAAGGGATCTTTCTCCACCTTGGAGATCCAGCGCACAGAGCAGGGGGACTCGGCCATGTATCTCTGTGCCAGCAGCCACGGAGGGGAAAAACTGTTTTTTGGCAGTGGAACCCAGCTCTCTGTCTTGGAGGACCTGAACAAGGTGTTCCCACCCGAGGTCGCTGTGTTTGAGCCATCAGAAGCA
022 NP136	22	NP136	NP17-31	P	FL	TRBV28		TRBJ1-2	CASSLWGQDYGYTF	TRAV12-1	TRAJ6	CVVRGGSGGSYIPTF	TRAV16	TRAJ36																		5162.5										3240					PNAS	AGCCAGGGTTTTCCCAGTCACGACGGGGTACAGTGTCTCTAGAGAGAAGAAGGAGCGCTTCTCCCTGATTCTGGAGTCCGCCAGCACCAACCAGACATCTATGTACCTCTGTGCCAGCAGTTTATGGGGACAGGACTATGGCTACACCTTCGGTTCGGGGACCAGGTTAACCGTTGTAGAGGACCTGAACAAGGTGTTCCCACCCGAGGTCGCTGTGTTTGAGCCATCAGAAGCA	AGCCAGGGTTTTCCCAGTCACGACGAAGATGGAAGGTTTACAGCACAGCTCAATAGAGCCAGCCAGTATATTTCCCTGCTCATCAGAGACTCCAAGCTCAGTGATTCAGCCACCTACCTCTGTGTGGTGAGGGGGGGATCAGGAGGAAGCTACATACCTACATTTGGAAGAGGAACCAGCCTTATTGTTCATCCGTATATCCAGAACCCTGACCCTGCCGTGTACCAGCTGAGAGACTCTAAAT
022 NP136	22	NP136	NP17-31	P	FL	TRBV28		TRBJ1-2	CASSLWGQDYGYTF	TRAV12-1	TRAJ6	CVVRGGSGGSYIPTF	TRAV16	TRAJ36																		7										5560.5					PNAS	AGCCAGGGTTTTCCCAGTCACGACGGGGTACAGTGTCTCTAGAGAGAAGAAGGAGCGCTTCTCCCTGATTCTGGAGTCCGCCAGCACCAACCAGACATCTATGTACCTCTGTGCCAGCAGTTTATGGGGACAGGACTATGGCTACACCTTCGGTTCGGGGACCAGGTTAACCGTTGTAGAGGACCTGAACAAGGTGTTCCCACCCGAGGTCGCTGTGTTTGAGCCATCAGAAGCA	AGCCAGGGTTTTCCCAGTCACGACGAAGATGGAAGGTTTACAGCACAGCTCAATAGAGCCAGCCAGTATATTTCCCTGCTCATCAGAGACTCCAAGCTCAGTGATTCAGCCACCTACCTCTGTGTGGTGAGGGGGGGATCAGGAGGAAGCTACATACCTACATTTGGAAGAGGAACCAGCCTTATTGTTCATCCGTATATCCAGAACCCTGACCCTGCCGTGTACCAGCTGAGAGACTCTAAAT
022 NP136	22	NP136	NP17-31	P	FL	TRBV20-1		TRBJ2-7	CSAVPLGTSREQYF	TRAV38-2/DV8	TRAJ30	CAYRSAILGDDKIIF																				3.5										5512.5					PNAS	AGCCAGGGTTTTCCCAGTCACGACGGACAAGTTTCTCATCAACCATGCAAGCCTGACCTTGTCCACTCTGACAGTGACCAGTGCCCATCCTGAAGACAGCAGCTTCTACATCTGCAGTGCTGTCCCTCTTGGGACTAGCCGCGAGCAGTACTTCGGGCCGGGCACCAGGCTCACGGTCACAGAGGACCTGAAAAACGTGTTCCCACCCGAGGTCGCTGTGTTTGAGCCATCAGAAGCA	AGCCAGGGTTTTCCCAGTCACGACCTGTGAACTTCCAGAAAGCAGCCAAATCCTTCAGTCTCAAGATCTCAGACTCACAGCTGGGGGATGCCGCGATGTATTTCTGTGCTTATAGGAGCGCGATATTAGGAGATGACAAGATCATCTTTGGAAAAGGGACACGACTTCATATTCTCCCCAATATCCAGAACCCTGACCCTGCCGTGTACCAGCTGAGAGACTCTAAAT
022 NP136	22	NP136	NP17-31	P	FL	TRBV20-1		TRBJ2-7	CSAVPLGTSREQYF	TRAV38-2/DV8	TRAJ30	CAYRSAILGDDKIIF																				2										5516.5					PNAS	AGCCAGGGTTTTCCCAGTCACGACGGACAAGTTTCTCATCAACCATGCAAGCCTGACCTTGTCCACTCTGACAGTGACCAGTGCCCATCCTGAAGACAGCAGCTTCTACATCTGCAGTGCTGTCCCTCTTGGGACTAGCCGCGAGCAGTACTTCGGGCCGGGCACCAGGCTCACGGTCACAGAGGACCTGAAAAACGTGTTCCCACCCGAGGTCGCTGTGTTTGAGCCATCAGAAGCA	AGCCAGGGTTTTCCCAGTCACGACCTGTGAACTTCCAGAAAGCAGCCAAATCCTTCAGTCTCAAGATCTCAGACTCACAGCTGGGGGATGCCGCGATGTATTTCTGTGCTTATAGGAGCGCGATATTAGGAGATGACAAGATCATCTTTGGAAAAGGGACACGACTTCATATTCTCCCCAATATCCAGAACCCTGACCCTGCCGTGTACCAGCTGAGAGACTCTAAAT
022 NP136	22	NP136	NP17-31	P	FL	TRBV4-2		TRBJ2-3	CASSERGEAADTQYF	TRAV2	TRAJ36	CAVAGTGANNLFF																				1										6008					PNAS	AGCCAGGGTTTTCCCAGTCACGACCCTGAATGCCCCAACAGCTCTCACTTATTCCTTCACCTACACACCCTGCAGCCAGAAGACTCGGCCCTGTATCTCTGTGCCAGCAGCGAGCGTGGAGAGGCGGCAGATACGCAGTATTTTGGCCCAGGCACCCGGCTGACAGTGCTCGAGGACCTGAAAAACGTGTTCCCACCCGAGGTCGCTGTGTTTGAGCCATCAGAAGCA	AGCCAGGGTTTTCCCAGTCACGACACGATACAACATGACCTATGAACGGTTCTCTTCATCGCTGCTCATCCTCCAGGTGCGGGAGGCAGATGCTGCTGTTTACTACTGTGCTGTGGCCGGGACTGGGGCAAACAACCTCTTCTTTGGGACTGGAACGAGACTCACCGTTATTCCCTATATCCAGAACCCTGACCCTGCCGTGTACCAGCTGAGAGACTCTAAAT
022 NP136	22	NP136	NP17-31	P	FL	TRBV4-2		TRBJ2-3	CASSERGEAADTQYF	TRAV2	TRAJ36	CAVAGTGANNLFF																				4379.5										544.5					PNAS	AGCCAGGGTTTTCCCAGTCACGACCCTGAATGCCCCAACAGCTCTCACTTATTCCTTCACCTACACACCCTGCAGCCAGAAGACTCGGCCCTGTATCTCTGTGCCAGCAGCGAGCGTGGAGAGGCGGCAGATACGCAGTATTTTGGCCCAGGCACCCGGCTGACAGTGCTCGAGGACCTGAAAAACGTGTTCCCACCCGAGGTCGCTGTGTTTGAGCCATCAGAAGCA	AGCCAGGGTTTTCCCAGTCACGACACGATACAACATGACCTATGAACGGTTCTCTTCATCGCTGCTCATCCTCCAGGTGCGGGAGGCAGATGCTGCTGTTTACTACTGTGCTGTGGCCGGGACTGGGGCAAACAACCTCTTCTTTGGGACTGGAACGAGACTCACCGTTATTCCCTATATCCAGAACCCTGACCCTGCCGTGTACCAGCTGAGAGACTCTAAAT
022 NP136	22	NP136	NP17-31	P	FL	TRBV4-2		TRBJ2-3	CASSERGEAADTQYF	TRAV2	TRAJ36	CAVAGTGANNLFF																				14529.5										470					PNAS	AGCCAGGGTTTTCCCAGTCACGACCCTGAATGCCCCAACAGCTCTCACTTATTCCTTCACCTACACACCCTGCAGCCAGAAGACTCGGCCCTGTATCTCTGTGCCAGCAGCGAGCGTGGAGAGGCGGCAGATACGCAGTATTTTGGCCCAGGCACCCGGCTGACAGTGCTCGAGGACCTGAAAAACGTGTTCCCACCCGAGGTCGCTGTGTTTGAGCCATCAGAAGCA	AGCCAGGGTTTTCCCAGTCACGACACGATACAACATGACCTATGAACGGTTCTCTTCATCGCTGCTCATCCTCCAGGTGCGGGAGGCAGATGCTGCTGTTTACTACTGTGCTGTGGCCGGGACTGGGGCAAACAACCTCTTCTTTGGGACTGGAACGAGACTCACCGTTATTCCCTATATCCAGAACCCTGACCCTGCCGTGTACCAGCTGAGAGACTCTAAAT
022 NP136	22	NP136	NP17-31	P	FL	TRBV4-2		TRBJ2-3	CASSERGEAADTQYF	TRAV2	TRAJ36	CAVAGTGANNLFF																				3086										312					PNAS	AGCCAGGGTTTTCCCAGTCACGACCCTGAATGCCCCAACAGCTCTCACTTATTCCTTCACCTACACACCCTGCAGCCAGAAGACTCGGCCCTGTATCTCTGTGCCAGCAGCGAGCGTGGAGAGGCGGCAGATACGCAGTATTTTGGCCCAGGCACCCGGCTGACAGTGCTCGAGGACCTGAAAAACGTGTTCCCACCCGAGGTCGCTGTGTTTGAGCCATCAGAAGCA	AGCCAGGGTTTTCCCAGTCACGACACGATACAACATGACCTATGAACGGTTCTCTTCATCGCTGCTCATCCTCCAGGTGCGGGAGGCAGATGCTGCTGTTTACTACTGTGCTGTGGCCGGGACTGGGGCAAACAACCTCTTCTTTGGGACTGGAACGAGACTCACCGTTATTCCCTATATCCAGAACCCTGACCCTGCCGTGTACCAGCTGAGAGACTCTAAAT
022 NP136	22	NP136	NP17-31	P	FL	TRBV4-1		TRBJ2-7	CASSQPGRSYEQYF	TRAV17	TRAJ45	CATRGGADGLTF									1											4.5										4546.5					PNAS	AGCCAGGGTTTTCCCAGTCACGACCCTGAATGCCCCAACAGCTCTCTCTTAAACCTTCACCTACACGCCCTGCAGCCAGAAGACTCAGCCCTGTATCTCTGCGCCAGCAGCCAGCCGGGAAGATCCTACGAGCAGTACTTCGGGCCGGGCACCAGGCTCACGGTCACAGAGGACCTGAAAAACGTGTTCCCACCCGAGGTCGCTGTGTTTGAGCCATCAGAAGCA	AGCCAGGGTTTTCCCAGTCACGACTTAAGAGTCACGCTTGACACTTCCAAGAAAAGCAGTTCCTTGTTGATCACGGCTTCCCGGGCAGCAGACACTGCTTCTTACTTCTGTGCTACAAGAGGAGGTGCTGACGGACTCACCTTTGGCAAAGGGACTCATCTAATCATCCAGCCCTATATCCAGAACCCTGACCCTGCCGTGTACCAGCTGAGAGACTCTAAAT
022 NP136	22	NP136	NP17-31	P	FL	TRBV4-2		TRBJ2-3	CASSERGEAADTQYF	TRAV2	TRAJ36	CAVAGTGANNLFF																				5										1971.5					PNAS	AGCCAGGGTTTTCCCAGTCACGACCCTGAATGCCCCAACAGCTCTCACTTATTCCTTCACCTACACACCCTGCAGCCAGAAGACTCGGCCCTGTATCTCTGTGCCAGCAGCGAGCGTGGAGAGGCGGCAGATACGCAGTATTTTGGCCCAGGCACCCGGCTGACAGTGCTCGAGGACCTGAAAAACGTGTTCCCACCCGAGGTCGCTGTGTTTGAGCCATCAGAAGCA	AGCCAGGGTTTTCCCAGTCACGACACGATACAACATGACCTATGAACGGTTCTCTTCATCGCTGCTCATCCTCCAGGTGCGGGAGGCAGATGCTGCTGTTTACTACTGTGCTGTGGCCGGGACTGGGGCAAACAACCTCTTCTTTGGGACTGGAACGAGACTCACCGTTATTCCCTATATCCAGAACCCTGACCCTGCCGTGTACCAGCTGAGAGACTCTAAAT
022 NP136	22	NP136	NP17-31	P	FL	TRBV4-2		TRBJ2-3	CASSERGEAADTQYF	TRAV2	TRAJ36	CAVAGTGANNLFF									1											13664										4482					PNAS	AGCCAGGGTTTTCCCAGTCACGACCCTGAATGCCCCAACAGCTCTCACTTATTCCTTCACCTACACACCCTGCAGCCAGAAGACTCGGCCCTGTATCTCTGTGCCAGCAGCGAGCGTGGAGAGGCGGCAGATACGCAGTATTTTGGCCCAGGCACCCGGCTGACAGTGCTCGAGGACCTGAAAAACGTGTTCCCACCCGAGGTCGCTGTGTTTGAGCCATCAGAAGCA	AGCCAGGGTTTTCCCAGTCACGACACGATACAACATGACCTATGAACGGTTCTCTTCATCGCTGCTCATCCTCCAGGTGCGGGAGGCAGATGCTGCTGTTTACTACTGTGCTGTGGCCGGGACTGGGGCAAACAACCTCTTCTTTGGGACTGGAACGAGACTCACCGTTATTCCCTATATCCAGAACCCTGACCCTGCCGTGTACCAGCTGAGAGACTCTAAAT
022 NP136	22	NP136	NP17-31	P	FL	TRBV20-1		TRBJ2-7	CSAVPLGTSREQYF	TRAV38-2/DV8	TRAJ30	CAYRSAILGDDKIIF																				2										6336.5					PNAS	AGCCAGGGTTTTCCCAGTCACGACGGACAAGTTTCTCATCAACCATGCAAGCCTGACCTTGTCCACTCTGACAGTGACCAGTGCCCATCCTGAAGACAGCAGCTTCTACATCTGCAGTGCTGTCCCTCTTGGGACTAGCCGCGAGCAGTACTTCGGGCCGGGCACCAGGCTCACGGTCACAGAGGACCTGAAAAACGTGTTCCCACCCGAGGTCGCTGTGTTTGAGCCATCAGAAGCA	AGCCAGGGTTTTCCCAGTCACGACCTGTGAACTTCCAGAAAGCAGCCAAATCCTTCAGTCTCAAGATCTCAGACTCACAGCTGGGGGATGCCGCGATGTATTTCTGTGCTTATAGGAGCGCGATATTAGGAGATGACAAGATCATCTTTGGAAAAGGGACACGACTTCATATTCTCCCCAATATCCAGAACCCTGACCCTGCCGTGTACCAGCTGAGAGACTCTAAAT
022 NP136	22	NP136	NP17-31	P	FL	TRBV4-2		TRBJ2-3	CASSERGEAADTQYF	TRAV2	TRAJ36	CAVAGTGANNLFF									2.5											2.5										6574					PNAS	ATCCAGGGTTTTCCCAGTCACGACCCTGAATGCCCCAACAGCTCTCACTTATTCCTTCACCTACACACCCTGCAGCCAGAAGACTCGGCCCTGTATCTCTGTGCCAGCAGCGAGCGTGGAGAGGCGGCAGATACGCAGTATTTTGGCCCAGGCACCCGGCTGACAGTGCTCGAGGACCTGAAAAACGTGTTCCCACCCGAGGTCGCTGTGTTTGAGCCATCAGAAGCA	ATCCAGGGTTTTCCCAGTCACGACACGATACAACATGACCTATGAACGGTTCTCTTCATCGCTGCTCATCCTCCAGGTGCGGGAGGCAGATGCTGCTGTTTACTACTGTGCTGTGGCCGGGACTGGGGCAAACAACCTCTTCTTTGGGACTGGAACGAGACTCACCGTTATTCCCTATATCCAGAACCCTGACCCTGCCGTGTACCAGCTGAGAGACTCTAAAT
022 NP136	22	NP136	NP17-31	P	FL	TRBV20-1		TRBJ1-1	CSPLLQGVSTEAFF	TRAV38-2/DV8	TRAJ48	CAYRSPIFGNEKLTF									3																					7746					PNAS	ATCCAGGGTTTTCCCAGTCACGACGGACAAGTTTCTCATCAACCATGCAAGCCTGACCTTGTCCACTCTGACAGTGACCAGTGCCCATCCTGAAGACAGCAGCTTCTACATCTGCAGTCCACTTCTACAGGGCGTATCGACTGAAGCTTTCTTTGGACAAGGCACCAGACTCACAGTTGTAGAGGACCTGAACAAGGTGTTCCCACCCGAGGTCGCTGTGTTTGAGCCATCAGAAGCA	ATCCAGGGTTTTCCCAGTCACGACCTGTGAACTTCCAGAAAGCAGCCAAATCCTTCAGTCTCAAGATCTCAGACTCACAGCTGGGGGATGCCGCGATGTATTTCTGTGCTTATAGGAGCCCAATTTTTGGAAATGAGAAATTAACCTTTGGGACTGGAACAAGACTCACCATCATACCCAATATCCAGAACCCTGACCCTGCCGTGTACCAGCTGAGAGACTCTAAAT
022 NP136	22	NP136	NP17-31	P	FL	TRBV4-2		TRBJ2-3	CASSERGEAADTQYF	TRAV2	TRAJ36	CAVAGTGANNLFF									4.5											9898.5										9					PNAS	ATCCAGGGTTTTCCCAGTCACGACCCTGAATGCCCCAACAGCTCTCACTTATTCCTTCACCTACACACCCTGCAGCCAGAAGACTCGGCCCTGTATCTCTGTGCCAGCAGCGAGCGTGGAGAGGCGGCAGATACGCAGTATTTTGGCCCAGGCACCCGGCTGACAGTGCTCGAGGACCTGAAAAACGTGTTCCCACCCGAGGTCGCTGTGTTTGAGCCATCAGAAGCA	ATCCAGGGTTTTCCCAGTCACGACACGATACAACATGACCTATGAACGGTTCTCTTCATCGCTGCTCATCCTCCAGGTGCGGGAGGCAGATGCTGCTGTTTACTACTGTGCTGTGGCCGGGACTGGGGCAAACAACCTCTTCTTTGGGACTGGAACGAGACTCACCGTTATTCCCTATATCCAGAACCCTGACCCTGCCGTGTACCAGCTGAGAGACTCTAAAT
022 NP136	22	NP136	NP17-31	P	FL	TRBV4-2		TRBJ2-3	CASSERGEAADTQYF	TRAV2	TRAJ36	CAVAGTGANNLFF									2											3										6719					PNAS	ATCCAGGGTTTTCCCAGTCACGACCCTGAATGCCCCAACAGCTCTCACTTATTCCTTCACCTACACACCCTGCAGCCAGAAGACTCGGCCCTGTATCTCTGTGCCAGCAGCGAGCGTGGAGAGGCGGCAGATACGCAGTATTTTGGCCCAGGCACCCGGCTGACAGTGCTCGAGGACCTGAAAAACGTGTTCCCACCCGAGGTCGCTGTGTTTGAGCCATCAGAAGCA	ATCCAGGGTTTTCCCAGTCACGACACGATACAACATGACCTATGAACGGTTCTCTTCATCGCTGCTCATCCTCCAGGTGCGGGAGGCAGATGCTGCTGTTTACTACTGTGCTGTGGCCGGGACTGGGGCAAACAACCTCTTCTTTGGGACTGGAACGAGACTCACCGTTATTCCCTATATCCAGAACCCTGACCCTGCCGTGTACCAGCTGAGAGACTCTAAAT
022 NP136	22	NP136	NP17-31	P	FL	TRBV4-2		TRBJ2-3	CASSERGEAADTQYF	TRAV2	TRAJ36	CAVAGTGANNLFF									3.5											13530										1656.5					PNAS	ATCCAGGGTTTTCCCAGTCACGACCCTGAATGCCCCAACAGCTCTCACTTATTCCTTCACCTACACACCCTGCAGCCAGAAGACTCGGCCCTGTATCTCTGTGCCAGCAGCGAGCGTGGAGAGGCGGCAGATACGCAGTATTTTGGCCCAGGCACCCGGCTGACAGTGCTCGAGGACCTGAAAAACGTGTTCCCACCCGAGGTCGCTGTGTTTGAGCCATCAGAAGCA	ATCCAGGGTTTTCCCAGTCACGACACGATACAACATGACCTATGAACGGTTCTCTTCATCGCTGCTCATCCTCCAGGTGCGGGAGGCAGATGCTGCTGTTTACTACTGTGCTGTGGCCGGGACTGGGGCAAACAACCTCTTCTTTGGGACTGGAACGAGACTCACCGTTATTCCCTATATCCAGAACCCTGACCCTGCCGTGTACCAGCTGAGAGACTCTAAAT
022 NP136	22	NP136	NP17-31	P	FL	TRBV20-1		TRBJ1-1	CSPLLQGVSTEAFF	TRAV38-2/DV8	TRAJ48	CAYRSPIFGNEKLTF									4.5											3.5										9499					PNAS	ATCCAGGGTTTTCCCAGTCACGACGGACAAGTTTCTCATCAACCATGCAAGCCTGACCTTGTCCACTCTGACAGTGACCAGTGCCCATCCTGAAGACAGCAGCTTCTACATCTGCAGTCCACTTCTACAGGGCGTATCGACTGAAGCTTTCTTTGGACAAGGCACCAGACTCACAGTTGTAGAGGACCTGAACAAGGTGTTCCCACCCGAGGTCGCTGTGTTTGAGCCATCAGAAGCA	ATCCAGGGTTTTCCCAGTCACGACCTGTGAACTTCCAGAAAGCAGCCAAATCCTTCAGTCTCAAGATCTCAGACTCACAGCTGGGGGATGCCGCGATGTATTTCTGTGCTTATAGGAGCCCAATTTTTGGAAATGAGAAATTAACCTTTGGGACTGGAACAAGACTCACCATCATACCCAATATCCAGAACCCTGACCCTGCCGTGTACCAGCTGAGAGACTCTAAAT
022 NP136	22	NP136	NP17-31	P	FL	TRBV20-1		TRBJ1-1	CSPLLQGVSTEAFF	TRAV38-2/DV8	TRAJ48	CAYRSPIFGNEKLTF	TRAV35	TRAJ27	CAGQHNTNAGKSTF						23541											21282.5										2082.5					PNAS	ATCCAGGGTTTTCCCAGTCACGACGGACAAGTTTCTCATCAACCATGCAAGCCTGACCTTGTCCACTCTGACAGTGACCAGTGCCCATCCTGAAGACAGCAGCTTCTACATCTGCAGTCCACTTCTACAGGGCGTATCGACTGAAGCTTTCTTTGGACAAGGCACCAGACTCACAGTTGTAGAGGACCTGAACAAGGTGTTCCCACCCGAGGTCGCTGTGTTTGAGCCATCAGAAGCA	ATCCAGGGTTTTCCCAGTCACGACCTGTGAACTTCCAGAAAGCAGCCAAATCCTTCAGTCTCAAGATCTCAGACTCACAGCTGGGGGATGCCGCGATGTATTTCTGTGCTTATAGGAGCCCAATTTTTGGAAATGAGAAATTAACCTTTGGGACTGGAACAAGACTCACCATCATACCCAATATCCAGAACCCTGACCCTGCCGTGTACCAGCTGAGAGACTCTAAAT
022 NP136	22	NP136	NP17-31	P	FL	TRBV4-2		TRBJ2-3	CASSERGEAADTQYF	TRAV2	TRAJ36	CAVAGTGANNLFF									2											4										5352					PNAS	ATCCAGGGTTTTCCCAGTCACGACCCTGAATGCCCCAACAGCTCTCACTTATTCCTTCACCTACACACCCTGCAGCCAGAAGACTCGGCCCTGTATCTCTGTGCCAGCAGCGAGCGTGGAGAGGCGGCAGATACGCAGTATTTTGGCCCAGGCACCCGGCTGACAGTGCTCGAGGACCTGAAAAACGTGTTCCCACCCGAGGTCGCTGTGTTTGAGCCATCAGAAGCA	ATCCAGGGTTTTCCCAGTCACGACACGATACAACATGACCTATGAACGGTTCTCTTCATCGCTGCTCATCCTCCAGGTGCGGGAGGCAGATGCTGCTGTTTACTACTGTGCTGTGGCCGGGACTGGGGCAAACAACCTCTTCTTTGGGACTGGAACGAGACTCACCGTTATTCCCTATATCCAGAACCCTGACCCTGCCGTGTACCAGCTGAGAGACTCTAAAT
022 NP136	22	NP136	NP17-31	P	FL	TRBV4-2		TRBJ2-3	CASSERGEAADTQYF	TRAV2	TRAJ36	CAVAGTGANNLFF									5											10652.5										5728					PNAS	ATCCAGGGTTTTCCCAGTCACGACCCTGAATGCCCCAACAGCTCTCACTTATTCCTTCACCTACACACCCTGCAGCCAGAAGACTCGGCCCTGTATCTCTGTGCCAGCAGCGAGCGTGGAGAGGCGGCAGATACGCAGTATTTTGGCCCAGGCACCCGGCTGACAGTGCTCGAGGACCTGAAAAACGTGTTCCCACCCGAGGTCGCTGTGTTTGAGCCATCAGAAGCA	ATCCAGGGTTTTCCCAGTCACGACACGATACAACATGACCTATGAACGGTTCTCTTCATCGCTGCTCATCCTCCAGGTGCGGGAGGCAGATGCTGCTGTTTACTACTGTGCTGTGGCCGGGACTGGGGCAAACAACCTCTTCTTTGGGACTGGAACGAGACTCACCGTTATTCCCTATATCCAGAACCCTGACCCTGCCGTGTACCAGCTGAGAGACTCTAAAT
022 NP136	22	NP136	NP17-31	P	FL	TRBV4-2		TRBJ2-3	CASSERGEAADTQYF	TRAV2	TRAJ36	CAVAGTGANNLFF									20972											6										11045					PNAS	ATCCAGGGTTTTCCCAGTCACGACCCTGAATGCCCCAACAGCTCTCACTTATTCCTTCACCTACACACCCTGCAGCCAGAAGACTCGGCCCTGTATCTCTGTGCCAGCAGCGAGCGTGGAGAGGCGGCAGATACGCAGTATTTTGGCCCAGGCACCCGGCTGACAGTGCTCGAGGACCTGAAAAACGTGTTCCCACCCGAGGTCGCTGTGTTTGAGCCATCAGAAGCA	ATCCAGGGTTTTCCCAGTCACGACACGATACAACATGACCTATGAACGGTTCTCTTCATCGCTGCTCATCCTCCAGGTGCGGGAGGCAGATGCTGCTGTTTACTACTGTGCTGTGGCCGGGACTGGGGCAAACAACCTCTTCTTTGGGACTGGAACGAGACTCACCGTTATTCCCTATATCCAGAACCCTGACCCTGCCGTGTACCAGCTGAGAGACTCTAAAT
022 NP136	22	NP136	NP17-31	P	FL	TRBV4-2		TRBJ2-3	CASSERGEAADTQYF	TRAV2	TRAJ36	CAVAGTGANNLFF									10											4										8383					PNAS	ATCCAGGGTTTTCCCAGTCACGACCCTGAATGCCCCAACAGCTCTCACTTATTCCTTCACCTACACACCCTGCAGCCAGAAGACTCGGCCCTGTATCTCTGTGCCAGCAGCGAGCGTGGAGAGGCGGCAGATACGCAGTATTTTGGCCCAGGCACCCGGCTGACAGTGCTCGAGGACCTGAAAAACGTGTTCCCACCCGAGGTCGCTGTGTTTGAGCCATCAGAAGCA	ATCCAGGGTTTTCCCAGTCACGACACGATACAACATGACCTATGAACGGTTCTCTTCATCGCTGCTCATCCTCCAGGTGCGGGAGGCAGATGCTGCTGTTTACTACTGTGCTGTGGCCGGGACTGGGGCAAACAACCTCTTCTTTGGGACTGGAACGAGACTCACCGTTATTCCCTATATCCAGAACCCTGACCCTGCCGTGTACCAGCTGAGAGACTCTAAAT
022 NP136	22	NP136	NP17-31	P	FL	TRBV4-2		TRBJ2-3	CASSERGEAADTQYF	TRAV2	TRAJ36	CAVAGTGANNLFF									25.5											3										9427					PNAS	ATCCAGGGTTTTCCCAGTCACGACCCTGAATGCCCCAACAGCTCTCACTTATTCCTTCACCTACACACCCTGCAGCCAGAAGACTCGGCCCTGTATCTCTGTGCCAGCAGCGAGCGTGGAGAGGCGGCAGATACGCAGTATTTTGGCCCAGGCACCCGGCTGACAGTGCTCGAGGACCTGAAAAACGTGTTCCCACCCGAGGTCGCTGTGTTTGAGCCATCAGAAGCA	ATCCAGGGTTTTCCCAGTCACGACACGATACAACATGACCTATGAACGGTTCTCTTCATCGCTGCTCATCCTCCAGGTGCGGGAGGCAGATGCTGCTGTTTACTACTGTGCTGTGGCCGGGACTGGGGCAAACAACCTCTTCTTTGGGACTGGAACGAGACTCACCGTTATTCCCTATATCCAGAACCCTGACCCTGCCGTGTACCAGCTGAGAGACTCTAAAT
022 NP136	22	NP136	NP17-31	P	FL	TRBV4-2		TRBJ2-3	CASSERGEAADTQYF	TRAV2	TRAJ36	CAVAGTGANNLFF									2											1										1					PNAS	GGCCAGGGTTTTCCCAGTCACGACCCTGAATGCCCCAACAGCTCTCACTTATTCCTTCACCTACACACCCTGCAGCCAGAAGACTCGGCCCTGTATCTCTGTGCCAGCAGCGAGCGTGGAGAGGCGGCAGATACGCAGTATTTTGGCCCAGGCACCCGGCTGACAGTGCTCGAGGACCTGAAAAACGTGTTCCCACCCGAGGTCGCTGTGTTTGAGCCATCAGAAGCA	GGCCAGGGTTTTCCCAGTCACGACACGATACAACATGACCTATGAACGGTTCTCTTCATCGCTGCTCATCCTCCAGGTGCGGGAGGCAGATGCTGCTGTTTACTACTGTGCTGTGGCCGGGACTGGGGCAAACAACCTCTTCTTTGGGACTGGAACGAGACTCACCGTTATTCCCTATATCCAGAACCCTGACCCTGCCGTGTACCAGCTGAGAGACTCTAAAT
022 NP136	22	NP136	NP17-31	P	FL	TRBV20-1		TRBJ1-1	CSPLLQGVSTEAFF	TRAV38-2/DV8	TRAJ48	CAYRSPIFGNEKLTF	TRAV35	TRAJ27	CAGQHNTNAGKSTF						2											1										2593.5					PNAS	GGCCAGGGTTTTCCCAGTCACGACGGACAAGTTTCTCATCAACCATGCAAGCCTGACCTTGTCCACTCTGACAGTGACCAGTGCCCATCCTGAAGACAGCAGCTTCTACATCTGCAGTCCACTTCTACAGGGCGTATCGACTGAAGCTTTCTTTGGACAAGGCACCAGACTCACAGTTGTAGAGGACCTGAACAAGGTGTTCCCACCCGAGGTCGCTGTGTTTGAGCCATCAGAAGCA	GGCCAGGGTTTTCCCAGTCACGACCTGTGAACTTCCAGAAAGCAGCCAAATCCTTCAGTCTCAAGATCTCAGACTCACAGCTGGGGGATGCCGCGATGTATTTCTGTGCTTATAGGAGCCCAATTTTTGGAAATGAGAAATTAACCTTTGGGACTGGAACAAGACTCACCATCATACCCAATATCCAGAACCCTGACCCTGCCGTGTACCAGCTGAGAGACTCTAAAT
022 NP136	22	NP136	NP17-31	P	FL	TRBV4-2		TRBJ2-3	CASSERGEAADTQYF	TRAV2	TRAJ36	CAVAGTGANNLFF									4.5																					3073					PNAS	GGCCAGGGTTTTCCCAGTCACGACCCTGAATGCCCCAACAGCTCTCACTTATTCCTTCACCTACACACCCTGCAGCCAGAAGACTCGGCCCTGTATCTCTGTGCCAGCAGCGAGCGTGGAGAGGCGGCAGATACGCAGTATTTTGGCCCAGGCACCCGGCTGACAGTGCTCGAGGACCTGAAAAACGTGTTCCCACCCGAGGTCGCTGTGTTTGAGCCATCAGAAGCA	GGCCAGGGTTTTCCCAGTCACGACACGATACAACATGACCTATGAACGGTTCTCTTCATCGCTGCTCATCCTCCAGGTGCGGGAGGCAGATGCTGCTGTTTACTACTGTGCTGTGGCCGGGACTGGGGCAAACAACCTCTTCTTTGGGACTGGAACGAGACTCACCGTTATTCCCTATATCCAGAACCCTGACCCTGCCGTGTACCAGCTGAGAGACTCTAAAT
022 NP136	22	NP136	NP17-31	P	FL	TRBV4-2		TRBJ2-3	CASSERGEAADTQYF	TRAV2	TRAJ36	CAVAGTGANNLFF																				5368										4849.5					PNAS	GGCCAGGGTTTTCCCAGTCACGACCCTGAATGCCCCAACAGCTCTCACTTATTCCTTCACCTACACACCCTGCAGCCAGAAGACTCGGCCCTGTATCTCTGTGCCAGCAGCGAGCGTGGAGAGGCGGCAGATACGCAGTATTTTGGCCCAGGCACCCGGCTGACAGTGCTCGAGGACCTGAAAAACGTGTTCCCACCCGAGGTCGCTGTGTTTGAGCCATCAGAAGCA	GGCCAGGGTTTTCCCAGTCACGACACGATACAACATGACCTATGAACGGTTCTCTTCATCGCTGCTCATCCTCCAGGTGCGGGAGGCAGATGCTGCTGTTTACTACTGTGCTGTGGCCGGGACTGGGGCAAACAACCTCTTCTTTGGGACTGGAACGAGACTCACCGTTATTCCCTATATCCAGAACCCTGACCCTGCCGTGTACCAGCTGAGAGACTCTAAAT
022 NP136	22	NP136	NP17-31	P	FL	TRBV4-2		TRBJ2-3	CASSERGEAADTQYF	TRAV2	TRAJ36	CAVAGTGANNLFF									2.5											6481										137.5					PNAS	GGCCAGGGTTTTCCCAGTCACGACCCTGAATGCCCCAACAGCTCTCACTTATTCCTTCACCTACACACCCTGCAGCCAGAAGACTCGGCCCTGTATCTCTGTGCCAGCAGCGAGCGTGGAGAGGCGGCAGATACGCAGTATTTTGGCCCAGGCACCCGGCTGACAGTGCTCGAGGACCTGAAAAACGTGTTCCCACCCGAGGTCGCTGTGTTTGAGCCATCAGAAGCA	GGCCAGGGTTTTCCCAGTCACGACACGATACAACATGACCTATGAACGGTTCTCTTCATCGCTGCTCATCCTCCAGGTGCGGGAGGCAGATGCTGCTGTTTACTACTGTGCTGTGGCCGGGACTGGGGCAAACAACCTCTTCTTTGGGACTGGAACGAGACTCACCGTTATTCCCTATATCCAGAACCCTGACCCTGCCGTGTACCAGCTGAGAGACTCTAAAT
022 NP136	22	NP136	NP17-31	P	FL	TRBV4-2		TRBJ2-3	CASSERGEAADTQYF	TRAV2	TRAJ36	CAVAGTGANNLFF									2											2.5										5291.5					PNAS	GGCCAGGGTTTTCCCAGTCACGACCCTGAATGCCCCAACAGCTCTCACTTATTCCTTCACCTACACACCCTGCAGCCAGAAGACTCGGCCCTGTATCTCTGTGCCAGCAGCGAGCGTGGAGAGGCGGCAGATACGCAGTATTTTGGCCCAGGCACCCGGCTGACAGTGCTCGAGGACCTGAAAAACGTGTTCCCACCCGAGGTCGCTGTGTTTGAGCCATCAGAAGCA	GGCCAGGGTTTTCCCAGTCACGACACGATACAACATGACCTATGAACGGTTCTCTTCATCGCTGCTCATCCTCCAGGTGCGGGAGGCAGATGCTGCTGTTTACTACTGTGCTGTGGCCGGGACTGGGGCAAACAACCTCTTCTTTGGGACTGGAACGAGACTCACCGTTATTCCCTATATCCAGAACCCTGACCCTGCCGTGTACCAGCTGAGAGACTCTAAAT
022 NP136	22	NP136	NP17-31	P	FL	TRBV20-1		TRBJ1-1	CSPLLQGVSTEAFF	TRAV38-2/DV8	TRAJ48	CAYRSPIFGNEKLTF	TRAV35	TRAJ27	CAGQHNTNAGKSTF						16871.5											1										2842.5					PNAS	GGCCAGGGTTTTCCCAGTCACGACGGACAAGTTTCTCATCAACCATGCAAGCCTGACCTTGTCCACTCTGACAGTGACCAGTGCCCATCCTGAAGACAGCAGCTTCTACATCTGCAGTCCACTTCTACAGGGCGTATCGACTGAAGCTTTCTTTGGACAAGGCACCAGACTCACAGTTGTAGAGGACCTGAACAAGGTGTTCCCACCCGAGGTCGCTGTGTTTGAGCCATCAGAAGCA	GGCCAGGGTTTTCCCAGTCACGACCTGTGAACTTCCAGAAAGCAGCCAAATCCTTCAGTCTCAAGATCTCAGACTCACAGCTGGGGGATGCCGCGATGTATTTCTGTGCTTATAGGAGCCCAATTTTTGGAAATGAGAAATTAACCTTTGGGACTGGAACAAGACTCACCATCATACCCAATATCCAGAACCCTGACCCTGCCGTGTACCAGCTGAGAGACTCTAAAT
022 NP136	22	NP136	NP17-31	P	FL	TRBV4-2		TRBJ2-3	CASSERGEAADTQYF	TRAV2	TRAJ36	CAVAGTGANNLFF									4.5											1.5										5923					PNAS	GGCCAGGGTTTTCCCAGTCACGACCCTGAATGCCCCAACAGCTCTCACTTATTCCTTCACCTACACACCCTGCAGCCAGAAGACTCGGCCCTGTATCTCTGTGCCAGCAGCGAGCGTGGAGAGGCGGCAGATACGCAGTATTTTGGCCCAGGCACCCGGCTGACAGTGCTCGAGGACCTGAAAAACGTGTTCCCACCCGAGGTCGCTGTGTTTGAGCCATCAGAAGCA	GGCCAGGGTTTTCCCAGTCACGACACGATACAACATGACCTATGAACGGTTCTCTTCATCGCTGCTCATCCTCCAGGTGCGGGAGGCAGATGCTGCTGTTTACTACTGTGCTGTGGCCGGGACTGGGGCAAACAACCTCTTCTTTGGGACTGGAACGAGACTCACCGTTATTCCCTATATCCAGAACCCTGACCCTGCCGTGTACCAGCTGAGAGACTCTAAAT
022 NP136	22	NP136	NP17-31	P	FL	TRBV20-1		TRBJ1-1	CSPLLQGVSTEAFF	TRAV38-2/DV8	TRAJ48	CAYRSPIFGNEKLTF	TRAV35	TRAJ27	CAGQHNTNAGKSTF						2.5											4										6011.5					PNAS	GGCCAGGGTTTTCCCAGTCACGACGGACAAGTTTCTCATCAACCATGCAAGCCTGACCTTGTCCACTCTGACAGTGACCAGTGCCCATCCTGAAGACAGCAGCTTCTACATCTGCAGTCCACTTCTACAGGGCGTATCGACTGAAGCTTTCTTTGGACAAGGCACCAGACTCACAGTTGTAGAGGACCTGAACAAGGTGTTCCCACCCGAGGTCGCTGTGTTTGAGCCATCAGAAGCA	GGCCAGGGTTTTCCCAGTCACGACCTGTGAACTTCCAGAAAGCAGCCAAATCCTTCAGTCTCAAGATCTCAGACTCACAGCTGGGGGATGCCGCGATGTATTTCTGTGCTTATAGGAGCCCAATTTTTGGAAATGAGAAATTAACCTTTGGGACTGGAACAAGACTCACCATCATACCCAATATCCAGAACCCTGACCCTGCCGTGTACCAGCTGAGAGACTCTAAAT
022 NP136	22	NP136	NP17-31	P	FL	TRBV4-2		TRBJ2-3	CASSERGEAADTQYF	TRAV2	TRAJ36	CAVAGTGANNLFF									2																					1955					PNAS	GGCCAGGGTTTTCCCAGTCACGACCCTGAATGCCCCAACAGCTCTCACTTATTCCTTCACCTACACACCCTGCAGCCAGAAGACTCGGCCCTGTATCTCTGTGCCAGCAGCGAGCGTGGAGAGGCGGCAGATACGCAGTATTTTGGCCCAGGCACCCGGCTGACAGTGCTCGAGGACCTGAAAAACGTGTTCCCACCCGAGGTCGCTGTGTTTGAGCCATCAGAAGCA	GGCCAGGGTTTTCCCAGTCACGACACGATACAACATGACCTATGAACGGTTCTCTTCATCGCTGCTCATCCTCCAGGTGCGGGAGGCAGATGCTGCTGTTTACTACTGTGCTGTGGCCGGGACTGGGGCAAACAACCTCTTCTTTGGGACTGGAACGAGACTCACCGTTATTCCCTATATCCAGAACCCTGACCCTGCCGTGTACCAGCTGAGAGACTCTAAAT
022 NP136	22	NP136	NP17-31	P	FL	TRBV28		TRBJ1-2	CASSLWGQDYGYTF	TRAV12-1	TRAJ6	CVVRGGSGGSYIPTF	TRAV16	TRAJ36							1																					1829					PNAS	AGCCAGGGTTTTCCCAGTCACGACGGGGTACAGTGTCTCTAGAGAGAAGAAGGAGCGCTTCTCCCTGATTCTGGAGTCCGCCAGCACCAACCAGACATCTATGTACCTCTGTGCCAGCAGTTTATGGGGACAGGACTATGGCTACACCTTCGGTTCGGGGACCAGGTTAACCGTTGTAGAGGACCTGAACAAGGTGTTCCCACCCGAGGTCGCTGTGTTTGAGCCATCAGAAGCA	AGCCAGGGTTTTCCCAGTCACGACGAAGATGGAAGGTTTACAGCACAGCTCAATAGAGCCAGCCAGTATATTTCCCTGCTCATCAGAGACTCCAAGCTCAGTGATTCAGCCACCTACCTCTGTGTGGTGAGGGGGGGATCAGGAGGAAGCTACATACCTACATTTGGAAGAGGAACCAGCCTTATTGTTCATCCGTATATCCAGAACCCTGACCCTGCCGTGTACCAGCTGAGAGACTCTAAAT
022 NP136	22	NP136	NP17-31	P	FL	TRBV20-1		TRBJ2-7	CSAVPLGTSREQYF	TRAV38-2/DV8	TRAJ30	CAYRSAILGDDKIIF									1																										PNAS	AGCCAGGGTTTTCCCAGTCACGACGGACAAGTTTCTCATCAACCATGCAAGCCTGACCTTGTCCACTCTGACAGTGACCAGTGCCCATCCTGAAGACAGCAGCTTCTACATCTGCAGTGCTGTCCCTCTTGGGACTAGCCGCGAGCAGTACTTCGGGCCGGGCACCAGGCTCACGGTCACAGAGGACCTGAAAAACGTGTTCCCACCCGAGGTCGCTGTGTTTGAGCCATCAGAAGCA	AGCCAGGGTTTTCCCAGTCACGACCTGTGAACTTCCAGAAAGCAGCCAAATCCTTCAGTCTCAAGATCTCAGACTCACAGCTGGGGGATGCCGCGATGTATTTCTGTGCTTATAGGAGCGCGATATTAGGAGATGACAAGATCATCTTTGGAAAAGGGACACGACTTCATATTCTCCCCAATATCCAGAACCCTGACCCTGCCGTGTACCAGCTGAGAGACTCTAAAT
022 NP136	22	NP136	NP17-31	P	FL	TRBV4-2		TRBJ2-3	CASSERGEAADTQYF	TRAV2	TRAJ36	CAVAGTGANNLFF									1																					496					PNAS	AGCCAGGGTTTTCCCAGTCACGACCCTGAATGCCCCAACAGCTCTCACTTATTCCTTCACCTACACACCCTGCAGCCAGAAGACTCGGCCCTGTATCTCTGTGCCAGCAGCGAGCGTGGAGAGGCGGCAGATACGCAGTATTTTGGCCCAGGCACCCGGCTGACAGTGCTCGAGGACCTGAAAAACGTGTTCCCACCCGAGGTCGCTGTGTTTGAGCCATCAGAAGCA	AGCCAGGGTTTTCCCAGTCACGACACGATACAACATGACCTATGAACGGTTCTCTTCATCGCTGCTCATCCTCCAGGTGCGGGAGGCAGATGCTGCTGTTTACTACTGTGCTGTGGCCGGGACTGGGGCAAACAACCTCTTCTTTGGGACTGGAACGAGACTCACCGTTATTCCCTATATCCAGAACCCTGACCCTGCCGTGTACCAGCTGAGAGACTCTAAAT
022 NP136	22	NP136	NP17-31	P	FL	TRBV4-2		TRBJ2-3	CASSERGEAADTQYF	TRAV2	TRAJ36	CAVAGTGANNLFF																																			PNAS	AGCCAGGGTTTTCCCAGTCACGACCCTGAATGCCCCAACAGCTCTCACTTATTCCTTCACCTACACACCCTGCAGCCAGAAGACTCGGCCCTGTATCTCTGTGCCAGCAGCGAGCGTGGAGAGGCGGCAGATACGCAGTATTTTGGCCCAGGCACCCGGCTGACAGTGCTCGAGGACCTGAAAAACGTGTTCCCACCCGAGGTCGCTGTGTTTGAGCCATCAGAAGCA	AGCCAGGGTTTTCCCAGTCACGACACGATACAACATGACCTATGAACGGTTCTCTTCATCGCTGCTCATCCTCCAGGTGCGGGAGGCAGATGCTGCTGTTTACTACTGTGCTGTGGCCGGGACTGGGGCAAACAACCTCTTCTTTGGGACTGGAACGAGACTCACCGTTATTCCCTATATCCAGAACCCTGACCCTGCCGTGTACCAGCTGAGAGACTCTAAAT
022 NP136	22	NP136	NP17-31	P	FL	TRBV20-1		TRBJ1-1	CSPLLQGVSTEAFF	TRAV38-2/DV8	TRAJ48	CAYRSPIFGNEKLTF	TRAV35	TRAJ27	CAGQHNTNAGKSTF																	1										2462.5					PNAS	AGCCAGGGTTTTCCCAGTCACGACGGACAAGTTTCTCATCAACCATGCAAGCCTGACCTTGTCCACTCTGACAGTGACCAGTGCCCATCCTGAAGACAGCAGCTTCTACATCTGCAGTCCACTTCTACAGGGCGTATCGACTGAAGCTTTCTTTGGACAAGGCACCAGACTCACAGTTGTAGAGGACCTGAACAAGGTGTTCCCACCCGAGGTCGCTGTGTTTGAGCCATCAGAAGCA	AGCCAGGGTTTTCCCAGTCACGACCTGTGAACTTCCAGAAAGCAGCCAAATCCTTCAGTCTCAAGATCTCAGACTCACAGCTGGGGGATGCCGCGATGTATTTCTGTGCTTATAGGAGCCCAATTTTTGGAAATGAGAAATTAACCTTTGGGACTGGAACAAGACTCACCATCATACCCAATATCCAGAACCCTGACCCTGCCGTGTACCAGCTGAGAGACTCTAAAT
022 NP136	22	NP136	NP17-31	P	FL	TRBV4-2		TRBJ2-3	CASSERGEAADTQYF	TRAV2	TRAJ36	CAVAGTGANNLFF																				1										3288					PNAS	AGCCAGGGTTTTCCCAGTCACGACCCTGAATGCCCCAACAGCTCTCACTTATTCCTTCACCTACACACCCTGCAGCCAGAAGACTCGGCCCTGTATCTCTGTGCCAGCAGCGAGCGTGGAGAGGCGGCAGATACGCAGTATTTTGGCCCAGGCACCCGGCTGACAGTGCTCGAGGACCTGAAAAACGTGTTCCCACCCGAGGTCGCTGTGTTTGAGCCATCAGAAGCA	AGCCAGGGTTTTCCCAGTCACGACACGATACAACATGACCTATGAACGGTTCTCTTCATCGCTGCTCATCCTCCAGGTGCGGGAGGCAGATGCTGCTGTTTACTACTGTGCTGTGGCCGGGACTGGGGCAAACAACCTCTTCTTTGGGACTGGAACGAGACTCACCGTTATTCCCTATATCCAGAACCCTGACCCTGCCGTGTACCAGCTGAGAGACTCTAAAT
022 NP136	22	NP136	NP17-31	P	FL	TRBV20-1		TRBJ1-1	CSPLLQGVSTEAFF	TRAV38-2/DV8	TRAJ48	CAYRSPIFGNEKLTF	TRAV35	TRAJ27	CAGQHNTNAGKSTF						6584.5																					1667					PNAS	AGCCAGGGTTTTCCCAGTCACGACGGACAAGTTTCTCATCAACCATGCAAGCCTGACCTTGTCCACTCTGACAGTGACCAGTGCCCATCCTGAAGACAGCAGCTTCTACATCTGCAGTCCACTTCTACAGGGCGTATCGACTGAAGCTTTCTTTGGACAAGGCACCAGACTCACAGTTGTAGAGGACCTGAACAAGGTGTTCCCACCCGAGGTCGCTGTGTTTGAGCCATCAGAAGCA	AGCCAGGGTTTTCCCAGTCACGACCTGTGAACTTCCAGAAAGCAGCCAAATCCTTCAGTCTCAAGATCTCAGACTCACAGCTGGGGGATGCCGCGATGTATTTCTGTGCTTATAGGAGCCCAATTTTTGGAAATGAGAAATTAACCTTTGGGACTGGAACAAGACTCACCATCATACCCAATATCCAGAACCCTGACCCTGCCGTGTACCAGCTGAGAGACTCTAAAT
022 NP136	22	NP136	NP17-31	P	FL	TRBV4-2		TRBJ2-3	CASSERGEAADTQYF	TRAV2	TRAJ36	CAVAGTGANNLFF									1																					1294					PNAS	AGCCAGGGTTTTCCCAGTCACGACCCTGAATGCCCCAACAGCTCTCACTTATTCCTTCACCTACACACCCTGCAGCCAGAAGACTCGGCCCTGTATCTCTGTGCCAGCAGCGAGCGTGGAGAGGCGGCAGATACGCAGTATTTTGGCCCAGGCACCCGGCTGACAGTGCTCGAGGACCTGAAAAACGTGTTCCCACCCGAGGTCGCTGTGTTTGAGCCATCAGAAGCA	AGCCAGGGTTTTCCCAGTCACGACACGATACAACATGACCTATGAACGGTTCTCTTCATCGCTGCTCATCCTCCAGGTGCGGGAGGCAGATGCTGCTGTTTACTACTGTGCTGTGGCCGGGACTGGGGCAAACAACCTCTTCTTTGGGACTGGAACGAGACTCACCGTTATTCCCTATATCCAGAACCCTGACCCTGCCGTGTACCAGCTGAGAGACTCTAAAT
022 NP136	22	NP136	NP17-31	P	FL	TRBV4-2		TRBJ2-3	CASSERGEAADTQYF	TRAV2	TRAJ36	CAVAGTGANNLFF									1											1										2458					PNAS	AGCCAGGGTTTTCCCAGTCACGACCCTGAATGCCCCAACAGCTCTCACTTATTCCTTCACCTACACACCCTGCAGCCAGAAGACTCGGCCCTGTATCTCTGTGCCAGCAGCGAGCGTGGAGAGGCGGCAGATACGCAGTATTTTGGCCCAGGCACCCGGCTGACAGTGCTCGAGGACCTGAAAAACGTGTTCCCACCCGAGGTCGCTGTGTTTGAGCCATCAGAAGCA	AGCCAGGGTTTTCCCAGTCACGACACGATACAACATGACCTATGAACGGTTCTCTTCATCGCTGCTCATCCTCCAGGTGCGGGAGGCAGATGCTGCTGTTTACTACTGTGCTGTGGCCGGGACTGGGGCAAACAACCTCTTCTTTGGGACTGGAACGAGACTCACCGTTATTCCCTATATCCAGAACCCTGACCCTGCCGTGTACCAGCTGAGAGACTCTAAAT
022 NP136	22	NP136	NP17-31	P	FL	TRBV4-2		TRBJ2-3	CASSERGEAADTQYF	TRAV2	TRAJ36	CAVAGTGANNLFF									2																					203					PNAS	AGCCAGGGTTTTCCCAGTCACGACCCTGAATGCCCCAACAGCTCTCACTTATTCCTTCACCTACACACCCTGCAGCCAGAAGACTCGGCCCTGTATCTCTGTGCCAGCAGCGAGCGTGGAGAGGCGGCAGATACGCAGTATTTTGGCCCAGGCACCCGGCTGACAGTGCTCGAGGACCTGAAAAACGTGTTCCCACCCGAGGTCGCTGTGTTTGAGCCATCAGAAGCA	AGCCAGGGTTTTCCCAGTCACGACACGATACAACATGACCTATGAACGGTTCTCTTCATCGCTGCTCATCCTCCAGGTGCGGGAGGCAGATGCTGCTGTTTACTACTGTGCTGTGGCCGGGACTGGGGCAAACAACCTCTTCTTTGGGACTGGAACGAGACTCACCGTTATTCCCTATATCCAGAACCCTGACCCTGCCGTGTACCAGCTGAGAGACTCTAAAT
022 NP136	22	NP136	NP17-31	P	FL	TRBV4-2		TRBJ2-3	CASSERGEAADTQYF	TRAV2	TRAJ36	CAVAGTGANNLFF									2											1										107.5					PNAS	AGCCAGGGTTTTCCCAGTCACGACCCTGAATGCCCCAACAGCTCTCACTTATTCCTTCACCTACACACCCTGCAGCCAGAAGACTCGGCCCTGTATCTCTGTGCCAGCAGCGAGCGTGGAGAGGCGGCAGATACGCAGTATTTTGGCCCAGGCACCCGGCTGACAGTGCTCGAGGACCTGAAAAACGTGTTCCCACCCGAGGTCGCTGTGTTTGAGCCATCAGAAGCA	AGCCAGGGTTTTCCCAGTCACGACACGATACAACATGACCTATGAACGGTTCTCTTCATCGCTGCTCATCCTCCAGGTGCGGGAGGCAGATGCTGCTGTTTACTACTGTGCTGTGGCCGGGACTGGGGCAAACAACCTCTTCTTTGGGACTGGAACGAGACTCACCGTTATTCCCTATATCCAGAACCCTGACCCTGCCGTGTACCAGCTGAGAGACTCTAAAT
022 NP136	22	NP136	NP17-31	P	FL	TRBV4-2		TRBJ2-3	CASSERGEAADTQYF	TRAV2	TRAJ36	CAVAGTGANNLFF									1																					62					PNAS	AGCCAGGGTTTTCCCAGTCACGACCCTGAATGCCCCAACAGCTCTCACTTATTCCTTCACCTACACACCCTGCAGCCAGAAGACTCGGCCCTGTATCTCTGTGCCAGCAGCGAGCGTGGAGAGGCGGCAGATACGCAGTATTTTGGCCCAGGCACCCGGCTGACAGTGCTCGAGGACCTGAAAAACGTGTTCCCACCCGAGGTCGCTGTGTTTGAGCCATCAGAAGCA	AGCCAGGGTTTTCCCAGTCACGACACGATACAACATGACCTATGAACGGTTCTCTTCATCGCTGCTCATCCTCCAGGTGCGGGAGGCAGATGCTGCTGTTTACTACTGTGCTGTGGCCGGGACTGGGGCAAACAACCTCTTCTTTGGGACTGGAACGAGACTCACCGTTATTCCCTATATCCAGAACCCTGACCCTGCCGTGTACCAGCTGAGAGACTCTAAAT
022 NP136	22	NP136	NP17-31	P	FL	TRBV4-2		TRBJ2-3	CASSERGEAADTQYF	TRAV2	TRAJ36	CAVAGTGANNLFF									1											1															PNAS	TGCCAGGGTTTTCCCAGTCACGACCCTGAATGCCCCAACAGCTCTCACTTATTCCTTCACCTACACACCCTGCAGCCAGAAGACTCGGCCCTGTATCTCTGTGCCAGCAGCGAGCGTGGAGAGGCGGCAGATACGCAGTATTTTGGCCCAGGCACCCGGCTGACAGTGCTCGAGGACCTGAAAAACGTGTTCCCACCCGAGGTCGCTGTGTTTGAGCCATCAGAAGCA	TGCCAGGGTTTTCCCAGTCACGACACGATACAACATGACCTATGAACGGTTCTCTTCATCGCTGCTCATCCTCCAGGTGCGGGAGGCAGATGCTGCTGTTTACTACTGTGCTGTGGCCGGGACTGGGGCAAACAACCTCTTCTTTGGGACTGGAACGAGACTCACCGTTATTCCCTATATCCAGAACCCTGACCCTGCCGTGTACCAGCTGAGAGACTCTAAAT
022 NP136	22	NP136	NP17-31	P	FL	TRBV4-2		TRBJ2-3	CASSERGEAADTQYF	TRAV2	TRAJ36	CAVAGTGANNLFF																														1					PNAS	TGCCAGGGTTTTCCCAGTCACGACCCTGAATGCCCCAACAGCTCTCACTTATTCCTTCACCTACACACCCTGCAGCCAGAAGACTCGGCCCTGTATCTCTGTGCCAGCAGCGAGCGTGGAGAGGCGGCAGATACGCAGTATTTTGGCCCAGGCACCCGGCTGACAGTGCTCGAGGACCTGAAAAACGTGTTCCCACCCGAGGTCGCTGTGTTTGAGCCATCAGAAGCA	TGCCAGGGTTTTCCCAGTCACGACACGATACAACATGACCTATGAACGGTTCTCTTCATCGCTGCTCATCCTCCAGGTGCGGGAGGCAGATGCTGCTGTTTACTACTGTGCTGTGGCCGGGACTGGGGCAAACAACCTCTTCTTTGGGACTGGAACGAGACTCACCGTTATTCCCTATATCCAGAACCCTGACCCTGCCGTGTACCAGCTGAGAGACTCTAAAT
022 NP136	22	NP136	NP17-31	P	FL	TRBV4-2		TRBJ2-3	CASSERGEAADTQYF	TRAV2	TRAJ36	CAVAGTGANNLFF																														2.5					PNAS	TGCCAGGGTTTTCCCAGTCACGACCCTGAATGCCCCAACAGCTCTCACTTATTCCTTCACCTACACACCCTGCAGCCAGAAGACTCGGCCCTGTATCTCTGTGCCAGCAGCGAGCGTGGAGAGGCGGCAGATACGCAGTATTTTGGCCCAGGCACCCGGCTGACAGTGCTCGAGGACCTGAAAAACGTGTTCCCACCCGAGGTCGCTGTGTTTGAGCCATCAGAAGCA	TGCCAGGGTTTTCCCAGTCACGACACGATACAACATGACCTATGAACGGTTCTCTTCATCGCTGCTCATCCTCCAGGTGCGGGAGGCAGATGCTGCTGTTTACTACTGTGCTGTGGCCGGGACTGGGGCAAACAACCTCTTCTTTGGGACTGGAACGAGACTCACCGTTATTCCCTATATCCAGAACCCTGACCCTGCCGTGTACCAGCTGAGAGACTCTAAAT
022 NP136	22	NP136	NP17-31	P	FL	TRBV4-2		TRBJ2-3	CASSERGEAADTQYF	TRAV2	TRAJ36	CAVAGTGANNLFF																				1										751					PNAS	TGCCAGGGTTTTCCCAGTCACGACCCTGAATGCCCCAACAGCTCTCACTTATTCCTTCACCTACACACCCTGCAGCCAGAAGACTCGGCCCTGTATCTCTGTGCCAGCAGCGAGCGTGGAGAGGCGGCAGATACGCAGTATTTTGGCCCAGGCACCCGGCTGACAGTGCTCGAGGACCTGAAAAACGTGTTCCCACCCGAGGTCGCTGTGTTTGAGCCATCAGAAGCA	TGCCAGGGTTTTCCCAGTCACGACACGATACAACATGACCTATGAACGGTTCTCTTCATCGCTGCTCATCCTCCAGGTGCGGGAGGCAGATGCTGCTGTTTACTACTGTGCTGTGGCCGGGACTGGGGCAAACAACCTCTTCTTTGGGACTGGAACGAGACTCACCGTTATTCCCTATATCCAGAACCCTGACCCTGCCGTGTACCAGCTGAGAGACTCTAAAT
022 NP136	22	NP136	NP17-31	P	FL	TRBV4-2		TRBJ2-3	CASSERGEAADTQYF	TRAV2	TRAJ36	CAVAGTGANNLFF																														255					PNAS	TGCCAGGGTTTTCCCAGTCACGACCCTGAATGCCCCAACAGCTCTCACTTATTCCTTCACCTACACACCCTGCAGCCAGAAGACTCGGCCCTGTATCTCTGTGCCAGCAGCGAGCGTGGAGAGGCGGCAGATACGCAGTATTTTGGCCCAGGCACCCGGCTGACAGTGCTCGAGGACCTGAAAAACGTGTTCCCACCCGAGGTCGCTGTGTTTGAGCCATCAGAAGCA	TGCCAGGGTTTTCCCAGTCACGACACGATACAACATGACCTATGAACGGTTCTCTTCATCGCTGCTCATCCTCCAGGTGCGGGAGGCAGATGCTGCTGTTTACTACTGTGCTGTGGCCGGGACTGGGGCAAACAACCTCTTCTTTGGGACTGGAACGAGACTCACCGTTATTCCCTATATCCAGAACCCTGACCCTGCCGTGTACCAGCTGAGAGACTCTAAAT
022 NP136	22	NP136	NP17-31	P	FL	TRBV4-2		TRBJ2-3	CASSERGEAADTQYF	TRAV2	TRAJ36	CAVAGTGANNLFF																																			PNAS	TGCCAGGGTTTTCCCAGTCACGACCCTGAATGCCCCAACAGCTCTCACTTATTCCTTCACCTACACACCCTGCAGCCAGAAGACTCGGCCCTGTATCTCTGTGCCAGCAGCGAGCGTGGAGAGGCGGCAGATACGCAGTATTTTGGCCCAGGCACCCGGCTGACAGTGCTCGAGGACCTGAAAAACGTGTTCCCACCCGAGGTCGCTGTGTTTGAGCCATCAGAAGCA	TGCCAGGGTTTTCCCAGTCACGACACGATACAACATGACCTATGAACGGTTCTCTTCATCGCTGCTCATCCTCCAGGTGCGGGAGGCAGATGCTGCTGTTTACTACTGTGCTGTGGCCGGGACTGGGGCAAACAACCTCTTCTTTGGGACTGGAACGAGACTCACCGTTATTCCCTATATCCAGAACCCTGACCCTGCCGTGTACCAGCTGAGAGACTCTAAAT
022 NP136	22	NP136	NP17-31	P	FL	TRBV20-1		TRBJ1-1	CSPLLQGVSTEAFF	TRAV38-2/DV8	TRAJ48	CAYRSPIFGNEKLTF																														208					PNAS	TGCCAGGGTTTTCCCAGTCACGACGGACAAGTTTCTCATCAACCATGCAAGCCTGACCTTGTCCACTCTGACAGTGACCAGTGCCCATCCTGAAGACAGCAGCTTCTACATCTGCAGTCCACTTCTACAGGGCGTATCGACTGAAGCTTTCTTTGGACAAGGCACCAGACTCACAGTTGTAGAGGACCTGAACAAGGTGTTCCCACCCGAGGTCGCTGTGTTTGAGCCATCAGAAGCA	TGCCAGGGTTTTCCCAGTCACGACCTGTGAACTTCCAGAAAGCAGCCAAATCCTTCAGTCTCAAGATCTCAGACTCACAGCTGGGGGATGCCGCGATGTATTTCTGTGCTTATAGGAGCCCAATTTTTGGAAATGAGAAATTAACCTTTGGGACTGGAACAAGACTCACCATCATACCCAATATCCAGAACCCTGACCCTGCCGTGTACCAGCTGAGAGACTCTAAAT
022 NP136	22	NP136	NP17-31	P	FL	TRBV4-2		TRBJ2-3	CASSERGEAADTQYF	TRAV2	TRAJ36	CAVAGTGANNLFF																				643.5										15.5					PNAS	TGCCAGGGTTTTCCCAGTCACGACCCTGAATGCCCCAACAGCTCTCACTTATTCCTTCACCTACACACCCTGCAGCCAGAAGACTCGGCCCTGTATCTCTGTGCCAGCAGCGAGCGTGGAGAGGCGGCAGATACGCAGTATTTTGGCCCAGGCACCCGGCTGACAGTGCTCGAGGACCTGAAAAACGTGTTCCCACCCGAGGTCGCTGTGTTTGAGCCATCAGAAGCA	TGCCAGGGTTTTCCCAGTCACGACACGATACAACATGACCTATGAACGGTTCTCTTCATCGCTGCTCATCCTCCAGGTGCGGGAGGCAGATGCTGCTGTTTACTACTGTGCTGTGGCCGGGACTGGGGCAAACAACCTCTTCTTTGGGACTGGAACGAGACTCACCGTTATTCCCTATATCCAGAACCCTGACCCTGCCGTGTACCAGCTGAGAGACTCTAAAT
022 NP136	22	NP136	NP17-31	P	FL	TRBV4-2		TRBJ2-3	CASSERGEAADTQYF	TRAV2	TRAJ36	CAVAGTGANNLFF																														1					PNAS	TGCCAGGGTTTTCCCAGTCACGACCCTGAATGCCCCAACAGCTCTCACTTATTCCTTCACCTACACACCCTGCAGCCAGAAGACTCGGCCCTGTATCTCTGTGCCAGCAGCGAGCGTGGAGAGGCGGCAGATACGCAGTATTTTGGCCCAGGCACCCGGCTGACAGTGCTCGAGGACCTGAAAAACGTGTTCCCACCCGAGGTCGCTGTGTTTGAGCCATCAGAAGCA	TGCCAGGGTTTTCCCAGTCACGACACGATACAACATGACCTATGAACGGTTCTCTTCATCGCTGCTCATCCTCCAGGTGCGGGAGGCAGATGCTGCTGTTTACTACTGTGCTGTGGCCGGGACTGGGGCAAACAACCTCTTCTTTGGGACTGGAACGAGACTCACCGTTATTCCCTATATCCAGAACCCTGACCCTGCCGTGTACCAGCTGAGAGACTCTAAAT
022 NP136	22	NP136	NP17-31	P	FL	TRBV4-2		TRBJ2-3	CASSERGEAADTQYF	TRAV2	TRAJ36	CAVAGTGANNLFF																				1										1					PNAS	TGCCAGGGTTTTCCCAGTCACGACCCTGAATGCCCCAACAGCTCTCACTTATTCCTTCACCTACACACCCTGCAGCCAGAAGACTCGGCCCTGTATCTCTGTGCCAGCAGCGAGCGTGGAGAGGCGGCAGATACGCAGTATTTTGGCCCAGGCACCCGGCTGACAGTGCTCGAGGACCTGAAAAACGTGTTCCCACCCGAGGTCGCTGTGTTTGAGCCATCAGAAGCA	TGCCAGGGTTTTCCCAGTCACGACACGATACAACATGACCTATGAACGGTTCTCTTCATCGCTGCTCATCCTCCAGGTGCGGGAGGCAGATGCTGCTGTTTACTACTGTGCTGTGGCCGGGACTGGGGCAAACAACCTCTTCTTTGGGACTGGAACGAGACTCACCGTTATTCCCTATATCCAGAACCCTGACCCTGCCGTGTACCAGCTGAGAGACTCTAAAT
022 NP136	22	NP136	NP17-31	P	FL	TRBV4-2		TRBJ2-3	CASSERGEAADTQYF	TRAV2	TRAJ36	CAVAGTGANNLFF																														51.5					PNAS	TGCCAGGGTTTTCCCAGTCACGACCCTGAATGCCCCAACAGCTCTCACTTATTCCTTCACCTACACACCCTGCAGCCAGAAGACTCGGCCCTGTATCTCTGTGCCAGCAGCGAGCGTGGAGAGGCGGCAGATACGCAGTATTTTGGCCCAGGCACCCGGCTGACAGTGCTCGAGGACCTGAAAAACGTGTTCCCACCCGAGGTCGCTGTGTTTGAGCCATCAGAAGCA	TGCCAGGGTTTTCCCAGTCACGACACGATACAACATGACCTATGAACGGTTCTCTTCATCGCTGCTCATCCTCCAGGTGCGGGAGGCAGATGCTGCTGTTTACTACTGTGCTGTGGCCGGGACTGGGGCAAACAACCTCTTCTTTGGGACTGGAACGAGACTCACCGTTATTCCCTATATCCAGAACCCTGACCCTGCCGTGTACCAGCTGAGAGACTCTAAAT
022 NP136	22	NP136	NP17-31	P	FL	TRBV20-1		TRBJ2-7	CSAVPLGTSREQYF	TRAV38-2/DV8	TRAJ30	CAYRSAILGDDKIIF																				1										3					PNAS	TGCCAGGGTTTTCCCAGTCACGACGGACAAGTTTCTCATCAACCATGCAAGCCTGACCTTGTCCACTCTGACAGTGACCAGTGCCCATCCTGAAGACAGCAGCTTCTACATCTGCAGTGCTGTCCCTCTTGGGACTAGCCGCGAGCAGTACTTCGGGCCGGGCACCAGGCTCACGGTCACAGAGGACCTGAAAAACGTGTTCCCACCCGAGGTCGCTGTGTTTGAGCCATCAGAAGCA	TGCCAGGGTTTTCCCAGTCACGACCTGTGAACTTCCAGAAAGCAGCCAAATCCTTCAGTCTCAAGATCTCAGACTCACAGCTGGGGGATGCCGCGATGTATTTCTGTGCTTATAGGAGCGCGATATTAGGAGATGACAAGATCATCTTTGGAAAAGGGACACGACTTCATATTCTCCCCAATATCCAGAACCCTGACCCTGCCGTGTACCAGCTGAGAGACTCTAAAT
022 NP136	22	NP136	NP17-31	P	FL	TRBV4-2		TRBJ2-3	CASSERGEAADTQYF	TRAV2	TRAJ36	CAVAGTGANNLFF																				410.5										386.5					PNAS	CTCCAGGGTTTTCCCAGTCACGACCCTGAATGCCCCAACAGCTCTCACTTATTCCTTCACCTACACACCCTGCAGCCAGAAGACTCGGCCCTGTATCTCTGTGCCAGCAGCGAGCGTGGAGAGGCGGCAGATACGCAGTATTTTGGCCCAGGCACCCGGCTGACAGTGCTCGAGGACCTGAAAAACGTGTTCCCACCCGAGGTCGCTGTGTTTGAGCCATCAGAAGCA	CTCCAGGGTTTTCCCAGTCACGACACGATACAACATGACCTATGAACGGTTCTCTTCATCGCTGCTCATCCTCCAGGTGCGGGAGGCAGATGCTGCTGTTTACTACTGTGCTGTGGCCGGGACTGGGGCAAACAACCTCTTCTTTGGGACTGGAACGAGACTCACCGTTATTCCCTATATCCAGAACCCTGACCCTGCCGTGTACCAGCTGAGAGACTCTAAAT
022 NP136	22	NP136	NP17-31	P	FL	TRBV4-2		TRBJ2-3	CASSERGEAADTQYF	TRAV2	TRAJ36	CAVAGTGANNLFF																														1.5					PNAS	CTCCAGGGTTTTCCCAGTCACGACCCTGAATGCCCCAACAGCTCTCACTTATTCCTTCACCTACACACCCTGCAGCCAGAAGACTCGGCCCTGTATCTCTGTGCCAGCAGCGAGCGTGGAGAGGCGGCAGATACGCAGTATTTTGGCCCAGGCACCCGGCTGACAGTGCTCGAGGACCTGAAAAACGTGTTCCCACCCGAGGTCGCTGTGTTTGAGCCATCAGAAGCA	CTCCAGGGTTTTCCCAGTCACGACACGATACAACATGACCTATGAACGGTTCTCTTCATCGCTGCTCATCCTCCAGGTGCGGGAGGCAGATGCTGCTGTTTACTACTGTGCTGTGGCCGGGACTGGGGCAAACAACCTCTTCTTTGGGACTGGAACGAGACTCACCGTTATTCCCTATATCCAGAACCCTGACCCTGCCGTGTACCAGCTGAGAGACTCTAAAT
022 NP136	22	NP136	NP17-31	P	FL	TRBV4-2		TRBJ2-3	CASSERGEAADTQYF	TRAV2	TRAJ36	CAVAGTGANNLFF																				1										33.5					PNAS	CTCCAGGGTTTTCCCAGTCACGACCCTGAATGCCCCAACAGCTCTCACTTATTCCTTCACCTACACACCCTGCAGCCAGAAGACTCGGCCCTGTATCTCTGTGCCAGCAGCGAGCGTGGAGAGGCGGCAGATACGCAGTATTTTGGCCCAGGCACCCGGCTGACAGTGCTCGAGGACCTGAAAAACGTGTTCCCACCCGAGGTCGCTGTGTTTGAGCCATCAGAAGCA	CTCCAGGGTTTTCCCAGTCACGACACGATACAACATGACCTATGAACGGTTCTCTTCATCGCTGCTCATCCTCCAGGTGCGGGAGGCAGATGCTGCTGTTTACTACTGTGCTGTGGCCGGGACTGGGGCAAACAACCTCTTCTTTGGGACTGGAACGAGACTCACCGTTATTCCCTATATCCAGAACCCTGACCCTGCCGTGTACCAGCTGAGAGACTCTAAAT
022 NP136	22	NP136	NP17-31	P	FL	TRBV4-2		TRBJ2-3	CASSERGEAADTQYF	TRAV2	TRAJ36	CAVAGTGANNLFF																														2					PNAS	CTCCAGGGTTTTCCCAGTCACGACCCTGAATGCCCCAACAGCTCTCACTTATTCCTTCACCTACACACCCTGCAGCCAGAAGACTCGGCCCTGTATCTCTGTGCCAGCAGCGAGCGTGGAGAGGCGGCAGATACGCAGTATTTTGGCCCAGGCACCCGGCTGACAGTGCTCGAGGACCTGAAAAACGTGTTCCCACCCGAGGTCGCTGTGTTTGAGCCATCAGAAGCA	CTCCAGGGTTTTCCCAGTCACGACACGATACAACATGACCTATGAACGGTTCTCTTCATCGCTGCTCATCCTCCAGGTGCGGGAGGCAGATGCTGCTGTTTACTACTGTGCTGTGGCCGGGACTGGGGCAAACAACCTCTTCTTTGGGACTGGAACGAGACTCACCGTTATTCCCTATATCCAGAACCCTGACCCTGCCGTGTACCAGCTGAGAGACTCTAAAT
022 NP136	22	NP136	NP17-31	P	FL	TRBV4-2		TRBJ2-3	CASSERGEAADTQYF	TRAV2	TRAJ36	CAVAGTGANNLFF																				2										94					PNAS	CTCCAGGGTTTTCCCAGTCACGACCCTGAATGCCCCAACAGCTCTCACTTATTCCTTCACCTACACACCCTGCAGCCAGAAGACTCGGCCCTGTATCTCTGTGCCAGCAGCGAGCGTGGAGAGGCGGCAGATACGCAGTATTTTGGCCCAGGCACCCGGCTGACAGTGCTCGAGGACCTGAAAAACGTGTTCCCACCCGAGGTCGCTGTGTTTGAGCCATCAGAAGCA	CTCCAGGGTTTTCCCAGTCACGACACGATACAACATGACCTATGAACGGTTCTCTTCATCGCTGCTCATCCTCCAGGTGCGGGAGGCAGATGCTGCTGTTTACTACTGTGCTGTGGCCGGGACTGGGGCAAACAACCTCTTCTTTGGGACTGGAACGAGACTCACCGTTATTCCCTATATCCAGAACCCTGACCCTGCCGTGTACCAGCTGAGAGACTCTAAAT
022 NP136	22	NP136	NP17-31	P	FL	TRBV4-2		TRBJ2-3	CASSERGEAADTQYF	TRAV2	TRAJ36	CAVAGTGANNLFF																				2										1089					PNAS	CTCCAGGGTTTTCCCAGTCACGACCCTGAATGCCCCAACAGCTCTCACTTATTCCTTCACCTACACACCCTGCAGCCAGAAGACTCGGCCCTGTATCTCTGTGCCAGCAGCGAGCGTGGAGAGGCGGCAGATACGCAGTATTTTGGCCCAGGCACCCGGCTGACAGTGCTCGAGGACCTGAAAAACGTGTTCCCACCCGAGGTCGCTGTGTTTGAGCCATCAGAAGCA	CTCCAGGGTTTTCCCAGTCACGACACGATACAACATGACCTATGAACGGTTCTCTTCATCGCTGCTCATCCTCCAGGTGCGGGAGGCAGATGCTGCTGTTTACTACTGTGCTGTGGCCGGGACTGGGGCAAACAACCTCTTCTTTGGGACTGGAACGAGACTCACCGTTATTCCCTATATCCAGAACCCTGACCCTGCCGTGTACCAGCTGAGAGACTCTAAAT
022 NP136	22	NP136	NP17-31	P	FL	TRBV20-1		TRBJ2-7	CSAVPLGTSREQYF	TRAV38-2/DV8	TRAJ30	CAYRSAILGDDKIIF																				3										1722					PNAS	CTCCAGGGTTTTCCCAGTCACGACGGACAAGTTTCTCATCAACCATGCAAGCCTGACCTTGTCCACTCTGACAGTGACCAGTGCCCATCCTGAAGACAGCAGCTTCTACATCTGCAGTGCTGTCCCTCTTGGGACTAGCCGCGAGCAGTACTTCGGGCCGGGCACCAGGCTCACGGTCACAGAGGACCTGAAAAACGTGTTCCCACCCGAGGTCGCTGTGTTTGAGCCATCAGAAGCA	CTCCAGGGTTTTCCCAGTCACGACCTGTGAACTTCCAGAAAGCAGCCAAATCCTTCAGTCTCAAGATCTCAGACTCACAGCTGGGGGATGCCGCGATGTATTTCTGTGCTTATAGGAGCGCGATATTAGGAGATGACAAGATCATCTTTGGAAAAGGGACACGACTTCATATTCTCCCCAATATCCAGAACCCTGACCCTGCCGTGTACCAGCTGAGAGACTCTAAAT
022 NP136	22	NP136	NP17-31	P	FL	TRBV4-2		TRBJ2-3	CASSERGEAADTQYF	TRAV2	TRAJ36	CAVAGTGANNLFF																				1.5										1009.5					PNAS	CTCCAGGGTTTTCCCAGTCACGACCCTGAATGCCCCAACAGCTCTCACTTATTCCTTCACCTACACACCCTGCAGCCAGAAGACTCGGCCCTGTATCTCTGTGCCAGCAGCGAGCGTGGAGAGGCGGCAGATACGCAGTATTTTGGCCCAGGCACCCGGCTGACAGTGCTCGAGGACCTGAAAAACGTGTTCCCACCCGAGGTCGCTGTGTTTGAGCCATCAGAAGCA	CTCCAGGGTTTTCCCAGTCACGACACGATACAACATGACCTATGAACGGTTCTCTTCATCGCTGCTCATCCTCCAGGTGCGGGAGGCAGATGCTGCTGTTTACTACTGTGCTGTGGCCGGGACTGGGGCAAACAACCTCTTCTTTGGGACTGGAACGAGACTCACCGTTATTCCCTATATCCAGAACCCTGACCCTGCCGTGTACCAGCTGAGAGACTCTAAAT
022 NP136	22	NP136	NP17-31	P	FL	TRBV4-2		TRBJ2-3	CASSERGEAADTQYF	TRAV2	TRAJ36	CAVAGTGANNLFF																				1										319.5					PNAS	CTCCAGGGTTTTCCCAGTCACGACCCTGAATGCCCCAACAGCTCTCACTTATTCCTTCACCTACACACCCTGCAGCCAGAAGACTCGGCCCTGTATCTCTGTGCCAGCAGCGAGCGTGGAGAGGCGGCAGATACGCAGTATTTTGGCCCAGGCACCCGGCTGACAGTGCTCGAGGACCTGAAAAACGTGTTCCCACCCGAGGTCGCTGTGTTTGAGCCATCAGAAGCA	CTCCAGGGTTTTCCCAGTCACGACACGATACAACATGACCTATGAACGGTTCTCTTCATCGCTGCTCATCCTCCAGGTGCGGGAGGCAGATGCTGCTGTTTACTACTGTGCTGTGGCCGGGACTGGGGCAAACAACCTCTTCTTTGGGACTGGAACGAGACTCACCGTTATTCCCTATATCCAGAACCCTGACCCTGCCGTGTACCAGCTGAGAGACTCTAAAT
022 NP136	22	NP136	NP17-31	P	FL	TRBV4-2		TRBJ2-3	CASSERGEAADTQYF	TRAV2	TRAJ36	CAVAGTGANNLFF																				2										1502					PNAS	CTCCAGGGTTTTCCCAGTCACGACCCTGAATGCCCCAACAGCTCTCACTTATTCCTTCACCTACACACCCTGCAGCCAGAAGACTCGGCCCTGTATCTCTGTGCCAGCAGCGAGCGTGGAGAGGCGGCAGATACGCAGTATTTTGGCCCAGGCACCCGGCTGACAGTGCTCGAGGACCTGAAAAACGTGTTCCCACCCGAGGTCGCTGTGTTTGAGCCATCAGAAGCA	CTCCAGGGTTTTCCCAGTCACGACACGATACAACATGACCTATGAACGGTTCTCTTCATCGCTGCTCATCCTCCAGGTGCGGGAGGCAGATGCTGCTGTTTACTACTGTGCTGTGGCCGGGACTGGGGCAAACAACCTCTTCTTTGGGACTGGAACGAGACTCACCGTTATTCCCTATATCCAGAACCCTGACCCTGCCGTGTACCAGCTGAGAGACTCTAAAT
022 NP136	22	NP136	NP17-31	P	FL	TRBV20-1		TRBJ1-1	CSPLLQGVSTEAFF	TRAV38-2/DV8	TRAJ48	CAYRSPIFGNEKLTF	TRAV35	TRAJ27	CAGQHNTNAGKSTF						1											1										3					PNAS	CTCCAGGGTTTTCCCAGTCACGACGGACAAGTTTCTCATCAACCATGCAAGCCTGACCTTGTCCACTCTGACAGTGACCAGTGCCCATCCTGAAGACAGCAGCTTCTACATCTGCAGTCCACTTCTACAGGGCGTATCGACTGAAGCTTTCTTTGGACAAGGCACCAGACTCACAGTTGTAGAGGACCTGAACAAGGTGTTCCCACCCGAGGTCGCTGTGTTTGAGCCATCAGAAGCA	CTCCAGGGTTTTCCCAGTCACGACCTGTGAACTTCCAGAAAGCAGCCAAATCCTTCAGTCTCAAGATCTCAGACTCACAGCTGGGGGATGCCGCGATGTATTTCTGTGCTTATAGGAGCCCAATTTTTGGAAATGAGAAATTAACCTTTGGGACTGGAACAAGACTCACCATCATACCCAATATCCAGAACCCTGACCCTGCCGTGTACCAGCTGAGAGACTCTAAAT
948 NP136	948	NP136	NP17-31	P	FF	TRBV20-1		TRBJ2-4	CSAPEAGLVNIQYF	TRAV8-6	TRAJ34	CAVTSYNTDKLIF	TRAV17	TRAJ39	CATDAGAGNMLTF																																PNAS	GCCCAGGGTTTTCCCAGTCACGACGGACAAGTTTCTCATCAACCATGCAAGCCTGACCTTGTCCACTCTGACAGTGACCAGTGCCCATCCTGAAGACAGCAGCTTCTACATCTGCAGTGCGCCCGAAGCGGGCCTCGTGAACATTCAGTACTTCGGCGCCGGGACCCGGCTCTCAGTGCTGGAGGACCTGAAAAACGTGTTCCCACCCGAGGTCGCTGTGTTTGAGCCATCAGAAGCA	GCCCAGGGTTTTCCCAGTCACGACGCATCAACGGTTTTGAGGCTGAATTTAACAAGAGTCAAACTTCCTTCCACTTGAGGAAACCCTCAGTCCATATAAGCGACACGGCTGAGTACTTCTGTGCTGTCACATCTTATAACACCGACAAGCTCATCTTTGGGACTGGGACCAGATTACAAGTCTTTCCAAATATCCAGAACCCTGACCCTGCCGTGTACCAGCTGAGAGACTCTAAAT
948 NP136	948	NP136	NP17-31	P	FF	TRBV20-1		TRBJ1-1	CSASPLGRGTEAFF	TRAV12-2	TRAJ26	CAATYYGQNFVF																																			PNAS	GCCCAGGGTTTTCCCAGTCACGACGGACAAGTTTCTCATCAACCATGCAAGCCTGACCTTGTCCACTCTGACAGTGACCAGTGCCCATCCTGAAGACAGCAGCTTCTACATCTGCAGTGCTTCACCGCTGGGCAGGGGAACTGAAGCTTTCTTTGGACAAGGCACCAGACTCACAGTTGTAGAGGACCTGAACAAGGTGTTCCCACCCGAGGTCGCTGTGTTTGAGCCATCAGAAGCA	GCCCAGGGTTTTCCCAGTCACGACGAAGATGGAAGGTTTACAGCACAGCTCAATAAAGCCAGCCAGTATGTTTCTCTGCTCATCAGAGACTCCCAGCCCAGTGATTCAGCCACCTACCTCTGTGCCGCGACGTATTATGGTCAGAATTTTGTCTTTGGTCCCGGAACCAGATTGTCCGTGCTGCCCTATATCCAGAACCCTGACCCTGCCGTGTACCAGCTGAGAGACTCTAAAT
948 NP136	948	NP136	NP17-31	P	FF	TRBV4-2		TRBJ2-5	CASSQDTGSGGRETQYF		TRAJ28 65 0																																				PNAS	GCCCAGGGTTTTCCCAGTCACGACCCTGAATGCCCCAACAGCTCTCACTTATTCCTTCACCTACACACCCTGCAGCCAGAAGACTCGGCCCTGTATCTCTGTGCCAGCAGCCAAGATACCGGGAGTGGGGGGAGAGAGACCCAGTACTTCGGGCCAGGCACGCGGCTCCTGGTGCTCGAGGACCTGAAAAACGTGTTCCCACCCGAGGTCGCTGTGTTTGAGCCATCAGAAGCA
948 NP136	948	NP136	NP17-31	P	FF	TRBV5-6		TRBJ2-1	CASRLLAGNSYNEQFF																																						PNAS	GCCCAGGGTTTTCCCAGTCACGACCTCTGAGCTGAATGTGAACGCCTTGTTGCTGGGGGACTCGGCCCTCTATCTCTGTGCCAGCAGATTACTAGCGGGCAACTCCTACAATGAGCAGTTCTTCGGGCCAGGGACACGGCTCACCGTGCTAGAGGACCTGAAAAACGTGTTCCCACCCGAGGTCGCTGTGTTTGAGCCATCAGAAGCA
948 NP136	948	NP136	NP17-31	P	FF	TRBV20-1		TRBJ1-1	CSASPLGRGTEAFF	TRAV12-2	TRAJ26	CAATYYGQNFVF																																			PNAS	GCCCAGGGTTTTCCCAGTCACGACGGACAAGTTTCTCATCAACCATGCAAGCCTGACCTTGTCCACTCTGACAGTGACCAGTGCCCATCCTGAAGACAGCAGCTTCTACATCTGCAGTGCTTCACCGCTGGGCAGGGGAACTGAAGCTTTCTTTGGACAAGGCACCAGACTCACAGTTGTAGAGGACCTGAACAAGGTGTTCCCACCCGAGGTCGCTGTGTTTGAGCCATCAGAAGCA	GCCCAGGGTTTTCCCAGTCACGACGAAGATGGAAGGTTTACAGCACAGCTCAATAAAGCCAGCCAGTATGTTTCTCTGCTCATCAGAGACTCCCAGCCCAGTGATTCAGCCACCTACCTCTGTGCCGCGACGTATTATGGTCAGAATTTTGTCTTTGGTCCCGGAACCAGATTGTCCGTGCTGCCCTATATCCAGAACCCTGACCCTGCCGTGTACCAGCTGAGAGACTCTAAAT
948 NP136	948	NP136	NP17-31	P	FF	TRBV20-1		TRBJ1-1	CSASPLGRGTEAFF	TRAV12-2	TRAJ26	CAATYYGQNFVF																																			PNAS	GCCCAGGGTTTTCCCAGTCACGACGGACAAGTTTCTCATCAACCATGCAAGCCTGACCTTGTCCACTCTGACAGTGACCAGTGCCCATCCTGAAGACAGCAGCTTCTACATCTGCAGTGCTTCACCGCTGGGCAGGGGAACTGAAGCTTTCTTTGGACAAGGCACCAGACTCACAGTTGTAGAGGACCTGAACAAGGTGTTCCCACCCGAGGTCGCTGTGTTTGAGCCATCAGAAGCA	GCCCAGGGTTTTCCCAGTCACGACGAAGATGGAAGGTTTACAGCACAGCTCAATAAAGCCAGCCAGTATGTTTCTCTGCTCATCAGAGACTCCCAGCCCAGTGATTCAGCCACCTACCTCTGTGCCGCGACGTATTATGGTCAGAATTTTGTCTTTGGTCCCGGAACCAGATTGTCCGTGCTGCCCTATATCCAGAACCCTGACCCTGCCGTGTACCAGCTGAGAGACTCTAAAT
948 NP136	948	NP136	NP17-31	P	FF	TRBV7-9		TRBJ2-3	CASSHSTDTQYF	TRAV8-6	TRAJ34	CAVSPYNTDKLIF	TRAV9-1	TRAJ27	CALSDSNTNAGKSTF																																PNAS	GCCCAGGGTTTTCCCAGTCACGACCTGCAGAGAGGCCTAAGGGATCTTTCTCCACCTTGGAGATCCAGCGCACAGAGCAGGGGGACTCGGCCATGTATCTCTGTGCCAGCAGCCATAGCACAGATACGCAGTATTTTGGCCCAGGCACCCGGCTGACAGTGCTCGAGGACCTGAAAAACGTGTTCCCACCCGAGGTCGCTGTGTTTGAGCCATCAGAAGCA	GCCCAGGGTTTTCCCAGTCACGACGCATCAACGGTTTTGAGGCTGAATTTAACAAGAGTCAAACTTCCTTCCACTTGAGGAAACCCTCAGTCCATATAAGCGACACGGCTGAGTACTTCTGTGCTGTGAGCCCCTATAACACCGACAAGCTCATCTTTGGGACTGGGACCAGATTACAAGTCTTTCCAAATATCCAGAACCCTGACCCTGCCGTGTACCAGCTGAGAGACTCTAAAT
948 NP136	948	NP136	NP17-31	P	FF	TRBV4-3		TRBJ2-3	CASSLGGTDTQYF	TRAV12-2	TRAJ26	CAVTYYGQNFVF																																			PNAS	GCCCAGGGTTTTCCCAGTCACGACCCTGAATGCCCCAACAGCTCTCACTTATTCCTTCACCTACACACCCTGCAGCCAGAAGACTCGGCCCTGTATCTCTGCGCCAGCAGCCTCGGAGGTACAGATACGCAGTATTTTGGCCCAGGCACCCGGCTGACAGTGCTCGAGGACCTGAAAAACGTGTTCCCACCCGAGGTCGCTGTGTTTGAGCCATCAGAAGCA	GCCCAGGGTTTTCCCAGTCACGACGAAGATGGAAGGTTTACAGCACAGCTCAATAAAGCCAGCCAGTATGTTTCTCTGCTCATCAGAGACTCCCAGCCCAGTGATTCAGCCACCTACCTCTGTGCCGTGACCTACTATGGTCAGAATTTTGTCTTTGGTCCCGGAACCAGATTGTCCGTGCTGCCCTATATCCAGAACCCTGACCCTGCCGTGTACCAGCTGAGAGACTCTAAAT
948 NP136	948	NP136	NP17-31	P	FF	TRBV20-1		TRBJ1-5	CSASPIGNSNQPQHF	TRAV2	TRAJ21	CAVESPLNKFYF																																			PNAS	GCCCAGGGTTTTCCCAGTCACGACGGACAAGTTTCTCATCAACCATGCAAGCCTGACCTTGTCCACTCTGACAGTGACCAGTGCCCATCCTGAAGACAGCAGCTTCTACATCTGCAGTGCTAGTCCGATCGGGAACAGCAATCAGCCCCAGCATTTTGGTGATGGGACTCGACTCTCCATCCTAGAGGACCTGAACAAGGTGTTCCCACCCGAGGTCGCTGTGTTTGAGCCATCAGAAGCA	GCCCAGGGTTTTCCCAGTCACGACACGATACAACATGACCTATGAACGGTTCTCTTCATCGCTGCTCATCCTCCAGGTGCGGGAGGCAGATGCTGCTGTTTACTACTGTGCTGTGGAGTCCCCCCTCAACAAATTTTACTTTGGATCTGGGACCAAACTCAATGTAAAACCAAATATCCAGAACCCTGACCCTGCCGTGTACCAGCTGAGAGACTCTAAAT
948 NP136	948	NP136	NP17-31	P	FF	TRBV20-1		TRBJ1-1	CSASPLGRGTEAFF	TRAV12-2	TRAJ26	CAATYYGQNFVF																																			PNAS	GCCCAGGGTTTTCCCAGTCACGACGGACAAGTTTCTCATCAACCATGCAAGCCTGACCTTGTCCACTCTGACAGTGACCAGTGCCCATCCTGAAGACAGCAGCTTCTACATCTGCAGTGCTTCACCGCTGGGCAGGGGAACTGAAGCTTTCTTTGGACAAGGCACCAGACTCACAGTTGTAGAGGACCTGAACAAGGTGTTCCCACCCGAGGTCGCTGTGTTTGAGCCATCAGAAGCA	GCCCAGGGTTTTCCCAGTCACGACGAAGATGGAAGGTTTACAGCACAGCTCAATAAAGCCAGCCAGTATGTTTCTCTGCTCATCAGAGACTCCCAGCCCAGTGATTCAGCCACCTACCTCTGTGCCGCGACGTATTATGGTCAGAATTTTGTCTTTGGTCCCGGAACCAGATTGTCCGTGCTGCCCTATATCCAGAACCCTGACCCTGCCGTGTACCAGCTGAGAGACTCTAAAT
948 NP136	948	NP136	NP17-31	P	FF	TRBV20-1		TRBJ1-1	CSASPLGRGTEAFF	TRAV12-2	TRAJ26	CAATYYGQNFVF	TRAV12-2	TRAJ26																																	PNAS	GCCCAGGGTTTTCCCAGTCACGACGGACAAGTTTCTCATCAACCATGCAAGCCTGACCTTGTCCACTCTGACAGTGACCAGTGCCCATCCTGAAGACAGCAGCTTCTACATCTGCAGTGCTTCACCGCTGGGCAGGGGAACTGAAGCTTTCTTTGGACAAGGCACCAGACTCACAGTTGTAGAGGACCTGAACAAGGTGTTCCCACCCGAGGTCGCTGTGTTTGAGCCATCAGAAGCA	GCCCAGGGTTTTCCCAGTCACGACGAAGATGGAAGGTTTACAGCACAGCTCAATAAAGCCAGCCAGTATGTTTCTCTGCTCATCAGAGACTCCCAGCCCAGTGATTCAGCCACCTACCTCTGTGCCGCGACGTATTATGGTCAGAATTTTGTCTTTGGTCCCGGAACCAGATTGTCCGTGCTGCCCTATATCCAGAACCCTGACCCTGCCGTGTACCAGCTGAGAGACTCTAAAT
948 NP136	948	NP136	NP17-31	P	FF	TRBV20-1		TRBJ1-5	CSASPIGNSNQPQHF	TRAV2	TRAJ21	CAVESPLNKFYF																																			PNAS	GCCCAGGGTTTTCCCAGTCACGACGGACAAGTTTCTCATCAACCATGCAAGCCTGACCTTGTCCACTCTGACAGTGACCAGTGCCCATCCTGAAGACAGCAGCTTCTACATCTGCAGTGCTAGTCCGATCGGGAACAGCAATCAGCCCCAGCATTTTGGTGATGGGACTCGACTCTCCATCCTAGAGGACCTGAACAAGGTGTTCCCACCCGAGGTCGCTGTGTTTGAGCCATCAGAAGCA	GCCCAGGGTTTTCCCAGTCACGACACGATACAACATGACCTATGAACGGTTCTCTTCATCGCTGCTCATCCTCCAGGTGCGGGAGGCAGATGCTGCTGTTTACTACTGTGCTGTGGAGTCCCCCCTCAACAAATTTTACTTTGGATCTGGGACCAAACTCAATGTAAAACCAAATATCCAGAACCCTGACCCTGCCGTGTACCAGCTGAGAGACTCTAAAT
948 NP136	948	NP136	NP17-31	P	FF	TRBV20-1		TRBJ1-1	CSASPLGRGTEAFF	TRAV12-2	TRAJ26	CAATYYGQNFVF																																			PNAS	ACCCAGGGTTTTCCCAGTCACGACGGACAAGTTTCTCATCAACCATGCAAGCCTGACCTTGTCCACTCTGACAGTGACCAGTGCCCATCCTGAAGACAGCAGCTTCTACATCTGCAGTGCTTCACCGCTGGGCAGGGGAACTGAAGCTTTCTTTGGACAAGGCACCAGACTCACAGTTGTAGAGGACCTGAACAAGGTGTTCCCACCCGAGGTCGCTGTGTTTGAGCCATCAGAAGCA	ACCCAGGGTTTTCCCAGTCACGACGAAGATGGAAGGTTTACAGCACAGCTCAATAAAGCCAGCCAGTATGTTTCTCTGCTCATCAGAGACTCCCAGCCCAGTGATTCAGCCACCTACCTCTGTGCCGCGACGTATTATGGTCAGAATTTTGTCTTTGGTCCCGGAACCAGATTGTCCGTGCTGCCCTATATCCAGAACCCTGACCCTGCCGTGTACCAGCTGAGAGACTCTAAAT
948 NP136	948	NP136	NP17-31	P	FF	TRBV7-9		TRBJ2-7	CASSHTSDEQYF	TRAV8-6	TRAJ34	CAVIIYNTDKLIF		TRAJ9 57 0																																	PNAS	ACCCAGGGTTTTCCCAGTCACGACCTGCAGAGAGGCCTAAGGGATCTTTCTCCACCTTGGAGATCCAGCGCACAGAGCAGGGGGACTCGGCCATGTATCTCTGTGCCAGCAGCCACACTAGTGACGAGCAGTACTTCGGGCCGGGCACCAGGCTCACGGTCACAGAGGACCTGAAAAACGTGTTCCCACCCGAGGTCGCTGTGTTTGAGCCATCAGAAGCA	ACCCAGGGTTTTCCCAGTCACGACGCATCAACGGTTTTGAGGCTGAATTTAACAAGAGTCAAACTTCCTTCCACTTGAGGAAACCCTCAGTCCATATAAGCGACACGGCTGAGTACTTCTGTGCTGTGATCATTTATAACACCGACAAGCTCATCTTTGGGACTGGGACCAGATTACAAGTCTTTCCAAATATCCAGAACCCTGACCCTGCCGTGTACCAGCTGAGAGACTCTAAAT
948 NP136	948	NP136	NP17-31	P	FF	TRBV20-1		TRBJ1-1	CSASPLGRGTEAFF	TRAV12-2	TRAJ26	CAATYYGQNFVF																																			PNAS	ACCCAGGGTTTTCCCAGTCACGACGGACAAGTTTCTCATCAACCATGCAAGCCTGACCTTGTCCACTCTGACAGTGACCAGTGCCCATCCTGAAGACAGCAGCTTCTACATCTGCAGTGCTTCACCGCTGGGCAGGGGAACTGAAGCTTTCTTTGGACAAGGCACCAGACTCACAGTTGTAGAGGACCTGAACAAGGTGTTCCCACCCGAGGTCGCTGTGTTTGAGCCATCAGAAGCA	ACCCAGGGTTTTCCCAGTCACGACGAAGATGGAAGGTTTACAGCACAGCTCAATAAAGCCAGCCAGTATGTTTCTCTGCTCATCAGAGACTCCCAGCCCAGTGATTCAGCCACCTACCTCTGTGCCGCGACGTATTATGGTCAGAATTTTGTCTTTGGTCCCGGAACCAGATTGTCCGTGCTGCCCTATATCCAGAACCCTGACCCTGCCGTGTACCAGCTGAGAGACTCTAAAT
948 NP136	948	NP136	NP17-31	P	FF	TRBV30		TRBJ1-6	CAWKLSRDSNSPLHF																																						PNAS	ACCCAGGGTTTTCCCAGTCACGACCAGACCCCAGGACCGGCAGTTCATCCTGAGTTCTAAGAAGCTCCTTCTCAGTGACTCTGGCTTCTATCTCTGTGCCTGGAAGCTTTCAAGGGACAGTAATTCACCCCTCCACTTTGGGAATGGGACCAGGCTCACTGTGACAGAGGACCTGAACAAGGTGTTCCCACCCGAGGTCGCTGTGTTTGAGCCATCAGAAGCA
948 NP136	948	NP136	NP17-31	P	FF	TRBV2		TRBJ2-2	CASQPSGTGELFF	TRAV19	TRAJ57		TRAV12-2	TRAJ26	CAAIYYGQNFVF																																PNAS	ACCCAGGGTTTTCCCAGTCACGACGCCTGATGGATCAAATTTCACTCTGAAGATCCGGTCCACAAAGCTGGAGGACTCAGCCATGTACTTCTGTGCCAGCCAACCATCGGGCACCGGGGAGCTGTTTTTTGGAGAAGGCTCTAGGCTGACCGTACTGGAGGACCTGAAAAACGTGTTCCCACCCGAGGTCGCTGTGTTTGAGCCATCAGAAGCA
948 NP136	948	NP136	NP17-31	P	FF	TRBV5-6		TRBJ2-1	CASRLLAGNSYNEQFF	TRAV29/DV5	TRAJ21																																				PNAS	ACCCAGGGTTTTCCCAGTCACGACCTCTGAGCTGAATGTGAACGCCTTGTTGCTGGGGGACTCGGCCCTCTATCTCTGTGCCAGCAGATTACTAGCGGGCAACTCCTACAATGAGCAGTTCTTCGGGCCAGGGACACGGCTCACCGTGCTAGAGGACCTGAAAAACGTGTTCCCACCCGAGGTCGCTGTGTTTGAGCCATCAGAAGCA
948 NP136	948	NP136	NP17-31	P	FF	TRBV20-1		TRBJ1-5	CSASPIGNSNQPQHF	TRAV2	TRAJ21	CAVESPLNKFYF																																			PNAS	ACCCAGGGTTTTCCCAGTCACGACGGACAAGTTTCTCATCAACCATGCAAGCCTGACCTTGTCCACTCTGACAGTGACCAGTGCCCATCCTGAAGACAGCAGCTTCTACATCTGCAGTGCTAGTCCGATCGGGAACAGCAATCAGCCCCAGCATTTTGGTGATGGGACTCGACTCTCCATCCTAGAGGACCTGAACAAGGTGTTCCCACCCGAGGTCGCTGTGTTTGAGCCATCAGAAGCA	ACCCAGGGTTTTCCCAGTCACGACACGATACAACATGACCTATGAACGGTTCTCTTCATCGCTGCTCATCCTCCAGGTGCGGGAGGCAGATGCTGCTGTTTACTACTGTGCTGTGGAGTCCCCCCTCAACAAATTTTACTTTGGATCTGGGACCAAACTCAATGTAAAACCAAATATCCAGAACCCTGACCCTGCCGTGTACCAGCTGAGAGACTCTAAAT
948 NP136	948	NP136	NP17-31	P	FF	TRBV20-1		TRBJ1-1	CSASPLGRGTEAFF	TRAV12-2	TRAJ26	CAATYYGQNFVF																																			PNAS	ACCCAGGGTTTTCCCAGTCACGACGGACAAGTTTCTCATCAACCATGCAAGCCTGACCTTGTCCACTCTGACAGTGACCAGTGCCCATCCTGAAGACAGCAGCTTCTACATCTGCAGTGCTTCACCGCTGGGCAGGGGAACTGAAGCTTTCTTTGGACAAGGCACCAGACTCACAGTTGTAGAGGACCTGAACAAGGTGTTCCCACCCGAGGTCGCTGTGTTTGAGCCATCAGAAGCA	ACCCAGGGTTTTCCCAGTCACGACGAAGATGGAAGGTTTACAGCACAGCTCAATAAAGCCAGCCAGTATGTTTCTCTGCTCATCAGAGACTCCCAGCCCAGTGATTCAGCCACCTACCTCTGTGCCGCGACGTATTATGGTCAGAATTTTGTCTTTGGTCCCGGAACCAGATTGTCCGTGCTGCCCTATATCCAGAACCCTGACCCTGCCGTGTACCAGCTGAGAGACTCTAAAT
948 NP136	948	NP136	NP17-31	P	FF	TRBV20-1		TRBJ2-5	CSARGLAGEEGETQYF	TRAV27	TRAJ5		TRAV13-1	TRAJ20	CAASNRDYKLSF																																PNAS	ACCCAGGGTTTTCCCAGTCACGACGGACAAGTTTCTCATCAACCATGCAAGCCTGACCTTGTCCACTCTGACAGTGACCAGTGCCCATCCTGAAGACAGCAGCTTCTACATCTGCAGTGCTAGGGGGCTAGCGGGAGAAGAGGGGGAGACCCAGTACTTCGGGCCAGGCACGCGGCTCCTGGTGCTCGAGGACCTGAAAAACGTGTTCCCACCCGAGGTCGCTGTGTTTGAGCCATCAGAAGCA
948 NP136	948	NP136	NP17-31	P	FF	TRBV6-1		TRBJ1-4	CASSEWGSVNEKLFF	TRAV8-1	TRAJ38	CAVNAGNNRKLIW	TRAV12-2	TRAJ41	CAAYSGYALNF																																PNAS	ACCCAGGGTTTTCCCAGTCACGACTGGCTACAATGTCTCCAGATTAAACAAACGGGAGTTCTCGCTCAGGCTGGAGTCGGCTGCTCCCTCCCAGACATCTGTGTACTTCTGTGCCAGCAGTGAATGGGGCAGTGTGAATGAAAAACTGTTTTTTGGCAGTGGAACCCAGCTCTCTGTCTTGGAGGACCTGAACAAGGTGTTCCCACCCGAGGTCGCTGTGTTTGAGCCATCAGAAGCA	ACCCAGGGTTTTCCCAGTCACGACCCTTCAATCTGAGGAAACCCTCTGTGCAGTGGAGTGACACAGCTGAGTACTTCTGTGCCGTGAATGCTGGCAACAACCGTAAGCTGATTTGGGGATTGGGAACAAGCCTGGCAGTAAATCCGAATATCCAGAACCCTGACCCTGCCGTGTACCAGCTGAGAGACTCTAAAT
948 NP136	948	NP136	NP17-31	P	FF	TRBV20-1		TRBJ1-5	CSASPIGNSNQPQHF	TRAV2	TRAJ21	CAVESPLNKFYF																																			PNAS	ACCCAGGGTTTTCCCAGTCACGACGGACAAGTTTCTCATCAACCATGCAAGCCTGACCTTGTCCACTCTGACAGTGACCAGTGCCCATCCTGAAGACAGCAGCTTCTACATCTGCAGTGCTAGTCCGATCGGGAACAGCAATCAGCCCCAGCATTTTGGTGATGGGACTCGACTCTCCATCCTAGAGGACCTGAACAAGGTGTTCCCACCCGAGGTCGCTGTGTTTGAGCCATCAGAAGCA	ACCCAGGGTTTTCCCAGTCACGACACGATACAACATGACCTATGAACGGTTCTCTTCATCGCTGCTCATCCTCCAGGTGCGGGAGGCAGATGCTGCTGTTTACTACTGTGCTGTGGAGTCCCCCCTCAACAAATTTTACTTTGGATCTGGGACCAAACTCAATGTAAAACCAAATATCCAGAACCCTGACCCTGCCGTGTACCAGCTGAGAGACTCTAAAT
948 NP136	948	NP136	NP17-31	P	FF	TRBV4-3		TRBJ2-3	CASSLGGTDTQYF	TRAV12-2	TRAJ26	CAVTYYGQNFVF	TRAV8-3	TRAJ45	CAVVDSGGGADGLTF																																PNAS	ACCCAGGGTTTTCCCAGTCACGACCCTGAATGCCCCAACAGCTCTCACTTATTCCTTCACCTACACACCCTGCAGCCAGAAGACTCGGCCCTGTATCTCTGCGCCAGCAGCCTCGGAGGTACAGATACGCAGTATTTTGGCCCAGGCACCCGGCTGACAGTGCTCGAGGACCTGAAAAACGTGTTCCCACCCGAGGTCGCTGTGTTTGAGCCATCAGAAGCA	ACCCAGGGTTTTCCCAGTCACGACGAAGATGGAAGGTTTACAGCACAGCTCAATAAAGCCAGCCAGTATGTTTCTCTGCTCATCAGAGACTCCCAGCCCAGTGATTCAGCCACCTACCTCTGTGCCGTGACCTACTATGGTCAGAATTTTGTCTTTGGTCCCGGAACCAGATTGTCCGTGCTGCCCTATATCCAGAACCCTGACCCTGCCGTGTACCAGCTGAGAGACTCTAAAT
948 NP136	948	NP136	NP17-31	P	FF					mTRDV2-2	TRAJ42	CAYRSAIYGGSQGNLIF		TRAJ58 55 0	SPTSGSRLTF																																PNAS		AGCCAGGGTTTTCCCAGTCACGACCTGTGAACTTCCAGAAAGCAGCCAAATCCTTCAGTCTCAAGATCTCAGACTCACAGCTGGGGGATGCCGCGATGTATTTCTGTGCTTATAGGAGCGCGATTTATGGAGGAAGCCAAGGAAATCTCATCTTTGGAAAAGGCACTAAACTCTCTGTTAAACCAAATATCCAGAACCCTGACCCTGCCGTGTACCAGCTGAGAGACTCTAAAT
948 NP136	948	NP136	NP17-31	P	FF	TRBV30		TRBJ1-1	CASTDQMNTEAFF	TRAV12-2	TRAJ8	CAFRPSFQKLVF	TRAV12-3	TRAJ37																																	PNAS	AGCCAGGGTTTTCCCAGTCACGACCAGACCCCAGGACCGGCAGTTCATCCTGAGTTCTAAGAAGCTCCTTCTCAGTGACTCTGGCTTCTATCTCTGTGCCTCGACGGACCAAATGAACACTGAAGCTTTCTTTGGACAAGGCACCAGACTCACAGTTGTAGAGGACCTGAACAAGGTGTTCCCACCCGAGGTCGCTGTGTTTGAGCCATCAGAAGCA	AGCCAGGGTTTTCCCAGTCACGACGAAGATGGAAGGTTTACAGCACAGCTCAATAAAGCCAGCCAGTATGTTTCTCTGCTCATCAGAGACTCCCAGCCCAGTGATTCAGCCACCTACCTCTGTGCCTTCCGCCCAAGCTTTCAGAAACTTGTATTTGGAACTGGCACCCGACTTCTGGTCAGTCCAAATATCCAGAACCCTGACCCTGCCGTGTACCAGCTGAGAGACTCTAAAT
948 NP136	948	NP136	NP17-31	P	FF	TRBV20-1		TRBJ2-1	CSANGGRSGNEQFF	TRAV12-2	TRAJ34	CAAGWTDKLIF	TRAV8-6	TRAJ26	CAVPNYGQNFVF																																PNAS	AGCCAGGGTTTTCCCAGTCACGACGGACAAGTTTCTCATCAACCATGCAAGCCTGACCTTGTCCACTCTGACAGTGACCAGTGCCCATCCTGAAGACAGCAGCTTCTACATCTGCAGTGCGAACGGGGGGCGCTCAGGCAATGAGCAGTTCTTCGGGCCAGGGACACGGCTCACCGTGCTAGAGGACCTGAAAAACGTGTTCCCACCCGAGGTCGCTGTGTTTGAGCCATCAGAAGCA	AGCCAGGGTTTTCCCAGTCACGACGAAGATGGAAGGTTTACAGCACAGCTCAATAAAGCCAGCCAGTATGTTTCTCTGCTCATCAGAGACTCCCAGCCCAGTGATTCAGCCACCTACCTCTGTGCCGCTGGGTGGACCGACAAGCTCATCTTTGGGACTGGGACCAGATTACAAGTCTTTCCAAATATCCAGAACCCTGACCCTGCCGTGTACCAGCTGAGAGACTCTAAAT
948 NP136	948	NP136	NP17-31	P	FF	TRBV20-1		TRBJ1-1	CSASPLGRGTEAFF	TRAV12-2	TRAJ26	CAATYYGQNFVF																																			PNAS	AGCCAGGGTTTTCCCAGTCACGACGGACAAGTTTCTCATCAACCATGCAAGCCTGACCTTGTCCACTCTGACAGTGACCAGTGCCCATCCTGAAGACAGCAGCTTCTACATCTGCAGTGCTTCACCGCTGGGCAGGGGAACTGAAGCTTTCTTTGGACAAGGCACCAGACTCACAGTTGTAGAGGACCTGAACAAGGTGTTCCCACCCGAGGTCGCTGTGTTTGAGCCATCAGAAGCA	AGCCAGGGTTTTCCCAGTCACGACGAAGATGGAAGGTTTACAGCACAGCTCAATAAAGCCAGCCAGTATGTTTCTCTGCTCATCAGAGACTCCCAGCCCAGTGATTCAGCCACCTACCTCTGTGCCGCGACGTATTATGGTCAGAATTTTGTCTTTGGTCCCGGAACCAGATTGTCCGTGCTGCCCTATATCCAGAACCCTGACCCTGCCGTGTACCAGCTGAGAGACTCTAAAT
948 NP136	948	NP136	NP17-31	P	FF	TRBV20-1		TRBJ1-5	CSASPIGNSNQPQHF	TRAV2	TRAJ21	CAVESPLNKFYF																																			PNAS	AGCCAGGGTTTTCCCAGTCACGACGGACAAGTTTCTCATCAACCATGCAAGCCTGACCTTGTCCACTCTGACAGTGACCAGTGCCCATCCTGAAGACAGCAGCTTCTACATCTGCAGTGCTAGTCCGATCGGGAACAGCAATCAGCCCCAGCATTTTGGTGATGGGACTCGACTCTCCATCCTAGAGGACCTGAACAAGGTGTTCCCACCCGAGGTCGCTGTGTTTGAGCCATCAGAAGCA	AGCCAGGGTTTTCCCAGTCACGACACGATACAACATGACCTATGAACGGTTCTCTTCATCGCTGCTCATCCTCCAGGTGCGGGAGGCAGATGCTGCTGTTTACTACTGTGCTGTGGAGTCCCCCCTCAACAAATTTTACTTTGGATCTGGGACCAAACTCAATGTAAAACCAAATATCCAGAACCCTGACCCTGCCGTGTACCAGCTGAGAGACTCTAAAT
948 NP136	948	NP136	NP17-31	P	FF	TRBV4-3		TRBJ2-3	CASSLGGTDTQYF	TRAV12-2	TRAJ26	CAVTYYGQNFVF	TRAV8-3	TRAJ45	CAVVDSGGGADGLTF																																PNAS	AGCCAGGGTTTTCCCAGTCACGACCCTGAATGCCCCAACAGCTCTCACTTATTCCTTCACCTACACACCCTGCAGCCAGAAGACTCGGCCCTGTATCTCTGCGCCAGCAGCCTCGGAGGTACAGATACGCAGTATTTTGGCCCAGGCACCCGGCTGACAGTGCTCGAGGACCTGAAAAACGTGTTCCCACCCGAGGTCGCTGTGTTTGAGCCATCAGAAGCA	AGCCAGGGTTTTCCCAGTCACGACGAAGATGGAAGGTTTACAGCACAGCTCAATAAAGCCAGCCAGTATGTTTCTCTGCTCATCAGAGACTCCCAGCCCAGTGATTCAGCCACCTACCTCTGTGCCGTGACCTACTATGGTCAGAATTTTGTCTTTGGTCCCGGAACCAGATTGTCCGTGCTGCCCTATATCCAGAACCCTGACCCTGCCGTGTACCAGCTGAGAGACTCTAAAT
948 NP136	948	NP136	NP17-31	P	FF	TRBV7-9		TRBJ2-7	CASSHTSDEQYF	TRAV8-6	TRAJ34	CAVIIYNTDKLIF		TRAJ9 57 0																																	PNAS	AGCCAGGGTTTTCCCAGTCACGACCTGCAGAGAGGCCTAAGGGATCTTTCTCCACCTTGGAGATCCAGCGCACAGAGCAGGGGGACTCGGCCATGTATCTCTGTGCCAGCAGCCACACTAGTGACGAGCAGTACTTCGGGCCGGGCACCAGGCTCACGGTCACAGAGGACCTGAAAAACGTGTTCCCACCCGAGGTCGCTGTGTTTGAGCCATCAGAAGCA	AGCCAGGGTTTTCCCAGTCACGACGCATCAACGGTTTTGAGGCTGAATTTAACAAGAGTCAAACTTCCTTCCACTTGAGGAAACCCTCAGTCCATATAAGCGACACGGCTGAGTACTTCTGTGCTGTGATCATTTATAACACCGACAAGCTCATCTTTGGGACTGGGACCAGATTACAAGTCTTTCCAAATATCCAGAACCCTGACCCTGCCGTGTACCAGCTGAGAGACTCTAAAT
948 NP136	948	NP136	NP17-31	P	FF	TRBV20-1		TRBJ1-5	CSASPIGNSNQPQHF	TRAV2	TRAJ21	CAVESPLNKFYF																																			PNAS	AGCCAGGGTTTTCCCAGTCACGACGGACAAGTTTCTCATCAACCATGCAAGCCTGACCTTGTCCACTCTGACAGTGACCAGTGCCCATCCTGAAGACAGCAGCTTCTACATCTGCAGTGCTAGTCCGATCGGGAACAGCAATCAGCCCCAGCATTTTGGTGATGGGACTCGACTCTCCATCCTAGAGGACCTGAACAAGGTGTTCCCACCCGAGGTCGCTGTGTTTGAGCCATCAGAAGCA	AGCCAGGGTTTTCCCAGTCACGACACGATACAACATGACCTATGAACGGTTCTCTTCATCGCTGCTCATCCTCCAGGTGCGGGAGGCAGATGCTGCTGTTTACTACTGTGCTGTGGAGTCCCCCCTCAACAAATTTTACTTTGGATCTGGGACCAAACTCAATGTAAAACCAAATATCCAGAACCCTGACCCTGCCGTGTACCAGCTGAGAGACTCTAAAT
948 NP136	948	NP136	NP17-31	P	FF	TRBV20-1		TRBJ1-5	CSASPIGNSNQPQHF	TRAV2	TRAJ21	CAVESPLNKFYF																																			PNAS	AGCCAGGGTTTTCCCAGTCACGACGGACAAGTTTCTCATCAACCATGCAAGCCTGACCTTGTCCACTCTGACAGTGACCAGTGCCCATCCTGAAGACAGCAGCTTCTACATCTGCAGTGCTAGTCCGATCGGGAACAGCAATCAGCCCCAGCATTTTGGTGATGGGACTCGACTCTCCATCCTAGAGGACCTGAACAAGGTGTTCCCACCCGAGGTCGCTGTGTTTGAGCCATCAGAAGCA	AGCCAGGGTTTTCCCAGTCACGACACGATACAACATGACCTATGAACGGTTCTCTTCATCGCTGCTCATCCTCCAGGTGCGGGAGGCAGATGCTGCTGTTTACTACTGTGCTGTGGAGTCCCCCCTCAACAAATTTTACTTTGGATCTGGGACCAAACTCAATGTAAAACCAAATATCCAGAACCCTGACCCTGCCGTGTACCAGCTGAGAGACTCTAAAT
948 NP136	948	NP136	NP17-31	P	FF	TRBV20-1		TRBJ1-5	CSASPIGNSNQPQHF	TRAV2	TRAJ21	CAVESPLNKFYF																																			PNAS	AGCCAGGGTTTTCCCAGTCACGACGGACAAGTTTCTCATCAACCATGCAAGCCTGACCTTGTCCACTCTGACAGTGACCAGTGCCCATCCTGAAGACAGCAGCTTCTACATCTGCAGTGCTAGTCCGATCGGGAACAGCAATCAGCCCCAGCATTTTGGTGATGGGACTCGACTCTCCATCCTAGAGGACCTGAACAAGGTGTTCCCACCCGAGGTCGCTGTGTTTGAGCCATCAGAAGCA	AGCCAGGGTTTTCCCAGTCACGACACGATACAACATGACCTATGAACGGTTCTCTTCATCGCTGCTCATCCTCCAGGTGCGGGAGGCAGATGCTGCTGTTTACTACTGTGCTGTGGAGTCCCCCCTCAACAAATTTTACTTTGGATCTGGGACCAAACTCAATGTAAAACCAAATATCCAGAACCCTGACCCTGCCGTGTACCAGCTGAGAGACTCTAAAT
948 NP136	948	NP136	NP17-31	P	FF	TRBV20-1		TRBJ1-5	CSASPIGNSNQPQHF	TRAV2	TRAJ21	CAVESPLNKFYF																																			PNAS	AGCCAGGGTTTTCCCAGTCACGACGGACAAGTTTCTCATCAACCATGCAAGCCTGACCTTGTCCACTCTGACAGTGACCAGTGCCCATCCTGAAGACAGCAGCTTCTACATCTGCAGTGCTAGTCCGATCGGGAACAGCAATCAGCCCCAGCATTTTGGTGATGGGACTCGACTCTCCATCCTAGAGGACCTGAACAAGGTGTTCCCACCCGAGGTCGCTGTGTTTGAGCCATCAGAAGCA	AGCCAGGGTTTTCCCAGTCACGACACGATACAACATGACCTATGAACGGTTCTCTTCATCGCTGCTCATCCTCCAGGTGCGGGAGGCAGATGCTGCTGTTTACTACTGTGCTGTGGAGTCCCCCCTCAACAAATTTTACTTTGGATCTGGGACCAAACTCAATGTAAAACCAAATATCCAGAACCCTGACCCTGCCGTGTACCAGCTGAGAGACTCTAAAT
948 NP136	948	NP136	NP17-31	P	FF	TRBV6-1		TRBJ1-4	CASSEWGSVNEKLFF	TRAV8-1	TRAJ38	CAVNAGNNRKLIW	TRAV12-2	TRAJ41	CAAYSGYALNF																																PNAS	AGCCAGGGTTTTCCCAGTCACGACCCCTGATGGCTACAATGTCTCCAGATTAAACAAACGGGAGTTCTCGCTCAGGCTGGAGTCGGCTGCTCCCTCCCAGACATCTGTGTACTTCTGTGCCAGCAGTGAATGGGGCAGTGTGAATGAAAAACTGTTTTTTGGCAGTGGAACCCAGCTCTCTGTCTTGGAGGACCTGAACAAGGTGTTCCCACCCGAGGTCGCTGTGTTTGAGCCATCAGAAGCA	AGCCAGGGTTTTCCCAGTCACGACCCTTCAATCTGAGGAAACCCTCTGTGCAGTGGAGTGACACAGCTGAGTACTTCTGTGCCGTGAATGCTGGCAACAACCGTAAGCTGATTTGGGGATTGGGAACAAGCCTGGCAGTAAATCCGAATATCCAGAACCCTGACCCTGCCGTGTACCAGCTGAGAGACTCTAAAT
948 NP136	948	NP136	NP17-31	P	FF	TRBV4-2		TRBJ2-5	CASSQDTGSGGRETQYF		TRAJ28 65 0		TRAV9-1	TRAJ28	CALSRPYSGAGSYQLTF																																PNAS	ATCCAGGGTTTTCCCAGTCACGACCCTGAATGCCCCAACAGCTCTCACTTATTCCTTCACCTACACACCCTGCAGCCAGAAGACTCGGCCCTGTATCTCTGTGCCAGCAGCCAAGATACCGGGAGTGGGGGGAGAGAGACCCAGTACTTCGGGCCAGGCACGCGGCTCCTGGTGCTCGAGGACCTGAAAAACGTGTTCCCACCCGAGGTCGCTGTGTTTGAGCCATCAGAAGCA
948 NP136	948	NP136	NP17-31	P	FF	TRBV20-1		TRBJ1-5	CSASPIGNSNQPQHF	TRAV2	TRAJ21	CAVESPLNKFYF																																			PNAS	ATCCAGGGTTTTCCCAGTCACGACGGACAAGTTTCTCATCAACCATGCAAGCCTGACCTTGTCCACTCTGACAGTGACCAGTGCCCATCCTGAAGACAGCAGCTTCTACATCTGCAGTGCTAGTCCGATCGGGAACAGCAATCAGCCCCAGCATTTTGGTGATGGGACTCGACTCTCCATCCTAGAGGACCTGAACAAGGTGTTCCCACCCGAGGTCGCTGTGTTTGAGCCATCAGAAGCA	ATCCAGGGTTTTCCCAGTCACGACACGATACAACATGACCTATGAACGGTTCTCTTCATCGCTGCTCATCCTCCAGGTGCGGGAGGCAGATGCTGCTGTTTACTACTGTGCTGTGGAGTCCCCCCTCAACAAATTTTACTTTGGATCTGGGACCAAACTCAATGTAAAACCAAATATCCAGAACCCTGACCCTGCCGTGTACCAGCTGAGAGACTCTAAAT
948 NP136	948	NP136	NP17-31	P	FF	TRBV20-1		TRBJ1-5	CSASPIGNSNQPQHF	TRAV2	TRAJ21	CAVESPLNKFYF																																			PNAS	ATCCAGGGTTTTCCCAGTCACGACGGACAAGTTTCTCATCAACCATGCAAGCCTGACCTTGTCCACTCTGACAGTGACCAGTGCCCATCCTGAAGACAGCAGCTTCTACATCTGCAGTGCTAGTCCGATCGGGAACAGCAATCAGCCCCAGCATTTTGGTGATGGGACTCGACTCTCCATCCTAGAGGACCTGAACAAGGTGTTCCCACCCGAGGTCGCTGTGTTTGAGCCATCAGAAGCA	ATCCAGGGTTTTCCCAGTCACGACACGATACAACATGACCTATGAACGGTTCTCTTCATCGCTGCTCATCCTCCAGGTGCGGGAGGCAGATGCTGCTGTTTACTACTGTGCTGTGGAGTCCCCCCTCAACAAATTTTACTTTGGATCTGGGACCAAACTCAATGTAAAACCAAATATCCAGAACCCTGACCCTGCCGTGTACCAGCTGAGAGACTCTAAAT
948 NP136	948	NP136	NP17-31	P	FF	TRBV6-1		TRBJ1-4	CASSEWGSVNEKLFF	TRAV8-1	TRAJ38	CAVNAGNNRKLIW	TRAV12-2	TRAJ41	CAAYSGYALNF																																PNAS	ATCCAGGGTTTTCCCAGTCACGACCCCTGATGGCTACAATGTCTCCAGATTAAACAAACGGGAGTTCTCGCTCAGGCTGGAGTCGGCTGCTCCCTCCCAGACATCTGTGTACTTCTGTGCCAGCAGTGAATGGGGCAGTGTGAATGAAAAACTGTTTTTTGGCAGTGGAACCCAGCTCTCTGTCTTGGAGGACCTGAACAAGGTGTTCCCACCCGAGGTCGCTGTGTTTGAGCCATCAGAAGCA	ATCCAGGGTTTTCCCAGTCACGACCCTTCAATCTGAGGAAACCCTCTGTGCAGTGGAGTGACACAGCTGAGTACTTCTGTGCCGTGAATGCTGGCAACAACCGTAAGCTGATTTGGGGATTGGGAACAAGCCTGGCAGTAAATCCGAATATCCAGAACCCTGACCCTGCCGTGTACCAGCTGAGAGACTCTAAAT
948 NP136	948	NP136	NP17-31	P	FF	TRBV20-1		TRBJ1-5	CSASPIGNSNQPQHF	TRAV2	TRAJ21	CAVESPLNKFYF																																			PNAS	ATCCAGGGTTTTCCCAGTCACGACGGACAAGTTTCTCATCAACCATGCAAGCCTGACCTTGTCCACTCTGACAGTGACCAGTGCCCATCCTGAAGACAGCAGCTTCTACATCTGCAGTGCTAGTCCGATCGGGAACAGCAATCAGCCCCAGCATTTTGGTGATGGGACTCGACTCTCCATCCTAGAGGACCTGAACAAGGTGTTCCCACCCGAGGTCGCTGTGTTTGAGCCATCAGAAGCA	ATCCAGGGTTTTCCCAGTCACGACACGATACAACATGACCTATGAACGGTTCTCTTCATCGCTGCTCATCCTCCAGGTGCGGGAGGCAGATGCTGCTGTTTACTACTGTGCTGTGGAGTCCCCCCTCAACAAATTTTACTTTGGATCTGGGACCAAACTCAATGTAAAACCAAATATCCAGAACCCTGACCCTGCCGTGTACCAGCTGAGAGACTCTAAAT
948 NP136	948	NP136	NP17-31	P	FF	TRBV20-1		TRBJ1-5	CSASPIGNSNQPQHF	TRAV2	TRAJ21	CAVESPLNKFYF																																			PNAS	ATCCAGGGTTTTCCCAGTCACGACGGACAAGTTTCTCATCAACCATGCAAGCCTGACCTTGTCCACTCTGACAGTGACCAGTGCCCATCCTGAAGACAGCAGCTTCTACATCTGCAGTGCTAGTCCGATCGGGAACAGCAATCAGCCCCAGCATTTTGGTGATGGGACTCGACTCTCCATCCTAGAGGACCTGAACAAGGTGTTCCCACCCGAGGTCGCTGTGTTTGAGCCATCAGAAGCA	ATCCAGGGTTTTCCCAGTCACGACACGATACAACATGACCTATGAACGGTTCTCTTCATCGCTGCTCATCCTCCAGGTGCGGGAGGCAGATGCTGCTGTTTACTACTGTGCTGTGGAGTCCCCCCTCAACAAATTTTACTTTGGATCTGGGACCAAACTCAATGTAAAACCAAATATCCAGAACCCTGACCCTGCCGTGTACCAGCTGAGAGACTCTAAAT
948 NP136	948	NP136	NP17-31	P	FF	TRBV30		TRBJ1-6	CAWKLSRDSNSPLHF																																						PNAS	ATCCAGGGTTTTCCCAGTCACGACCAGACCCCAGGACCGGCAGTTCATCCTGAGTTCTAAGAAGCTCCTTCTCAGTGACTCTGGCTTCTATCTCTGTGCCTGGAAGCTTTCAAGGGACAGTAATTCACCCCTCCACTTTGGGAATGGGACCAGGCTCACTGTGACAGAGGACCTGAACAAGGTGTTCCCACCCGAGGTCGCTGTGTTTGAGCCATCAGAAGCA
948 NP136	948	NP136	NP17-31	P	FF	TRBV30		TRBJ1-6	CAWKLSRDSNSPLHF	TRAV24	TRAJ21	CALVDFNKFYF																																			PNAS	ATCCAGGGTTTTCCCAGTCACGACCAGACCCCAGGACCGGCAGTTCATCCTGAGTTCTAAGAAGCTCCTTCTCAGTGACTCTGGCTTCTATCTCTGTGCCTGGAAGCTTTCAAGGGACAGTAATTCACCCCTCCACTTTGGGAATGGGACCAGGCTCACTGTGACAGAGGACCTGAACAAGGTGTTCCCACCCGAGGTCGCTGTGTTTGAGCCATCAGAAGCA	ATCCAGGGTTTTCCCAGTCACGACACGAATAAGTGCCACTCTTAATACCAAGGAGGGTTACAGCTATTTGTACATCAAAGGATCCCAGCCTGAAGACTCAGCCACATACCTCTGTGCCCTAGTCGACTTCAACAAATTTTACTTTGGATCTGGGACCAAACTCAATGTAAAACCAAATATCCAGAACCCTGACCCTGCCGTGTACCAGCTGAGAGACTCTAAAT
948 NP136	948	NP136	NP17-31	P	FF	TRBV4-2		TRBJ2-1	CASGHSAGGSGNNEQFF	TRAV12-2	TRAJ27	CAAAYLGKSTF	TRAV4	TRAJ35																																	PNAS	ATCCAGGGTTTTCCCAGTCACGACCCTGAATGCCCCAACAGCTCTCACTTATTCCTTCACCTACACACCCTGCAGCCAGAAGACTCGGCCCTGTATCTCTGTGCCAGCGGACATAGCGCGGGAGGGTCCGGAAACAATGAGCAGTTCTTCGGGCCAGGGACACGGCTCACCGTGCTAGAGGACCTGAAAAACGTGTTCCCACCCGAGGTCGCTGTGTTTGAGCCATCAGAAGCA	ATCCAGGGTTTTCCCAGTCACGACGAAGATGGAAGGTTTACAGCACAGCTCAATAAAGCCAGCCAGTATGTTTCTCTGCTCATCAGAGACTCCCAGCCCAGTGATTCAGCCACCTACCTCTGTGCCGCTGCTTACCTAGGCAAATCAACCTTTGGGGATGGGACTACGCTCACTGTGAAGCCAAATATCCAGAACCCTGACCCTGCCGTGTACCAGCTGAGAGACTCTAAAT
948 NP136	948	NP136	NP17-31	P	FF	TRBV5-1		TRBJ2-3	CASSRFPAGGSTDTQYF	TRAV12-2	TRAJ26	CAVTYYGQNFVF																																			PNAS	GGCCAGGGTTTTCCCAGTCACGACCGATTCTCAGGGCGCCAGTTCTCTAACTCTCGCTCTGAGATGAATGTGAGCACCTTGGAGCTGGGGGACTCGGCCCTTTATCTTTGCGCCAGCAGCCGATTCCCAGCGGGAGGAAGCACAGATACGCAGTATTTTGGCCCAGGCACCCGGCTGACAGTGCTCGAGGACCTGAAAAACGTGTTCCCACCCGAGGTCGCTGTGTTTGAGCCATCAGAAGCA	GGCCAGGGTTTTCCCAGTCACGACGAAGATGGAAGGTTTACAGCACAGCTCAATAAAGCCAGCCAGTATGTTTCTCTGCTCATCAGAGACTCCCAGCCCAGTGATTCAGCCACCTACCTCTGTGCCGTGACTTACTATGGTCAGAATTTTGTCTTTGGTCCCGGAACCAGATTGTCCGTGCTGCCCTATATCCAGAACCCTGACCCTGCCGTGTACCAGCTGAGAGACTCTAAAT
948 NP136	948	NP136	NP17-31	P	FF	TRBV4-2		TRBJ2-1	CASGHSAGGSGNNEQFF	TRAV12-2	TRAJ27	CAAAYLGKSTF	TRAV4	TRAJ35																																	PNAS	GGCCAGGGTTTTCCCAGTCACGACCCTGAATGCCCCAACAGCTCTCACTTATTCCTTCACCTACACACCCTGCAGCCAGAAGACTCGGCCCTGTATCTCTGTGCCAGCGGACATAGCGCGGGAGGGTCCGGAAACAATGAGCAGTTCTTCGGGCCAGGGACACGGCTCACCGTGCTAGAGGACCTGAAAAACGTGTTCCCACCCGAGGTCGCTGTGTTTGAGCCATCAGAAGCA	GGCCAGGGTTTTCCCAGTCACGACGAAGATGGAAGGTTTACAGCACAGCTCAATAAAGCCAGCCAGTATGTTTCTCTGCTCATCAGAGACTCCCAGCCCAGTGATTCAGCCACCTACCTCTGTGCCGCTGCTTACCTAGGCAAATCAACCTTTGGGGATGGGACTACGCTCACTGTGAAGCCAAATATCCAGAACCCTGACCCTGCCGTGTACCAGCTGAGAGACTCTAAAT
948 NP136	948	NP136	NP17-31	P	FF	TRBV20-1		TRBJ1-1	CSASPLGRGTEAFF	TRAV12-2	TRAJ26	CAATYYGQNFVF																																			PNAS	GGCCAGGGTTTTCCCAGTCACGACGGACAAGTTTCTCATCAACCATGCAAGCCTGACCTTGTCCACTCTGACAGTGACCAGTGCCCATCCTGAAGACAGCAGCTTCTACATCTGCAGTGCTTCACCGCTGGGCAGGGGAACTGAAGCTTTCTTTGGACAAGGCACCAGACTCACAGTTGTAGAGGACCTGAACAAGGTGTTCCCACCCGAGGTCGCTGTGTTTGAGCCATCAGAAGCA	GGCCAGGGTTTTCCCAGTCACGACGAAGATGGAAGGTTTACAGCACAGCTCAATAAAGCCAGCCAGTATGTTTCTCTGCTCATCAGAGACTCCCAGCCCAGTGATTCAGCCACCTACCTCTGTGCCGCGACGTATTATGGTCAGAATTTTGTCTTTGGTCCCGGAACCAGATTGTCCGTGCTGCCCTATATCCAGAACCCTGACCCTGCCGTGTACCAGCTGAGAGACTCTAAAT
948 NP136	948	NP136	NP17-31	P	FF	TRBV20-1		TRBJ1-1	CSASPLGRGTEAFF	TRAV12-2	TRAJ26	CAATYYGQNFVF																																			PNAS	GGCCAGGGTTTTCCCAGTCACGACGGACAAGTTTCTCATCAACCATGCAAGCCTGACCTTGTCCACTCTGACAGTGACCAGTGCCCATCCTGAAGACAGCAGCTTCTACATCTGCAGTGCTTCACCGCTGGGCAGGGGAACTGAAGCTTTCTTTGGACAAGGCACCAGACTCACAGTTGTAGAGGACCTGAACAAGGTGTTCCCACCCGAGGTCGCTGTGTTTGAGCCATCAGAAGCA	GGCCAGGGTTTTCCCAGTCACGACGAAGATGGAAGGTTTACAGCACAGCTCAATAAAGCCAGCCAGTATGTTTCTCTGCTCATCAGAGACTCCCAGCCCAGTGATTCAGCCACCTACCTCTGTGCCGCGACGTATTATGGTCAGAATTTTGTCTTTGGTCCCGGAACCAGATTGTCCGTGCTGCCCTATATCCAGAACCCTGACCCTGCCGTGTACCAGCTGAGAGACTCTAAAT
948 NP136	948	NP136	NP17-31	P	FF	TRBV5-1		TRBJ2-7	CASSLETGLNYEQYF	TRAV8-4	TRAJ48	CAVTGFGNEKLTF																																			PNAS	GGCCAGGGTTTTCCCAGTCACGACCGATTCTCAGGGCGCCAGTTCTCTAACTCTCGCTCTGAGATGAATGTGAGCACCTTGGAGCTGGGGGACTCGGCCCTTTATCTTTGCGCCAGCAGCCTCGAGACAGGGCTGAACTACGAGCAGTACTTCGGGCCGGGCACCAGGCTCACGGTCACAGAGGACCTGAAAAACGTGTTCCCACCCGAGGTCGCTGTGTTTGAGCCATCAGAAGCA	GGCCAGGGTTTTCCCAGTCACGACGCATCAACGGTTTTGAGGCTGAATTTAAGAAGAGTGAAACCTCCTTCCACCTGACGAAACCCTCAGCCCATATGAGCGACGCGGCTGAGTACTTCTGTGCTGTGACCGGATTTGGAAATGAGAAATTAACCTTTGGGACTGGAACAAGACTCACCATCATACCCAATATCCAGAACCCTGACCCTGCCGTGTACCAGCTGAGAGACTCTAAAT
948 NP136	948	NP136	NP17-31	P	FF	TRBV6-1		TRBJ1-4	CASSEWGSVNEKLFF	TRAV8-1	TRAJ38	CAVNAGNNRKLIW	TRAV12-2	TRAJ41	CAAYSGYALNF																																PNAS	GGCCAGGGTTTTCCCAGTCACGACTGGCTACAATGTCTCCAGATTAAACAAACGGGAGTTCTCGCTCAGGCTGGAGTCGGCTGCTCCCTCCCAGACATCTGTGTACTTCTGTGCCAGCAGTGAATGGGGCAGTGTGAATGAAAAACTGTTTTTTGGCAGTGGAACCCAGCTCTCTGTCTTGGAGGACCTGAACAAGGTGTTCCCACCCGAGGTCGCTGTGTTTGAGCCATCAGAAGCA	GGCCAGGGTTTTCCCAGTCACGACCCTTCAATCTGAGGAAACCCTCTGTGCAGTGGAGTGACACAGCTGAGTACTTCTGTGCCGTGAATGCTGGCAACAACCGTAAGCTGATTTGGGGATTGGGAACAAGCCTGGCAGTAAATCCGAATATCCAGAACCCTGACCCTGCCGTGTACCAGCTGAGAGACTCTAAAT
948 NP136	948	NP136	NP17-31	P	FF	TRBV7-9		TRBJ2-7	CASSHTSDEQYF	TRAV8-6	TRAJ34	CAVIIYNTDKLIF		TRAJ9 57 0																																	PNAS	GGCCAGGGTTTTCCCAGTCACGACCTGCAGAGAGGCCTAAGGGATCTTTCTCCACCTTGGAGATCCAGCGCACAGAGCAGGGGGACTCGGCCATGTATCTCTGTGCCAGCAGCCACACTAGTGACGAGCAGTACTTCGGGCCGGGCACCAGGCTCACGGTCACAGAGGACCTGAAAAACGTGTTCCCACCCGAGGTCGCTGTGTTTGAGCCATCAGAAGCA	GGCCAGGGTTTTCCCAGTCACGACGCATCAACGGTTTTGAGGCTGAATTTAACAAGAGTCAAACTTCCTTCCACTTGAGGAAACCCTCAGTCCATATAAGCGACACGGCTGAGTACTTCTGTGCTGTGATCATTTATAACACCGACAAGCTCATCTTTGGGACTGGGACCAGATTACAAGTCTTTCCAAATATCCAGAACCCTGACCCTGCCGTGTACCAGCTGAGAGACTCTAAAT
948 NP136	948	NP136	NP17-31	P	FF					TRAV27	TRAJ13	CAPTKEGGYQKVTF	TRAV12-1	TRAJ48	CVVNSGGGNEKLTF																																PNAS		GGCCAGGGTTTTCCCAGTCACGACACTAACCTTTCAGTTTGGTGATGCAAGAAAGGACAGTTCTCTCCACATCACTGCGGCCCAGCCTGGTGATACAGGCCTCTACCTCTGTGCACCTACGAAGGAGGGGGGTTACCAGAAAGTTACCTTTGGAACTGGAACAAAGCTCCAAGTCATCCCAAATATCCAGAACCCTGACCCTGCCGTGTACCAGCTGAGAGACTCTAAAT
948 NP136	948	NP136	NP17-31	P	FF	TRBV20-1		TRBJ1-5	CSASPIGNSNQPQHF	TRAV2	TRAJ21	CAVESPLNKFYF																																			PNAS	GGCCAGGGTTTTCCCAGTCACGACGGACAAGTTTCTCATCAACCATGCAAGCCTGACCTTGTCCACTCTGACAGTGACCAGTGCCCATCCTGAAGACAGCAGCTTCTACATCTGCAGTGCTAGTCCGATCGGGAACAGCAATCAGCCCCAGCATTTTGGTGATGGGACTCGACTCTCCATCCTAGAGGACCTGAACAAGGTGTTCCCACCCGAGGTCGCTGTGTTTGAGCCATCAGAAGCA	GGCCAGGGTTTTCCCAGTCACGACACGATACAACATGACCTATGAACGGTTCTCTTCATCGCTGCTCATCCTCCAGGTGCGGGAGGCAGATGCTGCTGTTTACTACTGTGCTGTGGAGTCCCCCCTCAACAAATTTTACTTTGGATCTGGGACCAAACTCAATGTAAAACCAAATATCCAGAACCCTGACCCTGCCGTGTACCAGCTGAGAGACTCTAAAT
948 NP136	948	NP136	NP17-31	P	FF	TRBV20-1		TRBJ1-1	CSASPLGRGTEAFF	TRAV12-2	TRAJ26	CAATYYGQNFVF																																			PNAS	AGCCAGGGTTTTCCCAGTCACGACGGACAAGTTTCTCATCAACCATGCAAGCCTGACCTTGTCCACTCTGACAGTGACCAGTGCCCATCCTGAAGACAGCAGCTTCTACATCTGCAGTGCTTCACCGCTGGGCAGGGGAACTGAAGCTTTCTTTGGACAAGGCACCAGACTCACAGTTGTAGAGGACCTGAACAAGGTGTTCCCACCCGAGGTCGCTGTGTTTGAGCCATCAGAAGCA	AGCCAGGGTTTTCCCAGTCACGACGAAGATGGAAGGTTTACAGCACAGCTCAATAAAGCCAGCCAGTATGTTTCTCTGCTCATCAGAGACTCCCAGCCCAGTGATTCAGCCACCTACCTCTGTGCCGCGACGTATTATGGTCAGAATTTTGTCTTTGGTCCCGGAACCAGATTGTCCGTGCTGCCCTATATCCAGAACCCTGACCCTGCCGTGTACCAGCTGAGAGACTCTAAAT
948 NP136	948	NP136	NP17-31	P	FF	TRBV20-1		TRBJ2-4	CSAPEAGLVNIQYF	TRAV8-6	TRAJ34	CAVTSYNTDKLIF	TRAV17	TRAJ39	CATDAGAGNMLTF																																PNAS	AGCCAGGGTTTTCCCAGTCACGACGGACAAGTTTCTCATCAACCATGCAAGCCTGACCTTGTCCACTCTGACAGTGACCAGTGCCCATCCTGAAGACAGCAGCTTCTACATCTGCAGTGCGCCCGAAGCGGGCCTCGTGAACATTCAGTACTTCGGCGCCGGGACCCGGCTCTCAGTGCTGGAGGACCTGAAAAACGTGTTCCCACCCGAGGTCGCTGTGTTTGAGCCATCAGAAGCA	AGCCAGGGTTTTCCCAGTCACGACGCATCAACGGTTTTGAGGCTGAATTTAACAAGAGTCAAACTTCCTTCCACTTGAGGAAACCCTCAGTCCATATAAGCGACACGGCTGAGTACTTCTGTGCTGTCACATCTTATAACACCGACAAGCTCATCTTTGGGACTGGGACCAGATTACAAGTCTTTCCAAATATCCAGAACCCTGACCCTGCCGTGTACCAGCTGAGAGACTCTAAAT
948 NP136	948	NP136	NP17-31	P	FF					TRAV12-2	TRAJ23	CAVNKEGGKLIF																																			PNAS		AGCCAGGGTTTTCCCAGTCACGACGAAGATGGAAGGTTTACAGCACAGCTCAATAAAGCCAGCCAGTATGTTTCTCTGCTCATCAGAGACTCCCAGCCCAGTGATTCAGCCACCTACCTCTGTGCCGTGAACAAGGAGGGAGGAAAGCTTATCTTCGGACAGGGAACGGAGTTATCTGTGAAACCCAATATCCAGAACCCTGACCCTGCCGTGTACCAGCTGAGAGACTCTAAAT
948 NP136	948	NP136	NP17-31	P	FF	TRBV4-3		TRBJ2-3	CASSLGGTDTQYF	TRAV12-2	TRAJ26	CAVTYYGQNFVF																																			PNAS	AGCCAGGGTTTTCCCAGTCACGACCCTGAATGCCCCAACAGCTCTCACTTATTCCTTCACCTACACACCCTGCAGCCAGAAGACTCGGCCCTGTATCTCTGCGCCAGCAGCCTCGGAGGTACAGATACGCAGTATTTTGGCCCAGGCACCCGGCTGACAGTGCTCGAGGACCTGAAAAACGTGTTCCCACCCGAGGTCGCTGTGTTTGAGCCATCAGAAGCA	AGCCAGGGTTTTCCCAGTCACGACGAAGATGGAAGGTTTACAGCACAGCTCAATAAAGCCAGCCAGTATGTTTCTCTGCTCATCAGAGACTCCCAGCCCAGTGATTCAGCCACCTACCTCTGTGCCGTGACCTACTATGGTCAGAATTTTGTCTTTGGTCCCGGAACCAGATTGTCCGTGCTGCCCTATATCCAGAACCCTGACCCTGCCGTGTACCAGCTGAGAGACTCTAAAT
948 NP136	948	NP136	NP17-31	P	FF	TRBV29-1		TRBJ2-7	CSVDRGGGKLKLALKGCRIYEQYF	TRAV2	TRAJ15	CAVEKGGTALIF																																			PNAS	AGCCAGGGTTTTCCCAGTCACGACGTTTCCCATCAGCCGCCCAAACCTAACATTCTCAACTCTGACTGTGAGCAACATGAGCCCTGAAGACAGCAGCATATATCTCTGCAGCGTTGACCGAGGTGGCGGGAAGTTGAAATTGGCGTTGAAGGGGTGTCGTATCTACGAGCAGTACTTCGGGCCGGGCACCAGGCTCACGGTCACAGAGGACCTGAAAAACGTGTTCCCACCCGAGGTCGCTGTGTTTGAGCCATCAGAAGCA	AGCCAGGGTTTTCCCAGTCACGACACGATACAACATGACCTATGAACGGTTCTCTTCATCGCTGCTCATCCTCCAGGTGCGGGAGGCAGATGCTGCTGTTTACTACTGTGCTGTGGAGAAAGGAGGAACTGCTCTGATCTTTGGGAAGGGAACCACCTTATCAGTGAGTTCCAATATCCAGAACCCTGACCCTGCCGTGTACCAGCTGAGAGACTCTAAAT
948 NP136	948	NP136	NP17-31	P	FF	TRBV20-1		TRBJ1-1	CSASPLGRGTEAFF	TRAV12-2	TRAJ26	CAATYYGQNFVF																																			PNAS	AGCCAGGGTTTTCCCAGTCACGACGGACAAGTTTCTCATCAACCATGCAAGCCTGACCTTGTCCACTCTGACAGTGACCAGTGCCCATCCTGAAGACAGCAGCTTCTACATCTGCAGTGCTTCACCGCTGGGCAGGGGAACTGAAGCTTTCTTTGGACAAGGCACCAGACTCACAGTTGTAGAGGACCTGAACAAGGTGTTCCCACCCGAGGTCGCTGTGTTTGAGCCATCAGAAGCA	AGCCAGGGTTTTCCCAGTCACGACGAAGATGGAAGGTTTACAGCACAGCTCAATAAAGCCAGCCAGTATGTTTCTCTGCTCATCAGAGACTCCCAGCCCAGTGATTCAGCCACCTACCTCTGTGCCGCGACGTATTATGGTCAGAATTTTGTCTTTGGTCCCGGAACCAGATTGTCCGTGCTGCCCTATATCCAGAACCCTGACCCTGCCGTGTACCAGCTGAGAGACTCTAAAT
948 NP136	948	NP136	NP17-31	P	FF					TRAV2	TRAJ15	CAVEKGGTALIF																																			PNAS		AGCCAGGGTTTTCCCAGTCACGACACGATACAACATGACCTATGAACGGTTCTCTTCATCGCTGCTCATCCTCCAGGTGCGGGAGGCAGATGCTGCTGTTTACTACTGTGCTGTGGAGAAAGGAGGAACTGCTCTGATCTTTGGGAAGGGAACCACCTTATCAGTGAGTTCCAATATCCAGAACCCTGACCCTGCCGTGTACCAGCTGAGAGACTCTAAAT
948 NP136	948	NP136	NP17-31	P	FF	TRBV30		TRBJ1-1	CAWRGGVQNTEAFF	TRAV12-2	TRAJ8	CAVTPGFQKLVF																																			PNAS	AGCCAGGGTTTTCCCAGTCACGACCAGACCCCAGGACCGGCAGTTCATCCTGAGTTCTAAGAAGCTCCTTCTCAGTGACTCTGGCTTCTATCTCTGTGCCTGGAGGGGCGGAGTCCAGAACACTGAAGCTTTCTTTGGACAAGGCACCAGACTCACAGTTGTAGAGGACCTGAACAAGGTGTTCCCACCCGAGGTCGCTGTGTTTGAGCCATCAGAAGCA	AGCCAGGGTTTTCCCAGTCACGACGAAGATGGAAGGTTTACAGCACAGCTCAATAAAGCCAGCCAGTATGTTTCTCTGCTCATCAGAGACTCCCAGCCCAGTGATTCAGCCACCTACCTCTGTGCCGTGACCCCAGGCTTTCAGAAACTTGTATTTGGAACTGGCACCCGACTTCTGGTCAGTCCAAATATCCAGAACCCTGACCCTGCCGTGTACCAGCTGAGAGACTCTAAAT
948 NP136	948	NP136	NP17-31	P	FF	TRBV20-1		TRBJ1-5	CSASPIGNSNQPQHF	TRAV2	TRAJ21	CAVESPLNKFYF																																			PNAS	AGCCAGGGTTTTCCCAGTCACGACGGACAAGTTTCTCATCAACCATGCAAGCCTGACCTTGTCCACTCTGACAGTGACCAGTGCCCATCCTGAAGACAGCAGCTTCTACATCTGCAGTGCTAGTCCGATCGGGAACAGCAATCAGCCCCAGCATTTTGGTGATGGGACTCGACTCTCCATCCTAGAGGACCTGAACAAGGTGTTCCCACCCGAGGTCGCTGTGTTTGAGCCATCAGAAGCA	AGCCAGGGTTTTCCCAGTCACGACACGATACAACATGACCTATGAACGGTTCTCTTCATCGCTGCTCATCCTCCAGGTGCGGGAGGCAGATGCTGCTGTTTACTACTGTGCTGTGGAGTCCCCCCTCAACAAATTTTACTTTGGATCTGGGACCAAACTCAATGTAAAACCAAATATCCAGAACCCTGACCCTGCCGTGTACCAGCTGAGAGACTCTAAAT
948 NP136	948	NP136	NP17-31	P	FF	TRBV30		TRBJ1-1	CASTDQMNTEAFF	TRAV12-2	TRAJ8	CAFRPSFQKLVF																																			PNAS	AGCCAGGGTTTTCCCAGTCACGACCAGACCCCAGGACCGGCAGTTCATCCTGAGTTCTAAGAAGCTCCTTCTCAGTGACTCTGGCTTCTATCTCTGTGCCTCGACGGACCAAATGAACACTGAAGCTTTCTTTGGACAAGGCACCAGACTCACAGTTGTAGAGGACCTGAACAAGGTGTTCCCACCCGAGGTCGCTGTGTTTGAGCCATCAGAAGCA	AGCCAGGGTTTTCCCAGTCACGACGAAGATGGAAGGTTTACAGCACAGCTCAATAAAGCCAGCCAGTATGTTTCTCTGCTCATCAGAGACTCCCAGCCCAGTGATTCAGCCACCTACCTCTGTGCCTTCCGCCCAAGCTTTCAGAAACTTGTATTTGGAACTGGCACCCGACTTCTGGTCAGTCCAAATATCCAGAACCCTGACCCTGCCGTGTACCAGCTGAGAGACTCTAAAT
948 NP136	948	NP136	NP17-31	P	FF	TRBV5-1		TRBJ2-3	CASSDGTDSTDTQYF	TRAV26-1	TRAJ34		TRAV10	TRAJ41	CVVSEGGYALNF																																PNAS	TGCCAGGGTTTTCCCAGTCACGACCGATTCTCAGGGCGCCAGTTCTCTAACTCTCGCTCTGAGATGAATGTGAGCACCTTGGAGCTGGGGGACTCGGCCCTTTATCTTTGCGCCAGCAGCGACGGGACTGATAGCACAGATACGCAGTATTTTGGCCCAGGCACCCGGCTGACAGTGCTCGAGGACCTGAAAAACGTGTTCCCACCCGAGGTCGCTGTGTTTGAGCCATCAGAAGCA
948 NP136	948	NP136	NP17-31	P	FF	TRBV7-9		TRBJ2-3	CASSHSTDTQYF	TRAV8-6	TRAJ34	CAVSAYNTDKLIF	TRAV16	TRAJ6																																	PNAS	TGCCAGGGTTTTCCCAGTCACGACCTGCAGAGAGGCCTAAGGGATCTTTCTCCACCTTGGAGATCCAGCGCACAGAGCAGGGGGACTCGGCCATGTATCTCTGTGCCAGCAGCCACAGCACAGATACGCAGTATTTTGGCCCAGGCACCCGGCTGACAGTGCTCGAGGACCTGAAAAACGTGTTCCCACCCGAGGTCGCTGTGTTTGAGCCATCAGAAGCA	TGCCAGGGTTTTCCCAGTCACGACGCATCAACGGTTTTGAGGCTGAATTTAACAAGAGTCAAACTTCCTTCCACTTGAGGAAACCCTCAGTCCATATAAGCGACACGGCTGAGTACTTCTGTGCTGTGAGTGCATATAACACCGACAAGCTCATCTTTGGGACTGGGACCAGATTACAAGTCTTTCCAAATATCCAGAACCCTGACCCTGCCGTGTACCAGCTGAGAGACTCTAAAT
948 NP136	948	NP136	NP17-31	P	FF	TRBV7-9		TRBJ2-7	CASSHTSDEQYF	TRAV8-6	TRAJ34	CAVIIYNTDKLIF		TRAJ9 57 0																																	PNAS	TGCCAGGGTTTTCCCAGTCACGACCTGCAGAGAGGCCTAAGGGATCTTTCTCCACCTTGGAGATCCAGCGCACAGAGCAGGGGGACTCGGCCATGTATCTCTGTGCCAGCAGCCACACTAGTGACGAGCAGTACTTCGGGCCGGGCACCAGGCTCACGGTCACAGAGGACCTGAAAAACGTGTTCCCACCCGAGGTCGCTGTGTTTGAGCCATCAGAAGCA	TGCCAGGGTTTTCCCAGTCACGACGCATCAACGGTTTTGAGGCTGAATTTAACAAGAGTCAAACTTCCTTCCACTTGAGGAAACCCTCAGTCCATATAAGCGACACGGCTGAGTACTTCTGTGCTGTGATCATTTATAACACCGACAAGCTCATCTTTGGGACTGGGACCAGATTACAAGTCTTTCCAAATATCCAGAACCCTGACCCTGCCGTGTACCAGCTGAGAGACTCTAAAT
948 NP136	948	NP136	NP17-31	P	FF	TRBV20-1		TRBJ1-1	CSASPLGRGTEAFF	TRAV12-2	TRAJ26	CAATYYGQNFVF																																			PNAS	TGCCAGGGTTTTCCCAGTCACGACGGACAAGTTTCTCATCAACCATGCAAGCCTGACCTTGTCCACTCTGACAGTGACCAGTGCCCATCCTGAAGACAGCAGCTTCTACATCTGCAGTGCTTCACCGCTGGGCAGGGGAACTGAAGCTTTCTTTGGACAAGGCACCAGACTCACAGTTGTAGAGGACCTGAACAAGGTGTTCCCACCCGAGGTCGCTGTGTTTGAGCCATCAGAAGCA	TGCCAGGGTTTTCCCAGTCACGACGAAGATGGAAGGTTTACAGCACAGCTCAATAAAGCCAGCCAGTATGTTTCTCTGCTCATCAGAGACTCCCAGCCCAGTGATTCAGCCACCTACCTCTGTGCCGCGACGTATTATGGTCAGAATTTTGTCTTTGGTCCCGGAACCAGATTGTCCGTGCTGCCCTATATCCAGAACCCTGACCCTGCCGTGTACCAGCTGAGAGACTCTAAAT
948 NP136	948	NP136	NP17-31	P	FF	TRBV30		TRBJ1-1	CAWRGGVQNTEAFF	TRAV12-2	TRAJ8	CAVTPGFQKLVF																																			PNAS	TGCCAGGGTTTTCCCAGTCACGACCAGACCCCAGGACCGGCAGTTCATCCTGAGTTCTAAGAAGCTCCTTCTCAGTGACTCTGGCTTCTATCTCTGTGCCTGGAGGGGCGGAGTCCAGAACACTGAAGCTTTCTTTGGACAAGGCACCAGACTCACAGTTGTAGAGGACCTGAACAAGGTGTTCCCACCCGAGGTCGCTGTGTTTGAGCCATCAGAAGCA	TGCCAGGGTTTTCCCAGTCACGACGAAGATGGAAGGTTTACAGCACAGCTCAATAAAGCCAGCCAGTATGTTTCTCTGCTCATCAGAGACTCCCAGCCCAGTGATTCAGCCACCTACCTCTGTGCCGTGACCCCAGGCTTTCAGAAACTTGTATTTGGAACTGGCACCCGACTTCTGGTCAGTCCAAATATCCAGAACCCTGACCCTGCCGTGTACCAGCTGAGAGACTCTAAAT
948 NP136	948	NP136	NP17-31	P	FF	TRBV4-2		TRBJ2-1	CASGHSAGGSGNNEQFF	TRAV12-2	TRAJ27	CAAAYLGKSTF	TRAV4	TRAJ35																																	PNAS	TGCCAGGGTTTTCCCAGTCACGACCCTGAATGCCCCAACAGCTCTCACTTATTCCTTCACCTACACACCCTGCAGCCAGAAGACTCGGCCCTGTATCTCTGTGCCAGCGGACATAGCGCGGGAGGGTCCGGAAACAATGAGCAGTTCTTCGGGCCAGGGACACGGCTCACCGTGCTAGAGGACCTGAAAAACGTGTTCCCACCCGAGGTCGCTGTGTTTGAGCCATCAGAAGCA	TGCCAGGGTTTTCCCAGTCACGACGAAGATGGAAGGTTTACAGCACAGCTCAATAAAGCCAGCCAGTATGTTTCTCTGCTCATCAGAGACTCCCAGCCCAGTGATTCAGCCACCTACCTCTGTGCCGCTGCTTACCTAGGCAAATCAACCTTTGGGGATGGGACTACGCTCACTGTGAAGCCAAATATCCAGAACCCTGACCCTGCCGTGTACCAGCTGAGAGACTCTAAAT
948 NP136	948	NP136	NP17-31	P	FF	TRBV30		TRBJ1-1	CAWRGGVQNTEAFF	TRAV12-2	TRAJ8	CAVTPGFQKLVF	TRAV8-4	TRAJ7																																	PNAS	TGCCAGGGTTTTCCCAGTCACGACCAGACCCCAGGACCGGCAGTTCATCCTGAGTTCTAAGAAGCTCCTTCTCAGTGACTCTGGCTTCTATCTCTGTGCCTGGAGGGGCGGAGTCCAGAACACTGAAGCTTTCTTTGGACAAGGCACCAGACTCACAGTTGTAGAGGACCTGAACAAGGTGTTCCCACCCGAGGTCGCTGTGTTTGAGCCATCAGAAGCA	TGCCAGGGTTTTCCCAGTCACGACGAAGATGGAAGGTTTACAGCACAGCTCAATAAAGCCAGCCAGTATGTTTCTCTGCTCATCAGAGACTCCCAGCCCAGTGATTCAGCCACCTACCTCTGTGCCGTGACCCCAGGCTTTCAGAAACTTGTATTTGGAACTGGCACCCGACTTCTGGTCAGTCCAAATATCCAGAACCCTGACCCTGCCGTGTACCAGCTGAGAGACTCTAAAT
948 NP136	948	NP136	NP17-31	P	FF	TRBV6-1		TRBJ1-4	CASSEWGSVNEKLFF	TRAV8-1	TRAJ38	CAVNAGNNRKLIW	TRAV12-2	TRAJ41	CAAYSGYALNF																																PNAS	TGCCAGGGTTTTCCCAGTCACGACCCCTGATGGCTACAATGTCTCCAGATTAAACAAACGGGAGTTCTCGCTCAGGCTGGAGTCGGCTGCTCCCTCCCAGACATCTGTGTACTTCTGTGCCAGCAGTGAATGGGGCAGTGTGAATGAAAAACTGTTTTTTGGCAGTGGAACCCAGCTCTCTGTCTTGGAGGACCTGAACAAGGTGTTCCCACCCGAGGTCGCTGTGTTTGAGCCATCAGAAGCA	TGCCAGGGTTTTCCCAGTCACGACCCTTCAATCTGAGGAAACCCTCTGTGCAGTGGAGTGACACAGCTGAGTACTTCTGTGCCGTGAATGCTGGCAACAACCGTAAGCTGATTTGGGGATTGGGAACAAGCCTGGCAGTAAATCCGAATATCCAGAACCCTGACCCTGCCGTGTACCAGCTGAGAGACTCTAAAT
948 NP136	948	NP136	NP17-31	P	FF					mTRDV2-2	TRAJ42	CAYRSAIYGGSQGNLIF		TRAJ58 55 0	SPTSGSRLTF																																PNAS		TGCCAGGGTTTTCCCAGTCACGACCTGTGAACTTCCAGAAAGCAGCCAAATCCTTCAGTCTCAAGATCTCAGACTCACAGCTGGGGGATGCCGCGATGTATTTCTGTGCTTATAGGAGCGCGATTTATGGAGGAAGCCAAGGAAATCTCATCTTTGGAAAAGGCACTAAACTCTCTGTTAAACCAAATATCCAGAACCCTGACCCTGCCGTGTACCAGCTGAGAGACTCTAAAT
948 NP136	948	NP136	NP17-31	P	FF	TRBV4-2		TRBJ2-5	CASSQDTGSGGRETQYF	TRAV9-1	TRAJ28	CALSRPYSGAGSYQLTF																																			PNAS	TGCCAGGGTTTTCCCAGTCACGACCCTGAATGCCCCAACAGCTCTCACTTATTCCTTCACCTACACACCCTGCAGCCAGAAGACTCGGCCCTGTATCTCTGTGCCAGCAGCCAAGATACCGGGAGTGGGGGGAGAGAGACCCAGTACTTCGGGCCAGGCACGCGGCTCCTGGTGCTCGAGGACCTGAAAAACGTGTTCCCACCCGAGGTCGCTGTGTTTGAGCCATCAGAAGCA	TGCCAGGGTTTTCCCAGTCACGACGAAACCACTTCTTTCCACTTGGAGAAAGGCTCAGTTCAAGTGTCAGACTCAGCGGTGTACTTCTGTGCTCTGAGCAGGCCATACTCTGGGGCTGGGAGTTACCAACTCACTTTCGGGAAGGGGACCAAACTCTCGGTCATACCAAATATCCAGAACCCTGACCCTGCCGTGTACCAGCTGAGAGACTCTAAAT
948 NP136	948	NP136	NP17-31	P	FF	TRBV7-9		TRBJ2-7	CASSHTSDEQYF	TRAV8-6	TRAJ34	CAVIIYNTDKLIF		TRAJ9 57 0																																	PNAS	CTCCAGGGTTTTCCCAGTCACGACCTGCAGAGAGGCCTAAGGGATCTTTCTCCACCTTGGAGATCCAGCGCACAGAGCAGGGGGACTCGGCCATGTATCTCTGTGCCAGCAGCCACACTAGTGACGAGCAGTACTTCGGGCCGGGCACCAGGCTCACGGTCACAGAGGACCTGAAAAACGTGTTCCCACCCGAGGTCGCTGTGTTTGAGCCATCAGAAGCA	CTCCAGGGTTTTCCCAGTCACGACGCATCAACGGTTTTGAGGCTGAATTTAACAAGAGTCAAACTTCCTTCCACTTGAGGAAACCCTCAGTCCATATAAGCGACACGGCTGAGTACTTCTGTGCTGTGATCATTTATAACACCGACAAGCTCATCTTTGGGACTGGGACCAGATTACAAGTCTTTCCAAATATCCAGAACCCTGACCCTGCCGTGTACCAGCTGAGAGACTCTAAAT
948 NP136	948	NP136	NP17-31	P	FF	TRBV20-1		TRBJ1-1	CSASPLGRGTEAFF	TRAV12-2	TRAJ26	CAATYYGQNFVF																																			PNAS	CTCCAGGGTTTTCCCAGTCACGACGGACAAGTTTCTCATCAACCATGCAAGCCTGACCTTGTCCACTCTGACAGTGACCAGTGCCCATCCTGAAGACAGCAGCTTCTACATCTGCAGTGCTTCACCGCTGGGCAGGGGAACTGAAGCTTTCTTTGGACAAGGCACCAGACTCACAGTTGTAGAGGACCTGAACAAGGTGTTCCCACCCGAGGTCGCTGTGTTTGAGCCATCAGAAGCA	CTCCAGGGTTTTCCCAGTCACGACGAAGATGGAAGGTTTACAGCACAGCTCAATAAAGCCAGCCAGTATGTTTCTCTGCTCATCAGAGACTCCCAGCCCAGTGATTCAGCCACCTACCTCTGTGCCGCGACGTATTATGGTCAGAATTTTGTCTTTGGTCCCGGAACCAGATTGTCCGTGCTGCCCTATATCCAGAACCCTGACCCTGCCGTGTACCAGCTGAGAGACTCTAAAT
948 NP136	948	NP136	NP17-31	P	FF	TRBV6-1		TRBJ1-4	CASSEWGSVNEKLFF	TRAV12-2	TRAJ41	CAAYSGYALNF	TRAV8-1	TRAJ38	CAVNAGNNRKLIW																																PNAS	CTCCAGGGTTTTCCCAGTCACGACTGGCTACAATGTCTCCAGATTAAACAAACGGGAGTTCTCGCTCAGGCTGGAGTCGGCTGCTCCCTCCCAGACATCTGTGTACTTCTGTGCCAGCAGTGAATGGGGCAGTGTGAATGAAAAACTGTTTTTTGGCAGTGGAACCCAGCTCTCTGTCTTGGAGGACCTGAACAAGGTGTTCCCACCCGAGGTCGCTGTGTTTGAGCCATCAGAAGCA	CTCCAGGGTTTTCCCAGTCACGACGAAGATGGAAGGTTTACAGCACAGCTCAATAAAGCCAGCCAGTATGTTTCTCTGCTCATCAGAGACTCCCAGCCCAGTGATTCAGCCACCTACCTCTGTGCCGCCTATTCCGGGTATGCACTCAACTTCGGCAAAGGCACCTCGCTGTTGGTCACACCCCATATCCAGAACCCTGACCCTGCCGTGTACCAGCTGAGAGACTCTAAAT
948 NP136	948	NP136	NP17-31	P	FF	TRBV30		TRBJ1-1	CASTDQMNTEAFF	TRAV12-2	TRAJ8	CAFRPSFQKLVF	TRAV12-3	TRAJ37																																	PNAS	CTCCAGGGTTTTCCCAGTCACGACCAGACCCCAGGACCGGCAGTTCATCCTGAGTTCTAAGAAGCTCCTTCTCAGTGACTCTGGCTTCTATCTCTGTGCCTCGACGGACCAAATGAACACTGAAGCTTTCTTTGGACAAGGCACCAGACTCACAGTTGTAGAGGACCTGAACAAGGTGTTCCCACCCGAGGTCGCTGTGTTTGAGCCATCAGAAGCA	CTCCAGGGTTTTCCCAGTCACGACGAAGATGGAAGGTTTACAGCACAGCTCAATAAAGCCAGCCAGTATGTTTCTCTGCTCATCAGAGACTCCCAGCCCAGTGATTCAGCCACCTACCTCTGTGCCTTCCGCCCAAGCTTTCAGAAACTTGTATTTGGAACTGGCACCCGACTTCTGGTCAGTCCAAATATCCAGAACCCTGACCCTGCCGTGTACCAGCTGAGAGACTCTAAAT
948 NP136	948	NP136	NP17-31	P	FF	TRBV4-2		TRBJ2-5	CASSQDTGSGGRETQYF		TRAJ28 65 0		TRAV9-1	TRAJ28	CALSRPYSGAGSYQLTF																																PNAS	CTCCAGGGTTTTCCCAGTCACGACCCTGAATGCCCCAACAGCTCTCACTTATTCCTTCACCTACACACCCTGCAGCCAGAAGACTCGGCCCTGTATCTCTGTGCCAGCAGCCAAGATACCGGGAGTGGGGGGAGAGAGACCCAGTACTTCGGGCCAGGCACGCGGCTCCTGGTGCTCGAGGACCTGAAAAACGTGTTCCCACCCGAGGTCGCTGTGTTTGAGCCATCAGAAGCA
948 NP136	948	NP136	NP17-31	P	FF	TRBV20-1		TRBJ2-5	CSARGLAGEEGETQYF	TRAV13-1	TRAJ20	CAASNRDYKLSF	TRAV27	TRAJ5																																	PNAS	CTCCAGGGTTTTCCCAGTCACGACGGACAAGTTTCTCATCAACCATGCAAGCCTGACCTTGTCCACTCTGACAGTGACCAGTGCCCATCCTGAAGACAGCAGCTTCTACATCTGCAGTGCTAGGGGGCTAGCGGGAGAAGAGGGGGAGACCCAGTACTTCGGGCCAGGCACGCGGCTCCTGGTGCTCGAGGACCTGAAAAACGTGTTCCCACCCGAGGTCGCTGTGTTTGAGCCATCAGAAGCA	CTCCAGGGTTTTCCCAGTCACGACGACATTCGTTCAAATGTGGGCGAAAAGAAAGACCAACGAATTGCTGTTACATTGAACAAGACAGCCAAACATTTCTCCCTGCACATCACAGAGACCCAACCTGAAGACTCGGCTGTCTACTTCTGTGCAGCAAGTAATCGGGACTACAAGCTCAGCTTTGGAGCCGGAACCACAGTAACTGTAAGAGCAAATATCCAGAACCCTGACCCTGCCGTGTACCAGCTGAGAGACTCTAAAT
948 NP136	948	NP136	NP17-31	P	FF	TRBV6-1		TRBJ1-4	CASSEWGSVNEKLFF	TRAV12-2	TRAJ41	CAAYSGYALNF	TRAV8-1	TRAJ38	CAVNAGNNRKLIW																																PNAS	CTCCAGGGTTTTCCCAGTCACGACTGGCTACAATGTCTCCAGATTAAACAAACGGGAGTTCTCGCTCAGGCTGGAGTCGGCTGCTCCCTCCCAGACATCTGTGTACTTCTGTGCCAGCAGTGAATGGGGCAGTGTGAATGAAAAACTGTTTTTTGGCAGTGGAACCCAGCTCTCTGTCTTGGAGGACCTGAACAAGGTGTTCCCACCCGAGGTCGCTGTGTTTGAGCCATCAGAAGCA	CTCCAGGGTTTTCCCAGTCACGACGAAGATGGAAGGTTTACAGCACAGCTCAATAAAGCCAGCCAGTATGTTTCTCTGCTCATCAGAGACTCCCAGCCCAGTGATTCAGCCACCTACCTCTGTGCCGCCTATTCCGGGTATGCACTCAACTTCGGCAAAGGCACCTCGCTGTTGGTCACACCCCATATCCAGAACCCTGACCCTGCCGTGTACCAGCTGAGAGACTCTAAAT
948 NP136	948	NP136	NP17-31	P	FF	TRBV4-3		TRBJ2-3	CASSLGGTDTQYF	TRAV12-2	TRAJ26	CAVTYYGQNFVF	TRAV8-3	TRAJ45	CAVVDSGGGADGLTF																																PNAS	CTCCAGGGTTTTCCCAGTCACGACCCTGAATGCCCCAACAGCTCTCACTTATTCCTTCACCTACACACCCTGCAGCCAGAAGACTCGGCCCTGTATCTCTGCGCCAGCAGCCTCGGAGGTACAGATACGCAGTATTTTGGCCCAGGCACCCGGCTGACAGTGCTCGAGGACCTGAAAAACGTGTTCCCACCCGAGGTCGCTGTGTTTGAGCCATCAGAAGCA	CTCCAGGGTTTTCCCAGTCACGACGAAGATGGAAGGTTTACAGCACAGCTCAATAAAGCCAGCCAGTATGTTTCTCTGCTCATCAGAGACTCCCAGCCCAGTGATTCAGCCACCTACCTCTGTGCCGTGACCTACTATGGTCAGAATTTTGTCTTTGGTCCCGGAACCAGATTGTCCGTGCTGCCCTATATCCAGAACCCTGACCCTGCCGTGTACCAGCTGAGAGACTCTAAAT
948 NP136	948	NP136	NP17-31	P	FF	TRBV20-1		TRBJ1-1	CSASPLGRGTEAFF	TRAV12-2	TRAJ26	CAATYYGQNFVF																																			PNAS	CTCCAGGGTTTTCCCAGTCACGACGGACAAGTTTCTCATCAACCATGCAAGCCTGACCTTGTCCACTCTGACAGTGACCAGTGCCCATCCTGAAGACAGCAGCTTCTACATCTGCAGTGCTTCACCGCTGGGCAGGGGAACTGAAGCTTTCTTTGGACAAGGCACCAGACTCACAGTTGTAGAGGACCTGAACAAGGTGTTCCCACCCGAGGTCGCTGTGTTTGAGCCATCAGAAGCA	CTCCAGGGTTTTCCCAGTCACGACGAAGATGGAAGGTTTACAGCACAGCTCAATAAAGCCAGCCAGTATGTTTCTCTGCTCATCAGAGACTCCCAGCCCAGTGATTCAGCCACCTACCTCTGTGCCGCGACGTATTATGGTCAGAATTTTGTCTTTGGTCCCGGAACCAGATTGTCCGTGCTGCCCTATATCCAGAACCCTGACCCTGCCGTGTACCAGCTGAGAGACTCTAAAT
948 NP136	948	NP136	NP17-31	P	FF	TRBV20-1		TRBJ1-5	CSASPIGNSNQPQHF	TRAV2	TRAJ21	CAVESPLNKFYF																																			PNAS	CTCCAGGGTTTTCCCAGTCACGACGGACAAGTTTCTCATCAACCATGCAAGCCTGACCTTGTCCACTCTGACAGTGACCAGTGCCCATCCTGAAGACAGCAGCTTCTACATCTGCAGTGCTAGTCCGATCGGGAACAGCAATCAGCCCCAGCATTTTGGTGATGGGACTCGACTCTCCATCCTAGAGGACCTGAACAAGGTGTTCCCACCCGAGGTCGCTGTGTTTGAGCCATCAGAAGCA	CTCCAGGGTTTTCCCAGTCACGACACGATACAACATGACCTATGAACGGTTCTCTTCATCGCTGCTCATCCTCCAGGTGCGGGAGGCAGATGCTGCTGTTTACTACTGTGCTGTGGAGTCCCCCCTCAACAAATTTTACTTTGGATCTGGGACCAAACTCAATGTAAAACCAAATATCCAGAACCCTGACCCTGCCGTGTACCAGCTGAGAGACTCTAAAT
948 NP136	948	NP136	NP17-31	P	FF	TRBV4-3		TRBJ1-3	CASSQGQFSGNTIYF																																						PNAS	CTCCAGGGTTTTCCCAGTCACGACCCTGAATGCCCCAACAGCTCTCACTTATTCCTTCACCTACACACCCTGCAGCCAGAAGACTCGGCCCTGTATCTCTGCGCCAGCAGCCAAGGACAGTTCTCTGGAAACACCATATATTTTGGAGAGGGAAGTTGGCTCACTGTTGTAGAGGACCTGAACAAGGTGTTCCCACCCGAGGTCGCTGTGTTTGAGCCATCAGAAGCA
948 NP136	948	NP136	NP17-31	P	FF	TRBV20-1		TRBJ1-5	CSASPIGNSNQPQHF	TRAV2	TRAJ21	CAVESPLNKFYF																																			PNAS	CTCCAGGGTTTTCCCAGTCACGACGGACAAGTTTCTCATCAACCATGCAAGCCTGACCTTGTCCACTCTGACAGTGACCAGTGCCCATCCTGAAGACAGCAGCTTCTACATCTGCAGTGCTAGTCCGATCGGGAACAGCAATCAGCCCCAGCATTTTGGTGATGGGACTCGACTCTCCATCCTAGAGGACCTGAACAAGGTGTTCCCACCCGAGGTCGCTGTGTTTGAGCCATCAGAAGCA	CTCCAGGGTTTTCCCAGTCACGACACGATACAACATGACCTATGAACGGTTCTCTTCATCGCTGCTCATCCTCCAGGTGCGGGAGGCAGATGCTGCTGTTTACTACTGTGCTGTGGAGTCCCCCCTCAACAAATTTTACTTTGGATCTGGGACCAAACTCAATGTAAAACCAAATATCCAGAACCCTGACCCTGCCGTGTACCAGCTGAGAGACTCTAAAT
021 NP136	21	NP136	NP17-31	P	FL	TRBV4-1		TRBJ1-5	CASSQDTGNQPQHF	TRAV26-1	TRAJ43		TRAV12-2	TRAJ11	CAVTYSGYSTLTF																																PNAS	GCCCAGGGTTTTCCCAGTCACGACCCTGAATGCCCCAACAGCTCTCTCTTAAACCTTCACCTACACGCCCTGCAGCCAGAAGACTCAGCCCTGTATCTCTGCGCCAGCAGCCAAGATACGGGGAATCAGCCCCAGCATTTTGGTGATGGGACTCGACTCTCCATCCTAGAGGACCTGAACAAGGTGTTCCCACCCGAGGTCGCTGTGTTTGAGCCATCAGAAGCA
021 NP136	21	NP136	NP17-31	P	FL	TRBV6-1		TRBJ2-3	CASSFGQGTDTQYF	TRAV12-2	TRAJ9	CAVGGGFKTIF	TRAV12-1	TRAJ17																																	PNAS	GCCCAGGGTTTTCCCAGTCACGACCCCTGATGGCTACAATGTCTCCAGATTAAACAAACGGGAGTTCTCGCTCAGGCTGGAGTCGGCTGCTCCCTCCCAGACATCTGTGTACTTCTGTGCCAGCAGTTTTGGACAGGGCACAGATACGCAGTATTTTGGCCCAGGCACCCGGCTGACAGTGCTCGAGGACCTGAAAAACGTGTTCCCACCCGAGGTCGCTGTGTTTGAGCCATCAGAAGCA	GCCCAGGGTTTTCCCAGTCACGACGAAGATGGAAGGTTTACAGCACAGCTCAATAAAGCCAGCCAGTATGTTTCTCTGCTCATCAGAGACTCCCAGCCCAGTGATTCAGCCACCTACCTCTGTGCCGTGGGGGGAGGCTTCAAAACTATCTTTGGAGCAGGAACAAGACTATTTGTTAAAGCAAATATCCAGAACCCTGACCCTGCCGTGTACCAGCTGAGAGACTCTAAAT
021 NP136	21	NP136	NP17-31	P	FL	TRBV4-1		TRBJ1-5	CASSQDTGNQPQHF	TRAV26-2	TRAJ37		TRAV39	TRAJ26	CALRRNYGQNFVF																																PNAS	GCCCAGGGTTTTCCCAGTCACGACCCTGAATGCCCCAACAGCTCTCTCTTAAACCTTCACCTACACGCCCTGCAGCCAGAAGACTCAGCCCTGTATCTCTGCGCCAGCAGCCAAGATACGGGGAATCAGCCCCAGCATTTTGGTGATGGGACTCGACTCTCCATCCTAGAGGACCTGAACAAGGTGTTCCCACCCGAGGTCGCTGTGTTTGAGCCATCAGAAGCA
021 NP136	21	NP136	NP17-31	P	FL	TRBV6-1		TRBJ2-3	CASSFGQGTDTQYF	TRAV12-2	TRAJ9	CAVGGGFKTIF	TRAV12-1	TRAJ17																																	PNAS	GCCCAGGGTTTTCCCAGTCACGACCCCTGATGGCTACAATGTCTCCAGATTAAACAAACGGGAGTTCTCGCTCAGGCTGGAGTCGGCTGCTCCCTCCCAGACATCTGTGTACTTCTGTGCCAGCAGTTTTGGACAGGGCACAGATACGCAGTATTTTGGCCCAGGCACCCGGCTGACAGTGCTCGAGGACCTGAAAAACGTGTTCCCACCCGAGGTCGCTGTGTTTGAGCCATCAGAAGCA	GCCCAGGGTTTTCCCAGTCACGACGAAGATGGAAGGTTTACAGCACAGCTCAATAAAGCCAGCCAGTATGTTTCTCTGCTCATCAGAGACTCCCAGCCCAGTGATTCAGCCACCTACCTCTGTGCCGTGGGGGGAGGCTTCAAAACTATCTTTGGAGCAGGAACAAGACTATTTGTTAAAGCAAATATCCAGAACCCTGACCCTGCCGTGTACCAGCTGAGAGACTCTAAAT
021 NP136	21	NP136	NP17-31	P	FL	TRBV28		TRBJ1-1	CASSLLGWNTEAFF																																						PNAS	GCCCAGGGTTTTCCCAGTCACGACGGGGTACAGTGTCTCTAGAGAGAAGAAGGAGCGCTTCTCCCTGATTCTGGAGTCCGCCAGCACCAACCAGACATCTATGTACCTCTGTGCCAGCAGCCTGCTTGGGTGGAACACTGAAGCTTTCTTTGGACAAGGCACCAGACTCACAGTTGTAGAGGACCTGAACAAGGTGTTCCCACCCGAGGTCGCTGTGTTTGAGCCATCAGAAGCA
021 NP136	21	NP136	NP17-31	P	FL	TRBV5-1		TRBJ1-5	CASSGGTDSNQPQHF	TRAV26-2	TRAJ37		TRAV39	TRAJ26	CALRRNYGQNFVF																																PNAS	GCCCAGGGTTTTCCCAGTCACGACCGATTCTCAGGGCGCCAGTTCTCTAACTCTCGCTCTGAGATGAATGTGAGCACCTTGGAGCTGGGGGACTCGGCCCTTTATCTTTGCGCCAGCAGCGGGGGGACGGATAGCAATCAGCCCCAGCATTTTGGTGATGGGACTCGACTCTCCATCCTAGAGGACCTGAACAAGGTGTTCCCACCCGAGGTCGCTGTGTTTGAGCCATCAGAAGCA
021 NP136	21	NP136	NP17-31	P	FL	TRBV20-1		TRBJ1-6	CSAEIQGQSNSPLHF	TRAV2	TRAJ9	CAVNTGGFKTIF																																			PNAS	GCCCAGGGTTTTCCCAGTCACGACGGACAAGTTTCTCATCAACCATGCAAGCCTGACCTTGTCCACTCTGACAGTGACCAGTGCCCATCCTGAAGACAGCAGCTTCTACATCTGCAGTGCTGAAATACAGGGGCAGAGTAATTCACCCCTCCACTTTGGGAACGGGACCAGGCTCACTGTGACAGAGGACCTGAACAAGGTGTTCCCACCCGAGGTCGCTGTGTTTGAGCCATCAGAAGCA	GCCCAGGGTTTTCCCAGTCACGACACGATACAACATGACCTATGAACGGTTCTCTTCATCGCTGCTCATCCTCCAGGTGCGGGAGGCAGATGCTGCTGTTTACTACTGTGCTGTTAATACTGGAGGCTTCAAAACTATCTTTGGAGCAGGAACAAGACTATTTGTTAAAGCAAATATCCAGAACCCTGACCCTGCCGTGTACCAGCTGAGAGACTCTAAAT
021 NP136	21	NP136	NP17-31	P	FL	TRBV6-1		TRBJ2-3	CASSFGQGTDTQYF	TRAV12-2	TRAJ9	CAVGGGFKTIF	TRAV12-1	TRAJ17																																	PNAS	GCCCAGGGTTTTCCCAGTCACGACCCCTGATGGCTACAATGTCTCCAGATTAAACAAACGGGAGTTCTCGCTCAGGCTGGAGTCGGCTGCTCCCTCCCAGACATCTGTGTACTTCTGTGCCAGCAGTTTTGGACAGGGCACAGATACGCAGTATTTTGGCCCAGGCACCCGGCTGACAGTGCTCGAGGACCTGAAAAACGTGTTCCCACCCGAGGTCGCTGTGTTTGAGCCATCAGAAGCA	GCCCAGGGTTTTCCCAGTCACGACGAAGATGGAAGGTTTACAGCACAGCTCAATAAAGCCAGCCAGTATGTTTCTCTGCTCATCAGAGACTCCCAGCCCAGTGATTCAGCCACCTACCTCTGTGCCGTGGGGGGAGGCTTCAAAACTATCTTTGGAGCAGGAACAAGACTATTTGTTAAAGCAAATATCCAGAACCCTGACCCTGCCGTGTACCAGCTGAGAGACTCTAAAT
021 NP136	21	NP136	NP17-31	P	FL	TRBV6-1		TRBJ2-3	CASSFGQGTDTQYF	TRAV12-2	TRAJ9	CAVGGGFKTIF																																			PNAS	GCCCAGGGTTTTCCCAGTCACGACCCCTGATGGCTACAATGTCTCCAGATTAAACAAACGGGAGTTCTCGCTCAGGCTGGAGTCGGCTGCTCCCTCCCAGACATCTGTGTACTTCTGTGCCAGCAGTTTTGGACAGGGCACAGATACGCAGTATTTTGGCCCAGGCACCCGGCTGACAGTGCTCGAGGACCTGAAAAACGTGTTCCCACCCGAGGTCGCTGTGTTTGAGCCATCAGAAGCA	GCCCAGGGTTTTCCCAGTCACGACGAAGATGGAAGGTTTACAGCACAGCTCAATAAAGCCAGCCAGTATGTTTCTCTGCTCATCAGAGACTCCCAGCCCAGTGATTCAGCCACCTACCTCTGTGCCGTGGGGGGAGGCTTCAAAACTATCTTTGGAGCAGGAACAAGACTATTTGTTAAAGCAAATATCCAGAACCCTGACCCTGCCGTGTACCAGCTGAGAGACTCTAAAT
021 NP136	21	NP136	NP17-31	P	FL					TRAV8-6	TRAJ56	CAVSDQPGANSKLTF																																			PNAS		GCCCAGGGTTTTCCCAGTCACGACGCATCAACGGTTTTGAGGCTGAATTTAACAAGAGTCAAACTTCCTTCCACTTGAGGAAACCCTCAGTCCATATAAGCGACACGGCTGAGTACTTCTGTGCTGTGAGTGATCAGCCTGGAGCCAATAGTAAGCTGACATTTGGAAAAGGAATAACTCTGAGTGTTAGACCAGATATCCAGAACCCTGACCCTGCCGTGTACCAGCTGAGAGACTCTAAAT
021 NP136	21	NP136	NP17-31	P	FL	TRBV20-1		TRBJ1-5	CSATDLDRENQPQHF	TRAV2	TRAJ37	CAVGSSNTGKLIF																																			PNAS	GCCCAGGGTTTTCCCAGTCACGACGGACAAGTTTCTCATCAACCATGCAAGCCTGACCTTGTCCACTCTGACAGTGACCAGTGCCCATCCTGAAGACAGCAGCTTCTACATCTGCAGTGCTACCGACCTCGACAGGGAGAATCAGCCCCAGCATTTTGGTGATGGGACTCGACTCTCCATCCTAGAGGACCTGAACAAGGTGTTCCCACCCGAGGTCGCTGTGTTTGAGCCATCAGAAGCA	GCCCAGGGTTTTCCCAGTCACGACACGATACAACATGACCTATGAACGGTTCTCTTCATCGCTGCTCATCCTCCAGGTGCGGGAGGCAGATGCTGCTGTTTACTACTGTGCTGTAGGGTCTAGCAACACAGGCAAACTAATCTTTGGGCAAGGGACAACTTTACAAGTAAAACCAGATATCCAGAACCCTGACCCTGCCGTGTACCAGCTGAGAGACTCTAAAT
021 NP136	21	NP136	NP17-31	P	FL	TRBV5-1		TRBJ1-5	CASSDGTDSNQPQHF	TRAV35	TRAJ28		TRAV35	TRAJ49	CAGPYWPGNQFYF																																PNAS	GCCCAGGGTTTTCCCAGTCACGACCGATTCTCAGGGCGCCAGTTCTCTAACTCTCGCTCTGAGATGAATGTGAGCACCTTGGAGCTGGGGGACTCGGCCCTTTATCTTTGCGCCAGCAGCGACGGGACAGATAGCAATCAGCCCCAGCATTTTGGTGATGGGACTCGACTCTCCATCCTAGAGGACCTGAACAAGGTGTTCCCACCCGAGGTCGCTGTGTTTGAGCCATCAGAAGCA
021 NP136	21	NP136	NP17-31	P	FL	TRBV6-1		TRBJ2-3	CASSFGQGTDTQYF	TRAV12-2	TRAJ9	CAVGGGFKTIF	TRAV12-1	TRAJ17																																	PNAS	ACCCAGGGTTTTCCCAGTCACGACCCCTGATGGCTACAATGTCTCCAGATTAAACAAACGGGAGTTCTCGCTCAGGCTGGAGTCGGCTGCTCCCTCCCAGACATCTGTGTACTTCTGTGCCAGCAGTTTTGGACAGGGCACAGATACGCAGTATTTTGGCCCAGGCACCCGGCTGACAGTGCTCGAGGACCTGAAAAACGTGTTCCCACCCGAGGTCGCTGTGTTTGAGCCATCAGAAGCA	ACCCAGGGTTTTCCCAGTCACGACGAAGATGGAAGGTTTACAGCACAGCTCAATAAAGCCAGCCAGTATGTTTCTCTGCTCATCAGAGACTCCCAGCCCAGTGATTCAGCCACCTACCTCTGTGCCGTGGGGGGAGGCTTCAAAACTATCTTTGGAGCAGGAACAAGACTATTTGTTAAAGCAAATATCCAGAACCCTGACCCTGCCGTGTACCAGCTGAGAGACTCTAAAT
021 NP136	21	NP136	NP17-31	P	FL	TRBV20-1		TRBJ1-5	CSATDLDRENQPQHF	TRAV2	TRAJ37	CAVGSSNTGKLIF																																			PNAS	ACCCAGGGTTTTCCCAGTCACGACGGACAAGTTTCTCATCAACCATGCAAGCCTGACCTTGTCCACTCTGACAGTGACCAGTGCCCATCCTGAAGACAGCAGCTTCTACATCTGCAGTGCTACCGACCTCGACAGGGAGAATCAGCCCCAGCATTTTGGTGATGGGACTCGACTCTCCATCCTAGAGGACCTGAACAAGGTGTTCCCACCCGAGGTCGCTGTGTTTGAGCCATCAGAAGCA	ACCCAGGGTTTTCCCAGTCACGACACGATACAACATGACCTATGAACGGTTCTCTTCATCGCTGCTCATCCTCCAGGTGCGGGAGGCAGATGCTGCTGTTTACTACTGTGCTGTAGGGTCTAGCAACACAGGCAAACTAATCTTTGGGCAAGGGACAACTTTACAAGTAAAACCAGATATCCAGAACCCTGACCCTGCCGTGTACCAGCTGAGAGACTCTAAAT
021 NP136	21	NP136	NP17-31	P	FL	TRBV27		TRBJ1-2	CASSSDYPGQGFSTNYGYTF																																						PNAS	ACCCAGGGTTTTCCCAGTCACGACTACAAAGTCTCTCGAAAAGAGAAGAGGAATTTCCCCCTGATCCTGGAGTCGCCCAGCCCCAACCAGACCTCTCTGTACTTCTGTGCCAGCAGTTCTGACTACCCGGGACAGGGGTTCTCAACTAACTATGGCTACACCTTCGGTTCGGGGACCAGGTTAACCGTTGTAGAGGACCTGAACAAGGTGTTCCCACCCGAGGTCGCTGTGTTTGAGCCATCAGAAGCA
021 NP136	21	NP136	NP17-31	P	FL	TRBV20-1		TRBJ1-2	CSARDKLQGLEYGYTF	TRAV26-2	TRAJ57		TRAV12-1	TRAJ52	CAETGGTSYGKLTF																																PNAS	ACCCAGGGTTTTCCCAGTCACGACGGACAAGTTTCTCATCAACCATGCAAGCCTGACCTTGTCCACTCTGACAGTGACCAGTGCCCATCCTGAAGACAGCAGCTTCTACATCTGCAGTGCTAGAGACAAACTTCAGGGGTTGGAATATGGCTACACCTTCGGTTCGGGGACCAGGTTAACCGTTGTAGAGGACCTGAACAAGGTGTTCCCACCCGAGGTCGCTGTGTTTGAGCCATCAGAAGCA
021 NP136	21	NP136	NP17-31	P	FL	TRBV5-4		TRBJ2-1	CASSGEGTGFGNNEQFF	TRAV2	TRAJ34	CAVLNTDKLIF	TRAV6	TRAJ15	CAPAGTALIF																																PNAS	ACCCAGGGTTTTCCCAGTCACGACCTCTGAGCTGAATGTGAACGCCTTGGAGCTGGACGACTCGGCCCTGTATCTCTGTGCCAGCAGCGGGGAGGGGACAGGCTTTGGTAACAATGAGCAGTTCTTCGGGCCAGGGACACGGCTCACCGTGCTAGAGGACCTGAAAAACGTGTTCCCACCCGAGGTCGCTGTGTTTGAGCCATCAGAAGCA	ACCCAGGGTTTTCCCAGTCACGACACGATACAACATGACCTATGAACGGTTCTCTTCATCGCTGCTCATCCTCCAGGTGCGGGAGGCAGATGCTGCTGTTTACTACTGTGCTGTTCTTAACACCGACAAGCTCATCTTTGGGACTGGGACCAGATTACAAGTCTTTCCAAATATCCAGAACCCTGACCCTGCCGTGTACCAGCTGAGAGACTCTAAAT
021 NP136	21	NP136	NP17-31	P	FL	TRBV6-1		TRBJ2-3	CASSFGQGTDTQYF	TRAV12-1	TRAJ17		TRAV12-2	TRAJ9	CAVGGGFKTIF																																PNAS	ACCCAGGGTTTTCCCAGTCACGACCCCTGATGGCTACAATGTCTCCAGATTAAACAAACGGGAGTTCTCGCTCAGGCTGGAGTCGGCTGCTCCCTCCCAGACATCTGTGTACTTCTGTGCCAGCAGTTTTGGACAGGGCACAGATACGCAGTATTTTGGCCCAGGCACCCGGCTGACAGTGCTCGAGGACCTGAAAAACGTGTTCCCACCCGAGGTCGCTGTGTTTGAGCCATCAGAAGCA
021 NP136	21	NP136	NP17-31	P	FL	TRBV5-6		TRBJ2-7	CASSFSLDGISYEQYF	TRAV8-6	TRAJ39	CASPAPSNMLTF	TRAV12-1	TRAJ11	CVVSGGNSGYSTLTF																																PNAS	ACCCAGGGTTTTCCCAGTCACGACCTCTGAGCTGAATGTGAACGCCTTGTTGCTGGGGGACTCGGCCCTCTATCTCTGTGCCAGCAGCTTCTCCCTTGACGGGATATCCTACGAGCAGTACTTCGGGCCGGGCACCAGGCTCACGGTCACAGAGGACCTGAAAAACGTGTTCCCACCCGAGGTCGCTGTGTTTGAGCCATCAGAAGCA	ACCCAGGGTTTTCCCAGTCACGACGCATCAACGGTTTTGAGGCTGAATTTAACAAGAGTCAAACTTCCTTCCACTTGAGGAAACCCTCAGTCCATATAAGCGACACGGCTGAGTACTTCTGTGCTTCCCCGGCCCCCAGCAACATGCTCACCTTTGGAGGGGGAACAAGGTTAATGGTCAAACCCCATATCCAGAACCCTGACCCTGCCGTGTACCAGCTGAGAGACTCTAAAT
021 NP136	21	NP136	NP17-31	P	FL	TRBV6-1		TRBJ2-3	CASSFGQGTDTQYF	TRAV12-2	TRAJ9	CAVGGGFKTIF																																			PNAS	ACCCAGGGTTTTCCCAGTCACGACCCCTGATGGCTACAATGTCTCCAGATTAAACAAACGGGAGTTCTCGCTCAGGCTGGAGTCGGCTGCTCCCTCCCAGACATCTGTGTACTTCTGTGCCAGCAGTTTTGGACAGGGCACAGATACGCAGTATTTTGGCCCAGGCACCCGGCTGACAGTGCTCGAGGACCTGAAAAACGTGTTCCCACCCGAGGTCGCTGTGTTTGAGCCATCAGAAGCA	ACCCAGGGTTTTCCCAGTCACGACGAAGATGGAAGGTTTACAGCACAGCTCAATAAAGCCAGCCAGTATGTTTCTCTGCTCATCAGAGACTCCCAGCCCAGTGATTCAGCCACCTACCTCTGTGCCGTGGGGGGAGGCTTCAAAACTATCTTTGGAGCAGGAACAAGACTATTTGTTAAAGCAAATATCCAGAACCCTGACCCTGCCGTGTACCAGCTGAGAGACTCTAAAT
021 NP136	21	NP136	NP17-31	P	FL	TRBV4-1		TRBJ1-5	CASSQDTGNQPQHF	TRAV12-2	TRAJ11	CAVTYSGYSTLTF	TRAV26-1	TRAJ43																																	PNAS	ACCCAGGGTTTTCCCAGTCACGACCCTGAATGCCCCAACAGCTCTCTCTTAAACCTTCACCTACACGCCCTGCAGCCAGAAGACTCAGCCCTGTATCTCTGCGCCAGCAGCCAAGATACGGGGAATCAGCCCCAGCATTTTGGTGATGGGACTCGACTCTCCATCCTAGAGGACCTGAACAAGGTGTTCCCACCCGAGGTCGCTGTGTTTGAGCCATCAGAAGCA	ACCCAGGGTTTTCCCAGTCACGACGAAGATGGAAGGTTTACAGCACAGCTCAATAAAGCCAGCCAGTATGTTTCTCTGCTCATCAGAGACTCCCAGCCCAGTGATTCAGCCACCTACCTCTGTGCCGTGACCTATTCAGGATACAGCACCCTCACCTTTGGGAAGGGGACTATGCTTCTAGTCTCTCCAGATATCCAGAACCCTGACCCTGCCGTGTACCAGCTGAGAGACTCTAAAT
021 NP136	21	NP136	NP17-31	P	FL	TRBV4-1		TRBJ1-5	CASSQDTGNQPQHF	TRAV26-1	TRAJ43		TRAV12-2	TRAJ11	CAVTYSGYSTLTF																																PNAS	ACCCAGGGTTTTCCCAGTCACGACCCTGAATGCCCCAACAGCTCTCTCTTAAACCTTCACCTACACGCCCTGCAGCCAGAAGACTCAGCCCTGTATCTCTGCGCCAGCAGCCAAGATACGGGGAATCAGCCCCAGCATTTTGGTGATGGGACTCGACTCTCCATCCTAGAGGACCTGAACAAGGTGTTCCCACCCGAGGTCGCTGTGTTTGAGCCATCAGAAGCA
021 NP136	21	NP136	NP17-31	P	FL	TRBV5-4		TRBJ2-1	CASSGEGTGFGNNEQFF	TRAV2	TRAJ34	CAVLNTDKLIF	TRAV6	TRAJ15	CAPAGTALIF																																PNAS	ACCCAGGGTTTTCCCAGTCACGACCTCTGAGCTGAATGTGAACGCCTTGGAGCTGGACGACTCGGCCCTGTATCTCTGTGCCAGCAGCGGGGAGGGGACAGGCTTTGGTAACAATGAGCAGTTCTTCGGGCCAGGGACACGGCTCACCGTGCTAGAGGACCTGAAAAACGTGTTCCCACCCGAGGTCGCTGTGTTTGAGCCATCAGAAGCA	ACCCAGGGTTTTCCCAGTCACGACACGATACAACATGACCTATGAACGGTTCTCTTCATCGCTGCTCATCCTCCAGGTGCGGGAGGCAGATGCTGCTGTTTACTACTGTGCTGTTCTTAACACCGACAAGCTCATCTTTGGGACTGGGACCAGATTACAAGTCTTTCCAAATATCCAGAACCCTGACCCTGCCGTGTACCAGCTGAGAGACTCTAAAT
021 NP136	21	NP136	NP17-31	P	FL	TRBV5-4		TRBJ2-1	CASSGEGTGFGNNEQFF	TRAV2	TRAJ34	CAVLNTDKLIF	TRAV6	TRAJ15	CAPAGTALIF																																PNAS	ACCCAGGGTTTTCCCAGTCACGACCTCTGAGCTGAATGTGAACGCCTTGGAGCTGGACGACTCGGCCCTGTATCTCTGTGCCAGCAGCGGGGAGGGGACAGGCTTTGGTAACAATGAGCAGTTCTTCGGGCCAGGGACACGGCTCACCGTGCTAGAGGACCTGAAAAACGTGTTCCCACCCGAGGTCGCTGTGTTTGAGCCATCAGAAGCA	ACCCAGGGTTTTCCCAGTCACGACACGATACAACATGACCTATGAACGGTTCTCTTCATCGCTGCTCATCCTCCAGGTGCGGGAGGCAGATGCTGCTGTTTACTACTGTGCTGTTCTTAACACCGACAAGCTCATCTTTGGGACTGGGACCAGATTACAAGTCTTTCCAAATATCCAGAACCCTGACCCTGCCGTGTACCAGCTGAGAGACTCTAAAT
021 NP136	21	NP136	NP17-31	P	FL	TRBV5-1		TRBJ1-5	CASSDGTDSNQPQHF																																						PNAS	AGCCAGGGTTTTCCCAGTCACGACCGATTCTCAGGGCGCCAGTTCTCTAACTCTCGCTCTGAGATGAATGTGAGCACCTTGGAGCTGGGGGACTCGGCCCTTTATCTTTGCGCCAGCAGCGACGGGACAGATAGCAATCAGCCCCAGCATTTTGGTGATGGGACTCGACTCTCCATCCTAGAGGACCTGAACAAGGTGTTCCCACCCGAGGTCGCTGTGTTTGAGCCATCAGAAGCA
021 NP136	21	NP136	NP17-31	P	FL	TRBV4-1		TRBJ1-5	CASSQDTGNQPQHF	TRAV12-2	TRAJ11	CAVTYSGYSTLTF	TRAV26-1	TRAJ43																																	PNAS	AGCCAGGGTTTTCCCAGTCACGACCCTGAATGCCCCAACAGCTCTCTCTTAAACCTTCACCTACACGCCCTGCAGCCAGAAGACTCAGCCCTGTATCTCTGCGCCAGCAGCCAAGATACGGGGAATCAGCCCCAGCATTTTGGTGATGGGACTCGACTCTCCATCCTAGAGGACCTGAACAAGGTGTTCCCACCCGAGGTCGCTGTGTTTGAGCCATCAGAAGCA	AGCCAGGGTTTTCCCAGTCACGACGAAGATGGAAGGTTTACAGCACAGCTCAATAAAGCCAGCCAGTATGTTTCTCTGCTCATCAGAGACTCCCAGCCCAGTGATTCAGCCACCTACCTCTGTGCCGTGACCTATTCAGGATACAGCACCCTCACCTTTGGGAAGGGGACTATGCTTCTAGTCTCTCCAGATATCCAGAACCCTGACCCTGCCGTGTACCAGCTGAGAGACTCTAAAT
021 NP136	21	NP136	NP17-31	P	FL					TRAV26-2	TRAJ37		TRAV39	TRAJ26	CALRRNYGQNFVF																																PNAS
021 NP136	21	NP136	NP17-31	P	FL	TRBV6-1		TRBJ2-3	CASSFGQGTDTQYF	TRAV12-2	TRAJ9	CAVGGGFKTIF	TRAV12-1	TRAJ17																																	PNAS	AGCCAGGGTTTTCCCAGTCACGACCCCTGATGGCTACAATGTCTCCAGATTAAACAAACGGGAGTTCTCGCTCAGGCTGGAGTCGGCTGCTCCCTCCCAGACATCTGTGTACTTCTGTGCCAGCAGTTTTGGACAGGGCACAGATACGCAGTATTTTGGCCCAGGCACCCGGCTGACAGTGCTCGAGGACCTGAAAAACGTGTTCCCACCCGAGGTCGCTGTGTTTGAGCCATCAGAAGCA	AGCCAGGGTTTTCCCAGTCACGACGAAGATGGAAGGTTTACAGCACAGCTCAATAAAGCCAGCCAGTATGTTTCTCTGCTCATCAGAGACTCCCAGCCCAGTGATTCAGCCACCTACCTCTGTGCCGTGGGGGGAGGCTTCAAAACTATCTTTGGAGCAGGAACAAGACTATTTGTTAAAGCAAATATCCAGAACCCTGACCCTGCCGTGTACCAGCTGAGAGACTCTAAAT
021 NP136	21	NP136	NP17-31	P	FL	TRBV7-9		TRBJ2-3	CASSHSTDTQYF	TRAV8-6	TRAJ34	CAVSAYNTDKLIF																																			PNAS	AGCCAGGGTTTTCCCAGTCACGACCTGCAGAGAGGCCTAAGGGATCTTTCTCCACCTTGGAGATCCAGCGCACAGAGCAGGGGGACTCGGCCATGTATCTCTGTGCCAGCAGCCATAGCACAGATACGCAGTATTTTGGCCCAGGCACCCGGCTGACAGTGCTCGAGGACCTGAAAAACGTGTTCCCACCCGAGGTCGCTGTGTTTGAGCCATCAGAAGCA	AGCCAGGGTTTTCCCAGTCACGACGCATCAACGGTTTTGAGGCTGAATTTAACAAGAGTCAAACTTCCTTCCACTTGAGGAAACCCTCAGTCCATATAAGCGACACGGCTGAGTACTTCTGTGCTGTGAGTGCCTACAACACCGACAAGCTCATCTTTGGGACTGGGACCAGATTACAAGTCTTTCCAAATATCCAGAACCCTGACCCTGCCGTGTACCAGCTGAGAGACTCTAAAT
021 NP136	21	NP136	NP17-31	P	FL	TRBV4-1		TRBJ1-5	CASSQDTGNQPQHF	TRAV12-2	TRAJ11	CAVTYSGYSTLTF																																			PNAS	AGCCAGGGTTTTCCCAGTCACGACCCTGAATGCCCCAACAGCTCTCTCTTAAACCTTCACCTACACGCCCTGCAGCCAGAAGACTCAGCCCTGTATCTCTGCGCCAGCAGCCAAGATACGGGGAATCAGCCCCAGCATTTTGGTGATGGGACTCGACTCTCCATCCTAGAGGACCTGAACAAGGTGTTCCCACCCGAGGTCGCTGTGTTTGAGCCATCAGAAGCA	AGCCAGGGTTTTCCCAGTCACGACGAAGATGGAAGGTTTACAGCACAGCTCAATAAAGCCAGCCAGTATGTTTCTCTGCTCATCAGAGACTCCCAGCCCAGTGATTCAGCCACCTACCTCTGTGCCGTGACCTATTCAGGATACAGCACCCTCACCTTTGGGAAGGGGACTATGCTTCTAGTCTCTCCAGATATCCAGAACCCTGACCCTGCCGTGTACCAGCTGAGAGACTCTAAAT
021 NP136	21	NP136	NP17-31	P	FL	TRBV6-6		TRBJ2-7	CASSYGATYEQYF	TRAV35	TRAJ44	CAGLNTGTASKLTF	TRAV26-1	TRAJ43																																	PNAS	AGCCAGGGTTTTCCCAGTCACGACGTCTCCAGATCAACCACAGAGGATTTCCCGCTCAGGCTGGAGTTGGCTGCTCCCTCCCAGACATCTGTGTACTTCTGTGCCAGCAGTTACGGGGCTACCTACGAGCAGTACTTCGGGCCGGGCACCAGGCTCACGGTCACAGAGGACCTGAAAAACGTGTTCCCACCCGAGGTCGCTGTGTTTGAGCCATCAGAAGCA	AGCCAGGGTTTTCCCAGTCACGACCTCAGTTTGGTATAACCAGAAAGGACAGCTTCCTGAATATCTCAGCATCCATACCTAGTGATGTAGGCATCTACTTCTGTGCTGGGCTCAATACCGGCACTGCCAGTAAACTCACCTTTGGGACTGGAACAAGACTTCAGGTCACGCTCGATATCCAGAACCCTGACCCTGCCGTGTACCAGCTGAGAGACTCTAAAT
021 NP136	21	NP136	NP17-31	P	FL	TRBV27		TRBJ1-2	CASSSDYPGQGFSTNYGYTF	TRAV5	TRAJ17	CAESIRAAGNKLTF																																			PNAS	AGCCAGGGTTTTCCCAGTCACGACTACAAAGTCTCTCGAAAAGAGAAGAGGAATTTCCCCCTGATCCTGGAGTCGCCCAGCCCCAACCAGACCTCTCTGTACTTCTGTGCCAGCAGTTCTGACTACCCGGGACAGGGGTTCTCAACTAACTATGGCTACACCTTCGGTTCGGGGACCAGGTTAACCGTTGTAGAGGACCTGAACAAGGTGTTCCCACCCGAGGTCGCTGTGTTTGAGCCATCAGAAGCA	AGCCAGGGTTTTCCCAGTCACGACAAACAAGACCAAAGACTCACTGTTCTATTGAATAAAAAGGATAAACATCTGTCTCTGCGCATTGCAGACACCCAGACTGGGGACTCAGCTATCTACTTCTGTGCAGAGAGTATAAGAGCTGCAGGCAACAAGCTAACTTTTGGAGGAGGAACCAGGGTGCTAGTTAAACCAAATATCCAGAACCCTGACCCTGCCGTGTACCAGCTGAGAGACTCTAAAT
021 NP136	21	NP136	NP17-31	P	FL	TRBV5-4		TRBJ2-1	CASSGEGTGFGNNEQFF	TRAV2	TRAJ34	CAVLNTDKLIF	TRAV6	TRAJ15	CAPAGTALIF																																PNAS	AGCCAGGGTTTTCCCAGTCACGACCTCTGAGCTGAATGTGAACGCCTTGGAGCTGGACGACTCGGCCCTGTATCTCTGTGCCAGCAGCGGGGAGGGGACAGGCTTTGGTAACAATGAGCAGTTCTTCGGGCCAGGGACACGGCTCACCGTGCTAGAGGACCTGAAAAACGTGTTCCCACCCGAGGTCGCTGTGTTTGAGCCATCAGAAGCA	AGCCAGGGTTTTCCCAGTCACGACACGATACAACATGACCTATGAACGGTTCTCTTCATCGCTGCTCATCCTCCAGGTGCGGGAGGCAGATGCTGCTGTTTACTACTGTGCTGTTCTTAACACCGACAAGCTCATCTTTGGGACTGGGACCAGATTACAAGTCTTTCCAAATATCCAGAACCCTGACCCTGCCGTGTACCAGCTGAGAGACTCTAAAT
021 NP136	21	NP136	NP17-31	P	FL	TRBV6-1		TRBJ2-3	CASSFGQGTDTQYF	TRAV12-2	TRAJ9	CAVGGGFKTIF	TRAV12-1	TRAJ17																																	PNAS	AGCCAGGGTTTTCCCAGTCACGACCCCTGATGGCTACAATGTCTCCAGATTAAACAAACGGGAGTTCTCGCTCAGGCTGGAGTCGGCTGCTCCCTCCCAGACATCTGTGTACTTCTGTGCCAGCAGTTTTGGACAGGGCACAGATACGCAGTATTTTGGCCCAGGCACCCGGCTGACAGTGCTCGAGGACCTGAAAAACGTGTTCCCACCCGAGGTCGCTGTGTTTGAGCCATCAGAAGCA	AGCCAGGGTTTTCCCAGTCACGACGAAGATGGAAGGTTTACAGCACAGCTCAATAAAGCCAGCCAGTATGTTTCTCTGCTCATCAGAGACTCCCAGCCCAGTGATTCAGCCACCTACCTCTGTGCCGTGGGGGGAGGCTTCAAAACTATCTTTGGAGCAGGAACAAGACTATTTGTTAAAGCAAATATCCAGAACCCTGACCCTGCCGTGTACCAGCTGAGAGACTCTAAAT
021 NP136	21	NP136	NP17-31	P	FL	TRBV27		TRBJ1-2	CASSSDYPGQGFSTNYGYTF	TRAV5	TRAJ17	CAESIRAAGNKLTF																																			PNAS	AGCCAGGGTTTTCCCAGTCACGACTACAAAGTCTCTCGAAAAGAGAAGAGGAATTTCCCCCTGATCCTGGAGTCGCCCAGCCCCAACCAGACCTCTCTGTACTTCTGTGCCAGCAGTTCTGACTACCCGGGACAGGGGTTCTCAACTAACTATGGCTACACCTTCGGTTCGGGGACCAGGTTAACCGTTGTAGAGGACCTGAACAAGGTGTTCCCACCCGAGGTCGCTGTGTTTGAGCCATCAGAAGCA	AGCCAGGGTTTTCCCAGTCACGACAAACAAGACCAAAGACTCACTGTTCTATTGAATAAAAAGGATAAACATCTGTCTCTGCGCATTGCAGACACCCAGACTGGGGACTCAGCTATCTACTTCTGTGCAGAGAGTATAAGAGCTGCAGGCAACAAGCTAACTTTTGGAGGAGGAACCAGGGTGCTAGTTAAACCAAATATCCAGAACCCTGACCCTGCCGTGTACCAGCTGAGAGACTCTAAAT
021 NP136	21	NP136	NP17-31	P	FL	TRBV5-1		TRBJ1-5	CASSGGTDSNQPQHF																																						PNAS	AGCCAGGGTTTTCCCAGTCACGACCGATTCTCAGGGCGCCAGTTCTCTAACTCTCGCTCTGAGATGAATGTGAGCACCTTGGAGCTGGGGGACTCGGCCCTTTATCTTTGCGCCAGCAGCGGGGGGACGGATAGCAATCAGCCCCAGCATTTTGGTGATGGGACTCGACTCTCCATCCTAGAGGACCTGAACAAGGTGTTCCCACCCGAGGTCGCTGTGTTTGAGCCATCAGAAGCA
021 NP136	21	NP136	NP17-31	P	FL	TRBV4-1		TRBJ1-5	CASSQDTGNQPQHF	TRAV12-2	TRAJ11	CAVTYSGYSTLTF	TRAV26-1	TRAJ43																																	PNAS	ATCCAGGGTTTTCCCAGTCACGACCCTGAATGCCCCAACAGCTCTCTCTTAAACCTTCACCTACACGCCCTGCAGCCAGAAGACTCAGCCCTGTATCTCTGCGCCAGCAGCCAAGATACGGGGAATCAGCCCCAGCATTTTGGTGATGGGACTCGACTCTCCATCCTAGAGGACCTGAACAAGGTGTTCCCACCCGAGGTCGCTGTGTTTGAGCCATCAGAAGCA	ATCCAGGGTTTTCCCAGTCACGACGAAGATGGAAGGTTTACAGCACAGCTCAATAAAGCCAGCCAGTATGTTTCTCTGCTCATCAGAGACTCCCAGCCCAGTGATTCAGCCACCTACCTCTGTGCCGTGACCTATTCAGGATACAGCACCCTCACCTTTGGGAAGGGGACTATGCTTCTAGTCTCTCCAGATATCCAGAACCCTGACCCTGCCGTGTACCAGCTGAGAGACTCTAAAT
021 NP136	21	NP136	NP17-31	P	FL	TRBV20-1		TRBJ1-2	CSARDKLQGLEYGYTF	TRAV26-2	TRAJ57		TRAV12-1	TRAJ52	CAETGGTSYGKLTF																																PNAS	ATCCAGGGTTTTCCCAGTCACGACGGACAAGTTTCTCATCAACCATGCAAGCCTGACCTTGTCCACTCTGACAGTGACCAGTGCCCATCCTGAAGACAGCAGCTTCTACATCTGCAGTGCTAGAGACAAACTTCAGGGGTTGGAATATGGCTACACCTTCGGTTCGGGGACCAGGTTAACCGTTGTAGAGGACCTGAACAAGGTGTTCCCACCCGAGGTCGCTGTGTTTGAGCCATCAGAAGCA
021 NP136	21	NP136	NP17-31	P	FL	TRBV20-1		TRBJ1-5	CSATDLDRENQPQHF	TRAV2	TRAJ37	CAVGSSNTGKLIF																																			PNAS	ATCCAGGGTTTTCCCAGTCACGACGGACAAGTTTCTCATCAACCATGCAAGCCTGACCTTGTCCACTCTGACAGTGACCAGTGCCCATCCTGAAGACAGCAGCTTCTACATCTGCAGTGCTACCGACCTCGACAGGGAGAATCAGCCCCAGCATTTTGGTGATGGGACTCGACTCTCCATCCTAGAGGACCTGAACAAGGTGTTCCCACCCGAGGTCGCTGTGTTTGAGCCATCAGAAGCA	ATCCAGGGTTTTCCCAGTCACGACACGATACAACATGACCTATGAACGGTTCTCTTCATCGCTGCTCATCCTCCAGGTGCGGGAGGCAGATGCTGCTGTTTACTACTGTGCTGTAGGGTCTAGCAACACAGGCAAACTAATCTTTGGGCAAGGGACAACTTTACAAGTAAAACCAGATATCCAGAACCCTGACCCTGCCGTGTACCAGCTGAGAGACTCTAAAT
021 NP136	21	NP136	NP17-31	P	FL					TRAV26-2	TRAJ37		TRAV39	TRAJ26	CALRRNYGQNFVF																																PNAS
021 NP136	21	NP136	NP17-31	P	FL	TRBV27		TRBJ1-2	CASSSDYPGQGFSTNYGYTF																																						PNAS	ATCCAGGGTTTTCCCAGTCACGACTACAAAGTCTCTCGAAAAGAGAAGAGGAATTTCCCCCTGATCCTGGAGTCGCCCAGCCCCAACCAGACCTCTCTGTACTTCTGTGCCAGCAGTTCTGACTACCCGGGACAGGGGTTCTCAACTAACTATGGCTACACCTTCGGTTCGGGGACCAGGTTAACCGTTGTAGAGGACCTGAACAAGGTGTTCCCACCCGAGGTCGCTGTGTTTGAGCCATCAGAAGCA
021 NP136	21	NP136	NP17-31	P	FL	TRBV4-1		TRBJ1-5	CASSQDTGNQPQHF	TRAV12-2	TRAJ11	CAVTYSGYSTLTF																																			PNAS	ATCCAGGGTTTTCCCAGTCACGACCCTGAATGCCCCAACAGCTCTCTCTTAAACCTTCACCTACACGCCCTGCAGCCAGAAGACTCAGCCCTGTATCTCTGCGCCAGCAGCCAAGATACGGGGAATCAGCCCCAGCATTTTGGTGATGGGACTCGACTCTCCATCCTAGAGGACCTGAACAAGGTGTTCCCACCCGAGGTCGCTGTGTTTGAGCCATCAGAAGCA	ATCCAGGGTTTTCCCAGTCACGACGAAGATGGAAGGTTTACAGCACAGCTCAATAAAGCCAGCCAGTATGTTTCTCTGCTCATCAGAGACTCCCAGCCCAGTGATTCAGCCACCTACCTCTGTGCCGTGACCTATTCAGGATACAGCACCCTCACCTTTGGGAAGGGGACTATGCTTCTAGTCTCTCCAGATATCCAGAACCCTGACCCTGCCGTGTACCAGCTGAGAGACTCTAAAT
021 NP136	21	NP136	NP17-31	P	FL	TRBV4-1		TRBJ1-5	CASSQDTGNQPQHF	TRAV12-2	TRAJ11	CAVTYSGYSTLTF	TRAV26-1	TRAJ43																																	PNAS	ATCCAGGGTTTTCCCAGTCACGACCCTGAATGCCCCAACAGCTCTCTCTTAAACCTTCACCTACACGCCCTGCAGCCAGAAGACTCAGCCCTGTATCTCTGCGCCAGCAGCCAAGATACGGGGAATCAGCCCCAGCATTTTGGTGATGGGACTCGACTCTCCATCCTAGAGGACCTGAACAAGGTGTTCCCACCCGAGGTCGCTGTGTTTGAGCCATCAGAAGCA	ATCCAGGGTTTTCCCAGTCACGACGAAGATGGAAGGTTTACAGCACAGCTCAATAAAGCCAGCCAGTATGTTTCTCTGCTCATCAGAGACTCCCAGCCCAGTGATTCAGCCACCTACCTCTGTGCCGTGACCTATTCAGGATACAGCACCCTCACCTTTGGGAAGGGGACTATGCTTCTAGTCTCTCCAGATATCCAGAACCCTGACCCTGCCGTGTACCAGCTGAGAGACTCTAAAT
021 NP136	21	NP136	NP17-31	P	FL	TRBV6-1		TRBJ1-4	CASSEWGSVNEKLFF	TRAV12-2	TRAJ41	CAVYSGYALNF																																			PNAS	ATCCAGGGTTTTCCCAGTCACGACCCCTGATGGCTACAATGTCTCCAGATTAAACAAACGGGAGTTCTCGCTCAGGCTGGAGTCGGCTGCTCCCTCCCAGACATCTGTGTACTTCTGTGCCAGCAGTGAATGGGGGTCCGTTAATGAAAAACTGTTTTTTGGCAGTGGAACCCAGCTCTCTGTCTTGGAGGACCTGAACAAGGTGTTCCCACCCGAGGTCGCTGTGTTTGAGCCATCAGAAGCA	ATCCAGGGTTTTCCCAGTCACGACGAAGATGGAAGGTTTACAGCACAGCTCAATAAAGCCAGCCAGTATGTTTCTCTGCTCATCAGAGACTCCCAGCCCAGTGATTCAGCCACCTACCTCTGTGCCGTTTATTCCGGGTATGCACTCAACTTCGGCAAAGGCACCTCGCTGTTGGTCACACCCCATATCCAGAACCCTGACCCTGCCGTGTACCAGCTGAGAGACTCTAAAT
021 NP136	21	NP136	NP17-31	P	FL	TRBV6-1		TRBJ2-3	CASSFGQGTDTQYF	TRAV12-2	TRAJ9	CAVGGGFKTIF																																			PNAS	ATCCAGGGTTTTCCCAGTCACGACCCCTGATGGCTACAATGTCTCCAGATTAAACAAACGGGAGTTCTCGCTCAGGCTGGAGTCGGCTGCTCCCTCCCAGACATCTGTGTACTTCTGTGCCAGCAGTTTTGGACAGGGCACAGATACGCAGTATTTTGGCCCAGGCACCCGGCTGACAGTGCTCGAGGACCTGAAAAACGTGTTCCCACCCGAGGTCGCTGTGTTTGAGCCATCAGAAGCA	ATCCAGGGTTTTCCCAGTCACGACGAAGATGGAAGGTTTACAGCACAGCTCAATAAAGCCAGCCAGTATGTTTCTCTGCTCATCAGAGACTCCCAGCCCAGTGATTCAGCCACCTACCTCTGTGCCGTGGGGGGAGGCTTCAAAACTATCTTTGGAGCAGGAACAAGACTATTTGTTAAAGCAAATATCCAGAACCCTGACCCTGCCGTGTACCAGCTGAGAGACTCTAAAT
021 NP136	21	NP136	NP17-31	P	FL	TRBV7-9		TRBJ1-2	CASSPEYSYGYTF	TRAV3	TRAJ42	CAVRDPYGGSQGNLIF																																			PNAS	ATCCAGGGTTTTCCCAGTCACGACCTGCAGAGAGGCCTAAGGGATCTTTCTCCACCTTGGAGATCCAGCGCACAGAGCAGGGGGACTCGGCCATGTATCTCTGTGCCAGCAGCCCAGAGTATAGCTATGGCTACACCTTCGGTTCGGGGACCAGGTTAACCGTTGTAGAGGACCTGAACAAGGTGTTCCCACCCGAGGTCGCTGTGTTTGAGCCATCAGAAGCA	ATCCAGGGTTTTCCCAGTCACGACCTTTGAAGCTGAATTTAACAAGAGCCAAACCTCCTTCCACCTGAAGAAACCATCTGCCCTTGTGAGCGACTCCGCTTTGTACTTCTGTGCTGTGAGAGACCCTTATGGAGGAAGCCAAGGAAATCTCATCTTTGGAAAAGGCACTAAACTCTCTGTTAAACCAAATATCCAGAACCCTGACCCTGCCGTGTACCAGCTGAGAGACTCTAAAT
021 NP136	21	NP136	NP17-31	P	FL	TRBV20-1		TRBJ1-6	CSAEIQGQSNSPLHF	TRAV2	TRAJ9	CAVNTGGFKTIF																																			PNAS	ATCCAGGGTTTTCCCAGTCACGACGGACAAGTTTCTCATCAACCATGCAAGCCTGACCTTGTCCACTCTGACAGTGACCAGTGCCCATCCTGAAGACAGCAGCTTCTACATCTGCAGTGCTGAAATACAGGGGCAGAGTAATTCACCCCTCCACTTTGGGAACGGGACCAGGCTCACTGTGACAGAGGACCTGAACAAGGTGTTCCCACCCGAGGTCGCTGTGTTTGAGCCATCAGAAGCA	ATCCAGGGTTTTCCCAGTCACGACACGATACAACATGACCTATGAACGGTTCTCTTCATCGCTGCTCATCCTCCAGGTGCGGGAGGCAGATGCTGCTGTTTACTACTGTGCTGTTAATACTGGAGGCTTCAAAACTATCTTTGGAGCAGGAACAAGACTATTTGTTAAAGCAAATATCCAGAACCCTGACCCTGCCGTGTACCAGCTGAGAGACTCTAAAT
021 NP136	21	NP136	NP17-31	P	FL					TRAV8-6	TRAJ56	CAVSDQPGANSKLTF																																			PNAS		ATCCAGGGTTTTCCCAGTCACGACGCATCAACGGTTTTGAGGCTGAATTTAACAAGAGTCAAACTTCCTTCCACTTGAGGAAACCCTCAGTCCATATAAGCGACACGGCTGAGTACTTCTGTGCTGTGAGTGATCAGCCTGGAGCCAATAGTAAGCTGACATTTGGAAAAGGAATAACTCTGAGTGTTAGACCAGATATCCAGAACCCTGACCCTGCCGTGTACCAGCTGAGAGACTCTAAAT
021 NP136	21	NP136	NP17-31	P	FL	TRBV4-1		TRBJ1-5	CASSQDTGNQPQHF	TRAV12-2	TRAJ11	CAVTYSGYSTLTF																																			PNAS	GGCCAGGGTTTTCCCAGTCACGACCCTGAATGCCCCAACAGCTCTCTCTTAAACCTTCACCTACACGCCCTGCAGCCAGAAGACTCAGCCCTGTATCTCTGCGCCAGCAGCCAAGATACGGGGAATCAGCCCCAGCATTTTGGTGATGGGACTCGACTCTCCATCCTAGAGGACCTGAACAAGGTGTTCCCACCCGAGGTCGCTGTGTTTGAGCCATCAGAAGCA	GGCCAGGGTTTTCCCAGTCACGACGAAGATGGAAGGTTTACAGCACAGCTCAATAAAGCCAGCCAGTATGTTTCTCTGCTCATCAGAGACTCCCAGCCCAGTGATTCAGCCACCTACCTCTGTGCCGTGACCTATTCAGGATACAGCACCCTCACCTTTGGGAAGGGGACTATGCTTCTAGTCTCTCCAGATATCCAGAACCCTGACCCTGCCGTGTACCAGCTGAGAGACTCTAAAT
021 NP136	21	NP136	NP17-31	P	FL	TRBV7-9		TRBJ2-3	CASSHSTDTQYF	TRAV8-6	TRAJ34	CAVSAYNTDKLIF																																			PNAS	GGCCAGGGTTTTCCCAGTCACGACCTGCAGAGAGGCCTAAGGGATCTTTCTCCACCTTGGAGATCCAGCGCACAGAGCAGGGGGACTCGGCCATGTATCTCTGTGCCAGCAGCCATAGCACAGATACGCAGTATTTTGGCCCAGGCACCCGGCTGACAGTGCTCGAGGACCTGAAAAACGTGTTCCCACCCGAGGTCGCTGTGTTTGAGCCATCAGAAGCA	GGCCAGGGTTTTCCCAGTCACGACGCATCAACGGTTTTGAGGCTGAATTTAACAAGAGTCAAACTTCCTTCCACTTGAGGAAACCCTCAGTCCATATAAGCGACACGGCTGAGTACTTCTGTGCTGTGAGTGCCTACAACACCGACAAGCTCATCTTTGGGACTGGGACCAGATTACAAGTCTTTCCAAATATCCAGAACCCTGACCCTGCCGTGTACCAGCTGAGAGACTCTAAAT
021 NP136	21	NP136	NP17-31	P	FL	TRBV4-1		TRBJ1-5	CASSQDTGNQPQHF	TRAV26-1	TRAJ43		TRAV12-2	TRAJ11	CAVTYSGYSTLTF																																PNAS	GGCCAGGGTTTTCCCAGTCACGACCCTGAATGCCCCAACAGCTCTCTCTTAAACCTTCACCTACACGCCCTGCAGCCAGAAGACTCAGCCCTGTATCTCTGCGCCAGCAGCCAAGATACGGGGAATCAGCCCCAGCATTTTGGTGATGGGACTCGACTCTCCATCCTAGAGGACCTGAACAAGGTGTTCCCACCCGAGGTCGCTGTGTTTGAGCCATCAGAAGCA
021 NP136	21	NP136	NP17-31	P	FL	TRBV7-9		TRBJ2-3	CASSHTTDTQYF	TRAV8-6	TRAJ34	CAVSAYNTDKLIF																																			PNAS	GGCCAGGGTTTTCCCAGTCACGACCTGCAGAGAGGCCTAAGGGATCTTTCTCCACCTTGGAGATCCAGCGCACAGAGCAGGGGGACTCGGCCATGTATCTCTGTGCCAGCAGCCACACCACAGATACGCAGTATTTTGGCCCAGGCACCCGGCTGACAGTGCTCGAGGACCTGAAAAACGTGTTCCCACCCGAGGTCGCTGTGTTTGAGCCATCAGAAGCA	GGCCAGGGTTTTCCCAGTCACGACGCATCAACGGTTTTGAGGCTGAATTTAACAAGAGTCAAACTTCCTTCCACTTGAGGAAACCCTCAGTCCATATAAGCGACACGGCTGAGTACTTCTGTGCTGTGAGTGCCTATAACACCGACAAGCTCATCTTTGGGACTGGGACCAGATTACAAGTCTTTCCAAATATCCAGAACCCTGACCCTGCCGTGTACCAGCTGAGAGACTCTAAAT
021 NP136	21	NP136	NP17-31	P	FL	TRBV6-1		TRBJ2-3	CASSFGQGTDTQYF																																						PNAS	GGCCAGGGTTTTCCCAGTCACGACCCCTGATGGCTACAATGTCTCCAGATTAAACAAACGGGAGTTCTCGCTCAGGCTGGAGTCGGCTGCTCCCTCCCAGACATCTGTGTACTTCTGTGCCAGCAGTTTTGGACAGGGCACAGATACGCAGTATTTTGGCCCAGGCACCCGGCTGACAGTGCTCGAGGACCTGAAAAACGTGTTCCCACCCGAGGTCGCTGTGTTTGAGCCATCAGAAGCA
021 NP136	21	NP136	NP17-31	P	FL	TRBV6-1		TRBJ2-3	CASSFGQGTDTQYF	TRAV12-2	TRAJ9	CAVGGGFKTIF	TRAV12-1	TRAJ17																																	PNAS	GGCCAGGGTTTTCCCAGTCACGACCCCTGATGGCTACAATGTCTCCAGATTAAACAAACGGGAGTTCTCGCTCAGGCTGGAGTCGGCTGCTCCCTCCCAGACATCTGTGTACTTCTGTGCCAGCAGTTTTGGACAGGGCACAGATACGCAGTATTTTGGCCCAGGCACCCGGCTGACAGTGCTCGAGGACCTGAAAAACGTGTTCCCACCCGAGGTCGCTGTGTTTGAGCCATCAGAAGCA	GGCCAGGGTTTTCCCAGTCACGACGAAGATGGAAGGTTTACAGCACAGCTCAATAAAGCCAGCCAGTATGTTTCTCTGCTCATCAGAGACTCCCAGCCCAGTGATTCAGCCACCTACCTCTGTGCCGTGGGGGGAGGCTTCAAAACTATCTTTGGAGCAGGAACAAGACTATTTGTTAAAGCAAATATCCAGAACCCTGACCCTGCCGTGTACCAGCTGAGAGACTCTAAAT
021 NP136	21	NP136	NP17-31	P	FL	TRBV6-1		TRBJ2-3	CASSFGQGTDTQYF	TRAV12-2	TRAJ9	CAVGGGFKTIF	TRAV12-1	TRAJ17																																	PNAS	GGCCAGGGTTTTCCCAGTCACGACCCCTGATGGCTACAATGTCTCCAGATTAAACAAACGGGAGTTCTCGCTCAGGCTGGAGTCGGCTGCTCCCTCCCAGACATCTGTGTACTTCTGTGCCAGCAGTTTTGGACAGGGCACAGATACGCAGTATTTTGGCCCAGGCACCCGGCTGACAGTGCTCGAGGACCTGAAAAACGTGTTCCCACCCGAGGTCGCTGTGTTTGAGCCATCAGAAGCA	GGCCAGGGTTTTCCCAGTCACGACGAAGATGGAAGGTTTACAGCACAGCTCAATAAAGCCAGCCAGTATGTTTCTCTGCTCATCAGAGACTCCCAGCCCAGTGATTCAGCCACCTACCTCTGTGCCGTGGGGGGAGGCTTCAAAACTATCTTTGGAGCAGGAACAAGACTATTTGTTAAAGCAAATATCCAGAACCCTGACCCTGCCGTGTACCAGCTGAGAGACTCTAAAT
021 NP136	21	NP136	NP17-31	P	FL	TRBV25-1		TRBJ1-1	CASSGTGRWAEAFF	TRAV39	TRAJ30																																				PNAS	GGCCAGGGTTTTCCCAGTCACGACCAACAGTCTCCAGAATAAGGACGGAGCATTTTCCCCTGACCCTGGAGTCTGCCAGGCCCTCACATACCTCTCAGTACCTCTGTGCCAGCAGTGGGACAGGGAGGTGGGCTGAAGCTTTCTTTGGACAAGGCACCAGACTCACAGTTGTAGAGGACCTGAACAAGGTGTTCCCACCCGAGGTCGCTGTGTTTGAGCCATCAGAAGCA
021 NP136	21	NP136	NP17-31	P	FL	TRBV20-1		TRBJ2-3	CSARDYFADTQYF	TRAV12-3	TRAJ49	CAIYSGNQFYF																																			PNAS	GGCCAGGGTTTTCCCAGTCACGACGGACAAGTTTCTCATCAACCATGCAAGCCTGACCTTGTCCACTCTGACAGTGACCAGTGCCCATCCTGAAGACAGCAGCTTCTACATCTGCAGTGCTAGAGATTATTTCGCAGATACGCAGTATTTTGGCCCAGGCACCCGGCTGACAGTGCTCGAGGACCTGAAAAACGTGTTCCCACCCGAGGTCGCTGTGTTTGAGCCATCAGAAGCA	GGCCAGGGTTTTCCCAGTCACGACGAAGATGGAAGGTTTACAGCACAGGTCGATAAATCCAGCAAGTATATCTCCTTGTTCATCAGAGACTCACAGCCCAGTGATTCAGCCACCTACCTCTGTGCAATCTACTCCGGTAACCAGTTCTATTTTGGGACAGGGACAAGTTTGACGGTCATTCCAAATATCCAGAACCCTGACCCTGCCGTGTACCAGCTGAGAGACTCTAAAT
021 NP136	21	NP136	NP17-31	P	FL	TRBV7-8		TRBJ1-3	CASSVAGNGNTIYF	TRAV9-2	TRAJ8	CALSEGSTGFQKLVF																																			PNAS	GGCCAGGGTTTTCCCAGTCACGACCCAGTGATCGCTTCTTTGCAGAAAGGCCTGAGGGATCCGTCTCCACTCTGAAGATCCAGCGCACACAGCAGGAGGACTCCGCCGTGTATCTCTGTGCCAGCTCTGTCGCAGGCAACGGAAACACCATATATTTTGGAGAGGGAAGTTGGCTCACTGTTGTAGAGGACCTGAACAAGGTGTTCCCACCCGAGGTCGCTGTGTTTGAGCCATCAGAAGCA	GGCCAGGGTTTTCCCAGTCACGACGAAACCACTTCTTTCCACTTGGAGAAAGGCTCAGTTCAAGTGTCAGACTCAGCGGTGTACTTCTGTGCTCTGAGTGAAGGGAGCACAGGCTTTCAGAAACTTGTATTTGGAACTGGCACCCGACTTCTGGTCAGTCCAAATATCCAGAACCCTGACCCTGCCGTGTACCAGCTGAGAGACTCTAAAT
021 NP136	21	NP136	NP17-31	P	FL					TRAV8-6	TRAJ56	CAVSDQPGANSKLTF	TRAV21	TRAJ4																																	PNAS		GGCCAGGGTTTTCCCAGTCACGACGCATCAACGGTTTTGAGGCTGAATTTAACAAGAGTCAAACTTCCTTCCACTTGAGGAAACCCTCAGTCCATATAAGCGACACGGCTGAGTACTTCTGTGCTGTGAGTGATCAGCCTGGAGCCAATAGTAAGCTGACATTTGGAAAAGGAATAACTCTGAGTGTTAGACCAGATATCCAGAACCCTGACCCTGCCGTGTACCAGCTGAGAGACTCTAAAT
021 NP136	21	NP136	NP17-31	P	FL	TRBV9		TRBJ2-3	CASSVAGRGQHTDTQYF	TRAV34	TRAJ4	CGARRGGGYNKLIF	TRAV41	TRAJ58																																	PNAS	GGCCAGGGTTTTCCCAGTCACGACCTCCGCACAACAGTTCCCTGACTTGCACTCTGAACTAAACCTGAGCTCTCTGGAGCTGGGGGACTCAGCTTTGTATTTCTGTGCCAGCAGCGTAGCTGGCAGGGGCCAACACACAGATACGCAGTATTTTGGCCCAGGCACCCGGCTGACAGTGCTCGAGGACCTGAAAAACGTGTTCCCACCCGAGGTCGCTGTGTTTGAGCCATCAGAAGCA	GGCCAGGGTTTTCCCAGTCACGACCCAAGTTGGATGAGAAAAAGCAGCAAAGTTCCCTGCATATCACAGCCTCCCAGCCCAGCCATGCAGGCATCTACCTCTGTGGAGCCCGGCGAGGTGGTGGCTACAATAAGCTGATTTTTGGAGCAGGGACCAGGCTGGCTGTACACCCATATATCCAGAACCCTGACCCTGCCGTGTACCAGCTGAGAGACTCTAAAT
021 NP136	21	NP136	NP17-31	P	FL	TRBV6-1		TRBJ2-3	CASSFGQGTDTQYF	TRAV12-2	TRAJ9	CAVGGGFKTIF	TRAV12-1	TRAJ17																																	PNAS	AGCCAGGGTTTTCCCAGTCACGACCCCTGATGGCTACAATGTCTCCAGATTAAACAAACGGGAGTTCTCGCTCAGGCTGGAGTCGGCTGCTCCCTCCCAGACATCTGTGTACTTCTGTGCCAGCAGTTTTGGACAGGGCACAGATACGCAGTATTTTGGCCCAGGCACCCGGCTGACAGTGCTCGAGGACCTGAAAAACGTGTTCCCACCCGAGGTCGCTGTGTTTGAGCCATCAGAAGCA	AGCCAGGGTTTTCCCAGTCACGACGAAGATGGAAGGTTTACAGCACAGCTCAATAAAGCCAGCCAGTATGTTTCTCTGCTCATCAGAGACTCCCAGCCCAGTGATTCAGCCACCTACCTCTGTGCCGTGGGGGGAGGCTTCAAAACTATCTTTGGAGCAGGAACAAGACTATTTGTTAAAGCAAATATCCAGAACCCTGACCCTGCCGTGTACCAGCTGAGAGACTCTAAAT
021 NP136	21	NP136	NP17-31	P	FL	TRBV6-1		TRBJ2-3	CASSFGQGTDTQYF	TRAV12-2	TRAJ9	CAVGGGFKTIF	TRAV12-1	TRAJ17																																	PNAS	AGCCAGGGTTTTCCCAGTCACGACCCCTGATGGCTACAATGTCTCCAGATTAAACAAACGGGAGTTCTCGCTCAGGCTGGAGTCGGCTGCTCCCTCCCAGACATCTGTGTACTTCTGTGCCAGCAGTTTTGGACAGGGCACAGATACGCAGTATTTTGGCCCAGGCACCCGGCTGACAGTGCTCGAGGACCTGAAAAACGTGTTCCCACCCGAGGTCGCTGTGTTTGAGCCATCAGAAGCA	AGCCAGGGTTTTCCCAGTCACGACGAAGATGGAAGGTTTACAGCACAGCTCAATAAAGCCAGCCAGTATGTTTCTCTGCTCATCAGAGACTCCCAGCCCAGTGATTCAGCCACCTACCTCTGTGCCGTGGGGGGAGGCTTCAAAACTATCTTTGGAGCAGGAACAAGACTATTTGTTAAAGCAAATATCCAGAACCCTGACCCTGCCGTGTACCAGCTGAGAGACTCTAAAT
021 NP136	21	NP136	NP17-31	P	FL	TRBV5-1		TRBJ1-5	CASSGGTDSNQPQHF																																						PNAS	AGCCAGGGTTTTCCCAGTCACGACCGATTCTCAGGGCGCCAGTTCTCTAACTCTCGCTCTGAGATGAATGTGAGCACCTTGGAGCTGGGGGACTCGGCCCTTTATCTTTGCGCCAGCAGCGGGGGGACGGATAGCAATCAGCCCCAGCATTTTGGTGATGGGACTCGACTCTCCATCCTAGAGGACCTGAACAAGGTGTTCCCACCCGAGGTCGCTGTGTTTGAGCCATCAGAAGCA
021 NP136	21	NP136	NP17-31	P	FL	TRBV27		TRBJ1-2	CASSSDYPGQGFSTNYGYTF	TRAV5	TRAJ17	CAESIRAAGNKLTF																																			PNAS	AGCCAGGGTTTTCCCAGTCACGACTACAAAGTCTCTCGAAAAGAGAAGAGGAATTTCCCCCTGATCCTGGAGTCGCCCAGCCCCAACCAGACCTCTCTGTACTTCTGTGCCAGCAGTTCTGACTACCCGGGACAGGGGTTCTCAACTAACTATGGCTACACCTTCGGTTCGGGGACCAGGTTAACCGTTGTAGAGGACCTGAACAAGGTGTTCCCACCCGAGGTCGCTGTGTTTGAGCCATCAGAAGCA	AGCCAGGGTTTTCCCAGTCACGACAAACAAGACCAAAGACTCACTGTTCTATTGAATAAAAAGGATAAACATCTGTCTCTGCGCATTGCAGACACCCAGACTGGGGACTCAGCTATCTACTTCTGTGCAGAGAGTATAAGAGCTGCAGGCAACAAGCTAACTTTTGGAGGAGGAACCAGGGTGCTAGTTAAACCAAATATCCAGAACCCTGACCCTGCCGTGTACCAGCTGAGAGACTCTAAAT
021 NP136	21	NP136	NP17-31	P	FL	TRBV5-1		TRBJ1-5	CASSGGTDSNQPQHF	TRAV5	TRAJ23	CAESPFMQGGKLIF																																			PNAS	AGCCAGGGTTTTCCCAGTCACGACCGATTCTCAGGGCGCCAGTTCTCTAACTCTCGCTCTGAGATGAATGTGAGCACCTTGGAGCTGGGGGACTCGGCCCTTTATCTTTGCGCCAGCAGCGGGGGGACGGATAGCAATCAGCCCCAGCATTTTGGTGATGGGACTCGACTCTCCATCCTAGAGGACCTGAACAAGGTGTTCCCACCCGAGGTCGCTGTGTTTGAGCCATCAGAAGCA	AGCCAGGGTTTTCCCAGTCACGACAAACAAGACCAAAGACTCACTGTTCTATTGAATAAAAAGGATAAACATCTGTCTCTGCGCATTGCAGACACCCAGACTGGGGACTCAGCTATCTACTTCTGTGCAGAGAGCCCCTTCATGCAGGGAGGAAAGCTTATCTTCGGACAGGGAACGGAGTTATCTGTGAAACCCAATATCCAGAACCCTGACCCTGCCGTGTACCAGCTGAGAGACTCTAAAT
021 NP136	21	NP136	NP17-31	P	FL	TRBV5-6		TRBJ2-7	CASSFSLDGISYEQYF	TRAV8-6	TRAJ39	CASPAPSNMLTF	TRAV12-1	TRAJ11	CVVSGGNSGYSTLTF																																PNAS	AGCCAGGGTTTTCCCAGTCACGACCTCTGAGCTGAATGTGAACGCCTTGTTGCTGGGGGACTCGGCCCTCTATCTCTGTGCCAGCAGCTTCTCCCTTGACGGGATATCCTACGAGCAGTACTTCGGGCCGGGCACCAGGCTCACGGTCACAGAGGACCTGAAAAACGTGTTCCCACCCGAGGTCGCTGTGTTTGAGCCATCAGAAGCA	AGCCAGGGTTTTCCCAGTCACGACGCATCAACGGTTTTGAGGCTGAATTTAACAAGAGTCAAACTTCCTTCCACTTGAGGAAACCCTCAGTCCATATAAGCGACACGGCTGAGTACTTCTGTGCTTCCCCGGCCCCCAGCAACATGCTCACCTTTGGAGGGGGAACAAGGTTAATGGTCAAACCCCATATCCAGAACCCTGACCCTGCCGTGTACCAGCTGAGAGACTCTAAAT
021 NP136	21	NP136	NP17-31	P	FL	TRBV4-1		TRBJ1-5	CASSQDTGNQPQHF	TRAV26-1	TRAJ43		TRAV12-2	TRAJ11	CAVTYSGYSTLTF																																PNAS	AGCCAGGGTTTTCCCAGTCACGACCCTGAATGCCCCAACAGCTCTCTCTTAAACCTTCACCTACACGCCCTGCAGCCAGAAGACTCAGCCCTGTATCTCTGCGCCAGCAGCCAAGATACGGGGAATCAGCCCCAGCATTTTGGTGATGGGACTCGACTCTCCATCCTAGAGGACCTGAACAAGGTGTTCCCACCCGAGGTCGCTGTGTTTGAGCCATCAGAAGCA
021 NP136	21	NP136	NP17-31	P	FL	TRBV4-1		TRBJ1-5	CASSQDTGNQPQHF	TRAV12-2	TRAJ11	CAVTYSGYSTLTF	TRAV26-1	TRAJ43																																	PNAS	AGCCAGGGTTTTCCCAGTCACGACCCTGAATGCCCCAACAGCTCTCTCTTAAACCTTCACCTACACGCCCTGCAGCCAGAAGACTCAGCCCTGTATCTCTGCGCCAGCAGCCAAGATACGGGGAATCAGCCCCAGCATTTTGGTGATGGGACTCGACTCTCCATCCTAGAGGACCTGAACAAGGTGTTCCCACCCGAGGTCGCTGTGTTTGAGCCATCAGAAGCA	AGCCAGGGTTTTCCCAGTCACGACGAAGATGGAAGGTTTACAGCACAGCTCAATAAAGCCAGCCAGTATGTTTCTCTGCTCATCAGAGACTCCCAGCCCAGTGATTCAGCCACCTACCTCTGTGCCGTGACCTATTCAGGATACAGCACCCTCACCTTTGGGAAGGGGACTATGCTTCTAGTCTCTCCAGATATCCAGAACCCTGACCCTGCCGTGTACCAGCTGAGAGACTCTAAAT
021 NP136	21	NP136	NP17-31	P	FL	TRBV7-9		TRBJ2-3	CASSHSTDTQYF	TRAV8-6	TRAJ34	CAVSAYNTDKLIF	TRAV35	TRAJ48	CAGHLRGNEKLTF																																PNAS	AGCCAGGGTTTTCCCAGTCACGACCTGCAGAGAGGCCTAAGGGATCTTTCTCCACCTTGGAGATCCAGCGCACAGAGCAGGGGGACTCGGCCATGTATCTCTGTGCCAGCAGCCATAGCACAGATACGCAGTATTTTGGCCCAGGCACCCGGCTGACAGTGCTCGAGGACCTGAAAAACGTGTTCCCACCCGAGGTCGCTGTGTTTGAGCCATCAGAAGCA	AGCCAGGGTTTTCCCAGTCACGACGCATCAACGGTTTTGAGGCTGAATTTAACAAGAGTCAAACTTCCTTCCACTTGAGGAAACCCTCAGTCCATATAAGCGACACGGCTGAGTACTTCTGTGCTGTGAGTGCCTACAACACCGACAAGCTCATCTTTGGGACTGGGACCAGATTACAAGTCTTTCCAAATATCCAGAACCCTGACCCTGCCGTGTACCAGCTGAGAGACTCTAAAT
021 NP136	21	NP136	NP17-31	P	FL	TRBV20-1		TRBJ1-5	CSATDLDRENQPQHF	TRAV2	TRAJ37	CAVGSSNTGKLIF																																			PNAS	AGCCAGGGTTTTCCCAGTCACGACGGACAAGTTTCTCATCAACCATGCAAGCCTGACCTTGTCCACTCTGACAGTGACCAGTGCCCATCCTGAAGACAGCAGCTTCTACATCTGCAGTGCTACCGACCTCGACAGGGAGAATCAGCCCCAGCATTTTGGTGATGGGACTCGACTCTCCATCCTAGAGGACCTGAACAAGGTGTTCCCACCCGAGGTCGCTGTGTTTGAGCCATCAGAAGCA	AGCCAGGGTTTTCCCAGTCACGACACGATACAACATGACCTATGAACGGTTCTCTTCATCGCTGCTCATCCTCCAGGTGCGGGAGGCAGATGCTGCTGTTTACTACTGTGCTGTAGGGTCTAGCAACACAGGCAAACTAATCTTTGGGCAAGGGACAACTTTACAAGTAAAACCAGATATCCAGAACCCTGACCCTGCCGTGTACCAGCTGAGAGACTCTAAAT
021 NP136	21	NP136	NP17-31	P	FL	TRBV5-1		TRBJ1-5	CASSGGTDSNQPQHF	TRAV5	TRAJ23	CAESPFMQGGKLIF																																			PNAS	AGCCAGGGTTTTCCCAGTCACGACCGATTCTCAGGGCGCCAGTTCTCTAACTCTCGCTCTGAGATGAATGTGAGCACCTTGGAGCTGGGGGACTCGGCCCTTTATCTTTGCGCCAGCAGCGGGGGGACGGATAGCAATCAGCCCCAGCATTTTGGTGATGGGACTCGACTCTCCATCCTAGAGGACCTGAACAAGGTGTTCCCACCCGAGGTCGCTGTGTTTGAGCCATCAGAAGCA	AGCCAGGGTTTTCCCAGTCACGACAAACAAGACCAAAGACTCACTGTTCTATTGAATAAAAAGGATAAACATCTGTCTCTGCGCATTGCAGACACCCAGACTGGGGACTCAGCTATCTACTTCTGTGCAGAGAGCCCCTTCATGCAGGGAGGAAAGCTTATCTTCGGACAGGGAACGGAGTTATCTGTGAAACCCAATATCCAGAACCCTGACCCTGCCGTGTACCAGCTGAGAGACTCTAAAT
021 NP136	21	NP136	NP17-31	P	FL	TRBV4-1		TRBJ1-5	CASSQDTGNQPQHF																																						PNAS	AGCCAGGGTTTTCCCAGTCACGACCCTGAATGCCCCAACAGCTCTCTCTTAAACCTTCACCTACACGCCCTGCAGCCAGAAGACTCAGCCCTGTATCTCTGCGCCAGCAGCCAAGATACGGGGAATCAGCCCCAGCATTTTGGTGATGGGACTCGACTCTCCATCCTAGAGGACCTGAACAAGGTGTTCCCACCCGAGGTCGCTGTGTTTGAGCCATCAGAAGCA
021 NP136	21	NP136	NP17-31	P	FL	TRBV20-1		TRBJ1-4	CSARDGAYNEKLFF	TRAV2	TRAJ9																																				PNAS	TGCCAGGGTTTTCCCAGTCACGACGGACAAGTTTCTCATCAACCATGCAAGCCTGACCTTGTCCACTCTGACAGTGACCAGTGCCCATCCTGAAGACAGCAGCTTCTACATCTGCAGTGCTAGAGACGGGGCCTATAATGAAAAACTGTTTTTTGGCAGTGGAACCCAGCTCTCTGTCTTGGAGGACCTGAACAAGGTGTTCCCACCCGAGGTCGCTGTGTTTGAGCCATCAGAAGCA
021 NP136	21	NP136	NP17-31	P	FL	TRBV6-1		TRBJ2-3	CASSFGQGTDTQYF	TRAV12-2	TRAJ9	CAVGGGFKTIF																																			PNAS	TGCCAGGGTTTTCCCAGTCACGACCCCTGATGGCTACAATGTCTCCAGATTAAACAAACGGGAGTTCTCGCTCAGGCTGGAGTCGGCTGCTCCCTCCCAGACATCTGTGTACTTCTGTGCCAGCAGTTTTGGACAGGGCACAGATACGCAGTATTTTGGCCCAGGCACCCGGCTGACAGTGCTCGAGGACCTGAAAAACGTGTTCCCACCCGAGGTCGCTGTGTTTGAGCCATCAGAAGCA	TGCCAGGGTTTTCCCAGTCACGACGAAGATGGAAGGTTTACAGCACAGCTCAATAAAGCCAGCCAGTATGTTTCTCTGCTCATCAGAGACTCCCAGCCCAGTGATTCAGCCACCTACCTCTGTGCCGTGGGGGGAGGCTTCAAAACTATCTTTGGAGCAGGAACAAGACTATTTGTTAAAGCAAATATCCAGAACCCTGACCCTGCCGTGTACCAGCTGAGAGACTCTAAAT
021 NP136	21	NP136	NP17-31	P	FL	TRBV4-1		TRBJ1-5	CASSQDTGNQPQHF	TRAV12-2	TRAJ11	CAVTYSGYSTLTF	TRAV26-1	TRAJ43																																	PNAS	TGCCAGGGTTTTCCCAGTCACGACCCTGAATGCCCCAACAGCTCTCTCTTAAACCTTCACCTACACGCCCTGCAGCCAGAAGACTCAGCCCTGTATCTCTGCGCCAGCAGCCAAGATACGGGGAATCAGCCCCAGCATTTTGGTGATGGGACTCGACTCTCCATCCTAGAGGACCTGAACAAGGTGTTCCCACCCGAGGTCGCTGTGTTTGAGCCATCAGAAGCA	TGCCAGGGTTTTCCCAGTCACGACGAAGATGGAAGGTTTACAGCACAGCTCAATAAAGCCAGCCAGTATGTTTCTCTGCTCATCAGAGACTCCCAGCCCAGTGATTCAGCCACCTACCTCTGTGCCGTGACCTATTCAGGATACAGCACCCTCACCTTTGGGAAGGGGACTATGCTTCTAGTCTCTCCAGATATCCAGAACCCTGACCCTGCCGTGTACCAGCTGAGAGACTCTAAAT
021 NP136	21	NP136	NP17-31	P	FL	TRBV6-1		TRBJ2-3	CASSFGQGTDTQYF	TRAV12-2	TRAJ9	CAVGGGFKTIF																																			PNAS	TGCCAGGGTTTTCCCAGTCACGACCCCTGATGGCTACAATGTCTCCAGATTAAACAAACGGGAGTTCTCGCTCAGGCTGGAGTCGGCTGCTCCCTCCCAGACATCTGTGTACTTCTGTGCCAGCAGTTTTGGACAGGGCACAGATACGCAGTATTTTGGCCCAGGCACCCGGCTGACAGTGCTCGAGGACCTGAAAAACGTGTTCCCACCCGAGGTCGCTGTGTTTGAGCCATCAGAAGCA	TGCCAGGGTTTTCCCAGTCACGACGAAGATGGAAGGTTTACAGCACAGCTCAATAAAGCCAGCCAGTATGTTTCTCTGCTCATCAGAGACTCCCAGCCCAGTGATTCAGCCACCTACCTCTGTGCCGTGGGGGGAGGCTTCAAAACTATCTTTGGAGCAGGAACAAGACTATTTGTTAAAGCAAATATCCAGAACCCTGACCCTGCCGTGTACCAGCTGAGAGACTCTAAAT
021 NP136	21	NP136	NP17-31	P	FL	TRBV6-1		TRBJ2-3	CASSQGQGTDTQYF	TRAV8-2	TRAJ41	CVVTPPGSGYALNF	TRAV12-2	TRAJ9	CAVSPGFKTIF																																PNAS	TGCCAGGGTTTTCCCAGTCACGACCCCTGATGGCTACAATGTCTCCAGATTAAACAAACGGGAGTTCTCGCTCAGGCTGGAGTCGGCTGCTCCCTCCCAGACATCTGTGTACTTCTGTGCCAGCAGCCAAGGACAGGGCACAGATACGCAGTATTTTGGCCCAGGCACCCGGCTGACAGTGCTCGAGGACCTGAAAAACGTGTTCCCACCCGAGGTCGCTGTGTTTGAGCCATCAGAAGCA	TGCCAGGGTTTTCCCAGTCACGACGCATCAACGGTTTTGAGGCTGAATTTAAGAAGAGTGAAACCTCCTTCCACCTGACGAAACCCTCAGCCCATATGAGCGACGCGGCTGAGTACTTCTGTGTTGTGACTCCTCCCGGGTCCGGGTATGCACTCAACTTCGGCAAAGGCACCTCGCTGTTGGTCACACCCCATATCCAGAACCCTGACCCTGCCGTGTACCAGCTGAGAGACTCTAAAT
021 NP136	21	NP136	NP17-31	P	FL	TRBV5-1		TRBJ1-5	CASSGGTDSNQPQHF	TRAV5	TRAJ23	CAESPFMQGGKLIF																																			PNAS	TGCCAGGGTTTTCCCAGTCACGACCGATTCTCAGGGCGCCAGTTCTCTAACTCTCGCTCTGAGATGAATGTGAGCACCTTGGAGCTGGGGGACTCGGCCCTTTATCTTTGCGCCAGCAGCGGGGGGACGGATAGCAATCAGCCCCAGCATTTTGGTGATGGGACTCGACTCTCCATCCTAGAGGACCTGAACAAGGTGTTCCCACCCGAGGTCGCTGTGTTTGAGCCATCAGAAGCA	TGCCAGGGTTTTCCCAGTCACGACAAACAAGACCAAAGACTCACTGTTCTATTGAATAAAAAGGATAAACATCTGTCTCTGCGCATTGCAGACACCCAGACTGGGGACTCAGCTATCTACTTCTGTGCAGAGAGCCCCTTCATGCAGGGAGGAAAGCTTATCTTCGGACAGGGAACGGAGTTATCTGTGAAACCCAATATCCAGAACCCTGACCCTGCCGTGTACCAGCTGAGAGACTCTAAAT
021 NP136	21	NP136	NP17-31	P	FL	TRBV5-1		TRBJ1-5	CASSGGTDSNQPQHF	TRAV5	TRAJ23	CAESPFMQGGKLIF																																			PNAS	TGCCAGGGTTTTCCCAGTCACGACCGATTCTCAGGGCGCCAGTTCTCTAACTCTCGCTCTGAGATGAATGTGAGCACCTTGGAGCTGGGGGACTCGGCCCTTTATCTTTGCGCCAGCAGCGGGGGGACGGATAGCAATCAGCCCCAGCATTTTGGTGATGGGACTCGACTCTCCATCCTAGAGGACCTGAACAAGGTGTTCCCACCCGAGGTCGCTGTGTTTGAGCCATCAGAAGCA	TGCCAGGGTTTTCCCAGTCACGACAAACAAGACCAAAGACTCACTGTTCTATTGAATAAAAAGGATAAACATCTGTCTCTGCGCATTGCAGACACCCAGACTGGGGACTCAGCTATCTACTTCTGTGCAGAGAGCCCCTTCATGCAGGGAGGAAAGCTTATCTTCGGACAGGGAACGGAGTTATCTGTGAAACCCAATATCCAGAACCCTGACCCTGCCGTGTACCAGCTGAGAGACTCTAAAT
021 NP136	21	NP136	NP17-31	P	FL	TRBV4-1		TRBJ1-5	CASSQDTGNQPQHF	TRAV12-2	TRAJ11	CAVTYSGYSTLTF																																			PNAS	TGCCAGGGTTTTCCCAGTCACGACCCTGAATGCCCCAACAGCTCTCTCTTAAACCTTCACCTACACGCCCTGCAGCCAGAAGACTCAGCCCTGTATCTCTGCGCCAGCAGCCAAGATACGGGGAATCAGCCCCAGCATTTTGGTGATGGGACTCGACTCTCCATCCTAGAGGACCTGAACAAGGTGTTCCCACCCGAGGTCGCTGTGTTTGAGCCATCAGAAGCA	TGCCAGGGTTTTCCCAGTCACGACGAAGATGGAAGGTTTACAGCACAGCTCAATAAAGCCAGCCAGTATGTTTCTCTGCTCATCAGAGACTCCCAGCCCAGTGATTCAGCCACCTACCTCTGTGCCGTGACCTATTCAGGATACAGCACCCTCACCTTTGGGAAGGGGACTATGCTTCTAGTCTCTCCAGATATCCAGAACCCTGACCCTGCCGTGTACCAGCTGAGAGACTCTAAAT
021 NP136	21	NP136	NP17-31	P	FL	TRBV7-9		TRBJ2-3	CASSHTSDTQYF	TRAV8-6	TRAJ34	CAVIIYNTDKLIF	TRAV12-3	TRAJ9																																	PNAS	TGCCAGGGTTTTCCCAGTCACGACCTGCAGAGAGGCCTAAGGGATCTTTCTCCACCTTGGAGATCCAGCGCACAGAGCAGGGGGACTCGGCCATGTATCTCTGTGCCAGCAGCCACACATCAGATACGCAGTATTTTGGCCCAGGCACCCGGCTGACAGTGCTCGAGGACCTGAAAAACGTGTTCCCACCCGAGGTCGCTGTGTTTGAGCCATCAGAAGCA	TGCCAGGGTTTTCCCAGTCACGACGCATCAACGGTTTTGAGGCTGAATTTAACAAGAGTCAAACTTCCTTCCACTTGAGGAAACCCTCAGTCCATATAAGCGACACGGCTGAGTACTTCTGTGCTGTGATTATTTATAACACCGACAAGCTCATCTTTGGGACTGGGACCAGATTACAAGTCTTTCCAAATATCCAGAACCCTGACCCTGCCGTGTACCAGCTGAGAGACTCTAAAT
021 NP136	21	NP136	NP17-31	P	FL					TRAV10	TRAJ47		TRAV13-2	TRAJ10	CAENMRGGGNKLTF																																PNAS
021 NP136	21	NP136	NP17-31	P	FL					TRAV2	TRAJ34	CAVLNTDKLIF	TRAV6	TRAJ15	CAPAGTALIF																																PNAS		TGCCAGGGTTTTCCCAGTCACGACACGATACAACATGACCTATGAACGGTTCTCTTCATCGCTGCTCATCCTCCAGGTGCGGGAGGCAGATGCTGCTGTTTACTACTGTGCTGTTCTTAACACCGACAAGCTCATCTTTGGGACTGGGACCAGATTACAAGTCTTTCCAAATATCCAGAACCCTGACCCTGCCGTGTACCAGCTGAGAGACTCTAAAT
021 NP136	21	NP136	NP17-31	P	FL	TRBV20-1		TRBJ1-5	CSAGRYRGNQPQHF	TRAV39	TRAJ49	CAVDLDTQFYF																																			PNAS	TGCCAGGGTTTTCCCAGTCACGACGGACAAGTTTCTCATCAACCATGCAAGCCTGACCTTGTCCACTCTGACAGTGACCAGTGCCCATCCTGAAGACAGCAGCTTCTACATCTGCAGTGCTGGGAGATATCGAGGCAATCAGCCCCAGCATTTTGGTGATGGGACTCGACTCTCCATCCTAGAGGACCTGAACAAGGTGTTCCCACCCGAGGTCGCTGTGTTTGAGCCATCAGAAGCA	TGCCAGGGTTTTCCCAGTCACGACCCTCACTTGATACCAAAGCCCGTCTCAGCACCCTCCACATCACAGCTGCCGTGCATGACCTCTCTGCCACCTACTTCTGTGCCGTGGACTTGGACACCCAGTTCTATTTTGGGACAGGGACAAGTTTGACGGTCATTCCAAATATCCAGAACCCTGACCCTGCCGTGTACCAGCTGAGAGACTCTAAAT
021 NP136	21	NP136	NP17-31	P	FL	TRBV5-6		TRBJ1-5	CASSSTTGESGQPQHF	TRAV26-2	TRAJ37		TRAV39	TRAJ26	CALRRNYGQNFVF																																PNAS	CTCCAGGGTTTTCCCAGTCACGACCTCTGAGCTGAATGTGAACGCCTTGTTGCTGGGGGACTCGGCCCTCTATCTCTGTGCCAGCAGCTCCACCACAGGGGAATCGGGTCAGCCCCAGCATTTTGGTGATGGGACTCGACTCTCCATCCTAGAGGACCTGAACAAGGTGTTCCCACCCGAGGTCGCTGTGTTTGAGCCATCAGAAGCA
021 NP136	21	NP136	NP17-31	P	FL	TRBV30		TRBJ1-1	CAWDRDLNTEAFF																																						PNAS	CTCCAGGGTTTTCCCAGTCACGACCAGACCCCAGGACCGGCAGTTCATCCTGAGTTCTAAGAAGCTCCTTCTCAGTGACTCTGGCTTCTATCTCTGTGCCTGGGACAGGGATTTGAACACTGAAGCTTTCTTTGGACAAGGCACCAGACTCACAGTTGTAGAGGACCTGAACAAGGTGTTCCCACCCGAGGTCGCTGTGTTTGAGCCATCAGAAGCA
021 NP136	21	NP136	NP17-31	P	FL	TRBV6-1		TRBJ2-3	CASSFGQGTDTQYF	TRAV12-2	TRAJ9	CAVGGGFKTIF	TRAV12-1	TRAJ17																																	PNAS	CTCCAGGGTTTTCCCAGTCACGACCCCTGATGGCTACAATGTCTCCAGATTAAACAAACGGGAGTTCTCGCTCAGGCTGGAGTCGGCTGCTCCCTCCCAGACATCTGTGTACTTCTGTGCCAGCAGTTTTGGACAGGGCACAGATACGCAGTATTTTGGCCCAGGCACCCGGCTGACAGTGCTCGAGGACCTGAAAAACGTGTTCCCACCCGAGGTCGCTGTGTTTGAGCCATCAGAAGCA	CTCCAGGGTTTTCCCAGTCACGACGAAGATGGAAGGTTTACAGCACAGCTCAATAAAGCCAGCCAGTATGTTTCTCTGCTCATCAGAGACTCCCAGCCCAGTGATTCAGCCACCTACCTCTGTGCCGTGGGGGGAGGCTTCAAAACTATCTTTGGAGCAGGAACAAGACTATTTGTTAAAGCAAATATCCAGAACCCTGACCCTGCCGTGTACCAGCTGAGAGACTCTAAAT
021 NP136	21	NP136	NP17-31	P	FL	TRBV4-1		TRBJ1-5	CASSQDTGNQPQHF	TRAV12-2	TRAJ11	CAVTYSGYSTLTF																																			PNAS	CTCCAGGGTTTTCCCAGTCACGACCCTGAATGCCCCAACAGCTCTCTCTTAAACCTTCACCTACACGCCCTGCAGCCAGAAGACTCAGCCCTGTATCTCTGCGCCAGCAGCCAAGATACGGGGAATCAGCCCCAGCATTTTGGTGATGGGACTCGACTCTCCATCCTAGAGGACCTGAACAAGGTGTTCCCACCCGAGGTCGCTGTGTTTGAGCCATCAGAAGCA	CTCCAGGGTTTTCCCAGTCACGACGAAGATGGAAGGTTTACAGCACAGCTCAATAAAGCCAGCCAGTATGTTTCTCTGCTCATCAGAGACTCCCAGCCCAGTGATTCAGCCACCTACCTCTGTGCCGTGACCTATTCAGGATACAGCACCCTCACCTTTGGGAAGGGGACTATGCTTCTAGTCTCTCCAGATATCCAGAACCCTGACCCTGCCGTGTACCAGCTGAGAGACTCTAAAT
021 NP136	21	NP136	NP17-31	P	FL	TRBV5-4		TRBJ1-6	CASSFGSEVSPLHF	TRAV12-3	TRAJ7	CAMSDGNNRLAF	TRAV10	TRAJ29	CVVSPGSGNTPLVF																																PNAS	CTCCAGGGTTTTCCCAGTCACGACCTCTGAGCTGAATGTGAACGCCTTGGAGCTGGACGACTCGGCCCTGTATCTCTGTGCCAGCAGCTTTGGATCGGAAGTTTCACCCCTCCACTTTGGGAATGGGACCAGGCTCACTGTGACAGAGGACCTGAACAAGGTGTTCCCACCCGAGGTCGCTGTGTTTGAGCCATCAGAAGCA	CTCCAGGGTTTTCCCAGTCACGACGAAGATGGAAGGTTTACAGCACAGGTCGATAAATCCAGCAAGTATATCTCCTTGTTCATCAGAGACTCACAGCCCAGTGATTCAGCCACCTACCTCTGTGCAATGAGCGACGGGAACAACAGACTCGCTTTTGGGAAGGGGAACCAAGTGGTGGTCATACCAAATATCCAGAACCCTGACCCTGCCGTGTACCAGCTGAGAGACTCTAAAT
021 NP136	21	NP136	NP17-31	P	FL	TRBV20-1		TRBJ1-5	CSATDLDRENQPQHF	TRAV2	TRAJ37	CAVGSSNTGKLIF																																			PNAS	CTCCAGGGTTTTCCCAGTCACGACGGACAAGTTTCTCATCAACCATGCAAGCCTGACCTTGTCCACTCTGACAGTGACCAGTGCCCATCCTGAAGACAGCAGCTTCTACATCTGCAGTGCTACCGACCTCGACAGGGAGAATCAGCCCCAGCATTTTGGTGATGGGACTCGACTCTCCATCCTAGAGGACCTGAACAAGGTGTTCCCACCCGAGGTCGCTGTGTTTGAGCCATCAGAAGCA	CTCCAGGGTTTTCCCAGTCACGACACGATACAACATGACCTATGAACGGTTCTCTTCATCGCTGCTCATCCTCCAGGTGCGGGAGGCAGATGCTGCTGTTTACTACTGTGCTGTAGGGTCTAGCAACACAGGCAAACTAATCTTTGGGCAAGGGACAACTTTACAAGTAAAACCAGATATCCAGAACCCTGACCCTGCCGTGTACCAGCTGAGAGACTCTAAAT
021 NP136	21	NP136	NP17-31	P	FL	TRBV6-1		TRBJ2-3	CASSFGQGTDTQYF	TRAV12-2	TRAJ9	CAVGGGFKTIF	TRAV12-1	TRAJ17																																	PNAS	CTCCAGGGTTTTCCCAGTCACGACCCCTGATGGCTACAATGTCTCCAGATTAAACAAACGGGAGTTCTCGCTCAGGCTGGAGTCGGCTGCTCCCTCCCAGACATCTGTGTACTTCTGTGCCAGCAGTTTTGGACAGGGCACAGATACGCAGTATTTTGGCCCAGGCACCCGGCTGACAGTGCTCGAGGACCTGAAAAACGTGTTCCCACCCGAGGTCGCTGTGTTTGAGCCATCAGAAGCA	CTCCAGGGTTTTCCCAGTCACGACGAAGATGGAAGGTTTACAGCACAGCTCAATAAAGCCAGCCAGTATGTTTCTCTGCTCATCAGAGACTCCCAGCCCAGTGATTCAGCCACCTACCTCTGTGCCGTGGGGGGAGGCTTCAAAACTATCTTTGGAGCAGGAACAAGACTATTTGTTAAAGCAAATATCCAGAACCCTGACCCTGCCGTGTACCAGCTGAGAGACTCTAAAT
021 NP136	21	NP136	NP17-31	P	FL	TRBV28		TRBJ1-2	CASSPDRAYGYTF	TRAV12-1	TRAJ20	CVVNLNDYKLSF	TRAV2	TRAJ27																																	PNAS	CTCCAGGGTTTTCCCAGTCACGACGGGGTACAGTGTCTCTAGAGAGAAGAAGGAGCGCTTCTCCCTGATTCTGGAGTCCGCCAGCACCAACCAGACATCTATGTACCTCTGTGCCAGCAGCCCGGACAGGGCCTATGGCTACACCTTCGGTTCGGGGACCAGGTTAACCGTTGTAGAGGACCTGAACAAGGTGTTCCCACCCGAGGTCGCTGTGTTTGAGCCATCAGAAGCA	CTCCAGGGTTTTCCCAGTCACGACGAAGATGGAAGGTTTACAGCACAGCTCAATAGAGCCAGCCAGTATATTTCCCTGCTCATCAGAGACTCCAAGCTCAGTGATTCAGCCACCTACCTCTGTGTGGTGAATCTTAACGACTACAAGCTCAGCTTTGGAGCCGGAACCACAGTAACTGTAAGAGCAAATATCCAGAACCCTGACCCTGCCGTGTACCAGCTGAGAGACTCTAAAT
021 NP136	21	NP136	NP17-31	P	FL	TRBV6-1		TRBJ2-3	CASSFGQGSDTQYF	TRAV13-1	TRAJ7	CAASSHYGNNRLAF	TRAV12-2	TRAJ9	CAVAGGFKTIF																																PNAS	CTCCAGGGTTTTCCCAGTCACGACCCCTGATGGCTACAATGTCTCCAGATTAAACAAACGGGAGTTCTCGCTCAGGCTGGAGTCGGCTGCTCCCTCCCAGACATCTGTGTACTTCTGTGCCAGCAGTTTTGGGCAGGGTTCAGATACGCAGTATTTTGGCCCAGGCACCCGGCTGACAGTGCTCGAGGACCTGAAAAACGTGTTCCCACCCGAGGTCGCTGTGTTTGAGCCATCAGAAGCA	CTCCAGGGTTTTCCCAGTCACGACGACATTCGTTCAAATGTGGGCGAAAAGAAAGACCAACGAATTGCTGTTACATTGAACAAGACAGCCAAACATTTCTCCCTGCACATCACAGAGACCCAACCTGAAGACTCGGCTGTCTACTTCTGTGCAGCAAGTAGTCACTATGGGAACAACAGACTCGCTTTTGGGAAGGGGAACCAAGTGGTGGTCATACCAAATATCCAGAACCCTGACCCTGCCGTGTACCAGCTGAGAGACTCTAAAT
021 NP136	21	NP136	NP17-31	P	FL	TRBV20-1		TRBJ1-6	CSAEIQGQSNSPLHF	TRAV2	TRAJ9	CAVNTGGFKTIF	TRAV9-2	TRAJ30																																	PNAS	CTCCAGGGTTTTCCCAGTCACGACGGACAAGTTTCTCATCAACCATGCAAGCCTGACCTTGTCCACTCTGACAGTGACCAGTGCCCATCCTGAAGACAGCAGCTTCTACATCTGCAGTGCTGAAATACAGGGGCAGAGTAATTCACCCCTCCACTTTGGGAACGGGACCAGGCTCACTGTGACAGAGGACCTGAACAAGGTGTTCCCACCCGAGGTCGCTGTGTTTGAGCCATCAGAAGCA	CTCCAGGGTTTTCCCAGTCACGACACGATACAACATGACCTATGAACGGTTCTCTTCATCGCTGCTCATCCTCCAGGTGCGGGAGGCAGATGCTGCTGTTTACTACTGTGCTGTTAATACTGGAGGCTTCAAAACTATCTTTGGAGCAGGAACAAGACTATTTGTTAAAGCAAATATCCAGAACCCTGACCCTGCCGTGTACCAGCTGAGAGACTCTAAAT
021 NP136	21	NP136	NP17-31	P	FL	TRBV4-1		TRBJ1-5	CASSQDTGNQPQHF	TRAV12-2	TRAJ11	CAVTYSGYSTLTF	TRAV26-1	TRAJ43																																	PNAS	CTCCAGGGTTTTCCCAGTCACGACCCTGAATGCCCCAACAGCTCTCTCTTAAACCTTCACCTACACGCCCTGCAGCCAGAAGACTCAGCCCTGTATCTCTGCGCCAGCAGCCAAGATACGGGGAATCAGCCCCAGCATTTTGGTGATGGGACTCGACTCTCCATCCTAGAGGACCTGAACAAGGTGTTCCCACCCGAGGTCGCTGTGTTTGAGCCATCAGAAGCA	CTCCAGGGTTTTCCCAGTCACGACGAAGATGGAAGGTTTACAGCACAGCTCAATAAAGCCAGCCAGTATGTTTCTCTGCTCATCAGAGACTCCCAGCCCAGTGATTCAGCCACCTACCTCTGTGCCGTGACCTATTCAGGATACAGCACCCTCACCTTTGGGAAGGGGACTATGCTTCTAGTCTCTCCAGATATCCAGAACCCTGACCCTGCCGTGTACCAGCTGAGAGACTCTAAAT
021 NP136	21	NP136	NP17-31	P	FL	TRBV6-1		TRBJ2-3	CASSFGQGTDTQYF	TRAV12-2	TRAJ9	CAVGGGFKTIF	TRAV12-1	TRAJ17																																	PNAS	CTCCAGGGTTTTCCCAGTCACGACCCCTGATGGCTACAATGTCTCCAGATTAAACAAACGGGAGTTCTCGCTCAGGCTGGAGTCGGCTGCTCCCTCCCAGACATCTGTGTACTTCTGTGCCAGCAGTTTTGGACAGGGCACAGATACGCAGTATTTTGGCCCAGGCACCCGGCTGACAGTGCTCGAGGACCTGAAAAACGTGTTCCCACCCGAGGTCGCTGTGTTTGAGCCATCAGAAGCA	CTCCAGGGTTTTCCCAGTCACGACGAAGATGGAAGGTTTACAGCACAGCTCAATAAAGCCAGCCAGTATGTTTCTCTGCTCATCAGAGACTCCCAGCCCAGTGATTCAGCCACCTACCTCTGTGCCGTGGGGGGAGGCTTCAAAACTATCTTTGGAGCAGGAACAAGACTATTTGTTAAAGCAAATATCCAGAACCCTGACCCTGCCGTGTACCAGCTGAGAGACTCTAAAT
023 NP136	23	NP136	NP17-31	C	LL	TRBV9		TRBJ2-5	CASSAGTQSQETQYF	TRAV12-2	TRAJ49	CAVTYLGSQFYF																																			PNAS	GCCCAGGGTTTTCCCAGTCACGACCTCCGCACAACAGTTCCCTGACTTGCACTCTGAACTAAACCTGAGCTCTCTGGAGCTGGGGGACTCAGCTTTGTATTTCTGTGCCAGCAGCGCCGGGACACAATCACAAGAGACCCAGTACTTCGGGCCAGGCACGCGGCTCCTGGTGCTCGAGGACCTGAAAAACGTGTTCCCACCCGAGGTCGCTGTGTTTGAGCCATCAGAAGCA	GCCCAGGGTTTTCCCAGTCACGACGAAGATGGAAGGTTTACAGCACAGCTCAATAAAGCCAGCCAGTATGTTTCTCTGCTCATCAGAGACTCCCAGCCCAGTGATTCAGCCACCTACCTCTGTGCCGTGACCTATTTAGGTAGCCAGTTCTATTTTGGGACAGGGACAAGTTTGACGGTCATTCCAAATATCCAGAACCCTGACCCTGCCGTGTACCAGCTGAGAGACTCTAAAT
023 NP136	23	NP136	NP17-31	C	LL	TRBV9		TRBJ2-5	CASSAGTQSQETQYF	TRAV12-2	TRAJ49	CAVTYLGSQFYF																																			PNAS	GCCCAGGGTTTTCCCAGTCACGACCTCCGCACAACAGTTCCCTGACTTGCACTCTGAACTAAACCTGAGCTCTCTGGAGCTGGGGGACTCAGCTTTGTATTTCTGTGCCAGCAGCGCCGGGACACAATCACAAGAGACCCAGTACTTCGGGCCAGGCACGCGGCTCCTGGTGCTCGAGGACCTGAAAAACGTGTTCCCACCCGAGGTCGCTGTGTTTGAGCCATCAGAAGCA	GCCCAGGGTTTTCCCAGTCACGACGAAGATGGAAGGTTTACAGCACAGCTCAATAAAGCCAGCCAGTATGTTTCTCTGCTCATCAGAGACTCCCAGCCCAGTGATTCAGCCACCTACCTCTGTGCCGTGACCTATTTAGGTAGCCAGTTCTATTTTGGGACAGGGACAAGTTTGACGGTCATTCCAAATATCCAGAACCCTGACCCTGCCGTGTACCAGCTGAGAGACTCTAAAT
023 NP136	23	NP136	NP17-31	C	LL	TRBV9		TRBJ2-5	CASSAGTQSQETQYF	TRAV12-2	TRAJ49	CAVTYLGSQFYF																																			PNAS	GCCCAGGGTTTTCCCAGTCACGACCTCCGCACAACAGTTCCCTGACTTGCACTCTGAACTAAACCTGAGCTCTCTGGAGCTGGGGGACTCAGCTTTGTATTTCTGTGCCAGCAGCGCCGGGACACAATCACAAGAGACCCAGTACTTCGGGCCAGGCACGCGGCTCCTGGTGCTCGAGGACCTGAAAAACGTGTTCCCACCCGAGGTCGCTGTGTTTGAGCCATCAGAAGCA	GCCCAGGGTTTTCCCAGTCACGACGAAGATGGAAGGTTTACAGCACAGCTCAATAAAGCCAGCCAGTATGTTTCTCTGCTCATCAGAGACTCCCAGCCCAGTGATTCAGCCACCTACCTCTGTGCCGTGACCTATTTAGGTAGCCAGTTCTATTTTGGGACAGGGACAAGTTTGACGGTCATTCCAAATATCCAGAACCCTGACCCTGCCGTGTACCAGCTGAGAGACTCTAAAT
023 NP136	23	NP136	NP17-31	C	LL	TRBV9		TRBJ2-5	CASSAGTQSQETQYF	TRAV12-2	TRAJ49	CAVTYLGSQFYF																																			PNAS	GCCCAGGGTTTTCCCAGTCACGACCTCCGCACAACAGTTCCCTGACTTGCACTCTGAACTAAACCTGAGCTCTCTGGAGCTGGGGGACTCAGCTTTGTATTTCTGTGCCAGCAGCGCCGGGACACAATCACAAGAGACCCAGTACTTCGGGCCAGGCACGCGGCTCCTGGTGCTCGAGGACCTGAAAAACGTGTTCCCACCCGAGGTCGCTGTGTTTGAGCCATCAGAAGCA	GCCCAGGGTTTTCCCAGTCACGACGAAGATGGAAGGTTTACAGCACAGCTCAATAAAGCCAGCCAGTATGTTTCTCTGCTCATCAGAGACTCCCAGCCCAGTGATTCAGCCACCTACCTCTGTGCCGTGACCTATTTAGGTAGCCAGTTCTATTTTGGGACAGGGACAAGTTTGACGGTCATTCCAAATATCCAGAACCCTGACCCTGCCGTGTACCAGCTGAGAGACTCTAAAT
023 NP136	23	NP136	NP17-31	C	LL	TRBV9		TRBJ2-5	CASSAGTQSQETQYF	TRAV12-2	TRAJ49	CAVTYLGSQFYF																																			PNAS	GCCCAGGGTTTTCCCAGTCACGACCTCCGCACAACAGTTCCCTGACTTGCACTCTGAACTAAACCTGAGCTCTCTGGAGCTGGGGGACTCAGCTTTGTATTTCTGTGCCAGCAGCGCCGGGACACAATCACAAGAGACCCAGTACTTCGGGCCAGGCACGCGGCTCCTGGTGCTCGAGGACCTGAAAAACGTGTTCCCACCCGAGGTCGCTGTGTTTGAGCCATCAGAAGCA	GCCCAGGGTTTTCCCAGTCACGACGAAGATGGAAGGTTTACAGCACAGCTCAATAAAGCCAGCCAGTATGTTTCTCTGCTCATCAGAGACTCCCAGCCCAGTGATTCAGCCACCTACCTCTGTGCCGTGACCTATTTAGGTAGCCAGTTCTATTTTGGGACAGGGACAAGTTTGACGGTCATTCCAAATATCCAGAACCCTGACCCTGCCGTGTACCAGCTGAGAGACTCTAAAT
023 NP136	23	NP136	NP17-31	C	LL	TRBV9		TRBJ2-5	CASSAGTQSQETQYF	TRAV12-2	TRAJ49	CAVTYLGSQFYF																																			PNAS	GCCCAGGGTTTTCCCAGTCACGACCTCCGCACAACAGTTCCCTGACTTGCACTCTGAACTAAACCTGAGCTCTCTGGAGCTGGGGGACTCAGCTTTGTATTTCTGTGCCAGCAGCGCCGGGACACAATCACAAGAGACCCAGTACTTCGGGCCAGGCACGCGGCTCCTGGTGCTCGAGGACCTGAAAAACGTGTTCCCACCCGAGGTCGCTGTGTTTGAGCCATCAGAAGCA	GCCCAGGGTTTTCCCAGTCACGACGAAGATGGAAGGTTTACAGCACAGCTCAATAAAGCCAGCCAGTATGTTTCTCTGCTCATCAGAGACTCCCAGCCCAGTGATTCAGCCACCTACCTCTGTGCCGTGACCTATTTAGGTAGCCAGTTCTATTTTGGGACAGGGACAAGTTTGACGGTCATTCCAAATATCCAGAACCCTGACCCTGCCGTGTACCAGCTGAGAGACTCTAAAT
023 NP136	23	NP136	NP17-31	C	LL	TRBV9		TRBJ2-5	CASSAGTQSQETQYF	TRAV12-2	TRAJ49	CAVTYLGSQFYF																																			PNAS	GCCCAGGGTTTTCCCAGTCACGACCTCCGCACAACAGTTCCCTGACTTGCACTCTGAACTAAACCTGAGCTCTCTGGAGCTGGGGGACTCAGCTTTGTATTTCTGTGCCAGCAGCGCCGGGACACAATCACAAGAGACCCAGTACTTCGGGCCAGGCACGCGGCTCCTGGTGCTCGAGGACCTGAAAAACGTGTTCCCACCCGAGGTCGCTGTGTTTGAGCCATCAGAAGCA	GCCCAGGGTTTTCCCAGTCACGACGAAGATGGAAGGTTTACAGCACAGCTCAATAAAGCCAGCCAGTATGTTTCTCTGCTCATCAGAGACTCCCAGCCCAGTGATTCAGCCACCTACCTCTGTGCCGTGACCTATTTAGGTAGCCAGTTCTATTTTGGGACAGGGACAAGTTTGACGGTCATTCCAAATATCCAGAACCCTGACCCTGCCGTGTACCAGCTGAGAGACTCTAAAT
023 NP136	23	NP136	NP17-31	C	LL	TRBV9		TRBJ2-5	CASSAGTQSQETQYF	TRAV12-2	TRAJ49	CAVTYLGSQFYF																																			PNAS	GCCCAGGGTTTTCCCAGTCACGACCTCCGCACAACAGTTCCCTGACTTGCACTCTGAACTAAACCTGAGCTCTCTGGAGCTGGGGGACTCAGCTTTGTATTTCTGTGCCAGCAGCGCCGGGACACAATCACAAGAGACCCAGTACTTCGGGCCAGGCACGCGGCTCCTGGTGCTCGAGGACCTGAAAAACGTGTTCCCACCCGAGGTCGCTGTGTTTGAGCCATCAGAAGCA	GCCCAGGGTTTTCCCAGTCACGACGAAGATGGAAGGTTTACAGCACAGCTCAATAAAGCCAGCCAGTATGTTTCTCTGCTCATCAGAGACTCCCAGCCCAGTGATTCAGCCACCTACCTCTGTGCCGTGACCTATTTAGGTAGCCAGTTCTATTTTGGGACAGGGACAAGTTTGACGGTCATTCCAAATATCCAGAACCCTGACCCTGCCGTGTACCAGCTGAGAGACTCTAAAT
023 NP136	23	NP136	NP17-31	C	LL	TRBV6-5		TRBJ1-1	CASSYSTGGSTRAFF	TRAV8-6	TRAJ13		TRAV12-2	TRAJ41	CAVGGLGSNSGYALNF																																PNAS	GCCCAGGGTTTTCCCAGTCACGACGTCTCCAGATCAACCACAGAGGATTTCCCGCTCAGGCTGCTGTCGGCTGCTCCCTCCCAGACATCTGTGTACTTCTGTGCCAGCAGTTACTCAACAGGGGGCTCGACGCGGGCTTTCTTTGGACAAGGCACCAGACTCACAGTTGTAGAGGACCTGAACAAGGTGTTCCCACCCGAGGTCGCTGTGTTTGAGCCATCAGAAGCA
023 NP136	23	NP136	NP17-31	C	LL	TRBV7-8		TRBJ1-2	CASKDSWGYGYTF	TRAV12-2	TRAJ42	CAVSYGGSQGNLIF																																			PNAS	GCCCAGGGTTTTCCCAGTCACGACCCAGTGATCGCTTCTTTGCAGAAAGGCCTGAGGGATCCGTCTCCACTCTGAAGATCCAGCGCACACAGCAGGAGGACTCCGCCGTGTATCTCTGTGCCAGCAAAGACAGTTGGGGCTATGGCTACACCTTCGGTTCGGGGACCAGGTTAACCGTTGTAGAGGACCTGAACAAGGTGTTCCCACCCGAGGTCGCTGTGTTTGAGCCATCAGAAGCA	GCCCAGGGTTTTCCCAGTCACGACGAAGATGGAAGGTTTACAGCACAGCTCAATAAAGCCAGCCAGTATGTTTCTCTGCTCATCAGAGACTCCCAGCCCAGTGATTCAGCCACCTACCTCTGTGCCGTGAGCTATGGAGGAAGCCAAGGAAATCTCATCTTTGGAAAAGGCACTAAACTCTCTGTTAAACCAAATATCCAGAACCCTGACCCTGCCGTGTACCAGCTGAGAGACTCTAAAT
023 NP136	23	NP136	NP17-31	C	LL	TRBV9		TRBJ2-5	CASSAGTQSQETQYF	TRAV12-2	TRAJ49	CAVTYLGSQFYF																																			PNAS	GCCCAGGGTTTTCCCAGTCACGACCTCCGCACAACAGTTCCCTGACTTGCACTCTGAACTAAACCTGAGCTCTCTGGAGCTGGGGGACTCAGCTTTGTATTTCTGTGCCAGCAGCGCCGGGACACAATCACAAGAGACCCAGTACTTCGGGCCAGGCACGCGGCTCCTGGTGCTCGAGGACCTGAAAAACGTGTTCCCACCCGAGGTCGCTGTGTTTGAGCCATCAGAAGCA	GCCCAGGGTTTTCCCAGTCACGACGAAGATGGAAGGTTTACAGCACAGCTCAATAAAGCCAGCCAGTATGTTTCTCTGCTCATCAGAGACTCCCAGCCCAGTGATTCAGCCACCTACCTCTGTGCCGTGACCTATTTAGGTAGCCAGTTCTATTTTGGGACAGGGACAAGTTTGACGGTCATTCCAAATATCCAGAACCCTGACCCTGCCGTGTACCAGCTGAGAGACTCTAAAT
023 NP136	23	NP136	NP17-31	C	LL	TRBV9		TRBJ2-5	CASSAGTQSQETQYF	TRAV12-2	TRAJ49	CAVTYLGSQFYF																																			PNAS	GCCCAGGGTTTTCCCAGTCACGACCTCCGCACAACAGTTCCCTGACTTGCACTCTGAACTAAACCTGAGCTCTCTGGAGCTGGGGGACTCAGCTTTGTATTTCTGTGCCAGCAGCGCCGGGACACAATCACAAGAGACCCAGTACTTCGGGCCAGGCACGCGGCTCCTGGTGCTCGAGGACCTGAAAAACGTGTTCCCACCCGAGGTCGCTGTGTTTGAGCCATCAGAAGCA	GCCCAGGGTTTTCCCAGTCACGACGAAGATGGAAGGTTTACAGCACAGCTCAATAAAGCCAGCCAGTATGTTTCTCTGCTCATCAGAGACTCCCAGCCCAGTGATTCAGCCACCTACCTCTGTGCCGTGACCTATTTAGGTAGCCAGTTCTATTTTGGGACAGGGACAAGTTTGACGGTCATTCCAAATATCCAGAACCCTGACCCTGCCGTGTACCAGCTGAGAGACTCTAAAT
023 NP136	23	NP136	NP17-31	C	LL	TRBV4-3		TRBJ2-7	CASSPSAGTASQYF	TRAV27	TRAJ17	WVRTAGNKLTF	TRAV12-2	TRAJ26	CAGVYYGQNFVF																																PNAS	ACCCAGGGTTTTCCCAGTCACGACCCTGAATGCCCCAACAGCTCTCACTTATTCCTTCACCTACACACCCTGCAGCCAGAAGACTCGGCCCTGTATCTCTGCGCCAGCAGCCCTTCCGCCGGGACGGCAAGTCAGTACTTCGGGCCGGGCACCAGGCTCACGGTCACAGAGGACCTGAAAAACGTGTTCCCACCCGAGGTCGCTGTGTTTGAGCCATCAGAAGCA	ACCCAGGGTTTTCCCAGTCACGACACTAACCTTTCAGTTTGGTGATGCAAGAAAGGACAGTTCTCTCCACATCACTGCAGCCCAGCCTGGTGATACAGGCCTCTACCTCTGGGTGAGGACTGCAGGCAACAAGCTAACTTTTGGAGGAGGAACCAGGGTGCTAGTTAAACCAAATATCCAGAACCCTGACCCTGCCGTGTACCAGCTGAGAGACTCTAAAT
023 NP136	23	NP136	NP17-31	C	LL	TRBV7-8		TRBJ1-2	CASKDSWGYGYTF	TRAV12-2	TRAJ42	CAVSYGGSQGNLIF																																			PNAS	ACCCAGGGTTTTCCCAGTCACGACCCAGTGATCGCTTCTTTGCAGAAAGGCCTGAGGGATCCGTCTCCACTCTGAAGATCCAGCGCACACAGCAGGAGGACTCCGCCGTGTATCTCTGTGCCAGCAAAGACAGTTGGGGCTATGGCTACACCTTCGGTTCGGGGACCAGGTTAACCGTTGTAGAGGACCTGAACAAGGTGTTCCCACCCGAGGTCGCTGTGTTTGAGCCATCAGAAGCA	ACCCAGGGTTTTCCCAGTCACGACGAAGATGGAAGGTTTACAGCACAGCTCAATAAAGCCAGCCAGTATGTTTCTCTGCTCATCAGAGACTCCCAGCCCAGTGATTCAGCCACCTACCTCTGTGCCGTGAGCTATGGAGGAAGCCAAGGAAATCTCATCTTTGGAAAAGGCACTAAACTCTCTGTTAAACCAAATATCCAGAACCCTGACCCTGCCGTGTACCAGCTGAGAGACTCTAAAT
023 NP136	23	NP136	NP17-31	C	LL	TRBV7-8		TRBJ1-2	CASKDSWGYGYTF	TRAV12-2	TRAJ42	CAVSYGGSQGNLIF																																			PNAS	ACCCAGGGTTTTCCCAGTCACGACCCAGTGATCGCTTCTTTGCAGAAAGGCCTGAGGGATCCGTCTCCACTCTGAAGATCCAGCGCACACAGCAGGAGGACTCCGCCGTGTATCTCTGTGCCAGCAAAGACAGTTGGGGCTATGGCTACACCTTCGGTTCGGGGACCAGGTTAACCGTTGTAGAGGACCTGAACAAGGTGTTCCCACCCGAGGTCGCTGTGTTTGAGCCATCAGAAGCA	ACCCAGGGTTTTCCCAGTCACGACGAAGATGGAAGGTTTACAGCACAGCTCAATAAAGCCAGCCAGTATGTTTCTCTGCTCATCAGAGACTCCCAGCCCAGTGATTCAGCCACCTACCTCTGTGCCGTGAGCTATGGAGGAAGCCAAGGAAATCTCATCTTTGGAAAAGGCACTAAACTCTCTGTTAAACCAAATATCCAGAACCCTGACCCTGCCGTGTACCAGCTGAGAGACTCTAAAT
023 NP136	23	NP136	NP17-31	C	LL	TRBV7-9		TRBJ2-3	CASSPSDTQYF	TRAV41	TRAJ28		TRAV9-2	TRAJ33	CALRSSFLDSNYQLIW																																PNAS	ACCCAGGGTTTTCCCAGTCACGACCTGCAGAGAGGCCTAAGGGATCTTTCTCCACCTTGGAGATCCAGCGCACAGAGCAGGGGGACTCGGCCATGTATCTCTGTGCCAGCAGCCCCTCAGATACGCAGTATTTTGGCCCAGGCACCCGGCTGACAGTGCTCGAGGACCTGAAAAACGTGTTCCCACCCGAGGTCGCTGTGTTTGAGCCATCAGAAGCA
023 NP136	23	NP136	NP17-31	C	LL	TRBV5-4		TRBJ2-3	CASSSAGTSITDTQYF	TRAV2	TRAJ8	CAVDISFQKLVF																																			PNAS	ACCCAGGGTTTTCCCAGTCACGACCTCTGAGCTGAATGTGAACGCCTTGGAGCTGGACGACTCGGCCCTGTATCTCTGTGCCAGCAGCTCTGCCGGGACTAGCATCACAGATACGCAGTATTTTGGCCCAGGCACCCGGCTGACAGTGCTCGAGGACCTGAAAAACGTGTTCCCACCCGAGGTCGCTGTGTTTGAGCCATCAGAAGCA	ACCCAGGGTTTTCCCAGTCACGACACGATACAACATGACCTATGAACGGTTCTCTTCATCGCTGCTCATCCTCCAGGTGCGGGAGGCAGATGCTGCTGTTTACTACTGTGCTGTGGACATAAGCTTTCAGAAACTTGTATTTGGAACTGGCACCCGACTTCTGGTCAGTCCAAATATCCAGAACCCTGACCCTGCCGTGTACCAGCTGAGAGACTCTAAAT
023 NP136	23	NP136	NP17-31	C	LL	TRBV6-1		TRBJ1-2	CASEAGQGSHGYTF	TRAV12-2	TRAJ9	CAVTGGFKTIF	TRAV6	TRAJ33																																	PNAS	ACCCAGGGTTTTCCCAGTCACGACCCCTGATGGCTACAATGTCTCCAGATTAAACAAACGGGAGTTCTCGCTCAGGCTGGAGTCGGCTGCTCCCTCCCAGACATCTGTGTACTTCTGTGCCAGCGAAGCGGGGCAGGGGAGTCATGGCTACACCTTCGGTTCGGGGACCAGGTTAACCGTTGTAGAGGACCTGAACAAGGTGTTCCCACCCGAGGTCGCTGTGTTTGAGCCATCAGAAGCA	ACCCAGGGTTTTCCCAGTCACGACGAAGATGGAAGGTTTACAGCACAGCTCAATAAAGCCAGCCAGTATGTTTCTCTGCTCATCAGAGACTCCCAGCCCAGTGATTCAGCCACCTACCTCTGTGCCGTTACTGGAGGCTTCAAAACTATCTTTGGAGCAGGAACAAGACTATTTGTTAAAGCAAATATCCAGAACCCTGACCCTGCCGTGTACCAGCTGAGAGACTCTAAAT
023 NP136	23	NP136	NP17-31	C	LL	TRBV9		TRBJ2-5	CASSAGTQSQETQYF	TRAV12-2	TRAJ49	CAVTYLGSQFYF																																			PNAS	ACCCAGGGTTTTCCCAGTCACGACCTCCGCACAACAGTTCCCTGACTTGCACTCTGAACTAAACCTGAGCTCTCTGGAGCTGGGGGACTCAGCTTTGTATTTCTGTGCCAGCAGCGCCGGGACACAATCACAAGAGACCCAGTACTTCGGGCCAGGCACGCGGCTCCTGGTGCTCGAGGACCTGAAAAACGTGTTCCCACCCGAGGTCGCTGTGTTTGAGCCATCAGAAGCA	ACCCAGGGTTTTCCCAGTCACGACGAAGATGGAAGGTTTACAGCACAGCTCAATAAAGCCAGCCAGTATGTTTCTCTGCTCATCAGAGACTCCCAGCCCAGTGATTCAGCCACCTACCTCTGTGCCGTGACCTATTTAGGTAGCCAGTTCTATTTTGGGACAGGGACAAGTTTGACGGTCATTCCAAATATCCAGAACCCTGACCCTGCCGTGTACCAGCTGAGAGACTCTAAAT
023 NP136	23	NP136	NP17-31	C	LL	TRBV6-5		TRBJ1-1	CASSYSTGGSTRAFF	TRAV8-6	TRAJ13																																				PNAS	ACCCAGGGTTTTCCCAGTCACGACGTCTCCAGATCAACCACAGAGGATTTCCCGCTCAGGCTGCTGTCGGCTGCTCCCTCCCAGACATCTGTGTACTTCTGTGCCAGCAGTTACTCAACAGGGGGCTCGACGCGGGCTTTCTTTGGACAAGGCACCAGACTCACAGTTGTAGAGGACCTGAACAAGGTGTTCCCACCCGAGGTCGCTGTGTTTGAGCCATCAGAAGCA
023 NP136	23	NP136	NP17-31	C	LL	TRBV7-8		TRBJ1-2	CASKDSWGYGYTF	TRAV12-2	TRAJ42	CAVSYGGSQGNLIF	TRAV35	TRAJ29																																	PNAS	ACCCAGGGTTTTCCCAGTCACGACCCAGTGATCGCTTCTTTGCAGAAAGGCCTGAGGGATCCGTCTCCACTCTGAAGATCCAGCGCACACAGCAGGAGGACTCCGCCGTGTATCTCTGTGCCAGCAAAGACAGTTGGGGCTATGGCTACACCTTCGGTTCGGGGACCAGGTTAACCGTTGTAGAGGACCTGAACAAGGTGTTCCCACCCGAGGTCGCTGTGTTTGAGCCATCAGAAGCA	ACCCAGGGTTTTCCCAGTCACGACGAAGATGGAAGGTTTACAGCACAGCTCAATAAAGCCAGCCAGTATGTTTCTCTGCTCATCAGAGACTCCCAGCCCAGTGATTCAGCCACCTACCTCTGTGCCGTGAGCTATGGAGGAAGCCAAGGAAATCTCATCTTTGGAAAAGGCACTAAACTCTCTGTTAAACCAAATATCCAGAACCCTGACCCTGCCGTGTACCAGCTGAGAGACTCTAAAT
023 NP136	23	NP136	NP17-31	C	LL	TRBV9		TRBJ2-5	CASSAGTQSQETQYF																																						PNAS	ACCCAGGGTTTTCCCAGTCACGACCTCCGCACAACAGTTCCCTGACTTGCACTCTGAACTAAACCTGAGCTCTCTGGAGCTGGGGGACTCAGCTTTGTATTTCTGTGCCAGCAGCGCCGGGACACAATCACAAGAGACCCAGTACTTCGGGCCAGGCACGCGGCTCCTGGTGCTCGAGGACCTGAAAAACGTGTTCCCACCCGAGGTCGCTGTGTTTGAGCCATCAGAAGCA
023 NP136	23	NP136	NP17-31	C	LL	TRBV6-5		TRBJ1-1	CASSYSTGGSTRAFF	TRAV12-2	TRAJ41	CAVGGLGSNSGYALNF	TRAV8-6	TRAJ13																																	PNAS	ACCCAGGGTTTTCCCAGTCACGACGTCTCCAGATCAACCACAGAGGATTTCCCGCTCAGGCTGCTGTCGGCTGCTCCCTCCCAGACATCTGTGTACTTCTGTGCCAGCAGTTACTCAACAGGGGGCTCGACGCGGGCTTTCTTTGGACAAGGCACCAGACTCACAGTTGTAGAGGACCTGAACAAGGTGTTCCCACCCGAGGTCGCTGTGTTTGAGCCATCAGAAGCA	ACCCAGGGTTTTCCCAGTCACGACGAAGATGGAAGGTTTACAGCACAGCTCAATAAAGCCAGCCAGTATGTTTCTCTGCTCATCAGAGACTCCCAGCCCAGTGATTCAGCCACCTACCTCTGTGCCGTGGGAGGATTGGGCTCAAATTCCGGGTATGCACTCAACTTCGGCAAAGGCACCTCGCTGTTGGTCACACCCCATATCCAGAACCCTGACCCTGCCGTGTACCAGCTGAGAGACTCTAAAT
023 NP136	23	NP136	NP17-31	C	LL	TRBV9		TRBJ2-5	CASSAGTQSQETQYF																																						PNAS	ACCCAGGGTTTTCCCAGTCACGACCTCCGCACAACAGTTCCCTGACTTGCACTCTGAACTAAACCTGAGCTCTCTGGAGCTGGGGGACTCAGCTTTGTATTTCTGTGCCAGCAGCGCCGGGACACAATCACAAGAGACCCAGTACTTCGGGCCAGGCACGCGGCTCCTGGTGCTCGAGGACCTGAAAAACGTGTTCCCACCCGAGGTCGCTGTGTTTGAGCCATCAGAAGCA
023 NP136	23	NP136	NP17-31	C	LL	TRBV9		TRBJ1-5	CASSVGTDSNQPQHF	TRAV12-2	TRAJ26	CATKYYGQNFVF	TRAV10	TRAJ33																																	PNAS	AGCCAGGGTTTTCCCAGTCACGACCTCCGCACAACAGTTCCCTGACTTGCACTCTGAACTAAACCTGAGCTCTCTGGAGCTGGGGGACTCAGCTTTGTATTTCTGTGCCAGCAGCGTGGGGACGGACAGCAATCAGCCCCAGCATTTTGGTGATGGGACTCGACTCTCCATCCTAGAGGACCTGAACAAGGTGTTCCCACCCGAGGTCGCTGTGTTTGAGCCATCAGAAGCA	AGCCAGGGTTTTCCCAGTCACGACGAAGATGGAAGGTTTACAGCACAGCTCAATAAAGCCAGCCAGTATGTTTCTCTGCTCATCAGAGACTCCCAGCCCAGTGATTCAGCCACCTACCTCTGTGCCACCAAATACTATGGTCAGAATTTTGTCTTTGGTCCCGGAACCAGATTGTCCGTGCTGCCCTATATCCAGAACCCTGACCCTGCCGTGTACCAGCTGAGAGACTCTAAAT
023 NP136	23	NP136	NP17-31	C	LL	TRBV6-5		TRBJ1-1	CASSYSTGGSTRAFF	TRAV8-6	TRAJ13		TRAV12-2	TRAJ41	CAVGGLGSNSGYALNF																																PNAS	AGCCAGGGTTTTCCCAGTCACGACGTCTCCAGATCAACCACAGAGGATTTCCCGCTCAGGCTGCTGTCGGCTGCTCCCTCCCAGACATCTGTGTACTTCTGTGCCAGCAGTTACTCAACAGGGGGCTCGACGCGGGCTTTCTTTGGACAAGGCACCAGACTCACAGTTGTAGAGGACCTGAACAAGGTGTTCCCACCCGAGGTCGCTGTGTTTGAGCCATCAGAAGCA
023 NP136	23	NP136	NP17-31	C	LL	TRBV4-2		TRBJ1-6	CASSLGTAGNSPLHF	TRAV12-2	TRAJ53	CAVNYLGSNYKLTF	TRAV9-2	TRAJ54	CALSDSELQPIQGAQKLVF																																PNAS	AGCCAGGGTTTTCCCAGTCACGACCCTGAATGCCCCAACAGCTCTCACTTATTCCTTCACCTACACACCCTGCAGCCAGAAGACTCGGCCCTGTATCTCTGTGCCAGCAGCCTCGGGACAGCGGGGAATTCACCCCTCCACTTTGGGAATGGGACCAGGCTCACTGTGACAGAGGACCTGAACAAGGTGTTCCCACCCGAGGTCGCTGTGTTTGAGCCATCAGAAGCA	AGCCAGGGTTTTCCCAGTCACGACGAAGATGGAAGGTTTACAGCACAGCTCAATAAAGCCAGCCAGTATGTTTCTCTGCTCATCAGAGACTCCCAGCCCAGTGATTCAGCCACCTACCTCTGTGCCGTGAACTATCTAGGTAGCAACTATAAACTGACATTTGGAAAAGGAACTCTCTTAACCGTGAATCCAAATATCCAGAACCCTGACCCTGCCGTGTACCAGCTGAGAGACTCTAAAT
023 NP136	23	NP136	NP17-31	C	LL	TRBV9		TRBJ2-5	CASSAGTQSQETQYF	TRAV12-2	TRAJ49	CAVTYLGSQFYF																																			PNAS	AGCCAGGGTTTTCCCAGTCACGACCTCCGCACAACAGTTCCCTGACTTGCACTCTGAACTAAACCTGAGCTCTCTGGAGCTGGGGGACTCAGCTTTGTATTTCTGTGCCAGCAGCGCCGGGACACAATCACAAGAGACCCAGTACTTCGGGCCAGGCACGCGGCTCCTGGTGCTCGAGGACCTGAAAAACGTGTTCCCACCCGAGGTCGCTGTGTTTGAGCCATCAGAAGCA	AGCCAGGGTTTTCCCAGTCACGACGAAGATGGAAGGTTTACAGCACAGCTCAATAAAGCCAGCCAGTATGTTTCTCTGCTCATCAGAGACTCCCAGCCCAGTGATTCAGCCACCTACCTCTGTGCCGTGACCTATTTAGGTAGCCAGTTCTATTTTGGGACAGGGACAAGTTTGACGGTCATTCCAAATATCCAGAACCCTGACCCTGCCGTGTACCAGCTGAGAGACTCTAAAT
023 NP136	23	NP136	NP17-31	C	LL	TRBV6-5		TRBJ1-1	CASSYSTGGSTRAFF	TRAV8-6	TRAJ13		TRAV12-2	TRAJ41	CAVGGLGSNSGYALNF																																PNAS	AGCCAGGGTTTTCCCAGTCACGACGTCTCCAGATCAACCACAGAGGATTTCCCGCTCAGGCTGCTGTCGGCTGCTCCCTCCCAGACATCTGTGTACTTCTGTGCCAGCAGTTACTCAACAGGGGGCTCGACGCGGGCTTTCTTTGGACAAGGCACCAGACTCACAGTTGTAGAGGACCTGAACAAGGTGTTCCCACCCGAGGTCGCTGTGTTTGAGCCATCAGAAGCA
023 NP136	23	NP136	NP17-31	C	LL	TRBV7-8		TRBJ1-2	CASKDSWGYGYTF	TRAV12-2	TRAJ42	CAVSYGGSQGNLIF	TRAV35	TRAJ29																																	PNAS	AGCCAGGGTTTTCCCAGTCACGACCCAGTGATCGCTTCTTTGCAGAAAGGCCTGAGGGATCCGTCTCCACTCTGAAGATCCAGCGCACACAGCAGGAGGACTCCGCCGTGTATCTCTGTGCCAGCAAAGACAGTTGGGGCTATGGCTACACCTTCGGTTCGGGGACCAGGTTAACCGTTGTAGAGGACCTGAACAAGGTGTTCCCACCCGAGGTCGCTGTGTTTGAGCCATCAGAAGCA	AGCCAGGGTTTTCCCAGTCACGACGAAGATGGAAGGTTTACAGCACAGCTCAATAAAGCCAGCCAGTATGTTTCTCTGCTCATCAGAGACTCCCAGCCCAGTGATTCAGCCACCTACCTCTGTGCCGTGAGCTATGGAGGAAGCCAAGGAAATCTCATCTTTGGAAAAGGCACTAAACTCTCTGTTAAACCAAATATCCAGAACCCTGACCCTGCCGTGTACCAGCTGAGAGACTCTAAAT
023 NP136	23	NP136	NP17-31	C	LL	TRBV9		TRBJ2-5	CASSAGTQSQETQYF	TRAV12-2	TRAJ49	CAVTYLGSQFYF																																			PNAS	AGCCAGGGTTTTCCCAGTCACGACCTCCGCACAACAGTTCCCTGACTTGCACTCTGAACTAAACCTGAGCTCTCTGGAGCTGGGGGACTCAGCTTTGTATTTCTGTGCCAGCAGCGCCGGGACACAATCACAAGAGACCCAGTACTTCGGGCCAGGCACGCGGCTCCTGGTGCTCGAGGACCTGAAAAACGTGTTCCCACCCGAGGTCGCTGTGTTTGAGCCATCAGAAGCA	AGCCAGGGTTTTCCCAGTCACGACGAAGATGGAAGGTTTACAGCACAGCTCAATAAAGCCAGCCAGTATGTTTCTCTGCTCATCAGAGACTCCCAGCCCAGTGATTCAGCCACCTACCTCTGTGCCGTGACCTATTTAGGTAGCCAGTTCTATTTTGGGACAGGGACAAGTTTGACGGTCATTCCAAATATCCAGAACCCTGACCCTGCCGTGTACCAGCTGAGAGACTCTAAAT
023 NP136	23	NP136	NP17-31	C	LL	TRBV9		TRBJ1-6	CASSVGDTGAPLHF	TRAV8-6	TRAJ6	CAVSDQPGGSYIPTF	TRAV19	TRAJ22																																	PNAS	AGCCAGGGTTTTCCCAGTCACGACCTCCGCACAACAGTTCCCTGACTTGCACTCTGAACTAAACCTGAGCTCTCTGGAGCTGGGGGACTCAGCTTTGTATTTCTGTGCCAGCAGCGTAGGGGACACGGGGGCTCCCCTCCACTTTGGGAATGGGACCAGGCTCACTGTGACAGAGGACCTGAACAAGGTGTTCCCACCCGAGGTCGCTGTGTTTGAGCCATCAGAAGCA	AGCCAGGGTTTTCCCAGTCACGACGCATCAACGGTTTTGAGGCTGAATTTAACAAGAGTCAAACTTCCTTCCACTTGAGGAAACCCTCAGTCCATATAAGCGACACGGCTGAGTACTTCTGTGCTGTGAGTGATCAACCAGGAGGAAGCTACATACCTACATTTGGAAGAGGAACCAGCCTTATTGTTCATCCGTATATCCAGAACCCTGACCCTGCCGTGTACCAGCTGAGAGACTCTAAAT
023 NP136	23	NP136	NP17-31	C	LL	TRBV4-3		TRBJ2-7	CASSPSAGTASQYF	TRAV27	TRAJ17	WVRTAGNKLTF	TRAV12-2	TRAJ26	CAGVYYGQNFVF																																PNAS	AGCCAGGGTTTTCCCAGTCACGACCCTGAATGCCCCAACAGCTCTCACTTATTCCTTCACCTACACACCCTGCAGCCAGAAGACTCGGCCCTGTATCTCTGCGCCAGCAGCCCTTCCGCCGGGACGGCAAGTCAGTACTTCGGGCCGGGCACCAGGCTCACGGTCACAGAGGACCTGAAAAACGTGTTCCCACCCGAGGTCGCTGTGTTTGAGCCATCAGAAGCA	AGCCAGGGTTTTCCCAGTCACGACACTAACCTTTCAGTTTGGTGATGCAAGAAAGGACAGTTCTCTCCACATCACTGCAGCCCAGCCTGGTGATACAGGCCTCTACCTCTGGGTGAGGACTGCAGGCAACAAGCTAACTTTTGGAGGAGGAACCAGGGTGCTAGTTAAACCAAATATCCAGAACCCTGACCCTGCCGTGTACCAGCTGAGAGACTCTAAAT
023 NP136	23	NP136	NP17-31	C	LL	TRBV5-4		TRBJ2-3	CASSSAGTSITDTQYF	TRAV2	TRAJ8	CAVDISFQKLVF																																			PNAS	AGCCAGGGTTTTCCCAGTCACGACCTCTGAGCTGAATGTGAACGCCTTGGAGCTGGACGACTCGGCCCTGTATCTCTGTGCCAGCAGCTCTGCCGGGACTAGCATCACAGATACGCAGTATTTTGGCCCAGGCACCCGGCTGACAGTGCTCGAGGACCTGAAAAACGTGTTCCCACCCGAGGTCGCTGTGTTTGAGCCATCAGAAGCA	AGCCAGGGTTTTCCCAGTCACGACACGATACAACATGACCTATGAACGGTTCTCTTCATCGCTGCTCATCCTCCAGGTGCGGGAGGCAGATGCTGCTGTTTACTACTGTGCTGTGGACATAAGCTTTCAGAAACTTGTATTTGGAACTGGCACCCGACTTCTGGTCAGTCCAAATATCCAGAACCCTGACCCTGCCGTGTACCAGCTGAGAGACTCTAAAT
023 NP136	23	NP136	NP17-31	C	LL	TRBV9		TRBJ1-6	CASSVGDTGAPLHF	TRAV8-6	TRAJ6	CAVSDQPGGSYIPTF	TRAV19	TRAJ22																																	PNAS	AGCCAGGGTTTTCCCAGTCACGACCTCCGCACAACAGTTCCCTGACTTGCACTCTGAACTAAACCTGAGCTCTCTGGAGCTGGGGGACTCAGCTTTGTATTTCTGTGCCAGCAGCGTAGGGGACACGGGGGCTCCCCTCCACTTTGGGAATGGGACCAGGCTCACTGTGACAGAGGACCTGAACAAGGTGTTCCCACCCGAGGTCGCTGTGTTTGAGCCATCAGAAGCA	AGCCAGGGTTTTCCCAGTCACGACGCATCAACGGTTTTGAGGCTGAATTTAACAAGAGTCAAACTTCCTTCCACTTGAGGAAACCCTCAGTCCATATAAGCGACACGGCTGAGTACTTCTGTGCTGTGAGTGATCAACCAGGAGGAAGCTACATACCTACATTTGGAAGAGGAACCAGCCTTATTGTTCATCCGTATATCCAGAACCCTGACCCTGCCGTGTACCAGCTGAGAGACTCTAAAT
023 NP136	23	NP136	NP17-31	C	LL	TRBV7-8		TRBJ1-2	CASKDSWGYGYTF	TRAV12-2	TRAJ42	CAVSYGGSQGNLIF																																			PNAS	AGCCAGGGTTTTCCCAGTCACGACCCAGTGATCGCTTCTTTGCAGAAAGGCCTGAGGGATCCGTCTCCACTCTGAAGATCCAGCGCACACAGCAGGAGGACTCCGCCGTGTATCTCTGTGCCAGCAAAGACAGTTGGGGCTATGGCTACACCTTCGGTTCGGGGACCAGGTTAACCGTTGTAGAGGACCTGAACAAGGTGTTCCCACCCGAGGTCGCTGTGTTTGAGCCATCAGAAGCA	AGCCAGGGTTTTCCCAGTCACGACGAAGATGGAAGGTTTACAGCACAGCTCAATAAAGCCAGCCAGTATGTTTCTCTGCTCATCAGAGACTCCCAGCCCAGTGATTCAGCCACCTACCTCTGTGCCGTGAGCTATGGAGGAAGCCAAGGAAATCTCATCTTTGGAAAAGGCACTAAACTCTCTGTTAAACCAAATATCCAGAACCCTGACCCTGCCGTGTACCAGCTGAGAGACTCTAAAT
023 NP136	23	NP136	NP17-31	C	LL	TRBV9		TRBJ2-5	CASSAGTQSQETQYF	TRAV12-2	TRAJ49	CAVTYLGSQFYF																																			PNAS	ATCCAGGGTTTTCCCAGTCACGACCTCCGCACAACAGTTCCCTGACTTGCACTCTGAACTAAACCTGAGCTCTCTGGAGCTGGGGGACTCAGCTTTGTATTTCTGTGCCAGCAGCGCCGGGACACAATCACAAGAGACCCAGTACTTCGGGCCAGGCACGCGGCTCCTGGTGCTCGAGGACCTGAAAAACGTGTTCCCACCCGAGGTCGCTGTGTTTGAGCCATCAGAAGCA	ATCCAGGGTTTTCCCAGTCACGACGAAGATGGAAGGTTTACAGCACAGCTCAATAAAGCCAGCCAGTATGTTTCTCTGCTCATCAGAGACTCCCAGCCCAGTGATTCAGCCACCTACCTCTGTGCCGTGACCTATTTAGGTAGCCAGTTCTATTTTGGGACAGGGACAAGTTTGACGGTCATTCCAAATATCCAGAACCCTGACCCTGCCGTGTACCAGCTGAGAGACTCTAAAT
023 NP136	23	NP136	NP17-31	C	LL	TRBV6-5		TRBJ1-1	CASSYSTGGSTRAFF	TRAV8-6	TRAJ13																																				PNAS	ATCCAGGGTTTTCCCAGTCACGACGTCTCCAGATCAACCACAGAGGATTTCCCGCTCAGGCTGCTGTCGGCTGCTCCCTCCCAGACATCTGTGTACTTCTGTGCCAGCAGTTACTCAACAGGGGGCTCGACGCGGGCTTTCTTTGGACAAGGCACCAGACTCACAGTTGTAGAGGACCTGAACAAGGTGTTCCCACCCGAGGTCGCTGTGTTTGAGCCATCAGAAGCA
023 NP136	23	NP136	NP17-31	C	LL	TRBV9		TRBJ2-5	CASSAGTQSQETQYF	TRAV12-2	TRAJ49	CAVTYLGSQFYF																																			PNAS	ATCCAGGGTTTTCCCAGTCACGACCTCCGCACAACAGTTCCCTGACTTGCACTCTGAACTAAACCTGAGCTCTCTGGAGCTGGGGGACTCAGCTTTGTATTTCTGTGCCAGCAGCGCCGGGACACAATCACAAGAGACCCAGTACTTCGGGCCAGGCACGCGGCTCCTGGTGCTCGAGGACCTGAAAAACGTGTTCCCACCCGAGGTCGCTGTGTTTGAGCCATCAGAAGCA	ATCCAGGGTTTTCCCAGTCACGACGAAGATGGAAGGTTTACAGCACAGCTCAATAAAGCCAGCCAGTATGTTTCTCTGCTCATCAGAGACTCCCAGCCCAGTGATTCAGCCACCTACCTCTGTGCCGTGACCTATTTAGGTAGCCAGTTCTATTTTGGGACAGGGACAAGTTTGACGGTCATTCCAAATATCCAGAACCCTGACCCTGCCGTGTACCAGCTGAGAGACTCTAAAT
023 NP136	23	NP136	NP17-31	C	LL	TRBV7-8		TRBJ1-2	CASKDSWGYGYTF	TRAV12-2	TRAJ42	CAVSYGGSQGNLIF																																			PNAS	ATCCAGGGTTTTCCCAGTCACGACCCAGTGATCGCTTCTTTGCAGAAAGGCCTGAGGGATCCGTCTCCACTCTGAAGATCCAGCGCACACAGCAGGAGGACTCCGCCGTGTATCTCTGTGCCAGCAAAGACAGTTGGGGCTATGGCTACACCTTCGGTTCGGGGACCAGGTTAACCGTTGTAGAGGACCTGAACAAGGTGTTCCCACCCGAGGTCGCTGTGTTTGAGCCATCAGAAGCA	ATCCAGGGTTTTCCCAGTCACGACGAAGATGGAAGGTTTACAGCACAGCTCAATAAAGCCAGCCAGTATGTTTCTCTGCTCATCAGAGACTCCCAGCCCAGTGATTCAGCCACCTACCTCTGTGCCGTGAGCTATGGAGGAAGCCAAGGAAATCTCATCTTTGGAAAAGGCACTAAACTCTCTGTTAAACCAAATATCCAGAACCCTGACCCTGCCGTGTACCAGCTGAGAGACTCTAAAT
023 NP136	23	NP136	NP17-31	C	LL	TRBV9		TRBJ2-5	CASSAGTQSQETQYF	TRAV12-2	TRAJ49	CAVTYLGSQFYF																																			PNAS	ATCCAGGGTTTTCCCAGTCACGACCTCCGCACAACAGTTCCCTGACTTGCACTCTGAACTAAACCTGAGCTCTCTGGAGCTGGGGGACTCAGCTTTGTATTTCTGTGCCAGCAGCGCCGGGACACAATCACAAGAGACCCAGTACTTCGGGCCAGGCACGCGGCTCCTGGTGCTCGAGGACCTGAAAAACGTGTTCCCACCCGAGGTCGCTGTGTTTGAGCCATCAGAAGCA	ATCCAGGGTTTTCCCAGTCACGACGAAGATGGAAGGTTTACAGCACAGCTCAATAAAGCCAGCCAGTATGTTTCTCTGCTCATCAGAGACTCCCAGCCCAGTGATTCAGCCACCTACCTCTGTGCCGTGACCTATTTAGGTAGCCAGTTCTATTTTGGGACAGGGACAAGTTTGACGGTCATTCCAAATATCCAGAACCCTGACCCTGCCGTGTACCAGCTGAGAGACTCTAAAT
023 NP136	23	NP136	NP17-31	C	LL	TRBV9		TRBJ1-6	CASSVGDTGAPLHF	TRAV8-6	TRAJ6	CAVSDQPGGSYIPTF	TRAV19	TRAJ22																																	PNAS	ATCCAGGGTTTTCCCAGTCACGACCTCCGCACAACAGTTCCCTGACTTGCACTCTGAACTAAACCTGAGCTCTCTGGAGCTGGGGGACTCAGCTTTGTATTTCTGTGCCAGCAGCGTAGGGGACACGGGGGCTCCCCTCCACTTTGGGAATGGGACCAGGCTCACTGTGACAGAGGACCTGAACAAGGTGTTCCCACCCGAGGTCGCTGTGTTTGAGCCATCAGAAGCA	ATCCAGGGTTTTCCCAGTCACGACGCATCAACGGTTTTGAGGCTGAATTTAACAAGAGTCAAACTTCCTTCCACTTGAGGAAACCCTCAGTCCATATAAGCGACACGGCTGAGTACTTCTGTGCTGTGAGTGATCAACCAGGAGGAAGCTACATACCTACATTTGGAAGAGGAACCAGCCTTATTGTTCATCCGTATATCCAGAACCCTGACCCTGCCGTGTACCAGCTGAGAGACTCTAAAT
023 NP136	23	NP136	NP17-31	C	LL	TRBV4-3		TRBJ2-7	CASSPSAGTASQYF	TRAV27	TRAJ17	WVRTAGNKLTF	TRAV12-2	TRAJ26	CAGVYYGQNFVF																																PNAS	ATCCAGGGTTTTCCCAGTCACGACCCTGAATGCCCCAACAGCTCTCACTTATTCCTTCACCTACACACCCTGCAGCCAGAAGACTCGGCCCTGTATCTCTGCGCCAGCAGCCCTTCCGCCGGGACGGCAAGTCAGTACTTCGGGCCGGGCACCAGGCTCACGGTCACAGAGGACCTGAAAAACGTGTTCCCACCCGAGGTCGCTGTGTTTGAGCCATCAGAAGCA	ATCCAGGGTTTTCCCAGTCACGACACTAACCTTTCAGTTTGGTGATGCAAGAAAGGACAGTTCTCTCCACATCACTGCAGCCCAGCCTGGTGATACAGGCCTCTACCTCTGGGTGAGGACTGCAGGCAACAAGCTAACTTTTGGAGGAGGAACCAGGGTGCTAGTTAAACCAAATATCCAGAACCCTGACCCTGCCGTGTACCAGCTGAGAGACTCTAAAT
023 NP136	23	NP136	NP17-31	C	LL	TRBV7-9		TRBJ2-3	CASSPSDTQYF	TRAV41	TRAJ28																																				PNAS	ATCCAGGGTTTTCCCAGTCACGACCTGCAGAGAGGCCTAAGGGATCTTTCTCCACCTTGGAGATCCAGCGCACAGAGCAGGGGGACTCGGCCATGTATCTCTGTGCCAGCAGCCCCTCAGATACGCAGTATTTTGGCCCAGGCACCCGGCTGACAGTGCTCGAGGACCTGAAAAACGTGTTCCCACCCGAGGTCGCTGTGTTTGAGCCATCAGAAGCA
023 NP136	23	NP136	NP17-31	C	LL	TRBV9		TRBJ2-5	CASSAGTQSQETQYF	TRAV12-2	TRAJ49	CAVTYLGSQFYF	TRAV21	TRAJ6	CAVTGGSYIPTF																																PNAS	ATCCAGGGTTTTCCCAGTCACGACCTCCGCACAACAGTTCCCTGACTTGCACTCTGAACTAAACCTGAGCTCTCTGGAGCTGGGGGACTCAGCTTTGTATTTCTGTGCCAGCAGCGCCGGGACACAATCACAAGAGACCCAGTACTTCGGGCCAGGCACGCGGCTCCTGGTGCTCGAGGACCTGAAAAACGTGTTCCCACCCGAGGTCGCTGTGTTTGAGCCATCAGAAGCA	ATCCAGGGTTTTCCCAGTCACGACGAAGATGGAAGGTTTACAGCACAGCTCAATAAAGCCAGCCAGTATGTTTCTCTGCTCATCAGAGACTCCCAGCCCAGTGATTCAGCCACCTACCTCTGTGCCGTGACCTATTTAGGTAGCCAGTTCTATTTTGGGACAGGGACAAGTTTGACGGTCATTCCAAATATCCAGAACCCTGACCCTGCCGTGTACCAGCTGAGAGACTCTAAAT
023 NP136	23	NP136	NP17-31	C	LL	TRBV9		TRBJ2-5	CASSAGTQSQETQYF	TRAV12-2	TRAJ49	CAVTYLGSQFYF																																			PNAS	ATCCAGGGTTTTCCCAGTCACGACCTCCGCACAACAGTTCCCTGACTTGCACTCTGAACTAAACCTGAGCTCTCTGGAGCTGGGGGACTCAGCTTTGTATTTCTGTGCCAGCAGCGCCGGGACACAATCACAAGAGACCCAGTACTTCGGGCCAGGCACGCGGCTCCTGGTGCTCGAGGACCTGAAAAACGTGTTCCCACCCGAGGTCGCTGTGTTTGAGCCATCAGAAGCA	ATCCAGGGTTTTCCCAGTCACGACGAAGATGGAAGGTTTACAGCACAGCTCAATAAAGCCAGCCAGTATGTTTCTCTGCTCATCAGAGACTCCCAGCCCAGTGATTCAGCCACCTACCTCTGTGCCGTGACCTATTTAGGTAGCCAGTTCTATTTTGGGACAGGGACAAGTTTGACGGTCATTCCAAATATCCAGAACCCTGACCCTGCCGTGTACCAGCTGAGAGACTCTAAAT
023 NP136	23	NP136	NP17-31	C	LL	TRBV7-8		TRBJ2-1	CASSGWDSSNEQFF	TRAV38-1	TRAJ45	CAFPTSGGGADGLTF																																			PNAS	ATCCAGGGTTTTCCCAGTCACGACCCAGTGATCGCTTCTTTGCAGAAAGGCCTGAGGGATCCGTCTCCACTCTGAAGATCCAGCGCACACAGCAGGAGGACTCCGCCGTGTATCTCTGTGCCAGCAGCGGGTGGGACAGCTCAAATGAGCAGTTCTTCGGGCCAGGGACACGGCTCACCGTGCTAGAGGACCTGAAAAACGTGTTCCCACCCGAGGTCGCTGTGTTTGAGCCATCAGAAGCA	ATCCAGGGTTTTCCCAGTCACGACCTGTGAACTTCCAGAAAGCAGCCAAATCCTTCAGTCTCAAGATCTCAGACTCACAGCTGGGGGACACTGCGATGTATTTCTGTGCTTTCCCTACGTCAGGAGGAGGTGCTGACGGACTCACCTTTGGCAAAGGGACTCATCTAATCATCCAGCCCTATATCCAGAACCCTGACCCTGCCGTGTACCAGCTGAGAGACTCTAAAT
023 NP136	23	NP136	NP17-31	C	LL	TRBV7-8		TRBJ1-2	CASKDSWGYGYTF	TRAV12-2	TRAJ42	CAVSYGGSQGNLIF	TRAV35	TRAJ29																																	PNAS	GGCCAGGGTTTTCCCAGTCACGACCCAGTGATCGCTTCTTTGCAGAAAGGCCTGAGGGATCCGTCTCCACTCTGAAGATCCAGCGCACACAGCAGGAGGACTCCGCCGTGTATCTCTGTGCCAGCAAAGACAGTTGGGGCTATGGCTACACCTTCGGTTCGGGGACCAGGTTAACCGTTGTAGAGGACCTGAACAAGGTGTTCCCACCCGAGGTCGCTGTGTTTGAGCCATCAGAAGCA	GGCCAGGGTTTTCCCAGTCACGACGAAGATGGAAGGTTTACAGCACAGCTCAATAAAGCCAGCCAGTATGTTTCTCTGCTCATCAGAGACTCCCAGCCCAGTGATTCAGCCACCTACCTCTGTGCCGTGAGCTATGGAGGAAGCCAAGGAAATCTCATCTTTGGAAAAGGCACTAAACTCTCTGTTAAACCAAATATCCAGAACCCTGACCCTGCCGTGTACCAGCTGAGAGACTCTAAAT
023 NP136	23	NP136	NP17-31	C	LL	TRBV7-8		TRBJ1-2	CASKDSWGYGYTF	TRAV12-2	TRAJ42	CAVSYGGSQGNLIF																																			PNAS	GGCCAGGGTTTTCCCAGTCACGACCCAGTGATCGCTTCTTTGCAGAAAGGCCTGAGGGATCCGTCTCCACTCTGAAGATCCAGCGCACACAGCAGGAGGACTCCGCCGTGTATCTCTGTGCCAGCAAAGACAGTTGGGGCTATGGCTACACCTTCGGTTCGGGGACCAGGTTAACCGTTGTAGAGGACCTGAACAAGGTGTTCCCACCCGAGGTCGCTGTGTTTGAGCCATCAGAAGCA	GGCCAGGGTTTTCCCAGTCACGACGAAGATGGAAGGTTTACAGCACAGCTCAATAAAGCCAGCCAGTATGTTTCTCTGCTCATCAGAGACTCCCAGCCCAGTGATTCAGCCACCTACCTCTGTGCCGTGAGCTATGGAGGAAGCCAAGGAAATCTCATCTTTGGAAAAGGCACTAAACTCTCTGTTAAACCAAATATCCAGAACCCTGACCCTGCCGTGTACCAGCTGAGAGACTCTAAAT
023 NP136	23	NP136	NP17-31	C	LL	TRBV9		TRBJ2-5	CASSAGTQSQETQYF	TRAV12-2	TRAJ49	CAVTYLGSQFYF																																			PNAS	GGCCAGGGTTTTCCCAGTCACGACCTCCGCACAACAGTTCCCTGACTTGCACTCTGAACTAAACCTGAGCTCTCTGGAGCTGGGGGACTCAGCTTTGTATTTCTGTGCCAGCAGCGCCGGGACACAATCACAAGAGACCCAGTACTTCGGGCCAGGCACGCGGCTCCTGGTGCTCGAGGACCTGAAAAACGTGTTCCCACCCGAGGTCGCTGTGTTTGAGCCATCAGAAGCA	GGCCAGGGTTTTCCCAGTCACGACGAAGATGGAAGGTTTACAGCACAGCTCAATAAAGCCAGCCAGTATGTTTCTCTGCTCATCAGAGACTCCCAGCCCAGTGATTCAGCCACCTACCTCTGTGCCGTGACCTATTTAGGTAGCCAGTTCTATTTTGGGACAGGGACAAGTTTGACGGTCATTCCAAATATCCAGAACCCTGACCCTGCCGTGTACCAGCTGAGAGACTCTAAAT
023 NP136	23	NP136	NP17-31	C	LL	TRBV9		TRBJ2-5	CASSAGTQSQETQYF	TRAV12-2	TRAJ49	CAVTYLGSQFYF	TRAV13-2	TRAJ54																																	PNAS	GGCCAGGGTTTTCCCAGTCACGACCTCCGCACAACAGTTCCCTGACTTGCACTCTGAACTAAACCTGAGCTCTCTGGAGCTGGGGGACTCAGCTTTGTATTTCTGTGCCAGCAGCGCCGGGACACAATCACAAGAGACCCAGTACTTCGGGCCAGGCACGCGGCTCCTGGTGCTCGAGGACCTGAAAAACGTGTTCCCACCCGAGGTCGCTGTGTTTGAGCCATCAGAAGCA	GGCCAGGGTTTTCCCAGTCACGACGAAGATGGAAGGTTTACAGCACAGCTCAATAAAGCCAGCCAGTATGTTTCTCTGCTCATCAGAGACTCCCAGCCCAGTGATTCAGCCACCTACCTCTGTGCCGTGACCTATTTAGGTAGCCAGTTCTATTTTGGGACAGGGACAAGTTTGACGGTCATTCCAAATATCCAGAACCCTGACCCTGCCGTGTACCAGCTGAGAGACTCTAAAT
023 NP136	23	NP136	NP17-31	C	LL	TRBV4-3		TRBJ2-7	CASSPSAGTASQYF	TRAV27	TRAJ17	WVRTAGNKLTF	TRAV12-2	TRAJ26	CAGVYYGQNFVF																																PNAS	GGCCAGGGTTTTCCCAGTCACGACCCTGAATGCCCCAACAGCTCTCACTTATTCCTTCACCTACACACCCTGCAGCCAGAAGACTCGGCCCTGTATCTCTGCGCCAGCAGCCCTTCCGCCGGGACGGCAAGTCAGTACTTCGGGCCGGGCACCAGGCTCACGGTCACAGAGGACCTGAAAAACGTGTTCCCACCCGAGGTCGCTGTGTTTGAGCCATCAGAAGCA	GGCCAGGGTTTTCCCAGTCACGACACTAACCTTTCAGTTTGGTGATGCAAGAAAGGACAGTTCTCTCCACATCACTGCAGCCCAGCCTGGTGATACAGGCCTCTACCTCTGGGTGAGGACTGCAGGCAACAAGCTAACTTTTGGAGGAGGAACCAGGGTGCTAGTTAAACCAAATATCCAGAACCCTGACCCTGCCGTGTACCAGCTGAGAGACTCTAAAT
023 NP136	23	NP136	NP17-31	C	LL	TRBV6-5		TRBJ1-1	CASSYSTGGSTRAFF	TRAV8-6	TRAJ13		TRAV12-2	TRAJ41	CAVGGLGSNSGYALNF																																PNAS	GGCCAGGGTTTTCCCAGTCACGACGTCTCCAGATCAACCACAGAGGATTTCCCGCTCAGGCTGCTGTCGGCTGCTCCCTCCCAGACATCTGTGTACTTCTGTGCCAGCAGTTACTCAACAGGGGGCTCGACGCGGGCTTTCTTTGGACAAGGCACCAGACTCACAGTTGTAGAGGACCTGAACAAGGTGTTCCCACCCGAGGTCGCTGTGTTTGAGCCATCAGAAGCA
023 NP136	23	NP136	NP17-31	C	LL	TRBV9		TRBJ2-5	CASSAGTQSQETQYF	TRAV12-2	TRAJ49	CAVTYLGSQFYF																																			PNAS	GGCCAGGGTTTTCCCAGTCACGACCTCCGCACAACAGTTCCCTGACTTGCACTCTGAACTAAACCTGAGCTCTCTGGAGCTGGGGGACTCAGCTTTGTATTTCTGTGCCAGCAGCGCCGGGACACAATCACAAGAGACCCAGTACTTCGGGCCAGGCACGCGGCTCCTGGTGCTCGAGGACCTGAAAAACGTGTTCCCACCCGAGGTCGCTGTGTTTGAGCCATCAGAAGCA	GGCCAGGGTTTTCCCAGTCACGACGAAGATGGAAGGTTTACAGCACAGCTCAATAAAGCCAGCCAGTATGTTTCTCTGCTCATCAGAGACTCCCAGCCCAGTGATTCAGCCACCTACCTCTGTGCCGTGACCTATTTAGGTAGCCAGTTCTATTTTGGGACAGGGACAAGTTTGACGGTCATTCCAAATATCCAGAACCCTGACCCTGCCGTGTACCAGCTGAGAGACTCTAAAT
023 NP136	23	NP136	NP17-31	C	LL	TRBV6-5		TRBJ1-1	CASSYSTGGSTRAFF	TRAV8-6	TRAJ13		TRAV12-2	TRAJ41	CAVGGLGSNSGYALNF																																PNAS	GGCCAGGGTTTTCCCAGTCACGACGTCTCCAGATCAACCACAGAGGATTTCCCGCTCAGGCTGCTGTCGGCTGCTCCCTCCCAGACATCTGTGTACTTCTGTGCCAGCAGTTACTCAACAGGGGGCTCGACGCGGGCTTTCTTTGGACAAGGCACCAGACTCACAGTTGTAGAGGACCTGAACAAGGTGTTCCCACCCGAGGTCGCTGTGTTTGAGCCATCAGAAGCA
023 NP136	23	NP136	NP17-31	C	LL	TRBV9		TRBJ1-6	CASSVGDTGAPLHF	TRAV8-6	TRAJ6	CAVSDQPGGSYIPTF	TRAV19	TRAJ22																																	PNAS	GGCCAGGGTTTTCCCAGTCACGACCTCCGCACAACAGTTCCCTGACTTGCACTCTGAACTAAACCTGAGCTCTCTGGAGCTGGGGGACTCAGCTTTGTATTTCTGTGCCAGCAGCGTAGGGGACACGGGGGCTCCCCTCCACTTTGGGAATGGGACCAGGCTCACTGTGACAGAGGACCTGAACAAGGTGTTCCCACCCGAGGTCGCTGTGTTTGAGCCATCAGAAGCA	GGCCAGGGTTTTCCCAGTCACGACGCATCAACGGTTTTGAGGCTGAATTTAACAAGAGTCAAACTTCCTTCCACTTGAGGAAACCCTCAGTCCATATAAGCGACACGGCTGAGTACTTCTGTGCTGTGAGTGATCAACCAGGAGGAAGCTACATACCTACATTTGGAAGAGGAACCAGCCTTATTGTTCATCCGTATATCCAGAACCCTGACCCTGCCGTGTACCAGCTGAGAGACTCTAAAT
023 NP136	23	NP136	NP17-31	C	LL	TRBV6-5		TRBJ1-1	CASSYSTGGSTRAFF	TRAV8-6	TRAJ13		TRAV12-2	TRAJ41	CAVGGLGSNSGYALNF																																PNAS	GGCCAGGGTTTTCCCAGTCACGACGTCTCCAGATCAACCACAGAGGATTTCCCGCTCAGGCTGCTGTCGGCTGCTCCCTCCCAGACATCTGTGTACTTCTGTGCCAGCAGTTACTCAACAGGGGGCTCGACGCGGGCTTTCTTTGGACAAGGCACCAGACTCACAGTTGTAGAGGACCTGAACAAGGTGTTCCCACCCGAGGTCGCTGTGTTTGAGCCATCAGAAGCA
023 NP136	23	NP136	NP17-31	C	LL	TRBV9		TRBJ2-5	CASSAGTQSQETQYF	TRAV12-2	TRAJ49	CAVTYLGSQFYF																																			PNAS	AGCCAGGGTTTTCCCAGTCACGACCTCCGCACAACAGTTCCCTGACTTGCACTCTGAACTAAACCTGAGCTCTCTGGAGCTGGGGGACTCAGCTTTGTATTTCTGTGCCAGCAGCGCCGGGACACAATCACAAGAGACCCAGTACTTCGGGCCAGGCACGCGGCTCCTGGTGCTCGAGGACCTGAAAAACGTGTTCCCACCCGAGGTCGCTGTGTTTGAGCCATCAGAAGCA	AGCCAGGGTTTTCCCAGTCACGACGAAGATGGAAGGTTTACAGCACAGCTCAATAAAGCCAGCCAGTATGTTTCTCTGCTCATCAGAGACTCCCAGCCCAGTGATTCAGCCACCTACCTCTGTGCCGTGACCTATTTAGGTAGCCAGTTCTATTTTGGGACAGGGACAAGTTTGACGGTCATTCCAAATATCCAGAACCCTGACCCTGCCGTGTACCAGCTGAGAGACTCTAAAT
023 NP136	23	NP136	NP17-31	C	LL	TRBV7-8		TRBJ1-2	CASKDSWGYGYTF	TRAV12-2	TRAJ42	CAVSYGGSQGNLIF																																			PNAS	AGCCAGGGTTTTCCCAGTCACGACCCAGTGATCGCTTCTTTGCAGAAAGGCCTGAGGGATCCGTCTCCACTCTGAAGATCCAGCGCACACAGCAGGAGGACTCCGCCGTGTATCTCTGTGCCAGCAAAGACAGTTGGGGCTATGGCTACACCTTCGGTTCGGGGACCAGGTTAACCGTTGTAGAGGACCTGAACAAGGTGTTCCCACCCGAGGTCGCTGTGTTTGAGCCATCAGAAGCA	AGCCAGGGTTTTCCCAGTCACGACGAAGATGGAAGGTTTACAGCACAGCTCAATAAAGCCAGCCAGTATGTTTCTCTGCTCATCAGAGACTCCCAGCCCAGTGATTCAGCCACCTACCTCTGTGCCGTGAGCTATGGAGGAAGCCAAGGAAATCTCATCTTTGGAAAAGGCACTAAACTCTCTGTTAAACCAAATATCCAGAACCCTGACCCTGCCGTGTACCAGCTGAGAGACTCTAAAT
023 NP136	23	NP136	NP17-31	C	LL	TRBV9		TRBJ2-5	CASSAGTQSQETQYF	TRAV12-2	TRAJ49	CAVTYLGSQFYF																																			PNAS	AGCCAGGGTTTTCCCAGTCACGACCTCCGCACAACAGTTCCCTGACTTGCACTCTGAACTAAACCTGAGCTCTCTGGAGCTGGGGGACTCAGCTTTGTATTTCTGTGCCAGCAGCGCCGGGACACAATCACAAGAGACCCAGTACTTCGGGCCAGGCACGCGGCTCCTGGTGCTCGAGGACCTGAAAAACGTGTTCCCACCCGAGGTCGCTGTGTTTGAGCCATCAGAAGCA	AGCCAGGGTTTTCCCAGTCACGACGAAGATGGAAGGTTTACAGCACAGCTCAATAAAGCCAGCCAGTATGTTTCTCTGCTCATCAGAGACTCCCAGCCCAGTGATTCAGCCACCTACCTCTGTGCCGTGACCTATTTAGGTAGCCAGTTCTATTTTGGGACAGGGACAAGTTTGACGGTCATTCCAAATATCCAGAACCCTGACCCTGCCGTGTACCAGCTGAGAGACTCTAAAT
023 NP136	23	NP136	NP17-31	C	LL	TRBV9		TRBJ2-5	CASSAGTQSQETQYF	TRAV12-2	TRAJ49	CAVTYLGSQFYF																																			PNAS	AGCCAGGGTTTTCCCAGTCACGACCTCCGCACAACAGTTCCCTGACTTGCACTCTGAACTAAACCTGAGCTCTCTGGAGCTGGGGGACTCAGCTTTGTATTTCTGTGCCAGCAGCGCCGGGACACAATCACAAGAGACCCAGTACTTCGGGCCAGGCACGCGGCTCCTGGTGCTCGAGGACCTGAAAAACGTGTTCCCACCCGAGGTCGCTGTGTTTGAGCCATCAGAAGCA	AGCCAGGGTTTTCCCAGTCACGACGAAGATGGAAGGTTTACAGCACAGCTCAATAAAGCCAGCCAGTATGTTTCTCTGCTCATCAGAGACTCCCAGCCCAGTGATTCAGCCACCTACCTCTGTGCCGTGACCTATTTAGGTAGCCAGTTCTATTTTGGGACAGGGACAAGTTTGACGGTCATTCCAAATATCCAGAACCCTGACCCTGCCGTGTACCAGCTGAGAGACTCTAAAT
023 NP136	23	NP136	NP17-31	C	LL	TRBV6-5		TRBJ1-1	CASSYSTGGSTRAFF	TRAV8-6	TRAJ13		TRAV12-2	TRAJ41	CAVGGLGSNSGYALNF																																PNAS	AGCCAGGGTTTTCCCAGTCACGACGTCTCCAGATCAACCACAGAGGATTTCCCGCTCAGGCTGCTGTCGGCTGCTCCCTCCCAGACATCTGTGTACTTCTGTGCCAGCAGTTACTCAACAGGGGGCTCGACGCGGGCTTTCTTTGGACAAGGCACCAGACTCACAGTTGTAGAGGACCTGAACAAGGTGTTCCCACCCGAGGTCGCTGTGTTTGAGCCATCAGAAGCA
023 NP136	23	NP136	NP17-31	C	LL	TRBV4-3		TRBJ2-7	CASSPSAGTASQYF	TRAV27	TRAJ17	WVRTAGNKLTF	TRAV12-2	TRAJ26	CAGVYYGQNFVF																																PNAS	AGCCAGGGTTTTCCCAGTCACGACCCTGAATGCCCCAACAGCTCTCACTTATTCCTTCACCTACACACCCTGCAGCCAGAAGACTCGGCCCTGTATCTCTGCGCCAGCAGCCCTTCCGCCGGGACGGCAAGTCAGTACTTCGGGCCGGGCACCAGGCTCACGGTCACAGAGGACCTGAAAAACGTGTTCCCACCCGAGGTCGCTGTGTTTGAGCCATCAGAAGCA	AGCCAGGGTTTTCCCAGTCACGACACTAACCTTTCAGTTTGGTGATGCAAGAAAGGACAGTTCTCTCCACATCACTGCAGCCCAGCCTGGTGATACAGGCCTCTACCTCTGGGTGAGGACTGCAGGCAACAAGCTAACTTTTGGAGGAGGAACCAGGGTGCTAGTTAAACCAAATATCCAGAACCCTGACCCTGCCGTGTACCAGCTGAGAGACTCTAAAT
023 NP136	23	NP136	NP17-31	C	LL	TRBV9		TRBJ2-5	CASSAGTQSQETQYF	TRAV12-2	TRAJ49	CAVTYLGSQFYF	TRAV13-2	TRAJ54																																	PNAS	AGCCAGGGTTTTCCCAGTCACGACCTCCGCACAACAGTTCCCTGACTTGCACTCTGAACTAAACCTGAGCTCTCTGGAGCTGGGGGACTCAGCTTTGTATTTCTGTGCCAGCAGCGCCGGGACACAATCACAAGAGACCCAGTACTTCGGGCCAGGCACGCGGCTCCTGGTGCTCGAGGACCTGAAAAACGTGTTCCCACCCGAGGTCGCTGTGTTTGAGCCATCAGAAGCA	AGCCAGGGTTTTCCCAGTCACGACGAAGATGGAAGGTTTACAGCACAGCTCAATAAAGCCAGCCAGTATGTTTCTCTGCTCATCAGAGACTCCCAGCCCAGTGATTCAGCCACCTACCTCTGTGCCGTGACCTATTTAGGTAGCCAGTTCTATTTTGGGACAGGGACAAGTTTGACGGTCATTCCAAATATCCAGAACCCTGACCCTGCCGTGTACCAGCTGAGAGACTCTAAAT
023 NP136	23	NP136	NP17-31	C	LL	TRBV9		TRBJ2-5	CASSAGTQSQETQYF	TRAV12-2	TRAJ49	CAVTYLGSQFYF																																			PNAS	AGCCAGGGTTTTCCCAGTCACGACCTCCGCACAACAGTTCCCTGACTTGCACTCTGAACTAAACCTGAGCTCTCTGGAGCTGGGGGACTCAGCTTTGTATTTCTGTGCCAGCAGCGCCGGGACACAATCACAAGAGACCCAGTACTTCGGGCCAGGCACGCGGCTCCTGGTGCTCGAGGACCTGAAAAACGTGTTCCCACCCGAGGTCGCTGTGTTTGAGCCATCAGAAGCA	AGCCAGGGTTTTCCCAGTCACGACGAAGATGGAAGGTTTACAGCACAGCTCAATAAAGCCAGCCAGTATGTTTCTCTGCTCATCAGAGACTCCCAGCCCAGTGATTCAGCCACCTACCTCTGTGCCGTGACCTATTTAGGTAGCCAGTTCTATTTTGGGACAGGGACAAGTTTGACGGTCATTCCAAATATCCAGAACCCTGACCCTGCCGTGTACCAGCTGAGAGACTCTAAAT
023 NP136	23	NP136	NP17-31	C	LL	TRBV9		TRBJ2-5	CASSAGTQSQETQYF	TRAV12-2	TRAJ49	CAVTYLGSQFYF																																			PNAS	AGCCAGGGTTTTCCCAGTCACGACCTCCGCACAACAGTTCCCTGACTTGCACTCTGAACTAAACCTGAGCTCTCTGGAGCTGGGGGACTCAGCTTTGTATTTCTGTGCCAGCAGCGCCGGGACACAATCACAAGAGACCCAGTACTTCGGGCCAGGCACGCGGCTCCTGGTGCTCGAGGACCTGAAAAACGTGTTCCCACCCGAGGTCGCTGTGTTTGAGCCATCAGAAGCA	AGCCAGGGTTTTCCCAGTCACGACGAAGATGGAAGGTTTACAGCACAGCTCAATAAAGCCAGCCAGTATGTTTCTCTGCTCATCAGAGACTCCCAGCCCAGTGATTCAGCCACCTACCTCTGTGCCGTGACCTATTTAGGTAGCCAGTTCTATTTTGGGACAGGGACAAGTTTGACGGTCATTCCAAATATCCAGAACCCTGACCCTGCCGTGTACCAGCTGAGAGACTCTAAAT
023 NP136	23	NP136	NP17-31	C	LL	TRBV4-3		TRBJ2-7	CASSPSAGTASQYF	TRAV27	TRAJ17	WVRTAGNKLTF	TRAV12-2	TRAJ26	CAGVYYGQNFVF																																PNAS	AGCCAGGGTTTTCCCAGTCACGACCCTGAATGCCCCAACAGCTCTCACTTATTCCTTCACCTACACACCCTGCAGCCAGAAGACTCGGCCCTGTATCTCTGCGCCAGCAGCCCTTCCGCCGGGACGGCAAGTCAGTACTTCGGGCCGGGCACCAGGCTCACGGTCACAGAGGACCTGAAAAACGTGTTCCCACCCGAGGTCGCTGTGTTTGAGCCATCAGAAGCA	AGCCAGGGTTTTCCCAGTCACGACACTAACCTTTCAGTTTGGTGATGCAAGAAAGGACAGTTCTCTCCACATCACTGCAGCCCAGCCTGGTGATACAGGCCTCTACCTCTGGGTGAGGACTGCAGGCAACAAGCTAACTTTTGGAGGAGGAACCAGGGTGCTAGTTAAACCAAATATCCAGAACCCTGACCCTGCCGTGTACCAGCTGAGAGACTCTAAAT
023 NP136	23	NP136	NP17-31	C	LL	TRBV9		TRBJ2-5	CASSAGTQSQETQYF	TRAV12-2	TRAJ49	CAVTYLGSQFYF																																			PNAS	TGCCAGGGTTTTCCCAGTCACGACCTCCGCACAACAGTTCCCTGACTTGCACTCTGAACTAAACCTGAGCTCTCTGGAGCTGGGGGACTCAGCTTTGTATTTCTGTGCCAGCAGCGCCGGGACACAATCACAAGAGACCCAGTACTTCGGGCCAGGCACGCGGCTCCTGGTGCTCGAGGACCTGAAAAACGTGTTCCCACCCGAGGTCGCTGTGTTTGAGCCATCAGAAGCA	TGCCAGGGTTTTCCCAGTCACGACGAAGATGGAAGGTTTACAGCACAGCTCAATAAAGCCAGCCAGTATGTTTCTCTGCTCATCAGAGACTCCCAGCCCAGTGATTCAGCCACCTACCTCTGTGCCGTGACCTATTTAGGTAGCCAGTTCTATTTTGGGACAGGGACAAGTTTGACGGTCATTCCAAATATCCAGAACCCTGACCCTGCCGTGTACCAGCTGAGAGACTCTAAAT
023 NP136	23	NP136	NP17-31	C	LL	TRBV7-8		TRBJ1-2	CASKDSWGYGYTF	TRAV12-2	TRAJ42	CAVSYGGSQGNLIF																																			PNAS	TGCCAGGGTTTTCCCAGTCACGACCCAGTGATCGCTTCTTTGCAGAAAGGCCTGAGGGATCCGTCTCCACTCTGAAGATCCAGCGCACACAGCAGGAGGACTCCGCCGTGTATCTCTGTGCCAGCAAAGACAGTTGGGGCTATGGCTACACCTTCGGTTCGGGGACCAGGTTAACCGTTGTAGAGGACCTGAACAAGGTGTTCCCACCCGAGGTCGCTGTGTTTGAGCCATCAGAAGCA	TGCCAGGGTTTTCCCAGTCACGACGAAGATGGAAGGTTTACAGCACAGCTCAATAAAGCCAGCCAGTATGTTTCTCTGCTCATCAGAGACTCCCAGCCCAGTGATTCAGCCACCTACCTCTGTGCCGTGAGCTATGGAGGAAGCCAAGGAAATCTCATCTTTGGAAAAGGCACTAAACTCTCTGTTAAACCAAATATCCAGAACCCTGACCCTGCCGTGTACCAGCTGAGAGACTCTAAAT
023 NP136	23	NP136	NP17-31	C	LL	TRBV6-5		TRBJ1-1	CASSYSTGGSTRAFF	TRAV8-6	TRAJ13		TRAV12-2	TRAJ41	CAVGGLGSNSGYALNF																																PNAS	TGCCAGGGTTTTCCCAGTCACGACGTCTCCAGATCAACCACAGAGGATTTCCCGCTCAGGCTGCTGTCGGCTGCTCCCTCCCAGACATCTGTGTACTTCTGTGCCAGCAGTTACTCAACAGGGGGCTCGACGCGGGCTTTCTTTGGACAAGGCACCAGACTCACAGTTGTAGAGGACCTGAACAAGGTGTTCCCACCCGAGGTCGCTGTGTTTGAGCCATCAGAAGCA
023 NP136	23	NP136	NP17-31	C	LL	TRBV6-5		TRBJ1-1	CASSYSTGGSTRAFF	TRAV12-2	TRAJ41	CAVGGLGSNSGYALNF	TRAV8-6	TRAJ13																																	PNAS	TGCCAGGGTTTTCCCAGTCACGACGTCTCCAGATCAACCACAGAGGATTTCCCGCTCAGGCTGCTGTCGGCTGCTCCCTCCCAGACATCTGTGTACTTCTGTGCCAGCAGTTACTCAACAGGGGGCTCGACGCGGGCTTTCTTTGGACAAGGCACCAGACTCACAGTTGTAGAGGACCTGAACAAGGTGTTCCCACCCGAGGTCGCTGTGTTTGAGCCATCAGAAGCA	TGCCAGGGTTTTCCCAGTCACGACGAAGATGGAAGGTTTACAGCACAGCTCAATAAAGCCAGCCAGTATGTTTCTCTGCTCATCAGAGACTCCCAGCCCAGTGATTCAGCCACCTACCTCTGTGCCGTGGGAGGATTGGGCTCAAATTCCGGGTATGCACTCAACTTCGGCAAAGGCACCTCGCTGTTGGTCACACCCCATATCCAGAACCCTGACCCTGCCGTGTACCAGCTGAGAGACTCTAAAT
023 NP136	23	NP136	NP17-31	C	LL	TRBV4-3		TRBJ2-7	CASSPSAGTASQYF	TRAV27	TRAJ17	WVRTAGNKLTF	TRAV12-2	TRAJ26	CAGVYYGQNFVF																																PNAS	TGCCAGGGTTTTCCCAGTCACGACCCTGAATGCCCCAACAGCTCTCACTTATTCCTTCACCTACACACCCTGCAGCCAGAAGACTCGGCCCTGTATCTCTGCGCCAGCAGCCCTTCCGCCGGGACGGCAAGTCAGTACTTCGGGCCGGGCACCAGGCTCACGGTCACAGAGGACCTGAAAAACGTGTTCCCACCCGAGGTCGCTGTGTTTGAGCCATCAGAAGCA	TGCCAGGGTTTTCCCAGTCACGACACTAACCTTTCAGTTTGGTGATGCAAGAAAGGACAGTTCTCTCCACATCACTGCAGCCCAGCCTGGTGATACAGGCCTCTACCTCTGGGTGAGGACTGCAGGCAACAAGCTAACTTTTGGAGGAGGAACCAGGGTGCTAGTTAAACCAAATATCCAGAACCCTGACCCTGCCGTGTACCAGCTGAGAGACTCTAAAT
023 NP136	23	NP136	NP17-31	C	LL	TRBV9		TRBJ2-5	CASSAGTQSQETQYF	TRAV12-2	TRAJ49	CAVTYLGSQFYF	TRAV13-2	TRAJ54																																	PNAS	TGCCAGGGTTTTCCCAGTCACGACCTCCGCACAACAGTTCCCTGACTTGCACTCTGAACTAAACCTGAGCTCTCTGGAGCTGGGGGACTCAGCTTTGTATTTCTGTGCCAGCAGCGCCGGGACACAATCACAAGAGACCCAGTACTTCGGGCCAGGCACGCGGCTCCTGGTGCTCGAGGACCTGAAAAACGTGTTCCCACCCGAGGTCGCTGTGTTTGAGCCATCAGAAGCA	TGCCAGGGTTTTCCCAGTCACGACGAAGATGGAAGGTTTACAGCACAGCTCAATAAAGCCAGCCAGTATGTTTCTCTGCTCATCAGAGACTCCCAGCCCAGTGATTCAGCCACCTACCTCTGTGCCGTGACCTATTTAGGTAGCCAGTTCTATTTTGGGACAGGGACAAGTTTGACGGTCATTCCAAATATCCAGAACCCTGACCCTGCCGTGTACCAGCTGAGAGACTCTAAAT
023 NP136	23	NP136	NP17-31	C	LL	TRBV9		TRBJ2-5	CASSAGTQSQETQYF	TRAV12-2	TRAJ49	CAVTYLGSQFYF	TRAV13-2	TRAJ54																																	PNAS	TGCCAGGGTTTTCCCAGTCACGACCTCCGCACAACAGTTCCCTGACTTGCACTCTGAACTAAACCTGAGCTCTCTGGAGCTGGGGGACTCAGCTTTGTATTTCTGTGCCAGCAGCGCCGGGACACAATCACAAGAGACCCAGTACTTCGGGCCAGGCACGCGGCTCCTGGTGCTCGAGGACCTGAAAAACGTGTTCCCACCCGAGGTCGCTGTGTTTGAGCCATCAGAAGCA	TGCCAGGGTTTTCCCAGTCACGACGAAGATGGAAGGTTTACAGCACAGCTCAATAAAGCCAGCCAGTATGTTTCTCTGCTCATCAGAGACTCCCAGCCCAGTGATTCAGCCACCTACCTCTGTGCCGTGACCTATTTAGGTAGCCAGTTCTATTTTGGGACAGGGACAAGTTTGACGGTCATTCCAAATATCCAGAACCCTGACCCTGCCGTGTACCAGCTGAGAGACTCTAAAT
023 NP136	23	NP136	NP17-31	C	LL	TRBV6-5		TRBJ1-1	CASSYSTGGSTRAFF	TRAV8-6	TRAJ13		TRAV12-2	TRAJ41	CAVGGLGSNSGYALNF																																PNAS	TGCCAGGGTTTTCCCAGTCACGACGTCTCCAGATCAACCACAGAGGATTTCCCGCTCAGGCTGCTGTCGGCTGCTCCCTCCCAGACATCTGTGTACTTCTGTGCCAGCAGTTACTCAACAGGGGGCTCGACGCGGGCTTTCTTTGGACAAGGCACCAGACTCACAGTTGTAGAGGACCTGAACAAGGTGTTCCCACCCGAGGTCGCTGTGTTTGAGCCATCAGAAGCA
023 NP136	23	NP136	NP17-31	C	LL	TRBV7-8		TRBJ1-2	CASKDSWGYGYTF	TRAV12-2	TRAJ42	CAVSYGGSQGNLIF	TRAV35	TRAJ29																																	PNAS	TGCCAGGGTTTTCCCAGTCACGACCCAGTGATCGCTTCTTTGCAGAAAGGCCTGAGGGATCCGTCTCCACTCTGAAGATCCAGCGCACACAGCAGGAGGACTCCGCCGTGTATCTCTGTGCCAGCAAAGACAGTTGGGGCTATGGCTACACCTTCGGTTCGGGGACCAGGTTAACCGTTGTAGAGGACCTGAACAAGGTGTTCCCACCCGAGGTCGCTGTGTTTGAGCCATCAGAAGCA	TGCCAGGGTTTTCCCAGTCACGACGAAGATGGAAGGTTTACAGCACAGCTCAATAAAGCCAGCCAGTATGTTTCTCTGCTCATCAGAGACTCCCAGCCCAGTGATTCAGCCACCTACCTCTGTGCCGTGAGCTATGGAGGAAGCCAAGGAAATCTCATCTTTGGAAAAGGCACTAAACTCTCTGTTAAACCAAATATCCAGAACCCTGACCCTGCCGTGTACCAGCTGAGAGACTCTAAAT
023 NP136	23	NP136	NP17-31	C	LL	TRBV4-3		TRBJ2-7	CASSPSAGTASQYF	TRAV27	TRAJ17	WVRTAGNKLTF	TRAV12-2	TRAJ26	CAGVYYGQNFVF																																PNAS	TGCCAGGGTTTTCCCAGTCACGACCCTGAATGCCCCAACAGCTCTCACTTATTCCTTCACCTACACACCCTGCAGCCAGAAGACTCGGCCCTGTATCTCTGCGCCAGCAGCCCTTCCGCCGGGACGGCAAGTCAGTACTTCGGGCCGGGCACCAGGCTCACGGTCACAGAGGACCTGAAAAACGTGTTCCCACCCGAGGTCGCTGTGTTTGAGCCATCAGAAGCA	TGCCAGGGTTTTCCCAGTCACGACACTAACCTTTCAGTTTGGTGATGCAAGAAAGGACAGTTCTCTCCACATCACTGCAGCCCAGCCTGGTGATACAGGCCTCTACCTCTGGGTGAGGACTGCAGGCAACAAGCTAACTTTTGGAGGAGGAACCAGGGTGCTAGTTAAACCAAATATCCAGAACCCTGACCCTGCCGTGTACCAGCTGAGAGACTCTAAAT
023 NP136	23	NP136	NP17-31	C	LL	TRBV6-5		TRBJ1-1	CASSYSTGGSTRAFF	TRAV8-6	TRAJ13		TRAV12-2	TRAJ41	CAVGGLGSNSGYALNF																																PNAS	TGCCAGGGTTTTCCCAGTCACGACGTCTCCAGATCAACCACAGAGGATTTCCCGCTCAGGCTGCTGTCGGCTGCTCCCTCCCAGACATCTGTGTACTTCTGTGCCAGCAGTTACTCAACAGGGGGCTCGACGCGGGCTTTCTTTGGACAAGGCACCAGACTCACAGTTGTAGAGGACCTGAACAAGGTGTTCCCACCCGAGGTCGCTGTGTTTGAGCCATCAGAAGCA
023 NP136	23	NP136	NP17-31	C	LL	TRBV7-8		TRBJ1-2	CASKDSWGYGYTF	TRAV12-2	TRAJ42	CAVSYGGSQGNLIF																																			PNAS	TGCCAGGGTTTTCCCAGTCACGACCCAGTGATCGCTTCTTTGCAGAAAGGCCTGAGGGATCCGTCTCCACTCTGAAGATCCAGCGCACACAGCAGGAGGACTCCGCCGTGTATCTCTGTGCCAGCAAAGACAGTTGGGGCTATGGCTACACCTTCGGTTCGGGGACCAGGTTAACCGTTGTAGAGGACCTGAACAAGGTGTTCCCACCCGAGGTCGCTGTGTTTGAGCCATCAGAAGCA	TGCCAGGGTTTTCCCAGTCACGACGAAGATGGAAGGTTTACAGCACAGCTCAATAAAGCCAGCCAGTATGTTTCTCTGCTCATCAGAGACTCCCAGCCCAGTGATTCAGCCACCTACCTCTGTGCCGTGAGCTATGGAGGAAGCCAAGGAAATCTCATCTTTGGAAAAGGCACTAAACTCTCTGTTAAACCAAATATCCAGAACCCTGACCCTGCCGTGTACCAGCTGAGAGACTCTAAAT
023 NP136	23	NP136	NP17-31	C	LL	TRBV4-3		TRBJ2-7	CASSPSAGTASQYF	TRAV27	TRAJ17	WVRTAGNKLTF	TRAV12-2	TRAJ26	CAGVYYGQNFVF																																PNAS	CTCCAGGGTTTTCCCAGTCACGACCCTGAATGCCCCAACAGCTCTCACTTATTCCTTCACCTACACACCCTGCAGCCAGAAGACTCGGCCCTGTATCTCTGCGCCAGCAGCCCTTCCGCCGGGACGGCAAGTCAGTACTTCGGGCCGGGCACCAGGCTCACGGTCACAGAGGACCTGAAAAACGTGTTCCCACCCGAGGTCGCTGTGTTTGAGCCATCAGAAGCA	CTCCAGGGTTTTCCCAGTCACGACACTAACCTTTCAGTTTGGTGATGCAAGAAAGGACAGTTCTCTCCACATCACTGCAGCCCAGCCTGGTGATACAGGCCTCTACCTCTGGGTGAGGACTGCAGGCAACAAGCTAACTTTTGGAGGAGGAACCAGGGTGCTAGTTAAACCAAATATCCAGAACCCTGACCCTGCCGTGTACCAGCTGAGAGACTCTAAAT
023 NP136	23	NP136	NP17-31	C	LL	TRBV5-4		TRBJ2-3	CASSSAGTSITDTQYF	TRAV2	TRAJ8	CAVDISFQKLVF																																			PNAS	CTCCAGGGTTTTCCCAGTCACGACCTCTGAGCTGAATGTGAACGCCTTGGAGCTGGACGACTCGGCCCTGTATCTCTGTGCCAGCAGCTCTGCCGGGACTAGCATCACAGATACGCAGTATTTTGGCCCAGGCACCCGGCTGACAGTGCTCGAGGACCTGAAAAACGTGTTCCCACCCGAGGTCGCTGTGTTTGAGCCATCAGAAGCA	CTCCAGGGTTTTCCCAGTCACGACACGATACAACATGACCTATGAACGGTTCTCTTCATCGCTGCTCATCCTCCAGGTGCGGGAGGCAGATGCTGCTGTTTACTACTGTGCTGTGGACATAAGCTTTCAGAAACTTGTATTTGGAACTGGCACCCGACTTCTGGTCAGTCCAAATATCCAGAACCCTGACCCTGCCGTGTACCAGCTGAGAGACTCTAAAT
[truncated: 15,993 more rows]
[truncated: 1 more columns]
