# Supplementary material for: Characterization of T cell receptors reactive to HCRTNH2, pHA273-287, and NP17-31 in control and narcolepsy patients
Source: Proc Natl Acad Sci U S A. 2022 Aug 1;119(32):e2205797119. doi: 10.1073/pnas.2205797119 (PMC9371724; doi:10.1073/pnas.2205797119)
Supplement: Supplementary File [file pnas.2205797119.sd04.csv]

barcode	tra_cdr3s	tra_cdr3_nts	tra_v_genes	tra_d_genes	tra_j_genes	tra_c_genes	trb_cdr3s	trb_cdr3_nts	trb_v_genes	trb_d_genes	trb_j_genes	trb_c_genes	UMI_count	DROPLET.TYPE	Dx	from	Peptide	DbID
ACATGGTTCGCCAGCA-1	CATDAWNTDKLIF	TGTGCTACGGACGCGTGGAACACCGACAAGCTCATCTTT	TRAV17		TRAJ34	TRAC	CASSQGRTGGSYYGYTF	TGCGCCAGCAGCCAAGGGAGGACAGGGGGATCGTACTATGGCTACACCTTC	TRBV4-3		TRBJ1-2	TRBC1	3	Singlet	P	cultured_all_index1	HA69	344
ACTGTCCGTCGGGTCT-1	CATDAWNTDKLIF	TGTGCTACGGACGCGTGGAACACCGACAAGCTCATCTTT	TRAV17		TRAJ34	TRAC	CASSQGRTGGSYYGYTF	TGCGCCAGCAGCCAAGGGAGGACAGGGGGATCGTACTATGGCTACACCTTC	TRBV4-3		TRBJ1-2	TRBC1	6	Singlet	P	cultured_all_index1	HCRT2-6	344
AGATCTGTCTTTAGTC-1	CATDAWNTDKLIF	TGTGCTACGGACGCGTGGAACACCGACAAGCTCATCTTT	TRAV17		TRAJ34	TRAC	CASSQGRTGGSYYGYTF	TGCGCCAGCAGCCAAGGGAGGACAGGGGGATCGTACTATGGCTACACCTTC	TRBV4-3		TRBJ1-2	TRBC1	1	Singlet	P	cultured_all_index1	NP136	344
AGCTTGAAGTGACTCT-1	CATDAWNTDKLIF	TGTGCTACGGACGCGTGGAACACCGACAAGCTCATCTTT	TRAV17		TRAJ34	TRAC	CASSQGRTGGSYYGYTF	TGCGCCAGCAGCCAAGGGAGGACAGGGGGATCGTACTATGGCTACACCTTC	TRBV4-3		TRBJ1-2	TRBC1	3	Singlet	P	cultured_all_index1	HA69	344
AGGCCGTCATAAGACA-1	CATDAWNTDKLIF	TGTGCTACGGACGCGTGGAACACCGACAAGCTCATCTTT	TRAV17		TRAJ34	TRAC	CASSQGRTGGSYYGYTF	TGCGCCAGCAGCCAAGGGAGGACAGGGGGATCGTACTATGGCTACACCTTC	TRBV4-3		TRBJ1-2	TRBC1	1	Singlet	P	cultured_all_index1	HCRT2-6	344
AGGTCATGTGCATCTA-1	CATDAWNTDKLIF	TGTGCTACGGACGCGTGGAACACCGACAAGCTCATCTTT	TRAV17		TRAJ34	TRAC	CASSQGRTGGSYYGYTF	TGCGCCAGCAGCCAAGGGAGGACAGGGGGATCGTACTATGGCTACACCTTC	TRBV4-3		TRBJ1-2	TRBC1	3	Singlet	P	cultured_all_index1	HA69	344
ATGCGATCAAGGTTCT-1	CATDAWNTDKLIF	TGTGCTACGGACGCGTGGAACACCGACAAGCTCATCTTT	TRAV17		TRAJ34	TRAC	CASSQGRTGGSYYGYTF	TGCGCCAGCAGCCAAGGGAGGACAGGGGGATCGTACTATGGCTACACCTTC	TRBV4-3		TRBJ1-2	TRBC1	1	Singlet	P	cultured_all_index1	HA69	344
CAGCAGCCAAGTAATG-1	CATDAWNTDKLIF	TGTGCTACGGACGCGTGGAACACCGACAAGCTCATCTTT	TRAV17		TRAJ34	TRAC	CASSQGRTGGSYYGYTF	TGCGCCAGCAGCCAAGGGAGGACAGGGGGATCGTACTATGGCTACACCTTC	TRBV4-3		TRBJ1-2	TRBC1	1	Singlet	P	cultured_all_index1	HCRT1-8	344
CATCGGGCAAGCGCTC-1	CATDAWNTDKLIF	TGTGCTACGGACGCGTGGAACACCGACAAGCTCATCTTT	TRAV17		TRAJ34	TRAC	CASSQGRTGGSYYGYTF	TGCGCCAGCAGCCAAGGGAGGACAGGGGGATCGTACTATGGCTACACCTTC	TRBV4-3		TRBJ1-2	TRBC1	3	Singlet	P	cultured_all_index1	NP136	344
CATTATCTCGCACTCT-1	CATDAWNTDKLIF	TGTGCTACGGACGCGTGGAACACCGACAAGCTCATCTTT	TRAV17		TRAJ34	TRAC	CASSQGRTGGSYYGYTF	TGCGCCAGCAGCCAAGGGAGGACAGGGGGATCGTACTATGGCTACACCTTC	TRBV4-3		TRBJ1-2	TRBC1	3	Singlet	P	cultured_all_index1	HCRT1-8	344
CCTACACTCCTTTCTC-1	CATDAWNTDKLIF	TGTGCTACGGACGCGTGGAACACCGACAAGCTCATCTTT	TRAV17		TRAJ34	TRAC	CASSQGRTGGSYYGYTF	TGCGCCAGCAGCCAAGGGAGGACAGGGGGATCGTACTATGGCTACACCTTC	TRBV4-3		TRBJ1-2	TRBC1	1	Singlet	P	cultured_all_index1	HCRT1-8	344
CGTTAGAGTATCGCAT-1	CATDAWNTDKLIF	TGTGCTACGGACGCGTGGAACACCGACAAGCTCATCTTT	TRAV17		TRAJ34	TRAC	CASSQGRTGGSYYGYTF	TGCGCCAGCAGCCAAGGGAGGACAGGGGGATCGTACTATGGCTACACCTTC	TRBV4-3		TRBJ1-2	TRBC1	2	Singlet	P	cultured_all_index1	HA69	344
GAACGGACAGCCAATT-1	CATDAWNTDKLIF	TGTGCTACGGACGCGTGGAACACCGACAAGCTCATCTTT	TRAV17		TRAJ34	TRAC	CASSQGRTGGSYYGYTF	TGCGCCAGCAGCCAAGGGAGGACAGGGGGATCGTACTATGGCTACACCTTC	TRBV4-3		TRBJ1-2	TRBC1	1	Singlet	P	cultured_all_index1	HA69	344
GACTGCGCACCACGTG-1	CATDAWNTDKLIF	TGTGCTACGGACGCGTGGAACACCGACAAGCTCATCTTT	TRAV17		TRAJ34	TRAC	CASSQGRTGGSYYGYTF	TGCGCCAGCAGCCAAGGGAGGACAGGGGGATCGTACTATGGCTACACCTTC	TRBV4-3		TRBJ1-2	TRBC1	1	Singlet	P	cultured_all_index1	NP136	344
GACTGCGGTGCTTCTC-1	CATDAWNTDKLIF	TGTGCTACGGACGCGTGGAACACCGACAAGCTCATCTTT	TRAV17		TRAJ34	TRAC	CASSQGRTGGSYYGYTF	TGCGCCAGCAGCCAAGGGAGGACAGGGGGATCGTACTATGGCTACACCTTC	TRBV4-3		TRBJ1-2	TRBC1	206	Singlet	P	cultured_all_index1	HA69	344
GAGTCCGCACCTCGGA-1	CATDAWNTDKLIF	TGTGCTACGGACGCGTGGAACACCGACAAGCTCATCTTT	TRAV17		TRAJ34	TRAC	CASSQGRTGGSYYGYTF	TGCGCCAGCAGCCAAGGGAGGACAGGGGGATCGTACTATGGCTACACCTTC	TRBV4-3		TRBJ1-2	TRBC1	2	Singlet	P	cultured_all_index1	HA69	344
GGGACCTGTTTACTCT-1	CATDAWNTDKLIF	TGTGCTACGGACGCGTGGAACACCGACAAGCTCATCTTT	TRAV17		TRAJ34	TRAC	CASSQGRTGGSYYGYTF	TGCGCCAGCAGCCAAGGGAGGACAGGGGGATCGTACTATGGCTACACCTTC	TRBV4-3		TRBJ1-2	TRBC1	3	Singlet	P	cultured_all_index1	HA69	344
GGTGAAGGTACTTAGC-1	CATDAWNTDKLIF	TGTGCTACGGACGCGTGGAACACCGACAAGCTCATCTTT	TRAV17		TRAJ34	TRAC	CASSQGRTGGSYYGYTF	TGCGCCAGCAGCCAAGGGAGGACAGGGGGATCGTACTATGGCTACACCTTC	TRBV4-3		TRBJ1-2	TRBC1	2	Singlet	P	cultured_all_index1	HA69	344
GTCACGGCAAGACGTG-1	CATDAWNTDKLIF	TGTGCTACGGACGCGTGGAACACCGACAAGCTCATCTTT	TRAV17		TRAJ34	TRAC	CASSQGRTGGSYYGYTF	TGCGCCAGCAGCCAAGGGAGGACAGGGGGATCGTACTATGGCTACACCTTC	TRBV4-3		TRBJ1-2	TRBC1	2	Singlet	P	cultured_all_index1	HCRT1-8	344
GTGCTTCAGTGTGAAT-1	CATDAWNTDKLIF	TGTGCTACGGACGCGTGGAACACCGACAAGCTCATCTTT	TRAV17		TRAJ34	TRAC	CASSQGRTGGSYYGYTF	TGCGCCAGCAGCCAAGGGAGGACAGGGGGATCGTACTATGGCTACACCTTC	TRBV4-3		TRBJ1-2	TRBC1	6	Singlet	P	cultured_all_index1	NP136	344
TAAGTGCAGTCCAGGA-1	CATDAWNTDKLIF	TGTGCTACGGACGCGTGGAACACCGACAAGCTCATCTTT	TRAV17		TRAJ34	TRAC	CASSQGRTGGSYYGYTF	TGCGCCAGCAGCCAAGGGAGGACAGGGGGATCGTACTATGGCTACACCTTC	TRBV4-3		TRBJ1-2	TRBC1	5	Singlet	P	cultured_all_index1	HCRT1-8	344
TACGGGCCATCGGGTC-1	CATDAWNTDKLIF	TGTGCTACGGACGCGTGGAACACCGACAAGCTCATCTTT	TRAV17		TRAJ34	TRAC	CASSQGRTGGSYYGYTF	TGCGCCAGCAGCCAAGGGAGGACAGGGGGATCGTACTATGGCTACACCTTC	TRBV4-3		TRBJ1-2	TRBC1	114	Singlet	P	cultured_all_index1	HA69	344
TACGGTAGTAGATTAG-1	CATDAWNTDKLIF	TGTGCTACGGACGCGTGGAACACCGACAAGCTCATCTTT	TRAV17		TRAJ34	TRAC	CASSQGRTGGSYYGYTF	TGCGCCAGCAGCCAAGGGAGGACAGGGGGATCGTACTATGGCTACACCTTC	TRBV4-3		TRBJ1-2	TRBC1	1	Singlet	P	cultured_all_index1	HA69	344
TACTCATAGCGGCTTC-1	CATDAWNTDKLIF	TGTGCTACGGACGCGTGGAACACCGACAAGCTCATCTTT	TRAV17		TRAJ34	TRAC	CASSQGRTGGSYYGYTF	TGCGCCAGCAGCCAAGGGAGGACAGGGGGATCGTACTATGGCTACACCTTC	TRBV4-3		TRBJ1-2	TRBC1	1	Singlet	P	cultured_all_index1	HA69	344
TAGAGCTTCAAGATCC-1	CATDAWNTDKLIF	TGTGCTACGGACGCGTGGAACACCGACAAGCTCATCTTT	TRAV17		TRAJ34	TRAC	CASSQGRTGGSYYGYTF	TGCGCCAGCAGCCAAGGGAGGACAGGGGGATCGTACTATGGCTACACCTTC	TRBV4-3		TRBJ1-2	TRBC1	1	Singlet	P	cultured_all_index1	NP136	344
TCTATTGAGATGGCGT-1	CATDAWNTDKLIF	TGTGCTACGGACGCGTGGAACACCGACAAGCTCATCTTT	TRAV17		TRAJ34	TRAC	CASSQGRTGGSYYGYTF	TGCGCCAGCAGCCAAGGGAGGACAGGGGGATCGTACTATGGCTACACCTTC	TRBV4-3		TRBJ1-2	TRBC1	1	Singlet	P	cultured_all_index1	HCRT1-8	344
TGGCGCAGTTTGCATG-1	CATDAWNTDKLIF	TGTGCTACGGACGCGTGGAACACCGACAAGCTCATCTTT	TRAV17		TRAJ34	TRAC	CASSQGRTGGSYYGYTF	TGCGCCAGCAGCCAAGGGAGGACAGGGGGATCGTACTATGGCTACACCTTC	TRBV4-3		TRBJ1-2	TRBC1	4	Singlet	P	cultured_all_index1	HCRT1-8	344
AAACGGGAGAAACCAT-1	CAASNRDYKLSF	TGTGCAGCAAGTAATAGGGACTACAAGCTCAGCTTT	TRAV13-1		TRAJ20	TRAC	CSARGLTGTQGEKLFF	TGCAGTGCTAGAGGATTGACCGGGACACAAGGGGAAAAACTGTTTTTT	TRBV20-1		TRBJ1-4	TRBC1	2	Singlet	P	cultured_all_index1	HA69	982
AATCCAGTCTTATCTG-1	CAASNRDYKLSF	TGTGCAGCAAGTAATAGGGACTACAAGCTCAGCTTT	TRAV13-1		TRAJ20	TRAC	CSARGLTGTQGEKLFF	TGCAGTGCTAGAGGATTGACCGGGACACAAGGGGAAAAACTGTTTTTT	TRBV20-1		TRBJ1-4	TRBC1	2	Singlet	P	cultured_all_index1	HA69	982
ACACTGAGTCCGTCAG-1	CAASNRDYKLSF	TGTGCAGCAAGTAATAGGGACTACAAGCTCAGCTTT	TRAV13-1		TRAJ20	TRAC	CSARGLTGTQGEKLFF	TGCAGTGCTAGAGGATTGACCGGGACACAAGGGGAAAAACTGTTTTTT	TRBV20-1		TRBJ1-4	TRBC1	1	Singlet	P	cultured_all_index1	HCRT1-8	982
AGAGCGAAGAAACGCC-1	CAASNRDYKLSF	TGTGCAGCAAGTAATAGGGACTACAAGCTCAGCTTT	TRAV13-1		TRAJ20	TRAC	CSARGLTGTQGEKLFF	TGCAGTGCTAGAGGATTGACCGGGACACAAGGGGAAAAACTGTTTTTT	TRBV20-1		TRBJ1-4	TRBC1	2	Singlet	P	cultured_all_index1	HCRT1-8	982
AGTGTCAGTCCATGAT-1	CAASNRDYKLSF	TGTGCAGCAAGTAATAGGGACTACAAGCTCAGCTTT	TRAV13-1		TRAJ20	TRAC	CSARGLTGTQGEKLFF	TGCAGTGCTAGAGGATTGACCGGGACACAAGGGGAAAAACTGTTTTTT	TRBV20-1		TRBJ1-4	TRBC1	1	Singlet	P	cultured_all_index1	HA69	982
CAACCTCGTGCGCTTG-1	CAASNRDYKLSF	TGTGCAGCAAGTAATAGGGACTACAAGCTCAGCTTT	TRAV13-1		TRAJ20	TRAC	CSARGLTGTQGEKLFF	TGCAGTGCTAGAGGATTGACCGGGACACAAGGGGAAAAACTGTTTTTT	TRBV20-1		TRBJ1-4	TRBC1	7	Singlet	P	cultured_all_index1	HCRT1-8	982
CAAGGCCAGGCTAGAC-1	CAASNRDYKLSF	TGTGCAGCAAGTAATAGGGACTACAAGCTCAGCTTT	TRAV13-1		TRAJ20	TRAC	CSARGLTGTQGEKLFF	TGCAGTGCTAGAGGATTGACCGGGACACAAGGGGAAAAACTGTTTTTT	TRBV20-1		TRBJ1-4	TRBC1	6	Singlet	P	cultured_all_index1	HA69	982
CATGCCTCAAGAGTCG-1	CAASNRDYKLSF	TGTGCAGCAAGTAATAGGGACTACAAGCTCAGCTTT	TRAV13-1		TRAJ20	TRAC	CSARGLTGTQGEKLFF	TGCAGTGCTAGAGGATTGACCGGGACACAAGGGGAAAAACTGTTTTTT	TRBV20-1		TRBJ1-4	TRBC1	6	Singlet	P	cultured_all_index1	NP136	982
CATTATCCAGATAATG-1	CAASNRDYKLSF	TGTGCAGCAAGTAATAGGGACTACAAGCTCAGCTTT	TRAV13-1		TRAJ20	TRAC	CSARGLTGTQGEKLFF	TGCAGTGCTAGAGGATTGACCGGGACACAAGGGGAAAAACTGTTTTTT	TRBV20-1		TRBJ1-4	TRBC1	2	Singlet	P	cultured_all_index1	HCRT1-8	982
CCACGGAGTGCTGTAT-1	CAASNRDYKLSF	TGTGCAGCAAGTAATAGGGACTACAAGCTCAGCTTT	TRAV13-1		TRAJ20	TRAC	CSARGLTGTQGEKLFF	TGCAGTGCTAGAGGATTGACCGGGACACAAGGGGAAAAACTGTTTTTT	TRBV20-1		TRBJ1-4	TRBC1	2	Singlet	P	cultured_all_index1	HCRT1-8	982
CCCATACTCCTATTCA-1	CAASNRDYKLSF	TGTGCAGCAAGTAATAGGGACTACAAGCTCAGCTTT	TRAV13-1		TRAJ20	TRAC	CSARGLTGTQGEKLFF	TGCAGTGCTAGAGGATTGACCGGGACACAAGGGGAAAAACTGTTTTTT	TRBV20-1		TRBJ1-4	TRBC1	1	Singlet	P	cultured_all_index1	HA69	982
CGACCTTTCGTGGTCG-1	CAASNRDYKLSF	TGTGCAGCAAGTAATAGGGACTACAAGCTCAGCTTT	TRAV13-1		TRAJ20	TRAC	CSARGLTGTQGEKLFF	TGCAGTGCTAGAGGATTGACCGGGACACAAGGGGAAAAACTGTTTTTT	TRBV20-1		TRBJ1-4	TRBC1	1	Singlet	P	cultured_all_index1	HA69	982
CGGAGCTGTCGCATCG-1	CAASNRDYKLSF	TGTGCAGCAAGTAATAGGGACTACAAGCTCAGCTTT	TRAV13-1		TRAJ20	TRAC	CSARGLTGTQGEKLFF	TGCAGTGCTAGAGGATTGACCGGGACACAAGGGGAAAAACTGTTTTTT	TRBV20-1		TRBJ1-4	TRBC1	1	Singlet	P	cultured_all_index1	NP136	982
CGTAGGCCATTCACTT-1	CAASNRDYKLSF	TGTGCAGCAAGTAATAGGGACTACAAGCTCAGCTTT	TRAV13-1		TRAJ20	TRAC	CSARGLTGTQGEKLFF	TGCAGTGCTAGAGGATTGACCGGGACACAAGGGGAAAAACTGTTTTTT	TRBV20-1		TRBJ1-4	TRBC1	3	Singlet	P	cultured_all_index1	HA69	982
CGTCACTGTTTGGGCC-1	CAASNRDYKLSF	TGTGCAGCAAGTAATAGGGACTACAAGCTCAGCTTT	TRAV13-1		TRAJ20	TRAC	CSARGLTGTQGEKLFF	TGCAGTGCTAGAGGATTGACCGGGACACAAGGGGAAAAACTGTTTTTT	TRBV20-1		TRBJ1-4	TRBC1	1	Singlet	P	cultured_all_index1	HCRT1-8	982
CGTCAGGTCTCTGAGA-1	CAASNRDYKLSF	TGTGCAGCAAGTAATAGGGACTACAAGCTCAGCTTT	TRAV13-1		TRAJ20	TRAC	CSARGLTGTQGEKLFF	TGCAGTGCTAGAGGATTGACCGGGACACAAGGGGAAAAACTGTTTTTT	TRBV20-1		TRBJ1-4	TRBC1	3	Singlet	P	cultured_all_index1	NP136	982
CTCCTAGAGGATGGAA-1	CAASNRDYKLSF	TGTGCAGCAAGTAATAGGGACTACAAGCTCAGCTTT	TRAV13-1		TRAJ20	TRAC	CSARGLTGTQGEKLFF	TGCAGTGCTAGAGGATTGACCGGGACACAAGGGGAAAAACTGTTTTTT	TRBV20-1		TRBJ1-4	TRBC1	1	Singlet	P	cultured_all_index1	HA69	982
CTGAAACAGGGCACTA-1	CAASNRDYKLSF	TGTGCAGCAAGTAATAGGGACTACAAGCTCAGCTTT	TRAV13-1		TRAJ20	TRAC	CSARGLTGTQGEKLFF	TGCAGTGCTAGAGGATTGACCGGGACACAAGGGGAAAAACTGTTTTTT	TRBV20-1		TRBJ1-4	TRBC1	1	Singlet	P	cultured_all_index1	NP136	982
CTGATAGAGGTGACCA-1	CAASNRDYKLSF	TGTGCAGCAAGTAATAGGGACTACAAGCTCAGCTTT	TRAV13-1		TRAJ20	TRAC	CSARGLTGTQGEKLFF	TGCAGTGCTAGAGGATTGACCGGGACACAAGGGGAAAAACTGTTTTTT	TRBV20-1		TRBJ1-4	TRBC1	8	Singlet	P	cultured_all_index1	HCRT2-6	982
GACACGCTCTCCGGTT-1	CAASNRDYKLSF	TGTGCAGCAAGTAATAGGGACTACAAGCTCAGCTTT	TRAV13-1		TRAJ20	TRAC	CSARGLTGTQGEKLFF	TGCAGTGCTAGAGGATTGACCGGGACACAAGGGGAAAAACTGTTTTTT	TRBV20-1		TRBJ1-4	TRBC1	2	Singlet	P	cultured_all_index1	HA69	982
GCGCCAAAGATCGATA-1	CAASNRDYKLSF	TGTGCAGCAAGTAATAGGGACTACAAGCTCAGCTTT	TRAV13-1		TRAJ20	TRAC	CSARGLTGTQGEKLFF	TGCAGTGCTAGAGGATTGACCGGGACACAAGGGGAAAAACTGTTTTTT	TRBV20-1		TRBJ1-4	TRBC1	5	Singlet	P	cultured_all_index1	HA69	982
GCGCGATTCCTACAGA-1	CAASNRDYKLSF	TGTGCAGCAAGTAATAGGGACTACAAGCTCAGCTTT	TRAV13-1		TRAJ20	TRAC	CSARGLTGTQGEKLFF	TGCAGTGCTAGAGGATTGACCGGGACACAAGGGGAAAAACTGTTTTTT	TRBV20-1		TRBJ1-4	TRBC1	3	Singlet	P	cultured_all_index1	HCRT1-8	982
GGATGTTAGGACAGAA-1	CAASNRDYKLSF	TGTGCAGCAAGTAATAGGGACTACAAGCTCAGCTTT	TRAV13-1		TRAJ20	TRAC	CSARGLTGTQGEKLFF	TGCAGTGCTAGAGGATTGACCGGGACACAAGGGGAAAAACTGTTTTTT	TRBV20-1		TRBJ1-4	TRBC1	1	Singlet	P	cultured_all_index1	NP136	982
GGCGACTTCACAATGC-1	CAASNRDYKLSF	TGTGCAGCAAGTAATAGGGACTACAAGCTCAGCTTT	TRAV13-1		TRAJ20	TRAC	CSARGLTGTQGEKLFF	TGCAGTGCTAGAGGATTGACCGGGACACAAGGGGAAAAACTGTTTTTT	TRBV20-1		TRBJ1-4	TRBC1	8	Singlet	P	cultured_all_index1	HCRT1-8	982
GTCAAGTCAAAGTCAA-1	CAASNRDYKLSF	TGTGCAGCAAGTAATAGGGACTACAAGCTCAGCTTT	TRAV13-1		TRAJ20	TRAC	CSARGLTGTQGEKLFF	TGCAGTGCTAGAGGATTGACCGGGACACAAGGGGAAAAACTGTTTTTT	TRBV20-1		TRBJ1-4	TRBC1	1	Singlet	P	cultured_all_index1	NP136	982
GTCTCGTCAAAGAATC-1	CAASNRDYKLSF	TGTGCAGCAAGTAATAGGGACTACAAGCTCAGCTTT	TRAV13-1		TRAJ20	TRAC	CSARGLTGTQGEKLFF	TGCAGTGCTAGAGGATTGACCGGGACACAAGGGGAAAAACTGTTTTTT	TRBV20-1		TRBJ1-4	TRBC1	2	Singlet	P	cultured_all_index1	NP136	982
TACCTTACAAGTAATG-1	CAASNRDYKLSF	TGTGCAGCAAGTAATAGGGACTACAAGCTCAGCTTT	TRAV13-1		TRAJ20	TRAC	CSARGLTGTQGEKLFF	TGCAGTGCTAGAGGATTGACCGGGACACAAGGGGAAAAACTGTTTTTT	TRBV20-1		TRBJ1-4	TRBC1	2	Singlet	P	cultured_all_index1	HA69	982
TCAGCTCCAGCCAATT-1	CAASNRDYKLSF	TGTGCAGCAAGTAATAGGGACTACAAGCTCAGCTTT	TRAV13-1		TRAJ20	TRAC	CSARGLTGTQGEKLFF	TGCAGTGCTAGAGGATTGACCGGGACACAAGGGGAAAAACTGTTTTTT	TRBV20-1		TRBJ1-4	TRBC1	4	Singlet	P	cultured_all_index1	NP136	982
TCTATTGAGAGGTAGA-1	CAASNRDYKLSF	TGTGCAGCAAGTAATAGGGACTACAAGCTCAGCTTT	TRAV13-1		TRAJ20	TRAC	CSARGLTGTQGEKLFF	TGCAGTGCTAGAGGATTGACCGGGACACAAGGGGAAAAACTGTTTTTT	TRBV20-1		TRBJ1-4	TRBC1	5	Singlet	P	cultured_all_index1	HCRT1-8	982
TGCCAAATCTTCGGTC-1	CAASNRDYKLSF	TGTGCAGCAAGTAATAGGGACTACAAGCTCAGCTTT	TRAV13-1		TRAJ20	TRAC	CSARGLTGTQGEKLFF	TGCAGTGCTAGAGGATTGACCGGGACACAAGGGGAAAAACTGTTTTTT	TRBV20-1		TRBJ1-4	TRBC1	2	Singlet	P	cultured_all_index1	HA69	982
TGTGGTACACATTTCT-1	CAASNRDYKLSF	TGTGCAGCAAGTAATAGGGACTACAAGCTCAGCTTT	TRAV13-1		TRAJ20	TRAC	CSARGLTGTQGEKLFF	TGCAGTGCTAGAGGATTGACCGGGACACAAGGGGAAAAACTGTTTTTT	TRBV20-1		TRBJ1-4	TRBC1	3	Singlet	P	cultured_all_index1	HA69	982
AACTCAGCAGCATACT-1	CAAGDYKLSF	TGTGCAGCAGGAGACTACAAGCTCAGCTTT	TRAV13-1		TRAJ20	TRAC	CASSQDKGLLSSYNSPLHF	TGCGCCAGCAGCCAAGATAAGGGCCTTCTCAGCTCCTATAATTCACCCCTCCACTTT	TRBV4-3		TRBJ1-6	TRBC1	3	Singlet	P	cultured_all_index1	HA69	344
ACACCCTAGTTGTCGT-1	CAAGDYKLSF	TGTGCAGCAGGAGACTACAAGCTCAGCTTT	TRAV13-1		TRAJ20	TRAC	CASSQDKGLLSSYNSPLHF	TGCGCCAGCAGCCAAGATAAGGGCCTTCTCAGCTCCTATAATTCACCCCTCCACTTT	TRBV4-3		TRBJ1-6	TRBC1	2	Singlet	P	cultured_all_index1	HA69	344
ACGGGCTGTGAAGGCT-1	CAAGDYKLSF	TGTGCAGCAGGAGACTACAAGCTCAGCTTT	TRAV13-1		TRAJ20	TRAC	CASSQDKGLLSSYNSPLHF	TGCGCCAGCAGCCAAGATAAGGGCCTTCTCAGCTCCTATAATTCACCCCTCCACTTT	TRBV4-3		TRBJ1-6	TRBC1	3	Singlet	P	cultured_all_index1	HA69	344
AGCTCCTGTGGTCCGT-1	CAAGDYKLSF	TGTGCAGCAGGAGACTACAAGCTCAGCTTT	TRAV13-1		TRAJ20	TRAC	CASSQDKGLLSSYNSPLHF	TGCGCCAGCAGCCAAGATAAGGGCCTTCTCAGCTCCTATAATTCACCCCTCCACTTT	TRBV4-3		TRBJ1-6	TRBC1	1	Singlet	P	cultured_all_index1	HCRT1-8	344
AGGTCCGGTATCGCAT-1	CAAGDYKLSF	TGTGCAGCAGGAGACTACAAGCTCAGCTTT	TRAV13-1		TRAJ20	TRAC	CASSQDKGLLSSYNSPLHF	TGCGCCAGCAGCCAAGATAAGGGCCTTCTCAGCTCCTATAATTCACCCCTCCACTTT	TRBV4-3		TRBJ1-6	TRBC1	1	Singlet	P	cultured_all_index1	HCRT1-8	344
ATCATGGGTACTCGCG-1	CAAGDYKLSF	TGTGCAGCAGGAGACTACAAGCTCAGCTTT	TRAV13-1		TRAJ20	TRAC	CASSQDKGLLSSYNSPLHF	TGCGCCAGCAGCCAAGATAAGGGCCTTCTCAGCTCCTATAATTCACCCCTCCACTTT	TRBV4-3		TRBJ1-6	TRBC1	6	Singlet	P	cultured_all_index1	HA69	344
CAGAGAGGTCTCTCGT-1	CAAGDYKLSF	TGTGCAGCAGGAGACTACAAGCTCAGCTTT	TRAV13-1		TRAJ20	TRAC	CASSQDKGLLSSYNSPLHF	TGCGCCAGCAGCCAAGATAAGGGCCTTCTCAGCTCCTATAATTCACCCCTCCACTTT	TRBV4-3		TRBJ1-6	TRBC1	2	Singlet	P	cultured_all_index1	HA69	344
CAGCAGCCAGCGAACA-1	CAAGDYKLSF	TGTGCAGCAGGAGACTACAAGCTCAGCTTT	TRAV13-1		TRAJ20	TRAC	CASSQDKGLLSSYNSPLHF	TGCGCCAGCAGCCAAGATAAGGGCCTTCTCAGCTCCTATAATTCACCCCTCCACTTT	TRBV4-3		TRBJ1-6	TRBC1	1	Singlet	P	cultured_all_index1	HA69	344
CCCTCCTGTAAGGATT-1	CAAGDYKLSF	TGTGCAGCAGGAGACTACAAGCTCAGCTTT	TRAV13-1		TRAJ20	TRAC	CASSQDKGLLSSYNSPLHF	TGCGCCAGCAGCCAAGATAAGGGCCTTCTCAGCTCCTATAATTCACCCCTCCACTTT	TRBV4-3		TRBJ1-6	TRBC1	1	Singlet	P	cultured_all_index1	HA69	344
CGAGCACCACATGGGA-1	CAAGDYKLSF	TGTGCAGCAGGAGACTACAAGCTCAGCTTT	TRAV13-1		TRAJ20	TRAC	CASSQDKGLLSSYNSPLHF	TGCGCCAGCAGCCAAGATAAGGGCCTTCTCAGCTCCTATAATTCACCCCTCCACTTT	TRBV4-3		TRBJ1-6	TRBC1	1	Singlet	P	cultured_all_index1	HA69	344
CGATGGCTCGACAGCC-1	CAAGDYKLSF	TGTGCAGCAGGAGACTACAAGCTCAGCTTT	TRAV13-1		TRAJ20	TRAC	CASSQDKGLLSSYNSPLHF	TGCGCCAGCAGCCAAGATAAGGGCCTTCTCAGCTCCTATAATTCACCCCTCCACTTT	TRBV4-3		TRBJ1-6	TRBC1	4	Singlet	P	cultured_all_index1	HA69	344
CGGGTCAAGCCGATTT-1	CAAGDYKLSF	TGTGCAGCAGGAGACTACAAGCTCAGCTTT	TRAV13-1		TRAJ20	TRAC	CASSQDKGLLSSYNSPLHF	TGCGCCAGCAGCCAAGATAAGGGCCTTCTCAGCTCCTATAATTCACCCCTCCACTTT	TRBV4-3		TRBJ1-6	TRBC1	6	Singlet	P	cultured_all_index1	HA69	344
CTAGAGTTCGCCATAA-1	CAAGDYKLSF	TGTGCAGCAGGAGACTACAAGCTCAGCTTT	TRAV13-1		TRAJ20	TRAC	CASSQDKGLLSSYNSPLHF	TGCGCCAGCAGCCAAGATAAGGGCCTTCTCAGCTCCTATAATTCACCCCTCCACTTT	TRBV4-3		TRBJ1-6	TRBC1	5	Singlet	P	cultured_all_index1	HA69	344
CTCGAGGAGCCGATTT-1	CAAGDYKLSF	TGTGCAGCAGGAGACTACAAGCTCAGCTTT	TRAV13-1		TRAJ20	TRAC	CASSQDKGLLSSYNSPLHF	TGCGCCAGCAGCCAAGATAAGGGCCTTCTCAGCTCCTATAATTCACCCCTCCACTTT	TRBV4-3		TRBJ1-6	TRBC1	1	Singlet	P	cultured_all_index1	HA69	344
CTTAGGACAGTCCTTC-1	CAAGDYKLSF	TGTGCAGCAGGAGACTACAAGCTCAGCTTT	TRAV13-1		TRAJ20	TRAC	CASSQDKGLLSSYNSPLHF	TGCGCCAGCAGCCAAGATAAGGGCCTTCTCAGCTCCTATAATTCACCCCTCCACTTT	TRBV4-3		TRBJ1-6	TRBC1	1	Singlet	P	cultured_all_index1	HA69	344
GACGGCTCATCTACGA-1	CAAGDYKLSF	TGTGCAGCAGGAGACTACAAGCTCAGCTTT	TRAV13-1		TRAJ20	TRAC	CASSQDKGLLSSYNSPLHF	TGCGCCAGCAGCCAAGATAAGGGCCTTCTCAGCTCCTATAATTCACCCCTCCACTTT	TRBV4-3		TRBJ1-6	TRBC1	2	Singlet	P	cultured_all_index1	HA69	344
GCTGCGAGTGGCGAAT-1	CAAGDYKLSF	TGTGCAGCAGGAGACTACAAGCTCAGCTTT	TRAV13-1		TRAJ20	TRAC	CASSQDKGLLSSYNSPLHF	TGCGCCAGCAGCCAAGATAAGGGCCTTCTCAGCTCCTATAATTCACCCCTCCACTTT	TRBV4-3		TRBJ1-6	TRBC1	3	Singlet	P	cultured_all_index1	HA69	344
GGTATTGGTTACGCGC-1	CAAGDYKLSF	TGTGCAGCAGGAGACTACAAGCTCAGCTTT	TRAV13-1		TRAJ20	TRAC	CASSQDKGLLSSYNSPLHF	TGCGCCAGCAGCCAAGATAAGGGCCTTCTCAGCTCCTATAATTCACCCCTCCACTTT	TRBV4-3		TRBJ1-6	TRBC1	2	Singlet	P	cultured_all_index1	HA69	344
TCGGTAACAGCCTGTG-1	CAAGDYKLSF	TGTGCAGCAGGAGACTACAAGCTCAGCTTT	TRAV13-1		TRAJ20	TRAC	CASSQDKGLLSSYNSPLHF	TGCGCCAGCAGCCAAGATAAGGGCCTTCTCAGCTCCTATAATTCACCCCTCCACTTT	TRBV4-3		TRBJ1-6	TRBC1	12	Singlet	P	cultured_all_index1	HA69	344
TGCGCAGAGCCCAATT-1	CAAGDYKLSF	TGTGCAGCAGGAGACTACAAGCTCAGCTTT	TRAV13-1		TRAJ20	TRAC	CASSQDKGLLSSYNSPLHF	TGCGCCAGCAGCCAAGATAAGGGCCTTCTCAGCTCCTATAATTCACCCCTCCACTTT	TRBV4-3		TRBJ1-6	TRBC1	7	Singlet	P	cultured_all_index1	HA69	344
TGCTGCTGTGGCTCCA-1	CAAGDYKLSF	TGTGCAGCAGGAGACTACAAGCTCAGCTTT	TRAV13-1		TRAJ20	TRAC	CASSQDKGLLSSYNSPLHF	TGCGCCAGCAGCCAAGATAAGGGCCTTCTCAGCTCCTATAATTCACCCCTCCACTTT	TRBV4-3		TRBJ1-6	TRBC1	1	Singlet	P	cultured_all_index1	HA69	344
TGTATTCAGACCGGAT-1	CAAGDYKLSF	TGTGCAGCAGGAGACTACAAGCTCAGCTTT	TRAV13-1		TRAJ20	TRAC	CASSQDKGLLSSYNSPLHF	TGCGCCAGCAGCCAAGATAAGGGCCTTCTCAGCTCCTATAATTCACCCCTCCACTTT	TRBV4-3		TRBJ1-6	TRBC1	6	Singlet	P	cultured_all_index1	HA69	344
AAAGCAATCGTCACGG-1	CAGSPSQGGSEKLVF	TGTGCTGGCTCTCCTTCTCAGGGCGGATCTGAAAAGCTGGTCTTT	TRAV35		TRAJ57	TRAC	CSARPLGTSGRDEQFF	TGCAGTGCTAGACCACTCGGGACTAGCGGGAGGGATGAGCAGTTCTTC	TRBV20-1	TRBD2	TRBJ2-1	TRBC2	3	Singlet	P	cultured_all_index1	HA69	982
AACACGTCATTGAGCT-1	CAGSPSQGGSEKLVF	TGTGCTGGCTCTCCTTCTCAGGGCGGATCTGAAAAGCTGGTCTTT	TRAV35		TRAJ57	TRAC	CSARPLGTSGRDEQFF	TGCAGTGCTAGACCACTCGGGACTAGCGGGAGGGATGAGCAGTTCTTC	TRBV20-1	TRBD2	TRBJ2-1	TRBC2	4	Singlet	P	cultured_all_index1	HA69	982
ACACTGATCAAACCGT-1	CAGSPSQGGSEKLVF	TGTGCTGGCTCTCCTTCTCAGGGCGGATCTGAAAAGCTGGTCTTT	TRAV35		TRAJ57	TRAC	CSARPLGTSGRDEQFF	TGCAGTGCTAGACCACTCGGGACTAGCGGGAGGGATGAGCAGTTCTTC	TRBV20-1	TRBD2	TRBJ2-1	TRBC2	1	Singlet	P	cultured_all_index1	NP136	982
ACAGCCGGTTAAGGGC-1	CAGSPSQGGSEKLVF	TGTGCTGGCTCTCCTTCTCAGGGCGGATCTGAAAAGCTGGTCTTT	TRAV35		TRAJ57	TRAC	CSARPLGTSGRDEQFF	TGCAGTGCTAGACCACTCGGGACTAGCGGGAGGGATGAGCAGTTCTTC	TRBV20-1	TRBD2	TRBJ2-1	TRBC2	81	Singlet	P	cultured_all_index1	HA69	982
AGAATAGCATCACGTA-1	CAGSPSQGGSEKLVF	TGTGCTGGCTCTCCTTCTCAGGGCGGATCTGAAAAGCTGGTCTTT	TRAV35		TRAJ57	TRAC	CSARPLGTSGRDEQFF	TGCAGTGCTAGACCACTCGGGACTAGCGGGAGGGATGAGCAGTTCTTC	TRBV20-1	TRBD2	TRBJ2-1	TRBC2	1	Singlet	P	cultured_all_index1	HA69	982
ATCCACCCATAGTAAG-1	CAGSPSQGGSEKLVF	TGTGCTGGCTCTCCTTCTCAGGGCGGATCTGAAAAGCTGGTCTTT	TRAV35		TRAJ57	TRAC	CSARPLGTSGRDEQFF	TGCAGTGCTAGACCACTCGGGACTAGCGGGAGGGATGAGCAGTTCTTC	TRBV20-1	TRBD2	TRBJ2-1	TRBC2	1	Singlet	P	cultured_all_index1	HCRT1-8	982
ATGGGAGGTTAGTGGG-1	CAGSPSQGGSEKLVF	TGTGCTGGCTCTCCTTCTCAGGGCGGATCTGAAAAGCTGGTCTTT	TRAV35		TRAJ57	TRAC	CSARPLGTSGRDEQFF	TGCAGTGCTAGACCACTCGGGACTAGCGGGAGGGATGAGCAGTTCTTC	TRBV20-1	TRBD2	TRBJ2-1	TRBC2	3	Singlet	P	cultured_all_index1	HA69	982
CACATAGAGGCTAGAC-1	CAGSPSQGGSEKLVF	TGTGCTGGCTCTCCTTCTCAGGGCGGATCTGAAAAGCTGGTCTTT	TRAV35		TRAJ57	TRAC	CSARPLGTSGRDEQFF	TGCAGTGCTAGACCACTCGGGACTAGCGGGAGGGATGAGCAGTTCTTC	TRBV20-1	TRBD2	TRBJ2-1	TRBC2	3	Singlet	P	cultured_all_index1	HA69	982
CAGCTAAAGTGCTGCC-1	CAGSPSQGGSEKLVF	TGTGCTGGCTCTCCTTCTCAGGGCGGATCTGAAAAGCTGGTCTTT	TRAV35		TRAJ57	TRAC	CSARPLGTSGRDEQFF	TGCAGTGCTAGACCACTCGGGACTAGCGGGAGGGATGAGCAGTTCTTC	TRBV20-1	TRBD2	TRBJ2-1	TRBC2	2	Singlet	P	cultured_all_index1	HA69	982
CGAGCACAGCTGTCTA-1	CAGSPSQGGSEKLVF	TGTGCTGGCTCTCCTTCTCAGGGCGGATCTGAAAAGCTGGTCTTT	TRAV35		TRAJ57	TRAC	CSARPLGTSGRDEQFF	TGCAGTGCTAGACCACTCGGGACTAGCGGGAGGGATGAGCAGTTCTTC	TRBV20-1	TRBD2	TRBJ2-1	TRBC2	6	Singlet	P	cultured_all_index1	HA69	982
CGTAGGCGTTATCGGT-1	CAGSPSQGGSEKLVF	TGTGCTGGCTCTCCTTCTCAGGGCGGATCTGAAAAGCTGGTCTTT	TRAV35		TRAJ57	TRAC	CSARPLGTSGRDEQFF	TGCAGTGCTAGACCACTCGGGACTAGCGGGAGGGATGAGCAGTTCTTC	TRBV20-1	TRBD2	TRBJ2-1	TRBC2	5	Singlet	P	cultured_all_index1	HA69	982
CGTTCTGGTCAGGACA-1	CAGSPSQGGSEKLVF	TGTGCTGGCTCTCCTTCTCAGGGCGGATCTGAAAAGCTGGTCTTT	TRAV35		TRAJ57	TRAC	CSARPLGTSGRDEQFF	TGCAGTGCTAGACCACTCGGGACTAGCGGGAGGGATGAGCAGTTCTTC	TRBV20-1	TRBD2	TRBJ2-1	TRBC2	5	Singlet	P	cultured_all_index1	HA69	982
GAGTCCGTCCCTCAGT-1	CAGSPSQGGSEKLVF	TGTGCTGGCTCTCCTTCTCAGGGCGGATCTGAAAAGCTGGTCTTT	TRAV35		TRAJ57	TRAC	CSARPLGTSGRDEQFF	TGCAGTGCTAGACCACTCGGGACTAGCGGGAGGGATGAGCAGTTCTTC	TRBV20-1	TRBD2	TRBJ2-1	TRBC2	3	Singlet	P	cultured_all_index1	HA69	982
GCAGTTATCGCGCCAA-1	CAGSPSQGGSEKLVF	TGTGCTGGCTCTCCTTCTCAGGGCGGATCTGAAAAGCTGGTCTTT	TRAV35		TRAJ57	TRAC	CSARPLGTSGRDEQFF	TGCAGTGCTAGACCACTCGGGACTAGCGGGAGGGATGAGCAGTTCTTC	TRBV20-1	TRBD2	TRBJ2-1	TRBC2	2	Singlet	P	cultured_all_index1	HCRT1-8	982
GCTGCGATCGTTGACA-1	CAGSPSQGGSEKLVF	TGTGCTGGCTCTCCTTCTCAGGGCGGATCTGAAAAGCTGGTCTTT	TRAV35		TRAJ57	TRAC	CSARPLGTSGRDEQFF	TGCAGTGCTAGACCACTCGGGACTAGCGGGAGGGATGAGCAGTTCTTC	TRBV20-1	TRBD2	TRBJ2-1	TRBC2	3	Singlet	P	cultured_all_index1	HA69	982
GGGCATCCACGGTAGA-1	CAGSPSQGGSEKLVF	TGTGCTGGCTCTCCTTCTCAGGGCGGATCTGAAAAGCTGGTCTTT	TRAV35		TRAJ57	TRAC	CSARPLGTSGRDEQFF	TGCAGTGCTAGACCACTCGGGACTAGCGGGAGGGATGAGCAGTTCTTC	TRBV20-1	TRBD2	TRBJ2-1	TRBC2	4	Singlet	P	cultured_all_index1	HA69	982
GGTATTGCACAGGCCT-1	CAGSPSQGGSEKLVF	TGTGCTGGCTCTCCTTCTCAGGGCGGATCTGAAAAGCTGGTCTTT	TRAV35		TRAJ57	TRAC	CSARPLGTSGRDEQFF	TGCAGTGCTAGACCACTCGGGACTAGCGGGAGGGATGAGCAGTTCTTC	TRBV20-1	TRBD2	TRBJ2-1	TRBC2	4	Singlet	P	cultured_all_index1	HA69	982
GGTGCGTTCTACCAGA-1	CAGSPSQGGSEKLVF	TGTGCTGGCTCTCCTTCTCAGGGCGGATCTGAAAAGCTGGTCTTT	TRAV35		TRAJ57	TRAC	CSARPLGTSGRDEQFF	TGCAGTGCTAGACCACTCGGGACTAGCGGGAGGGATGAGCAGTTCTTC	TRBV20-1	TRBD2	TRBJ2-1	TRBC2	4	Singlet	P	cultured_all_index1	NP136	982
GTCAAGTCATGCTGGC-1	CAGSPSQGGSEKLVF	TGTGCTGGCTCTCCTTCTCAGGGCGGATCTGAAAAGCTGGTCTTT	TRAV35		TRAJ57	TRAC	CSARPLGTSGRDEQFF	TGCAGTGCTAGACCACTCGGGACTAGCGGGAGGGATGAGCAGTTCTTC	TRBV20-1	TRBD2	TRBJ2-1	TRBC2	1	Singlet	P	cultured_all_index1	HCRT2-6	982
GTGCAGCAGATGGGTC-1	CAGSPSQGGSEKLVF	TGTGCTGGCTCTCCTTCTCAGGGCGGATCTGAAAAGCTGGTCTTT	TRAV35		TRAJ57	TRAC	CSARPLGTSGRDEQFF	TGCAGTGCTAGACCACTCGGGACTAGCGGGAGGGATGAGCAGTTCTTC	TRBV20-1	TRBD2	TRBJ2-1	TRBC2	3	Singlet	P	cultured_all_index1	HA69	982
GTGCATATCGCGCCAA-1	CAGSPSQGGSEKLVF	TGTGCTGGCTCTCCTTCTCAGGGCGGATCTGAAAAGCTGGTCTTT	TRAV35		TRAJ57	TRAC	CSARPLGTSGRDEQFF	TGCAGTGCTAGACCACTCGGGACTAGCGGGAGGGATGAGCAGTTCTTC	TRBV20-1	TRBD2	TRBJ2-1	TRBC2	1	Singlet	P	cultured_all_index1	HCRT1-8	982
TAGAGCTTCCTTTCGG-1	CAGSPSQGGSEKLVF	TGTGCTGGCTCTCCTTCTCAGGGCGGATCTGAAAAGCTGGTCTTT	TRAV35		TRAJ57	TRAC	CSARPLGTSGRDEQFF	TGCAGTGCTAGACCACTCGGGACTAGCGGGAGGGATGAGCAGTTCTTC	TRBV20-1	TRBD2	TRBJ2-1	TRBC2	1	Singlet	P	cultured_all_index1	HA69	982
TCTCTAATCAAGGCTT-1	CAGSPSQGGSEKLVF	TGTGCTGGCTCTCCTTCTCAGGGCGGATCTGAAAAGCTGGTCTTT	TRAV35		TRAJ57	TRAC	CSARPLGTSGRDEQFF	TGCAGTGCTAGACCACTCGGGACTAGCGGGAGGGATGAGCAGTTCTTC	TRBV20-1	TRBD2	TRBJ2-1	TRBC2	6	Singlet	P	cultured_all_index1	HA69	982
TGCCCATGTGTCAATC-1	CAGSPSQGGSEKLVF	TGTGCTGGCTCTCCTTCTCAGGGCGGATCTGAAAAGCTGGTCTTT	TRAV35		TRAJ57	TRAC	CSARPLGTSGRDEQFF	TGCAGTGCTAGACCACTCGGGACTAGCGGGAGGGATGAGCAGTTCTTC	TRBV20-1	TRBD2	TRBJ2-1	TRBC2	9	Singlet	P	cultured_all_index1	HA69	982
TTGGCAAGTCTTGATG-1	CAGSPSQGGSEKLVF	TGTGCTGGCTCTCCTTCTCAGGGCGGATCTGAAAAGCTGGTCTTT	TRAV35		TRAJ57	TRAC	CSARPLGTSGRDEQFF	TGCAGTGCTAGACCACTCGGGACTAGCGGGAGGGATGAGCAGTTCTTC	TRBV20-1	TRBD2	TRBJ2-1	TRBC2	2	Singlet	P	cultured_all_index1	HA69	982
TTGTAGGCAGGTCGTC-1	CAGSPSQGGSEKLVF	TGTGCTGGCTCTCCTTCTCAGGGCGGATCTGAAAAGCTGGTCTTT	TRAV35		TRAJ57	TRAC	CSARPLGTSGRDEQFF	TGCAGTGCTAGACCACTCGGGACTAGCGGGAGGGATGAGCAGTTCTTC	TRBV20-1	TRBD2	TRBJ2-1	TRBC2	2	Singlet	P	cultured_all_index1	HA69	982
CCAATCCCAAAGTCAA-1	CALSEDAGGGADGLTF	TGTGCTCTGAGTGAGGACGCAGGAGGAGGTGCTGACGGACTCACCTTT	TRAV19		TRAJ45	TRAC	CASRRHQQETQYF	TGTGCCAGCAGGCGACACCAGCAAGAGACCCAGTACTTC	TRBV12-3		TRBJ2-5	TRBC2	2	Singlet	P	cultured_all_index1	HCRT1-8	284
CGAGCCAGTTATTCTC-1	CALSEDAGGGADGLTF	TGTGCTCTGAGTGAGGACGCAGGAGGAGGTGCTGACGGACTCACCTTT	TRAV19		TRAJ45	TRAC	CASRRHQQETQYF	TGTGCCAGCAGGCGACACCAGCAAGAGACCCAGTACTTC	TRBV12-3		TRBJ2-5	TRBC2	1	Singlet	P	cultured_all_index1	HCRT1-8	284
CTAGAGTTCTCCAGGG-1	CALSEDAGGGADGLTF	TGTGCTCTGAGTGAGGACGCAGGAGGAGGTGCTGACGGACTCACCTTT	TRAV19		TRAJ45	TRAC	CASRRHQQETQYF	TGTGCCAGCAGGCGACACCAGCAAGAGACCCAGTACTTC	TRBV12-3		TRBJ2-5	TRBC2	2	Singlet	P	cultured_all_index1	HA69	284
GAATGAAGTGGTAACG-1	CALSEDAGGGADGLTF	TGTGCTCTGAGTGAGGACGCAGGAGGAGGTGCTGACGGACTCACCTTT	TRAV19		TRAJ45	TRAC	CASRRHQQETQYF	TGTGCCAGCAGGCGACACCAGCAAGAGACCCAGTACTTC	TRBV12-3		TRBJ2-5	TRBC2	3	Singlet	P	cultured_all_index1	HCRT1-8	284
GGCCGATAGAGCCTAG-1	CALSEDAGGGADGLTF	TGTGCTCTGAGTGAGGACGCAGGAGGAGGTGCTGACGGACTCACCTTT	TRAV19		TRAJ45	TRAC	CASRRHQQETQYF	TGTGCCAGCAGGCGACACCAGCAAGAGACCCAGTACTTC	TRBV12-3		TRBJ2-5	TRBC2	2	Singlet	P	cultured_all_index1	HCRT1-8	284
AAACGGGTCAAACAAG-1	CAWNAGNMLTF	TGTGCGTGGAATGCAGGCAACATGCTCACCTTT	TRAV25		TRAJ39	TRAC	CASSLMGLSTDTQYF	TGTGCCAGCAGTTTAATGGGGCTTTCGACAGATACGCAGTATTTT	TRBV12-3		TRBJ2-3	TRBC2	1	Singlet	P	cultured_all_index1	HA69	344
AAACGGGTCTATGTGG-1	CAWNAGNMLTF	TGTGCGTGGAATGCAGGCAACATGCTCACCTTT	TRAV25		TRAJ39	TRAC	CASSLMGLSTDTQYF	TGTGCCAGCAGTTTAATGGGGCTTTCGACAGATACGCAGTATTTT	TRBV12-3		TRBJ2-3	TRBC2	4	Singlet	P	cultured_all_index1	HA69	344
AACGTTGAGGCACATG-1	CAWNAGNMLTF	TGTGCGTGGAATGCAGGCAACATGCTCACCTTT	TRAV25		TRAJ39	TRAC	CASSLMGLSTDTQYF	TGTGCCAGCAGTTTAATGGGGCTTTCGACAGATACGCAGTATTTT	TRBV12-3		TRBJ2-3	TRBC2	4	Singlet	P	cultured_all_index1	HA69	344
ACGGAGATCGCGCCAA-1	CAWNAGNMLTF	TGTGCGTGGAATGCAGGCAACATGCTCACCTTT	TRAV25		TRAJ39	TRAC	CASSLMGLSTDTQYF	TGTGCCAGCAGTTTAATGGGGCTTTCGACAGATACGCAGTATTTT	TRBV12-3		TRBJ2-3	TRBC2	1	Singlet	P	cultured_all_index1	HA69	344
CCCTCCTAGTCTTGCA-1	CAWNAGNMLTF	TGTGCGTGGAATGCAGGCAACATGCTCACCTTT	TRAV25		TRAJ39	TRAC	CASSLMGLSTDTQYF	TGTGCCAGCAGTTTAATGGGGCTTTCGACAGATACGCAGTATTTT	TRBV12-3		TRBJ2-3	TRBC2	7	Singlet	P	cultured_all_index1	HA69	344
CGCGTTTTCGGCGCTA-1	CAWNAGNMLTF	TGTGCGTGGAATGCAGGCAACATGCTCACCTTT	TRAV25		TRAJ39	TRAC	CASSLMGLSTDTQYF	TGTGCCAGCAGTTTAATGGGGCTTTCGACAGATACGCAGTATTTT	TRBV12-3		TRBJ2-3	TRBC2	15	Singlet	P	cultured_all_index1	HA69	344
CTACATTGTGTTGAGG-1	CAWNAGNMLTF	TGTGCGTGGAATGCAGGCAACATGCTCACCTTT	TRAV25		TRAJ39	TRAC	CASSLMGLSTDTQYF	TGTGCCAGCAGTTTAATGGGGCTTTCGACAGATACGCAGTATTTT	TRBV12-3		TRBJ2-3	TRBC2	2	Singlet	P	cultured_all_index1	HA69	344
CTCGGGAGTATAGGTA-1	CAWNAGNMLTF	TGTGCGTGGAATGCAGGCAACATGCTCACCTTT	TRAV25		TRAJ39	TRAC	CASSLMGLSTDTQYF	TGTGCCAGCAGTTTAATGGGGCTTTCGACAGATACGCAGTATTTT	TRBV12-3		TRBJ2-3	TRBC2	4	Singlet	P	cultured_all_index1	HA69	344
GGAACTTAGAAACCAT-1	CAWNAGNMLTF	TGTGCGTGGAATGCAGGCAACATGCTCACCTTT	TRAV25		TRAJ39	TRAC	CASSLMGLSTDTQYF	TGTGCCAGCAGTTTAATGGGGCTTTCGACAGATACGCAGTATTTT	TRBV12-3		TRBJ2-3	TRBC2	2	Singlet	P	cultured_all_index1	HA69	344
GGACAGAAGCGACGTA-1	CAWNAGNMLTF	TGTGCGTGGAATGCAGGCAACATGCTCACCTTT	TRAV25		TRAJ39	TRAC	CASSLMGLSTDTQYF	TGTGCCAGCAGTTTAATGGGGCTTTCGACAGATACGCAGTATTTT	TRBV12-3		TRBJ2-3	TRBC2	1	Singlet	P	cultured_all_index1	HA69	344
GGCTGGTTCTGCCCTA-1	CAWNAGNMLTF	TGTGCGTGGAATGCAGGCAACATGCTCACCTTT	TRAV25		TRAJ39	TRAC	CASSLMGLSTDTQYF	TGTGCCAGCAGTTTAATGGGGCTTTCGACAGATACGCAGTATTTT	TRBV12-3		TRBJ2-3	TRBC2	1	Singlet	P	cultured_all_index1	HA69	344
GGGTCTGCATCCGTGG-1	CAWNAGNMLTF	TGTGCGTGGAATGCAGGCAACATGCTCACCTTT	TRAV25		TRAJ39	TRAC	CASSLMGLSTDTQYF	TGTGCCAGCAGTTTAATGGGGCTTTCGACAGATACGCAGTATTTT	TRBV12-3		TRBJ2-3	TRBC2	2	Singlet	P	cultured_all_index1	HA69	344
GGTGAAGCAGATAATG-1	CAWNAGNMLTF	TGTGCGTGGAATGCAGGCAACATGCTCACCTTT	TRAV25		TRAJ39	TRAC	CASSLMGLSTDTQYF	TGTGCCAGCAGTTTAATGGGGCTTTCGACAGATACGCAGTATTTT	TRBV12-3		TRBJ2-3	TRBC2	5	Singlet	P	cultured_all_index1	HA69	344
GTAACTGAGGTAGCTG-1	CAWNAGNMLTF	TGTGCGTGGAATGCAGGCAACATGCTCACCTTT	TRAV25		TRAJ39	TRAC	CASSLMGLSTDTQYF	TGTGCCAGCAGTTTAATGGGGCTTTCGACAGATACGCAGTATTTT	TRBV12-3		TRBJ2-3	TRBC2	4	Singlet	P	cultured_all_index1	HA69	344
GTATTCTAGGCTACGA-1	CAWNAGNMLTF	TGTGCGTGGAATGCAGGCAACATGCTCACCTTT	TRAV25		TRAJ39	TRAC	CASSLMGLSTDTQYF	TGTGCCAGCAGTTTAATGGGGCTTTCGACAGATACGCAGTATTTT	TRBV12-3		TRBJ2-3	TRBC2	1	Singlet	P	cultured_all_index1	HA69	344
TCAATCTTCAACGGGA-1	CAWNAGNMLTF	TGTGCGTGGAATGCAGGCAACATGCTCACCTTT	TRAV25		TRAJ39	TRAC	CASSLMGLSTDTQYF	TGTGCCAGCAGTTTAATGGGGCTTTCGACAGATACGCAGTATTTT	TRBV12-3		TRBJ2-3	TRBC2	3	Singlet	P	cultured_all_index1	HA69	344
TCACGAAAGAGACGAA-1	CAWNAGNMLTF	TGTGCGTGGAATGCAGGCAACATGCTCACCTTT	TRAV25		TRAJ39	TRAC	CASSLMGLSTDTQYF	TGTGCCAGCAGTTTAATGGGGCTTTCGACAGATACGCAGTATTTT	TRBV12-3		TRBJ2-3	TRBC2	1	Singlet	P	cultured_all_index1	HA69	344
AACTCTTAGATGTGTA-1	CATDGYNTDKLIF	TGTGCTACGGACGGGTATAACACCGACAAGCTCATCTTT	TRAV17		TRAJ34	TRAC	CASSQGTTGGVYYGYTF	TGCGCCAGCAGCCAAGGGACCACAGGGGGCGTTTACTATGGCTACACCTTC	TRBV4-3		TRBJ1-2	TRBC1	4	Singlet	P	cultured_all_index1	HA69	344
AGAGTGGAGAGTCTGG-1	CATDGYNTDKLIF	TGTGCTACGGACGGGTATAACACCGACAAGCTCATCTTT	TRAV17		TRAJ34	TRAC	CASSQGTTGGVYYGYTF	TGCGCCAGCAGCCAAGGGACCACAGGGGGCGTTTACTATGGCTACACCTTC	TRBV4-3		TRBJ1-2	TRBC1	3	Singlet	P	cultured_all_index1	HA69	344
AGGCCGTGTCTGATCA-1	CATDGYNTDKLIF	TGTGCTACGGACGGGTATAACACCGACAAGCTCATCTTT	TRAV17		TRAJ34	TRAC	CASSQGTTGGVYYGYTF	TGCGCCAGCAGCCAAGGGACCACAGGGGGCGTTTACTATGGCTACACCTTC	TRBV4-3		TRBJ1-2	TRBC1	9	Singlet	P	cultured_all_index1	HA69	344
CACACCTCATCGACGC-1	CATDGYNTDKLIF	TGTGCTACGGACGGGTATAACACCGACAAGCTCATCTTT	TRAV17		TRAJ34	TRAC	CASSQGTTGGVYYGYTF	TGCGCCAGCAGCCAAGGGACCACAGGGGGCGTTTACTATGGCTACACCTTC	TRBV4-3		TRBJ1-2	TRBC1	2	Singlet	P	cultured_all_index1	HA69	344
CATGACATCTAACTCT-1	CATDGYNTDKLIF	TGTGCTACGGACGGGTATAACACCGACAAGCTCATCTTT	TRAV17		TRAJ34	TRAC	CASSQGTTGGVYYGYTF	TGCGCCAGCAGCCAAGGGACCACAGGGGGCGTTTACTATGGCTACACCTTC	TRBV4-3		TRBJ1-2	TRBC1	1	Singlet	P	cultured_all_index1	HCRT1-8	344
CCGTTCAAGGATTCGG-1	CATDGYNTDKLIF	TGTGCTACGGACGGGTATAACACCGACAAGCTCATCTTT	TRAV17		TRAJ34	TRAC	CASSQGTTGGVYYGYTF	TGCGCCAGCAGCCAAGGGACCACAGGGGGCGTTTACTATGGCTACACCTTC	TRBV4-3		TRBJ1-2	TRBC1	1	Singlet	P	cultured_all_index1	HA69	344
CGTCAGGTCTGGCGAC-1	CATDGYNTDKLIF	TGTGCTACGGACGGGTATAACACCGACAAGCTCATCTTT	TRAV17		TRAJ34	TRAC	CASSQGTTGGVYYGYTF	TGCGCCAGCAGCCAAGGGACCACAGGGGGCGTTTACTATGGCTACACCTTC	TRBV4-3		TRBJ1-2	TRBC1	1	Singlet	P	cultured_all_index1	HCRT2-6	344
CTTAACTTCGTGGGAA-1	CATDGYNTDKLIF	TGTGCTACGGACGGGTATAACACCGACAAGCTCATCTTT	TRAV17		TRAJ34	TRAC	CASSQGTTGGVYYGYTF	TGCGCCAGCAGCCAAGGGACCACAGGGGGCGTTTACTATGGCTACACCTTC	TRBV4-3		TRBJ1-2	TRBC1	6	Singlet	P	cultured_all_index1	HA69	344
GACCAATTCCGTTGCT-1	CATDGYNTDKLIF	TGTGCTACGGACGGGTATAACACCGACAAGCTCATCTTT	TRAV17		TRAJ34	TRAC	CASSQGTTGGVYYGYTF	TGCGCCAGCAGCCAAGGGACCACAGGGGGCGTTTACTATGGCTACACCTTC	TRBV4-3		TRBJ1-2	TRBC1	2	Singlet	P	cultured_all_index1	HA69	344
GATCTAGAGAACTGTA-1	CATDGYNTDKLIF	TGTGCTACGGACGGGTATAACACCGACAAGCTCATCTTT	TRAV17		TRAJ34	TRAC	CASSQGTTGGVYYGYTF	TGCGCCAGCAGCCAAGGGACCACAGGGGGCGTTTACTATGGCTACACCTTC	TRBV4-3		TRBJ1-2	TRBC1	1	Singlet	P	cultured_all_index1	HA69	344
GCTGCGACAAGCCATT-1	CATDGYNTDKLIF	TGTGCTACGGACGGGTATAACACCGACAAGCTCATCTTT	TRAV17		TRAJ34	TRAC	CASSQGTTGGVYYGYTF	TGCGCCAGCAGCCAAGGGACCACAGGGGGCGTTTACTATGGCTACACCTTC	TRBV4-3		TRBJ1-2	TRBC1	2	Singlet	P	cultured_all_index1	HA69	344
GGTGCGTCAGCGTTCG-1	CATDGYNTDKLIF	TGTGCTACGGACGGGTATAACACCGACAAGCTCATCTTT	TRAV17		TRAJ34	TRAC	CASSQGTTGGVYYGYTF	TGCGCCAGCAGCCAAGGGACCACAGGGGGCGTTTACTATGGCTACACCTTC	TRBV4-3		TRBJ1-2	TRBC1	5	Singlet	P	cultured_all_index1	HA69	344
AGCGGTCCAAGCCCAC-1	CVVGRGSARQLTF	TGTGTGGTGGGGCGGGGTTCTGCAAGGCAACTGACCTTT	TRAV10		TRAJ22	TRAC	CASSHLGQGLNQPQHF	TGCGCCAGCAGCCATCTCGGACAGGGCCTCAATCAGCCCCAGCATTTT	TRBV4-1		TRBJ1-5	TRBC1	1	Singlet	P	cultured_all_index1	HCRT1-8	982
GCAATCACATAAAGGT-1	CVVGRGSARQLTF	TGTGTGGTGGGGCGGGGTTCTGCAAGGCAACTGACCTTT	TRAV10		TRAJ22	TRAC	CASSHLGQGLNQPQHF	TGCGCCAGCAGCCATCTCGGACAGGGCCTCAATCAGCCCCAGCATTTT	TRBV4-1		TRBJ1-5	TRBC1	3	Singlet	P	cultured_all_index1	NP136	982
GTACTCCTCTGCTTGC-1	CVVGRGSARQLTF	TGTGTGGTGGGGCGGGGTTCTGCAAGGCAACTGACCTTT	TRAV10		TRAJ22	TRAC	CASSHLGQGLNQPQHF	TGCGCCAGCAGCCATCTCGGACAGGGCCTCAATCAGCCCCAGCATTTT	TRBV4-1		TRBJ1-5	TRBC1	1	Singlet	P	cultured_all_index1	NP136	982
TCGGTAAGTTTAGCTG-1	CVVGRGSARQLTF	TGTGTGGTGGGGCGGGGTTCTGCAAGGCAACTGACCTTT	TRAV10		TRAJ22	TRAC	CASSHLGQGLNQPQHF	TGCGCCAGCAGCCATCTCGGACAGGGCCTCAATCAGCCCCAGCATTTT	TRBV4-1		TRBJ1-5	TRBC1	1	Singlet	P	cultured_all_index1	HCRT2-6	982
TGACTTTGTTCACGGC-1	CVVGRGSARQLTF	TGTGTGGTGGGGCGGGGTTCTGCAAGGCAACTGACCTTT	TRAV10		TRAJ22	TRAC	CASSHLGQGLNQPQHF	TGCGCCAGCAGCCATCTCGGACAGGGCCTCAATCAGCCCCAGCATTTT	TRBV4-1		TRBJ1-5	TRBC1	1	Singlet	P	cultured_all_index1	NP136	982
ACAGCCGTCTGGCGAC-1	CAYRSFNNAGNMLTF	TGTGCTTATAGGAGCTTTAATAATGCAGGCAACATGCTCACCTTT	TRAV38-2/DV8		TRAJ39	TRAC	CASTETGSNSPLHF	TGTGCCAGCACCGAGACAGGGAGTAATTCACCCCTCCACTTT	TRBV28		TRBJ1-6	TRBC1	1	Singlet	P	cultured_all_index1	HA69	982
AGTGTCATCCGTTGTC-1	CAYRSFNNAGNMLTF	TGTGCTTATAGGAGCTTTAATAATGCAGGCAACATGCTCACCTTT	TRAV38-2/DV8		TRAJ39	TRAC	CASTETGSNSPLHF	TGTGCCAGCACCGAGACAGGGAGTAATTCACCCCTCCACTTT	TRBV28		TRBJ1-6	TRBC1	1	Singlet	P	cultured_all_index1	HCRT1-8	982
CACATAGGTAAGTAGT-1	CAYRSFNNAGNMLTF	TGTGCTTATAGGAGCTTTAATAATGCAGGCAACATGCTCACCTTT	TRAV38-2/DV8		TRAJ39	TRAC	CASTETGSNSPLHF	TGTGCCAGCACCGAGACAGGGAGTAATTCACCCCTCCACTTT	TRBV28		TRBJ1-6	TRBC1	3	Singlet	P	cultured_all_index1	HA69	982
CGGAGTCGTCAGGACA-1	CAYRSFNNAGNMLTF	TGTGCTTATAGGAGCTTTAATAATGCAGGCAACATGCTCACCTTT	TRAV38-2/DV8		TRAJ39	TRAC	CASTETGSNSPLHF	TGTGCCAGCACCGAGACAGGGAGTAATTCACCCCTCCACTTT	TRBV28		TRBJ1-6	TRBC1	4	Singlet	P	cultured_all_index1	HCRT2-6	982
CTGAAGTTCGTTGACA-1	CAYRSFNNAGNMLTF	TGTGCTTATAGGAGCTTTAATAATGCAGGCAACATGCTCACCTTT	TRAV38-2/DV8		TRAJ39	TRAC	CASTETGSNSPLHF	TGTGCCAGCACCGAGACAGGGAGTAATTCACCCCTCCACTTT	TRBV28		TRBJ1-6	TRBC1	1	Singlet	P	cultured_all_index1	HCRT1-8	982
CTGCCTAAGCTTTGGT-1	CAYRSFNNAGNMLTF	TGTGCTTATAGGAGCTTTAATAATGCAGGCAACATGCTCACCTTT	TRAV38-2/DV8		TRAJ39	TRAC	CASTETGSNSPLHF	TGTGCCAGCACCGAGACAGGGAGTAATTCACCCCTCCACTTT	TRBV28		TRBJ1-6	TRBC1	1	Singlet	P	cultured_all_index1	HCRT1-8	982
CTTAACTAGCTGAAAT-1	CAYRSFNNAGNMLTF	TGTGCTTATAGGAGCTTTAATAATGCAGGCAACATGCTCACCTTT	TRAV38-2/DV8		TRAJ39	TRAC	CASTETGSNSPLHF	TGTGCCAGCACCGAGACAGGGAGTAATTCACCCCTCCACTTT	TRBV28		TRBJ1-6	TRBC1	2	Singlet	P	cultured_all_index1	HA69	982
AACTCAGAGATCCCGC-1	CATESYNTDKLIF	TGTGCTACGGAATCTTATAACACCGACAAGCTCATCTTT	TRAV17		TRAJ34	TRAC	CASSQGRAPAGNTIYF	TGCGCCAGCAGCCAAGGCCGGGCCCCGGCAGGAAACACCATATATTTT	TRBV4-3		TRBJ1-3	TRBC1	2	Singlet	P	cultured_all_index1	HCRT1-8	344
ATCTACTTCTGACCTC-1	CATESYNTDKLIF	TGTGCTACGGAATCTTATAACACCGACAAGCTCATCTTT	TRAV17		TRAJ34	TRAC	CASSQGRAPAGNTIYF	TGCGCCAGCAGCCAAGGCCGGGCCCCGGCAGGAAACACCATATATTTT	TRBV4-3		TRBJ1-3	TRBC1	2	Singlet	P	cultured_all_index1	HA69	344
ATCTGCCTCCTTTACA-1	CATESYNTDKLIF	TGTGCTACGGAATCTTATAACACCGACAAGCTCATCTTT	TRAV17		TRAJ34	TRAC	CASSQGRAPAGNTIYF	TGCGCCAGCAGCCAAGGCCGGGCCCCGGCAGGAAACACCATATATTTT	TRBV4-3		TRBJ1-3	TRBC1	1	Singlet	P	cultured_all_index1	HA69	344
CCAGCGAAGAAGGACA-1	CATESYNTDKLIF	TGTGCTACGGAATCTTATAACACCGACAAGCTCATCTTT	TRAV17		TRAJ34	TRAC	CASSQGRAPAGNTIYF	TGCGCCAGCAGCCAAGGCCGGGCCCCGGCAGGAAACACCATATATTTT	TRBV4-3		TRBJ1-3	TRBC1	5	Singlet	P	cultured_all_index1	HA69	344
CCGTACTGTGCTAGCC-1	CATESYNTDKLIF	TGTGCTACGGAATCTTATAACACCGACAAGCTCATCTTT	TRAV17		TRAJ34	TRAC	CASSQGRAPAGNTIYF	TGCGCCAGCAGCCAAGGCCGGGCCCCGGCAGGAAACACCATATATTTT	TRBV4-3		TRBJ1-3	TRBC1	1	Singlet	P	cultured_all_index1	NP136	344
CCTAGCTTCCTACAGA-1	CATESYNTDKLIF	TGTGCTACGGAATCTTATAACACCGACAAGCTCATCTTT	TRAV17		TRAJ34	TRAC	CASSQGRAPAGNTIYF	TGCGCCAGCAGCCAAGGCCGGGCCCCGGCAGGAAACACCATATATTTT	TRBV4-3		TRBJ1-3	TRBC1	2	Singlet	P	cultured_all_index1	HA69	344
CGTGTAACAGCTCGCA-1	CATESYNTDKLIF	TGTGCTACGGAATCTTATAACACCGACAAGCTCATCTTT	TRAV17		TRAJ34	TRAC	CASSQGRAPAGNTIYF	TGCGCCAGCAGCCAAGGCCGGGCCCCGGCAGGAAACACCATATATTTT	TRBV4-3		TRBJ1-3	TRBC1	1	Singlet	P	cultured_all_index1	HCRT1-8	344
GAAATGATCGTATCAG-1	CATESYNTDKLIF	TGTGCTACGGAATCTTATAACACCGACAAGCTCATCTTT	TRAV17		TRAJ34	TRAC	CASSQGRAPAGNTIYF	TGCGCCAGCAGCCAAGGCCGGGCCCCGGCAGGAAACACCATATATTTT	TRBV4-3		TRBJ1-3	TRBC1	1	Singlet	P	cultured_all_index1	HCRT1-8	344
GCTCCTAAGGAGCGAG-1	CATESYNTDKLIF	TGTGCTACGGAATCTTATAACACCGACAAGCTCATCTTT	TRAV17		TRAJ34	TRAC	CASSQGRAPAGNTIYF	TGCGCCAGCAGCCAAGGCCGGGCCCCGGCAGGAAACACCATATATTTT	TRBV4-3		TRBJ1-3	TRBC1	3	Singlet	P	cultured_all_index1	NP136	344
GCTGCGATCGATAGAA-1	CATESYNTDKLIF	TGTGCTACGGAATCTTATAACACCGACAAGCTCATCTTT	TRAV17		TRAJ34	TRAC	CASSQGRAPAGNTIYF	TGCGCCAGCAGCCAAGGCCGGGCCCCGGCAGGAAACACCATATATTTT	TRBV4-3		TRBJ1-3	TRBC1	5	Singlet	P	cultured_all_index1	HA69	344
GTACGTATCAGGCCCA-1	CATESYNTDKLIF	TGTGCTACGGAATCTTATAACACCGACAAGCTCATCTTT	TRAV17		TRAJ34	TRAC	CASSQGRAPAGNTIYF	TGCGCCAGCAGCCAAGGCCGGGCCCCGGCAGGAAACACCATATATTTT	TRBV4-3		TRBJ1-3	TRBC1	1	Singlet	P	cultured_all_index1	NP136	344
GTCATTTGTTGAGGTG-1	CATESYNTDKLIF	TGTGCTACGGAATCTTATAACACCGACAAGCTCATCTTT	TRAV17		TRAJ34	TRAC	CASSQGRAPAGNTIYF	TGCGCCAGCAGCCAAGGCCGGGCCCCGGCAGGAAACACCATATATTTT	TRBV4-3		TRBJ1-3	TRBC1	11	Singlet	P	cultured_all_index1	NP136	344
GTGTGCGAGTTGTAGA-1	CATESYNTDKLIF	TGTGCTACGGAATCTTATAACACCGACAAGCTCATCTTT	TRAV17		TRAJ34	TRAC	CASSQGRAPAGNTIYF	TGCGCCAGCAGCCAAGGCCGGGCCCCGGCAGGAAACACCATATATTTT	TRBV4-3		TRBJ1-3	TRBC1	3	Singlet	P	cultured_all_index1	HA69	344
TACGGATTCCGCAAGC-1	CATESYNTDKLIF	TGTGCTACGGAATCTTATAACACCGACAAGCTCATCTTT	TRAV17		TRAJ34	TRAC	CASSQGRAPAGNTIYF	TGCGCCAGCAGCCAAGGCCGGGCCCCGGCAGGAAACACCATATATTTT	TRBV4-3		TRBJ1-3	TRBC1	1	Singlet	P	cultured_all_index1	HA69	344
TTCGAAGTCAAACGGG-1	CATESYNTDKLIF	TGTGCTACGGAATCTTATAACACCGACAAGCTCATCTTT	TRAV17		TRAJ34	TRAC	CASSQGRAPAGNTIYF	TGCGCCAGCAGCCAAGGCCGGGCCCCGGCAGGAAACACCATATATTTT	TRBV4-3		TRBJ1-3	TRBC1	1	Singlet	P	cultured_all_index1	HA69	344
AGGCCGTCAGTCTTCC-1	CAGDDSGTYKYIF	TGTGCAGGAGACGACTCAGGAACCTACAAATACATCTTT	TRAV27		TRAJ40	TRAC	CASSSPGLGVNEQFF	TGTGCCAGCAGCTCGCCGGGACTAGGGGTTAATGAGCAGTTCTTC	TRBV11-1		TRBJ2-1	TRBC2	1	Singlet	P	cultured_all_index1	HCRT2-6	051
CTCTACGCAACACGCC-1	CAGDDSGTYKYIF	TGTGCAGGAGACGACTCAGGAACCTACAAATACATCTTT	TRAV27		TRAJ40	TRAC	CASSSPGLGVNEQFF	TGTGCCAGCAGCTCGCCGGGACTAGGGGTTAATGAGCAGTTCTTC	TRBV11-1		TRBJ2-1	TRBC2	1	Singlet	P	cultured_all_index1	HCRT2-6	051
CTGGTCTCAAGAAAGG-1	CAGDDSGTYKYIF	TGTGCAGGAGACGACTCAGGAACCTACAAATACATCTTT	TRAV27		TRAJ40	TRAC	CASSSPGLGVNEQFF	TGTGCCAGCAGCTCGCCGGGACTAGGGGTTAATGAGCAGTTCTTC	TRBV11-1		TRBJ2-1	TRBC2	4	Singlet	P	cultured_all_index1	HA69	051
GGCTGGTCATGCGCAC-1	CAGDDSGTYKYIF	TGTGCAGGAGACGACTCAGGAACCTACAAATACATCTTT	TRAV27		TRAJ40	TRAC	CASSSPGLGVNEQFF	TGTGCCAGCAGCTCGCCGGGACTAGGGGTTAATGAGCAGTTCTTC	TRBV11-1		TRBJ2-1	TRBC2	1	Singlet	P	cultured_all_index1	HA69	051
TGCGGGTTCCGCGTTT-1	CAGDDSGTYKYIF	TGTGCAGGAGACGACTCAGGAACCTACAAATACATCTTT	TRAV27		TRAJ40	TRAC	CASSSPGLGVNEQFF	TGTGCCAGCAGCTCGCCGGGACTAGGGGTTAATGAGCAGTTCTTC	TRBV11-1		TRBJ2-1	TRBC2	1	Singlet	P	cultured_all_index1	HCRT1-8	051
AAACGGGAGCAACGGT-1	CAVSDGGTSYGKLTF	TGTGCTGTGAGTGATGGTGGTACTAGCTATGGAAAGCTGACATTT	TRAV8-6		TRAJ52	TRAC	CASSQQGMGPYEQYF	TGCGCCAGCAGCCAACAGGGGATGGGTCCCTACGAGCAGTACTTC	TRBV4-3		TRBJ2-7	TRBC2	4	Singlet	P	cultured_all_index1	HA69	344
AGGGATGCACATGACT-1	CAVSDGGTSYGKLTF	TGTGCTGTGAGTGATGGTGGTACTAGCTATGGAAAGCTGACATTT	TRAV8-6		TRAJ52	TRAC	CASSQQGMGPYEQYF	TGCGCCAGCAGCCAACAGGGGATGGGTCCCTACGAGCAGTACTTC	TRBV4-3		TRBJ2-7	TRBC2	1	Singlet	P	cultured_all_index1	HA69	344
AGTGGGAGTCTCTTTA-1	CAVSDGGTSYGKLTF	TGTGCTGTGAGTGATGGTGGTACTAGCTATGGAAAGCTGACATTT	TRAV8-6		TRAJ52	TRAC	CASSQQGMGPYEQYF	TGCGCCAGCAGCCAACAGGGGATGGGTCCCTACGAGCAGTACTTC	TRBV4-3		TRBJ2-7	TRBC2	1	Singlet	P	cultured_all_index1	HCRT2-6	344
CAGATCATCATTGCCC-1	CAVSDGGTSYGKLTF	TGTGCTGTGAGTGATGGTGGTACTAGCTATGGAAAGCTGACATTT	TRAV8-6		TRAJ52	TRAC	CASSQQGMGPYEQYF	TGCGCCAGCAGCCAACAGGGGATGGGTCCCTACGAGCAGTACTTC	TRBV4-3		TRBJ2-7	TRBC2	6	Singlet	P	cultured_all_index1	HA69	344
CATGACAAGTACATGA-1	CAVSDGGTSYGKLTF	TGTGCTGTGAGTGATGGTGGTACTAGCTATGGAAAGCTGACATTT	TRAV8-6		TRAJ52	TRAC	CASSQQGMGPYEQYF	TGCGCCAGCAGCCAACAGGGGATGGGTCCCTACGAGCAGTACTTC	TRBV4-3		TRBJ2-7	TRBC2	2	Singlet	P	cultured_all_index1	HCRT1-8	344
CCGGGATGTTGAGGTG-1	CAVSDGGTSYGKLTF	TGTGCTGTGAGTGATGGTGGTACTAGCTATGGAAAGCTGACATTT	TRAV8-6		TRAJ52	TRAC	CASSQQGMGPYEQYF	TGCGCCAGCAGCCAACAGGGGATGGGTCCCTACGAGCAGTACTTC	TRBV4-3		TRBJ2-7	TRBC2	2	Singlet	P	cultured_all_index1	HA69	344
CGCTATCAGCCACGCT-1	CAVSDGGTSYGKLTF	TGTGCTGTGAGTGATGGTGGTACTAGCTATGGAAAGCTGACATTT	TRAV8-6		TRAJ52	TRAC	CASSQQGMGPYEQYF	TGCGCCAGCAGCCAACAGGGGATGGGTCCCTACGAGCAGTACTTC	TRBV4-3		TRBJ2-7	TRBC2	2	Singlet	P	cultured_all_index1	HA69	344
CTACGTCCAGATGGCA-1	CAVSDGGTSYGKLTF	TGTGCTGTGAGTGATGGTGGTACTAGCTATGGAAAGCTGACATTT	TRAV8-6		TRAJ52	TRAC	CASSQQGMGPYEQYF	TGCGCCAGCAGCCAACAGGGGATGGGTCCCTACGAGCAGTACTTC	TRBV4-3		TRBJ2-7	TRBC2	2	Singlet	P	cultured_all_index1	HA69	344
CTCGTCAGTACCATCA-1	CAVSDGGTSYGKLTF	TGTGCTGTGAGTGATGGTGGTACTAGCTATGGAAAGCTGACATTT	TRAV8-6		TRAJ52	TRAC	CASSQQGMGPYEQYF	TGCGCCAGCAGCCAACAGGGGATGGGTCCCTACGAGCAGTACTTC	TRBV4-3		TRBJ2-7	TRBC2	10	Singlet	P	cultured_all_index1	HA69	344
TTGACTTAGAGTTGGC-1	CAVSDGGTSYGKLTF	TGTGCTGTGAGTGATGGTGGTACTAGCTATGGAAAGCTGACATTT	TRAV8-6		TRAJ52	TRAC	CASSQQGMGPYEQYF	TGCGCCAGCAGCCAACAGGGGATGGGTCCCTACGAGCAGTACTTC	TRBV4-3		TRBJ2-7	TRBC2	1	Singlet	P	cultured_all_index1	HA69	344
ATCATGGAGCAAATCA-1	CLVGGRGYQKVTF	TGCCTCGTGGGTGGGCGAGGTTACCAGAAAGTTACCTTT	TRAV4		TRAJ13	TRAC	CASSLGTSGPGELFF	TGTGCCAGCAGTCTCGGGACTAGCGGGCCCGGGGAGCTGTTTTTT	TRBV28		TRBJ2-2	TRBC2	2	Singlet	P	cultured_all_index1	HCRT1-8	982
TCGGGACAGTTCGATC-1	CLVGGRGYQKVTF	TGCCTCGTGGGTGGGCGAGGTTACCAGAAAGTTACCTTT	TRAV4		TRAJ13	TRAC	CASSLGTSGPGELFF	TGTGCCAGCAGTCTCGGGACTAGCGGGCCCGGGGAGCTGTTTTTT	TRBV28		TRBJ2-2	TRBC2	1	Singlet	P	cultured_all_index1	HCRT1-8	982
AAAGCAACACTTCTGC-1	CAGNAGNMLTF	TGTGCAGGAAATGCAGGCAACATGCTCACCTTT	TRAV25		TRAJ39	TRAC	CSAPGLPTHSPLHF	TGCAGTGCCCCCGGCCTCCCTACTCATTCACCCCTCCACTTT	TRBV20-1		TRBJ1-6	TRBC1	3	Singlet	P	cultured_all_index1	HA69	982
CACAGGCAGATACACA-1	CAGNAGNMLTF	TGTGCAGGAAATGCAGGCAACATGCTCACCTTT	TRAV25		TRAJ39	TRAC	CSAPGLPTHSPLHF	TGCAGTGCCCCCGGCCTCCCTACTCATTCACCCCTCCACTTT	TRBV20-1		TRBJ1-6	TRBC1	3	Singlet	P	cultured_all_index1	HA69	982
CAGCAGCTCTTAGCCC-1	CAGNAGNMLTF	TGTGCAGGAAATGCAGGCAACATGCTCACCTTT	TRAV25		TRAJ39	TRAC	CSAPGLPTHSPLHF	TGCAGTGCCCCCGGCCTCCCTACTCATTCACCCCTCCACTTT	TRBV20-1		TRBJ1-6	TRBC1	1	Singlet	P	cultured_all_index1	HA69	982
GCACATAAGTTAGGTA-1	CAGNAGNMLTF	TGTGCAGGAAATGCAGGCAACATGCTCACCTTT	TRAV25		TRAJ39	TRAC	CSAPGLPTHSPLHF	TGCAGTGCCCCCGGCCTCCCTACTCATTCACCCCTCCACTTT	TRBV20-1		TRBJ1-6	TRBC1	1	Singlet	P	cultured_all_index1	HA69	982
GCATGCGAGGGTATCG-1	CAGNAGNMLTF	TGTGCAGGAAATGCAGGCAACATGCTCACCTTT	TRAV25		TRAJ39	TRAC	CSAPGLPTHSPLHF	TGCAGTGCCCCCGGCCTCCCTACTCATTCACCCCTCCACTTT	TRBV20-1		TRBJ1-6	TRBC1	2	Singlet	P	cultured_all_index1	HA69	982
TATTACCGTTTAGGAA-1	CAGNAGNMLTF	TGTGCAGGAAATGCAGGCAACATGCTCACCTTT	TRAV25		TRAJ39	TRAC	CSAPGLPTHSPLHF	TGCAGTGCCCCCGGCCTCCCTACTCATTCACCCCTCCACTTT	TRBV20-1		TRBJ1-6	TRBC1	3	Singlet	P	cultured_all_index1	HA69	982
TCAGGTACACTCTGTC-1	CAGNAGNMLTF	TGTGCAGGAAATGCAGGCAACATGCTCACCTTT	TRAV25		TRAJ39	TRAC	CSAPGLPTHSPLHF	TGCAGTGCCCCCGGCCTCCCTACTCATTCACCCCTCCACTTT	TRBV20-1		TRBJ1-6	TRBC1	9	Singlet	P	cultured_all_index1	HA69	982
TGAGAGGTCCCAAGTA-1	CAGNAGNMLTF	TGTGCAGGAAATGCAGGCAACATGCTCACCTTT	TRAV25		TRAJ39	TRAC	CSAPGLPTHSPLHF	TGCAGTGCCCCCGGCCTCCCTACTCATTCACCCCTCCACTTT	TRBV20-1		TRBJ1-6	TRBC1	4	Singlet	P	cultured_all_index1	HA69	982
ACCTTTAAGGATTCGG-1	CVVSDLPPGGKLIF	TGTGTTGTGAGTGATCTGCCCCCGGGAGGAAAGCTTATCTTC	TRAV8-2		TRAJ23	TRAC	CASSTSTGGGQPQHF	TGTGCCAGTAGTACCTCGACAGGTGGTGGCCAGCCCCAGCATTTT	TRBV19		TRBJ1-5	TRBC1	5	Singlet	P	cultured_all_index1	HA69	344
ACGGGCTCAGGACGTA-1	CVVSDLPPGGKLIF	TGTGTTGTGAGTGATCTGCCCCCGGGAGGAAAGCTTATCTTC	TRAV8-2		TRAJ23	TRAC	CASSTSTGGGQPQHF	TGTGCCAGTAGTACCTCGACAGGTGGTGGCCAGCCCCAGCATTTT	TRBV19		TRBJ1-5	TRBC1	2	Singlet	P	cultured_all_index1	HCRT2-6	344
ACTGAACTCAGTCCCT-1	CVVSDLPPGGKLIF	TGTGTTGTGAGTGATCTGCCCCCGGGAGGAAAGCTTATCTTC	TRAV8-2		TRAJ23	TRAC	CASSTSTGGGQPQHF	TGTGCCAGTAGTACCTCGACAGGTGGTGGCCAGCCCCAGCATTTT	TRBV19		TRBJ1-5	TRBC1	1	Singlet	P	cultured_all_index1	HCRT1-8	344
AGTAGTCTCCGCAAGC-1	CVVSDLPPGGKLIF	TGTGTTGTGAGTGATCTGCCCCCGGGAGGAAAGCTTATCTTC	TRAV8-2		TRAJ23	TRAC	CASSTSTGGGQPQHF	TGTGCCAGTAGTACCTCGACAGGTGGTGGCCAGCCCCAGCATTTT	TRBV19		TRBJ1-5	TRBC1	3	Singlet	P	cultured_all_index1	HCRT1-8	344
ATTTCTGCATTAGGCT-1	CVVSDLPPGGKLIF	TGTGTTGTGAGTGATCTGCCCCCGGGAGGAAAGCTTATCTTC	TRAV8-2		TRAJ23	TRAC	CASSTSTGGGQPQHF	TGTGCCAGTAGTACCTCGACAGGTGGTGGCCAGCCCCAGCATTTT	TRBV19		TRBJ1-5	TRBC1	2	Singlet	P	cultured_all_index1	HCRT1-8	344
GAGTCCGCATTGGCGC-1	CVVSDLPPGGKLIF	TGTGTTGTGAGTGATCTGCCCCCGGGAGGAAAGCTTATCTTC	TRAV8-2		TRAJ23	TRAC	CASSTSTGGGQPQHF	TGTGCCAGTAGTACCTCGACAGGTGGTGGCCAGCCCCAGCATTTT	TRBV19		TRBJ1-5	TRBC1	6	Singlet	P	cultured_all_index1	HA69	344
GATGCTATCGAACTGT-1	CVVSDLPPGGKLIF	TGTGTTGTGAGTGATCTGCCCCCGGGAGGAAAGCTTATCTTC	TRAV8-2		TRAJ23	TRAC	CASSTSTGGGQPQHF	TGTGCCAGTAGTACCTCGACAGGTGGTGGCCAGCCCCAGCATTTT	TRBV19		TRBJ1-5	TRBC1	5	Singlet	P	cultured_all_index1	HA69	344
GTTCGGGCACATTCGA-1	CVVSDLPPGGKLIF	TGTGTTGTGAGTGATCTGCCCCCGGGAGGAAAGCTTATCTTC	TRAV8-2		TRAJ23	TRAC	CASSTSTGGGQPQHF	TGTGCCAGTAGTACCTCGACAGGTGGTGGCCAGCCCCAGCATTTT	TRBV19		TRBJ1-5	TRBC1	4	Singlet	P	cultured_all_index1	HA69	344
TTAGGACAGACGCAAC-1	CVVSDLPPGGKLIF	TGTGTTGTGAGTGATCTGCCCCCGGGAGGAAAGCTTATCTTC	TRAV8-2		TRAJ23	TRAC	CASSTSTGGGQPQHF	TGTGCCAGTAGTACCTCGACAGGTGGTGGCCAGCCCCAGCATTTT	TRBV19		TRBJ1-5	TRBC1	1	Singlet	P	cultured_all_index1	NP136	344
TTATGCTGTACTTGAC-1	CVVSDLPPGGKLIF	TGTGTTGTGAGTGATCTGCCCCCGGGAGGAAAGCTTATCTTC	TRAV8-2		TRAJ23	TRAC	CASSTSTGGGQPQHF	TGTGCCAGTAGTACCTCGACAGGTGGTGGCCAGCCCCAGCATTTT	TRBV19		TRBJ1-5	TRBC1	1	Singlet	P	cultured_all_index1	HA69	344
AACCGCGTCTCATTCA-1	CALSELGTGRRALTF	TGTGCTCTGAGTGAGCTGGGCACGGGCAGGAGAGCACTTACTTTT	TRAV19		TRAJ5	TRAC	CASSQLSGGYYNEQFF	TGCGCCAGCAGCCAACTTAGCGGGGGGTATTACAATGAGCAGTTCTTC	TRBV4-3		TRBJ2-1	TRBC2	1	Singlet	C	cultured_all_index1	HA69	036
AAGTCTGGTTTGACAC-1	CALSELGTGRRALTF	TGTGCTCTGAGTGAGCTGGGCACGGGCAGGAGAGCACTTACTTTT	TRAV19		TRAJ5	TRAC	CASSQLSGGYYNEQFF	TGCGCCAGCAGCCAACTTAGCGGGGGGTATTACAATGAGCAGTTCTTC	TRBV4-3		TRBJ2-1	TRBC2	2	Singlet	C	cultured_all_index1	HA69	036
CCTAAAGCAGGCGATA-1	CALSELGTGRRALTF	TGTGCTCTGAGTGAGCTGGGCACGGGCAGGAGAGCACTTACTTTT	TRAV19		TRAJ5	TRAC	CASSQLSGGYYNEQFF	TGCGCCAGCAGCCAACTTAGCGGGGGGTATTACAATGAGCAGTTCTTC	TRBV4-3		TRBJ2-1	TRBC2	4	Singlet	C	cultured_all_index1	HCRT1-8	036
TCACGAAAGAGCTATA-1	CALSELGTGRRALTF	TGTGCTCTGAGTGAGCTGGGCACGGGCAGGAGAGCACTTACTTTT	TRAV19		TRAJ5	TRAC	CASSQLSGGYYNEQFF	TGCGCCAGCAGCCAACTTAGCGGGGGGTATTACAATGAGCAGTTCTTC	TRBV4-3		TRBJ2-1	TRBC2	4	Singlet	C	cultured_all_index1	HCRT2-6	036
ACTGATGAGGTGTTAA-1	CAVEDKHDYKLSF	TGTGCTGTGGAGGATAAGCACGACTACAAGCTCAGCTTT	TRAV2		TRAJ20	TRAC	CASSFKEGSNYGYTF	TGTGCCAGCAGCTTCAAGGAAGGATCTAACTATGGCTACACCTTC	TRBV9		TRBJ1-2	TRBC1	1	Singlet	P	cultured_all_index1	HA69	948
AGCTCCTGTTCGTCTC-1	CAVEDKHDYKLSF	TGTGCTGTGGAGGATAAGCACGACTACAAGCTCAGCTTT	TRAV2		TRAJ20	TRAC	CASSFKEGSNYGYTF	TGTGCCAGCAGCTTCAAGGAAGGATCTAACTATGGCTACACCTTC	TRBV9		TRBJ1-2	TRBC1	3	Singlet	P	cultured_all_index1	HA69	948
CAAGATCTCCGCGTTT-1	CAVEDKHDYKLSF	TGTGCTGTGGAGGATAAGCACGACTACAAGCTCAGCTTT	TRAV2		TRAJ20	TRAC	CASSFKEGSNYGYTF	TGTGCCAGCAGCTTCAAGGAAGGATCTAACTATGGCTACACCTTC	TRBV9		TRBJ1-2	TRBC1	1	Singlet	P	cultured_all_index1	HCRT1-8	948
CATCAGATCACCTTAT-1	CAVEDKHDYKLSF	TGTGCTGTGGAGGATAAGCACGACTACAAGCTCAGCTTT	TRAV2		TRAJ20	TRAC	CASSFKEGSNYGYTF	TGTGCCAGCAGCTTCAAGGAAGGATCTAACTATGGCTACACCTTC	TRBV9		TRBJ1-2	TRBC1	1	Singlet	P	cultured_all_index1	HCRT1-8	948
CCTATTAAGGCATTGG-1	CAVEDKHDYKLSF	TGTGCTGTGGAGGATAAGCACGACTACAAGCTCAGCTTT	TRAV2		TRAJ20	TRAC	CASSFKEGSNYGYTF	TGTGCCAGCAGCTTCAAGGAAGGATCTAACTATGGCTACACCTTC	TRBV9		TRBJ1-2	TRBC1	1	Singlet	P	cultured_all_index1	HCRT1-8	948
CGAACATCAGACGTAG-1	CAVEDKHDYKLSF	TGTGCTGTGGAGGATAAGCACGACTACAAGCTCAGCTTT	TRAV2		TRAJ20	TRAC	CASSFKEGSNYGYTF	TGTGCCAGCAGCTTCAAGGAAGGATCTAACTATGGCTACACCTTC	TRBV9		TRBJ1-2	TRBC1	1	Singlet	P	cultured_all_index1	NP136	948
CTGCCTAAGAGCAATT-1	CAVEDKHDYKLSF	TGTGCTGTGGAGGATAAGCACGACTACAAGCTCAGCTTT	TRAV2		TRAJ20	TRAC	CASSFKEGSNYGYTF	TGTGCCAGCAGCTTCAAGGAAGGATCTAACTATGGCTACACCTTC	TRBV9		TRBJ1-2	TRBC1	1	Singlet	P	cultured_all_index1	NP136	948
CTTAACTTCATAGCAC-1	CAVEDKHDYKLSF	TGTGCTGTGGAGGATAAGCACGACTACAAGCTCAGCTTT	TRAV2		TRAJ20	TRAC	CASSFKEGSNYGYTF	TGTGCCAGCAGCTTCAAGGAAGGATCTAACTATGGCTACACCTTC	TRBV9		TRBJ1-2	TRBC1	4	Singlet	P	cultured_all_index1	HCRT2-6	948
TACGGGCTCTGTTGAG-1	CAVEDKHDYKLSF	TGTGCTGTGGAGGATAAGCACGACTACAAGCTCAGCTTT	TRAV2		TRAJ20	TRAC	CASSFKEGSNYGYTF	TGTGCCAGCAGCTTCAAGGAAGGATCTAACTATGGCTACACCTTC	TRBV9		TRBJ1-2	TRBC1	1	Singlet	P	cultured_all_index1	NP136	948
TTCTACAGTGTGGTTT-1	CAVEDKHDYKLSF	TGTGCTGTGGAGGATAAGCACGACTACAAGCTCAGCTTT	TRAV2		TRAJ20	TRAC	CASSFKEGSNYGYTF	TGTGCCAGCAGCTTCAAGGAAGGATCTAACTATGGCTACACCTTC	TRBV9		TRBJ1-2	TRBC1	1	Singlet	P	cultured_all_index1	HCRT2-6	948
TTGCGTCCACAACGCC-1	CAVEDKHDYKLSF	TGTGCTGTGGAGGATAAGCACGACTACAAGCTCAGCTTT	TRAV2		TRAJ20	TRAC	CASSFKEGSNYGYTF	TGTGCCAGCAGCTTCAAGGAAGGATCTAACTATGGCTACACCTTC	TRBV9		TRBJ1-2	TRBC1	1	Singlet	P	cultured_all_index1	HCRT1-8	948
AAGGTTCGTGTATGGG-1	CIVRVGTNQAGTALIF	TGCATCGTCAGAGTCGGCACCAACCAGGCAGGAACTGCTCTGATCTTT	TRAV26-1		TRAJ15	TRAC	CASTGQGPFAEAFF	TGTGCCAGTACCGGACAGGGGCCCTTTGCTGAAGCTTTCTTT	TRBV19		TRBJ1-1	TRBC1	1	Singlet	P	cultured_all_index1	HA69	344
ACGAGCCCAGCTGCAC-1	CIVRVGTNQAGTALIF	TGCATCGTCAGAGTCGGCACCAACCAGGCAGGAACTGCTCTGATCTTT	TRAV26-1		TRAJ15	TRAC	CASTGQGPFAEAFF	TGTGCCAGTACCGGACAGGGGCCCTTTGCTGAAGCTTTCTTT	TRBV19		TRBJ1-1	TRBC1	1	Singlet	P	cultured_all_index1	HA69	344
ATTATCCGTATCAGTC-1	CIVRVGTNQAGTALIF	TGCATCGTCAGAGTCGGCACCAACCAGGCAGGAACTGCTCTGATCTTT	TRAV26-1		TRAJ15	TRAC	CASTGQGPFAEAFF	TGTGCCAGTACCGGACAGGGGCCCTTTGCTGAAGCTTTCTTT	TRBV19		TRBJ1-1	TRBC1	3	Singlet	P	cultured_all_index1	HA69	344
CAAGGCCTCACATACG-1	CIVRVGTNQAGTALIF	TGCATCGTCAGAGTCGGCACCAACCAGGCAGGAACTGCTCTGATCTTT	TRAV26-1		TRAJ15	TRAC	CASTGQGPFAEAFF	TGTGCCAGTACCGGACAGGGGCCCTTTGCTGAAGCTTTCTTT	TRBV19		TRBJ1-1	TRBC1	1	Singlet	P	cultured_all_index1	HCRT1-8	344
CTGATCCGTGGCGAAT-1	CIVRVGTNQAGTALIF	TGCATCGTCAGAGTCGGCACCAACCAGGCAGGAACTGCTCTGATCTTT	TRAV26-1		TRAJ15	TRAC	CASTGQGPFAEAFF	TGTGCCAGTACCGGACAGGGGCCCTTTGCTGAAGCTTTCTTT	TRBV19		TRBJ1-1	TRBC1	1	Singlet	P	cultured_all_index1	HA69	344
CTTAGGAAGTCACGCC-1	CIVRVGTNQAGTALIF	TGCATCGTCAGAGTCGGCACCAACCAGGCAGGAACTGCTCTGATCTTT	TRAV26-1		TRAJ15	TRAC	CASTGQGPFAEAFF	TGTGCCAGTACCGGACAGGGGCCCTTTGCTGAAGCTTTCTTT	TRBV19		TRBJ1-1	TRBC1	2	Singlet	P	cultured_all_index1	HA69	344
GTAACTGTCCCACTTG-1	CIVRVGTNQAGTALIF	TGCATCGTCAGAGTCGGCACCAACCAGGCAGGAACTGCTCTGATCTTT	TRAV26-1		TRAJ15	TRAC	CASTGQGPFAEAFF	TGTGCCAGTACCGGACAGGGGCCCTTTGCTGAAGCTTTCTTT	TRBV19		TRBJ1-1	TRBC1	2	Singlet	P	cultured_all_index1	HA69	344
GTGCATAGTTTGACTG-1	CIVRVGTNQAGTALIF	TGCATCGTCAGAGTCGGCACCAACCAGGCAGGAACTGCTCTGATCTTT	TRAV26-1		TRAJ15	TRAC	CASTGQGPFAEAFF	TGTGCCAGTACCGGACAGGGGCCCTTTGCTGAAGCTTTCTTT	TRBV19		TRBJ1-1	TRBC1	2	Singlet	P	cultured_all_index1	HA69	344
GTTTCTATCGTACCGG-1	CIVRVGTNQAGTALIF	TGCATCGTCAGAGTCGGCACCAACCAGGCAGGAACTGCTCTGATCTTT	TRAV26-1		TRAJ15	TRAC	CASTGQGPFAEAFF	TGTGCCAGTACCGGACAGGGGCCCTTTGCTGAAGCTTTCTTT	TRBV19		TRBJ1-1	TRBC1	1	Singlet	P	cultured_all_index1	HCRT1-8	344
TCCCGATAGTTCGCAT-1	CIVRVGTNQAGTALIF	TGCATCGTCAGAGTCGGCACCAACCAGGCAGGAACTGCTCTGATCTTT	TRAV26-1		TRAJ15	TRAC	CASTGQGPFAEAFF	TGTGCCAGTACCGGACAGGGGCCCTTTGCTGAAGCTTTCTTT	TRBV19		TRBJ1-1	TRBC1	2	Singlet	P	cultured_all_index1	HA69	344
TGAAAGACACCGATAT-1	CIVRVGTNQAGTALIF	TGCATCGTCAGAGTCGGCACCAACCAGGCAGGAACTGCTCTGATCTTT	TRAV26-1		TRAJ15	TRAC	CASTGQGPFAEAFF	TGTGCCAGTACCGGACAGGGGCCCTTTGCTGAAGCTTTCTTT	TRBV19		TRBJ1-1	TRBC1	1	Singlet	P	cultured_all_index1	HA69	344
ACATACGAGGTGATAT-1	CAVGRLGDMRF	TGTGCCGTGGGTAGATTGGGTGACATGCGCTTT	TRAV12-2		TRAJ43	TRAC	CASSYSPTGGGEQYF	TGTGCCAGCAGTTACAGCCCGACAGGGGGCGGCGAGCAGTACTTC	TRBV6-5		TRBJ2-7	TRBC2	4	Singlet	P	cultured_all_index1	NP136	982
ACCTTTACATGGTCAT-1	CAVGRLGDMRF	TGTGCCGTGGGTAGATTGGGTGACATGCGCTTT	TRAV12-2		TRAJ43	TRAC	CASSYSPTGGGEQYF	TGTGCCAGCAGTTACAGCCCGACAGGGGGCGGCGAGCAGTACTTC	TRBV6-5		TRBJ2-7	TRBC2	5	Singlet	P	cultured_all_index1	NP136	982
ACGCCGAGTAGAGCTG-1	CAVGRLGDMRF	TGTGCCGTGGGTAGATTGGGTGACATGCGCTTT	TRAV12-2		TRAJ43	TRAC	CASSYSPTGGGEQYF	TGTGCCAGCAGTTACAGCCCGACAGGGGGCGGCGAGCAGTACTTC	TRBV6-5		TRBJ2-7	TRBC2	6	Singlet	P	cultured_all_index1	NP136	982
AGAGTGGTCTAACTTC-1	CAVGRLGDMRF	TGTGCCGTGGGTAGATTGGGTGACATGCGCTTT	TRAV12-2		TRAJ43	TRAC	CASSYSPTGGGEQYF	TGTGCCAGCAGTTACAGCCCGACAGGGGGCGGCGAGCAGTACTTC	TRBV6-5		TRBJ2-7	TRBC2	5	Singlet	P	cultured_all_index1	NP136	982
AGGTCATAGCGTTGCC-1	CAVGRLGDMRF	TGTGCCGTGGGTAGATTGGGTGACATGCGCTTT	TRAV12-2		TRAJ43	TRAC	CASSYSPTGGGEQYF	TGTGCCAGCAGTTACAGCCCGACAGGGGGCGGCGAGCAGTACTTC	TRBV6-5		TRBJ2-7	TRBC2	20	Singlet	P	cultured_all_index1	NP136	982
ATTACTCCAGTTAACC-1	CAVGRLGDMRF	TGTGCCGTGGGTAGATTGGGTGACATGCGCTTT	TRAV12-2		TRAJ43	TRAC	CASSYSPTGGGEQYF	TGTGCCAGCAGTTACAGCCCGACAGGGGGCGGCGAGCAGTACTTC	TRBV6-5		TRBJ2-7	TRBC2	5	Singlet	P	cultured_all_index1	HA69	982
CACAGTACATGAAGTA-1	CAVGRLGDMRF	TGTGCCGTGGGTAGATTGGGTGACATGCGCTTT	TRAV12-2		TRAJ43	TRAC	CASSYSPTGGGEQYF	TGTGCCAGCAGTTACAGCCCGACAGGGGGCGGCGAGCAGTACTTC	TRBV6-5		TRBJ2-7	TRBC2	16	Singlet	P	cultured_all_index1	NP136	982
CCTACCAAGTGCCAGA-1	CAVGRLGDMRF	TGTGCCGTGGGTAGATTGGGTGACATGCGCTTT	TRAV12-2		TRAJ43	TRAC	CASSYSPTGGGEQYF	TGTGCCAGCAGTTACAGCCCGACAGGGGGCGGCGAGCAGTACTTC	TRBV6-5		TRBJ2-7	TRBC2	2	Singlet	P	cultured_all_index1	HA69	982
CCTTCGAAGCGATCCC-1	CAVGRLGDMRF	TGTGCCGTGGGTAGATTGGGTGACATGCGCTTT	TRAV12-2		TRAJ43	TRAC	CASSYSPTGGGEQYF	TGTGCCAGCAGTTACAGCCCGACAGGGGGCGGCGAGCAGTACTTC	TRBV6-5		TRBJ2-7	TRBC2	8	Singlet	P	cultured_all_index1	NP136	982
CTCAGAAAGCGCCTCA-1	CAVGRLGDMRF	TGTGCCGTGGGTAGATTGGGTGACATGCGCTTT	TRAV12-2		TRAJ43	TRAC	CASSYSPTGGGEQYF	TGTGCCAGCAGTTACAGCCCGACAGGGGGCGGCGAGCAGTACTTC	TRBV6-5		TRBJ2-7	TRBC2	4	Singlet	P	cultured_all_index1	NP136	982
GATCTAGCAGATTGCT-1	CAVGRLGDMRF	TGTGCCGTGGGTAGATTGGGTGACATGCGCTTT	TRAV12-2		TRAJ43	TRAC	CASSYSPTGGGEQYF	TGTGCCAGCAGTTACAGCCCGACAGGGGGCGGCGAGCAGTACTTC	TRBV6-5		TRBJ2-7	TRBC2	4	Singlet	P	cultured_all_index1	NP136	982
GGTGTTAGTACGCTGC-1	CAVGRLGDMRF	TGTGCCGTGGGTAGATTGGGTGACATGCGCTTT	TRAV12-2		TRAJ43	TRAC	CASSYSPTGGGEQYF	TGTGCCAGCAGTTACAGCCCGACAGGGGGCGGCGAGCAGTACTTC	TRBV6-5		TRBJ2-7	TRBC2	1	Singlet	P	cultured_all_index1	HA69	982
GTATTCTTCCAAGCCG-1	CAVGRLGDMRF	TGTGCCGTGGGTAGATTGGGTGACATGCGCTTT	TRAV12-2		TRAJ43	TRAC	CASSYSPTGGGEQYF	TGTGCCAGCAGTTACAGCCCGACAGGGGGCGGCGAGCAGTACTTC	TRBV6-5		TRBJ2-7	TRBC2	8	Singlet	P	cultured_all_index1	NP136	982
GTCATTTCACGTGAGA-1	CAVGRLGDMRF	TGTGCCGTGGGTAGATTGGGTGACATGCGCTTT	TRAV12-2		TRAJ43	TRAC	CASSYSPTGGGEQYF	TGTGCCAGCAGTTACAGCCCGACAGGGGGCGGCGAGCAGTACTTC	TRBV6-5		TRBJ2-7	TRBC2	6	Singlet	P	cultured_all_index1	NP136	982
GTTTCTAGTGAACCTT-1	CAVGRLGDMRF	TGTGCCGTGGGTAGATTGGGTGACATGCGCTTT	TRAV12-2		TRAJ43	TRAC	CASSYSPTGGGEQYF	TGTGCCAGCAGTTACAGCCCGACAGGGGGCGGCGAGCAGTACTTC	TRBV6-5		TRBJ2-7	TRBC2	8	Singlet	P	cultured_all_index1	NP136	982
TAAGCGTAGAAGGCCT-1	CAVGRLGDMRF	TGTGCCGTGGGTAGATTGGGTGACATGCGCTTT	TRAV12-2		TRAJ43	TRAC	CASSYSPTGGGEQYF	TGTGCCAGCAGTTACAGCCCGACAGGGGGCGGCGAGCAGTACTTC	TRBV6-5		TRBJ2-7	TRBC2	6	Singlet	P	cultured_all_index1	NP136	982
TTTGCGCGTTTCCACC-1	CAVGRLGDMRF	TGTGCCGTGGGTAGATTGGGTGACATGCGCTTT	TRAV12-2		TRAJ43	TRAC	CASSYSPTGGGEQYF	TGTGCCAGCAGTTACAGCCCGACAGGGGGCGGCGAGCAGTACTTC	TRBV6-5		TRBJ2-7	TRBC2	4	Singlet	P	cultured_all_index1	NP136	982
ACAGCTATCTGGTTCC-1	CAGDAGNNRKLIW	TGTGCAGGGGATGCTGGCAACAACCGTAAGCTGATTTGG	TRAV25		TRAJ38	TRAC	CASSPQGINEKLFF	TGCGCCAGCAGCCCGCAGGGGATAAATGAAAAACTGTTTTTT	TRBV4-3		TRBJ1-4	TRBC1	3	Singlet	P	cultured_all_index1	HA69	344
CACATTTAGGCGCTCT-1	CAGDAGNNRKLIW	TGTGCAGGGGATGCTGGCAACAACCGTAAGCTGATTTGG	TRAV25		TRAJ38	TRAC	CASSPQGINEKLFF	TGCGCCAGCAGCCCGCAGGGGATAAATGAAAAACTGTTTTTT	TRBV4-3		TRBJ1-4	TRBC1	2	Singlet	P	cultured_all_index1	HCRT1-8	344
CATATGGAGACGCACA-1	CAGDAGNNRKLIW	TGTGCAGGGGATGCTGGCAACAACCGTAAGCTGATTTGG	TRAV25		TRAJ38	TRAC	CASSPQGINEKLFF	TGCGCCAGCAGCCCGCAGGGGATAAATGAAAAACTGTTTTTT	TRBV4-3		TRBJ1-4	TRBC1	1	Singlet	P	cultured_all_index1	HA69	344
CCGTGGATCTGGAGCC-1	CAGDAGNNRKLIW	TGTGCAGGGGATGCTGGCAACAACCGTAAGCTGATTTGG	TRAV25		TRAJ38	TRAC	CASSPQGINEKLFF	TGCGCCAGCAGCCCGCAGGGGATAAATGAAAAACTGTTTTTT	TRBV4-3		TRBJ1-4	TRBC1	3	Singlet	P	cultured_all_index1	HCRT1-8	344
CGATGGCTCTGGGCCA-1	CAGDAGNNRKLIW	TGTGCAGGGGATGCTGGCAACAACCGTAAGCTGATTTGG	TRAV25		TRAJ38	TRAC	CASSPQGINEKLFF	TGCGCCAGCAGCCCGCAGGGGATAAATGAAAAACTGTTTTTT	TRBV4-3		TRBJ1-4	TRBC1	5	Singlet	P	cultured_all_index1	NP136	344
CTGTGCTGTCTGCCAG-1	CAGDAGNNRKLIW	TGTGCAGGGGATGCTGGCAACAACCGTAAGCTGATTTGG	TRAV25		TRAJ38	TRAC	CASSPQGINEKLFF	TGCGCCAGCAGCCCGCAGGGGATAAATGAAAAACTGTTTTTT	TRBV4-3		TRBJ1-4	TRBC1	1	Singlet	P	cultured_all_index1	NP136	344
GCTCTGTAGCTTCGCG-1	CAGDAGNNRKLIW	TGTGCAGGGGATGCTGGCAACAACCGTAAGCTGATTTGG	TRAV25		TRAJ38	TRAC	CASSPQGINEKLFF	TGCGCCAGCAGCCCGCAGGGGATAAATGAAAAACTGTTTTTT	TRBV4-3		TRBJ1-4	TRBC1	2	Singlet	P	cultured_all_index1	HA69	344
GGACGTCCAATCGGTT-1	CAGDAGNNRKLIW	TGTGCAGGGGATGCTGGCAACAACCGTAAGCTGATTTGG	TRAV25		TRAJ38	TRAC	CASSPQGINEKLFF	TGCGCCAGCAGCCCGCAGGGGATAAATGAAAAACTGTTTTTT	TRBV4-3		TRBJ1-4	TRBC1	4	Singlet	P	cultured_all_index1	HA69	344
GGGAATGAGGGATCTG-1	CAGDAGNNRKLIW	TGTGCAGGGGATGCTGGCAACAACCGTAAGCTGATTTGG	TRAV25		TRAJ38	TRAC	CASSPQGINEKLFF	TGCGCCAGCAGCCCGCAGGGGATAAATGAAAAACTGTTTTTT	TRBV4-3		TRBJ1-4	TRBC1	2	Singlet	P	cultured_all_index1	HA69	344
TCTATTGAGGATGGAA-1	CAGDAGNNRKLIW	TGTGCAGGGGATGCTGGCAACAACCGTAAGCTGATTTGG	TRAV25		TRAJ38	TRAC	CASSPQGINEKLFF	TGCGCCAGCAGCCCGCAGGGGATAAATGAAAAACTGTTTTTT	TRBV4-3		TRBJ1-4	TRBC1	1	Singlet	P	cultured_all_index1	HCRT1-8	344
TGACTTTAGAAACCGC-1	CAGDAGNNRKLIW	TGTGCAGGGGATGCTGGCAACAACCGTAAGCTGATTTGG	TRAV25		TRAJ38	TRAC	CASSPQGINEKLFF	TGCGCCAGCAGCCCGCAGGGGATAAATGAAAAACTGTTTTTT	TRBV4-3		TRBJ1-4	TRBC1	1	Singlet	P	cultured_all_index1	HA69	344
ACAGCTAGTCACAAGG-1	CAYNAGNMLTF	TGTGCTTATAATGCAGGCAACATGCTCACCTTT	TRAV25		TRAJ39	TRAC	CASSLMGLSTDTQYF	TGTGCCAGCAGTTTAATGGGACTAAGCACAGATACGCAGTATTTT	TRBV12-3		TRBJ2-3	TRBC2	1	Singlet	P	cultured_all_index1	HCRT1-8	344
CTGGTCTCAAGAAGAG-1	CAYNAGNMLTF	TGTGCTTATAATGCAGGCAACATGCTCACCTTT	TRAV25		TRAJ39	TRAC	CASSLMGLSTDTQYF	TGTGCCAGCAGTTTAATGGGACTAAGCACAGATACGCAGTATTTT	TRBV12-3		TRBJ2-3	TRBC2	1	Singlet	P	cultured_all_index1	HA69	344
GGGATGATCTACCTGC-1	CAYNAGNMLTF	TGTGCTTATAATGCAGGCAACATGCTCACCTTT	TRAV25		TRAJ39	TRAC	CASSLMGLSTDTQYF	TGTGCCAGCAGTTTAATGGGACTAAGCACAGATACGCAGTATTTT	TRBV12-3		TRBJ2-3	TRBC2	3	Singlet	P	cultured_all_index1	NP136	344
TCGTAGAAGTAGCGGT-1	CAYNAGNMLTF	TGTGCTTATAATGCAGGCAACATGCTCACCTTT	TRAV25		TRAJ39	TRAC	CASSLMGLSTDTQYF	TGTGCCAGCAGTTTAATGGGACTAAGCACAGATACGCAGTATTTT	TRBV12-3		TRBJ2-3	TRBC2	1	Singlet	P	cultured_all_index1	HCRT1-8	344
ACACTGACACGAAAGC-1	CAHHYGGSQGNLIF	TGTGCTCATCATTATGGAGGAAGCCAAGGAAATCTCATCTTT	TRAV38-2/DV8		TRAJ42	TRAC	CASSLVMGPTYEQYF	TGTGCCAGCAGCTTAGTGATGGGGCCGACCTACGAGCAGTACTTC	TRBV7-9		TRBJ2-7	TRBC2	4	Singlet	P	cultured_all_index1	HA69	1688
AAGACCTAGAGCTGGT-1	CALSGVQGAQKLVF	TGTGCTCTGAGTGGGGTTCAGGGAGCCCAGAAGCTGGTATTT	TRAV19		TRAJ54	TRAC	CASSLRAGGLPGELFF	TGTGCCAGCAGCTTACGGGCGGGAGGCCTTCCCGGGGAGCTGTTTTTT	TRBV7-3		TRBJ2-2	TRBC2	2	Singlet	C	cultured_all_index1	HA69	036
GCATGATTCGACGGAA-1	CALSGVQGAQKLVF	TGTGCTCTGAGTGGGGTTCAGGGAGCCCAGAAGCTGGTATTT	TRAV19		TRAJ54	TRAC	CASSLRAGGLPGELFF	TGTGCCAGCAGCTTACGGGCGGGAGGCCTTCCCGGGGAGCTGTTTTTT	TRBV7-3		TRBJ2-2	TRBC2	7	Singlet	C	cultured_all_index1	HA69	036
GTCCTCACAACGATCT-1	CALSGVQGAQKLVF	TGTGCTCTGAGTGGGGTTCAGGGAGCCCAGAAGCTGGTATTT	TRAV19		TRAJ54	TRAC	CASSLRAGGLPGELFF	TGTGCCAGCAGCTTACGGGCGGGAGGCCTTCCCGGGGAGCTGTTTTTT	TRBV7-3		TRBJ2-2	TRBC2	2	Singlet	C	cultured_all_index1	HCRT2-6	036
TCACGAAAGGTGCTTT-1	CALSGVQGAQKLVF	TGTGCTCTGAGTGGGGTTCAGGGAGCCCAGAAGCTGGTATTT	TRAV19		TRAJ54	TRAC	CASSLRAGGLPGELFF	TGTGCCAGCAGCTTACGGGCGGGAGGCCTTCCCGGGGAGCTGTTTTTT	TRBV7-3		TRBJ2-2	TRBC2	1	Singlet	C	cultured_all_index1	HA69	036
TGGCGCAGTTATGCGT-1	CALSGVQGAQKLVF	TGTGCTCTGAGTGGGGTTCAGGGAGCCCAGAAGCTGGTATTT	TRAV19		TRAJ54	TRAC	CASSLRAGGLPGELFF	TGTGCCAGCAGCTTACGGGCGGGAGGCCTTCCCGGGGAGCTGTTTTTT	TRBV7-3		TRBJ2-2	TRBC2	3	Singlet	C	cultured_all_index1	HCRT1-8	036
TTCTCCTTCTACTATC-1	CALSGVQGAQKLVF	TGTGCTCTGAGTGGGGTTCAGGGAGCCCAGAAGCTGGTATTT	TRAV19		TRAJ54	TRAC	CASSLRAGGLPGELFF	TGTGCCAGCAGCTTACGGGCGGGAGGCCTTCCCGGGGAGCTGTTTTTT	TRBV7-3		TRBJ2-2	TRBC2	2	Singlet	C	cultured_all_index1	NP136	036
CGCTTCACATTTGCTT-1	CASRSYSGSRLTF	TGTGCTTCCAGATCCTACAGTGGCTCTAGGTTGACCTTT	TRAV38-2/DV8		TRAJ58	TRAC	CASSLETGQGAGGYTF	TGTGCCAGCAGCTTGGAGACCGGACAGGGGGCAGGGGGCTACACCTTC	TRBV5-6		TRBJ1-2	TRBC1	1	Singlet	C	cultured_all_index1	HCRT1-8	435
ACACCCTCACGTAAGG-1	CATDAYNTDKLIF	TGTGCTACGGACGCCTATAACACCGACAAGCTCATCTTT	TRAV17		TRAJ34	TRAC	CASSQGQGATNYGYTF	TGCGCCAGCAGCCAAGGACAGGGGGCTACTAACTATGGCTACACCTTC	TRBV4-3		TRBJ1-2	TRBC1	1	Singlet	P	cultured_all_index1	NP136	344
ACTGTCCTCACTTACT-1	CATDAYNTDKLIF	TGTGCTACGGACGCCTATAACACCGACAAGCTCATCTTT	TRAV17		TRAJ34	TRAC	CASSQGQGATNYGYTF	TGCGCCAGCAGCCAAGGACAGGGGGCTACTAACTATGGCTACACCTTC	TRBV4-3		TRBJ1-2	TRBC1	2	Singlet	P	cultured_all_index1	NP136	344
GAACGGATCTTGTCAT-1	CATDAYNTDKLIF	TGTGCTACGGACGCCTATAACACCGACAAGCTCATCTTT	TRAV17		TRAJ34	TRAC	CASSQGQGATNYGYTF	TGCGCCAGCAGCCAAGGACAGGGGGCTACTAACTATGGCTACACCTTC	TRBV4-3		TRBJ1-2	TRBC1	5	Singlet	P	cultured_all_index1	HCRT1-8	344
GCTCTGTTCAGTTCGA-1	CATDAYNTDKLIF	TGTGCTACGGACGCCTATAACACCGACAAGCTCATCTTT	TRAV17		TRAJ34	TRAC	CASSQGQGATNYGYTF	TGCGCCAGCAGCCAAGGACAGGGGGCTACTAACTATGGCTACACCTTC	TRBV4-3		TRBJ1-2	TRBC1	1	Singlet	P	cultured_all_index1	HA69	344
TCCACACTCAGCCTAA-1	CATDAYNTDKLIF	TGTGCTACGGACGCCTATAACACCGACAAGCTCATCTTT	TRAV17		TRAJ34	TRAC	CASSQGQGATNYGYTF	TGCGCCAGCAGCCAAGGACAGGGGGCTACTAACTATGGCTACACCTTC	TRBV4-3		TRBJ1-2	TRBC1	2	Singlet	P	cultured_all_index1	HCRT2-6	344
AAAGTAGAGGATATAC-1	CAGHLYINDMRF	TGTGCTGGGCACCTCTACATCAATGACATGCGCTTT	TRAV35		TRAJ43	TRAC	CASSDVLSPYGYTF	TGCGCCAGCAGCGACGTTTTGTCCCCCTATGGCTACACCTTC	TRBV10-1		TRBJ1-2	TRBC1	4	Singlet	P	cultured_all_index1	HCRT2-6	982
ACATGGTTCTCGCATC-1	CAGHLYINDMRF	TGTGCTGGGCACCTCTACATCAATGACATGCGCTTT	TRAV35		TRAJ43	TRAC	CASSDVLSPYGYTF	TGCGCCAGCAGCGACGTTTTGTCCCCCTATGGCTACACCTTC	TRBV10-1		TRBJ1-2	TRBC1	2	Singlet	P	cultured_all_index1	NP136	982
AGACGTTGTTCCACTC-1	CAGHLYINDMRF	TGTGCTGGGCACCTCTACATCAATGACATGCGCTTT	TRAV35		TRAJ43	TRAC	CASSDVLSPYGYTF	TGCGCCAGCAGCGACGTTTTGTCCCCCTATGGCTACACCTTC	TRBV10-1		TRBJ1-2	TRBC1	3	Singlet	P	cultured_all_index1	NP136	982
CGACCTTAGCGATAGC-1	CAGHLYINDMRF	TGTGCTGGGCACCTCTACATCAATGACATGCGCTTT	TRAV35		TRAJ43	TRAC	CASSDVLSPYGYTF	TGCGCCAGCAGCGACGTTTTGTCCCCCTATGGCTACACCTTC	TRBV10-1		TRBJ1-2	TRBC1	5	Singlet	P	cultured_all_index1	NP136	982
CGGTTAACAGAGTGTG-1	CAGHLYINDMRF	TGTGCTGGGCACCTCTACATCAATGACATGCGCTTT	TRAV35		TRAJ43	TRAC	CASSDVLSPYGYTF	TGCGCCAGCAGCGACGTTTTGTCCCCCTATGGCTACACCTTC	TRBV10-1		TRBJ1-2	TRBC1	4	Singlet	P	cultured_all_index1	NP136	982
CTCGAGGCAAGTAATG-1	CAGHLYINDMRF	TGTGCTGGGCACCTCTACATCAATGACATGCGCTTT	TRAV35		TRAJ43	TRAC	CASSDVLSPYGYTF	TGCGCCAGCAGCGACGTTTTGTCCCCCTATGGCTACACCTTC	TRBV10-1		TRBJ1-2	TRBC1	1	Singlet	P	cultured_all_index1	HCRT1-8	982
CTCTGGTAGGCAATTA-1	CAGHLYINDMRF	TGTGCTGGGCACCTCTACATCAATGACATGCGCTTT	TRAV35		TRAJ43	TRAC	CASSDVLSPYGYTF	TGCGCCAGCAGCGACGTTTTGTCCCCCTATGGCTACACCTTC	TRBV10-1		TRBJ1-2	TRBC1	7	Singlet	P	cultured_all_index1	NP136	982
CTGCTGTGTCGTTGTA-1	CAGHLYINDMRF	TGTGCTGGGCACCTCTACATCAATGACATGCGCTTT	TRAV35		TRAJ43	TRAC	CASSDVLSPYGYTF	TGCGCCAGCAGCGACGTTTTGTCCCCCTATGGCTACACCTTC	TRBV10-1		TRBJ1-2	TRBC1	2	Singlet	P	cultured_all_index1	NP136	982
CTGGTCTAGGCTCATT-1	CAGHLYINDMRF	TGTGCTGGGCACCTCTACATCAATGACATGCGCTTT	TRAV35		TRAJ43	TRAC	CASSDVLSPYGYTF	TGCGCCAGCAGCGACGTTTTGTCCCCCTATGGCTACACCTTC	TRBV10-1		TRBJ1-2	TRBC1	2	Singlet	P	cultured_all_index1	NP136	982
GGATTACGTAGCAAAT-1	CAGHLYINDMRF	TGTGCTGGGCACCTCTACATCAATGACATGCGCTTT	TRAV35		TRAJ43	TRAC	CASSDVLSPYGYTF	TGCGCCAGCAGCGACGTTTTGTCCCCCTATGGCTACACCTTC	TRBV10-1		TRBJ1-2	TRBC1	1	Singlet	P	cultured_all_index1	NP136	982
GTATCTTGTAGATTAG-1	CAGHLYINDMRF	TGTGCTGGGCACCTCTACATCAATGACATGCGCTTT	TRAV35		TRAJ43	TRAC	CASSDVLSPYGYTF	TGCGCCAGCAGCGACGTTTTGTCCCCCTATGGCTACACCTTC	TRBV10-1		TRBJ1-2	TRBC1	5	Singlet	P	cultured_all_index1	NP136	982
TGCGCAGAGGAACTGC-1	CAGHLYINDMRF	TGTGCTGGGCACCTCTACATCAATGACATGCGCTTT	TRAV35		TRAJ43	TRAC	CASSDVLSPYGYTF	TGCGCCAGCAGCGACGTTTTGTCCCCCTATGGCTACACCTTC	TRBV10-1		TRBJ1-2	TRBC1	3	Singlet	P	cultured_all_index1	NP136	982
TTGCCGTAGGAGTTTA-1	CAGHLYINDMRF	TGTGCTGGGCACCTCTACATCAATGACATGCGCTTT	TRAV35		TRAJ43	TRAC	CASSDVLSPYGYTF	TGCGCCAGCAGCGACGTTTTGTCCCCCTATGGCTACACCTTC	TRBV10-1		TRBJ1-2	TRBC1	5	Singlet	P	cultured_all_index1	NP136	982
ACGGCCATCACTTATC-1	CATSYNNAGNMLTF	TGTGCAACCTCTTATAATAATGCAGGCAACATGCTCACCTTT	TRAV12-3		TRAJ39	TRAC	CASSQGTSGEETQYF	TGTGCCAGCAGCCAAGGGACTAGCGGAGAAGAGACCCAGTACTTC	TRBV4-2		TRBJ2-5	TRBC2	1	Singlet	P	cultured_all_index1	HCRT1-8	948
AGGTCATAGGTGATTA-1	CATSYNNAGNMLTF	TGTGCAACCTCTTATAATAATGCAGGCAACATGCTCACCTTT	TRAV12-3		TRAJ39	TRAC	CASSQGTSGEETQYF	TGTGCCAGCAGCCAAGGGACTAGCGGAGAAGAGACCCAGTACTTC	TRBV4-2		TRBJ2-5	TRBC2	11	Singlet	P	cultured_all_index1	HA69	948
CACATAGTCAAGGCTT-1	CATSYNNAGNMLTF	TGTGCAACCTCTTATAATAATGCAGGCAACATGCTCACCTTT	TRAV12-3		TRAJ39	TRAC	CASSQGTSGEETQYF	TGTGCCAGCAGCCAAGGGACTAGCGGAGAAGAGACCCAGTACTTC	TRBV4-2		TRBJ2-5	TRBC2	1	Singlet	P	cultured_all_index1	NP136	948
CGGAGCTCATTAGGCT-1	CATSYNNAGNMLTF	TGTGCAACCTCTTATAATAATGCAGGCAACATGCTCACCTTT	TRAV12-3		TRAJ39	TRAC	CASSQGTSGEETQYF	TGTGCCAGCAGCCAAGGGACTAGCGGAGAAGAGACCCAGTACTTC	TRBV4-2		TRBJ2-5	TRBC2	2	Singlet	P	cultured_all_index1	HA69	948
TCAGGTAAGGTGATAT-1	CATSYNNAGNMLTF	TGTGCAACCTCTTATAATAATGCAGGCAACATGCTCACCTTT	TRAV12-3		TRAJ39	TRAC	CASSQGTSGEETQYF	TGTGCCAGCAGCCAAGGGACTAGCGGAGAAGAGACCCAGTACTTC	TRBV4-2		TRBJ2-5	TRBC2	1	Singlet	P	cultured_all_index1	HA69	948
TGTGTTTCACCAGATT-1	CATSYNNAGNMLTF	TGTGCAACCTCTTATAATAATGCAGGCAACATGCTCACCTTT	TRAV12-3		TRAJ39	TRAC	CASSQGTSGEETQYF	TGTGCCAGCAGCCAAGGGACTAGCGGAGAAGAGACCCAGTACTTC	TRBV4-2		TRBJ2-5	TRBC2	1	Singlet	P	cultured_all_index1	NP136	948
TGTTCCGTCAGGATCT-1	CATSYNNAGNMLTF	TGTGCAACCTCTTATAATAATGCAGGCAACATGCTCACCTTT	TRAV12-3		TRAJ39	TRAC	CASSQGTSGEETQYF	TGTGCCAGCAGCCAAGGGACTAGCGGAGAAGAGACCCAGTACTTC	TRBV4-2		TRBJ2-5	TRBC2	1	Singlet	P	cultured_all_index1	HCRT2-6	948
ATAAGAGCACATTTCT-1	CATREGGSRLTF	TGTGCGACTCGAGAGGGTGGCTCTAGGTTGACCTTT	TRAV27		TRAJ58	TRAC	CSARPYYGLQETQYF	TGCAGTGCTAGACCATATTATGGGCTACAAGAGACCCAGTACTTC	TRBV20-1		TRBJ2-5	TRBC2	1	Singlet	P	cultured_all_index1	NP136	051
GCATACACATTATCTC-1	CAVSPMNTGFQKLVF	TGTGCTGTGAGCCCAATGAACACAGGCTTTCAGAAACTTGTATTT	TRAV8-4		TRAJ8	TRAC	CASSQEGGVYNEQFF	TGTGCCAGCAGCCAAGAGGGTGGTGTCTACAATGAGCAGTTCTTC	TRBV3-1		TRBJ2-1	TRBC2	1	Singlet	P	cultured_all_index1	HCRT2-6	051
GGCCGATGTCTAACGT-1	CAVSPMNTGFQKLVF	TGTGCTGTGAGCCCAATGAACACAGGCTTTCAGAAACTTGTATTT	TRAV8-4		TRAJ8	TRAC	CASSQEGGVYNEQFF	TGTGCCAGCAGCCAAGAGGGTGGTGTCTACAATGAGCAGTTCTTC	TRBV3-1		TRBJ2-1	TRBC2	1	Singlet	P	cultured_all_index1	HCRT1-8	051
ATGTGTGAGCGTTGCC-1	CALSRGSNYKLTF	TGTGCTCTGTCCCGAGGTAGCAACTATAAACTGACATTT	TRAV19		TRAJ53	TRAC	CASSQDTTLEYTDTQYF	TGCGCCAGCAGCCAAGATACGACACTGGAATACACAGATACGCAGTATTTT	TRBV4-3		TRBJ2-3	TRBC2	1	Singlet	P	cultured_all_index1	HA69	344
CTTAGGATCACTGGGC-1	CALSRGSNYKLTF	TGTGCTCTGTCCCGAGGTAGCAACTATAAACTGACATTT	TRAV19		TRAJ53	TRAC	CASSQDTTLEYTDTQYF	TGCGCCAGCAGCCAAGATACGACACTGGAATACACAGATACGCAGTATTTT	TRBV4-3		TRBJ2-3	TRBC2	1	Singlet	P	cultured_all_index1	HCRT1-8	344
CTTCTCTGTATAGTAG-1	CALSRGSNYKLTF	TGTGCTCTGTCCCGAGGTAGCAACTATAAACTGACATTT	TRAV19		TRAJ53	TRAC	CASSQDTTLEYTDTQYF	TGCGCCAGCAGCCAAGATACGACACTGGAATACACAGATACGCAGTATTTT	TRBV4-3		TRBJ2-3	TRBC2	1	Singlet	P	cultured_all_index1	HCRT2-6	344
CTTGGCTCAGAGCCAA-1	CALSRGSNYKLTF	TGTGCTCTGTCCCGAGGTAGCAACTATAAACTGACATTT	TRAV19		TRAJ53	TRAC	CASSQDTTLEYTDTQYF	TGCGCCAGCAGCCAAGATACGACACTGGAATACACAGATACGCAGTATTTT	TRBV4-3		TRBJ2-3	TRBC2	3	Singlet	P	cultured_all_index1	HA69	344
GCGCGATCACGAAATA-1	CALSRGSNYKLTF	TGTGCTCTGTCCCGAGGTAGCAACTATAAACTGACATTT	TRAV19		TRAJ53	TRAC	CASSQDTTLEYTDTQYF	TGCGCCAGCAGCCAAGATACGACACTGGAATACACAGATACGCAGTATTTT	TRBV4-3		TRBJ2-3	TRBC2	2	Singlet	P	cultured_all_index1	HA69	344
GGATGTTAGGAATTAC-1	CALSRGSNYKLTF	TGTGCTCTGTCCCGAGGTAGCAACTATAAACTGACATTT	TRAV19		TRAJ53	TRAC	CASSQDTTLEYTDTQYF	TGCGCCAGCAGCCAAGATACGACACTGGAATACACAGATACGCAGTATTTT	TRBV4-3		TRBJ2-3	TRBC2	3	Singlet	P	cultured_all_index1	HA69	344
GGAACTTGTGCAGGTA-1	CAYRSAILGDDKIIF	TGTGCTTATAGGAGCGCGATCCTGGGAGATGACAAGATCATCTTT	TRAV38-2/DV8		TRAJ30	TRAC	CASSPPGQSNSPLHF	TGTGCCAGCAGTCCCCCGGGACAGTCTAATTCACCCCTCCACTTT	TRBV2		TRBJ1-6	TRBC1	1	Singlet	P	cultured_all_index1	HCRT1-8	344
GTACTTTCACCTGGTG-1	CAYRSAILGDDKIIF	TGTGCTTATAGGAGCGCGATCCTGGGAGATGACAAGATCATCTTT	TRAV38-2/DV8		TRAJ30	TRAC	CASSPPGQSNSPLHF	TGTGCCAGCAGTCCCCCGGGACAGTCTAATTCACCCCTCCACTTT	TRBV2		TRBJ1-6	TRBC1	3	Singlet	P	cultured_all_index1	HA69	344
TAGTTGGCAGATCGGA-1	CAYRSAILGDDKIIF	TGTGCTTATAGGAGCGCGATCCTGGGAGATGACAAGATCATCTTT	TRAV38-2/DV8		TRAJ30	TRAC	CASSPPGQSNSPLHF	TGTGCCAGCAGTCCCCCGGGACAGTCTAATTCACCCCTCCACTTT	TRBV2		TRBJ1-6	TRBC1	1	Singlet	P	cultured_all_index1	HA69	344
TCAGGTATCTGTCCGT-1	CAYRSAILGDDKIIF	TGTGCTTATAGGAGCGCGATCCTGGGAGATGACAAGATCATCTTT	TRAV38-2/DV8		TRAJ30	TRAC	CASSPPGQSNSPLHF	TGTGCCAGCAGTCCCCCGGGACAGTCTAATTCACCCCTCCACTTT	TRBV2		TRBJ1-6	TRBC1	1	Singlet	P	cultured_all_index1	HCRT1-8	344
TTGCGTCCACTGTTAG-1	CAYRSAILGDDKIIF	TGTGCTTATAGGAGCGCGATCCTGGGAGATGACAAGATCATCTTT	TRAV38-2/DV8		TRAJ30	TRAC	CASSPPGQSNSPLHF	TGTGCCAGCAGTCCCCCGGGACAGTCTAATTCACCCCTCCACTTT	TRBV2		TRBJ1-6	TRBC1	1	Singlet	P	cultured_all_index1	NP136	344
CCTACCATCACAGGCC-1	CALIRIQGAQKLVF	TGTGCTCTGATTCGAATTCAGGGAGCCCAGAAGCTGGTATTT	TRAV19		TRAJ54	TRAC	CASSVAQGYNEQFF	TGTGCCAGCAGCGTAGCTCAGGGCTACAATGAGCAGTTCTTC	TRBV9		TRBJ2-1	TRBC2	1	Singlet	C	cultured_all_index1	NP136	036
TACGGGCTCAACACGT-1	CALIRIQGAQKLVF	TGTGCTCTGATTCGAATTCAGGGAGCCCAGAAGCTGGTATTT	TRAV19		TRAJ54	TRAC	CASSVAQGYNEQFF	TGTGCCAGCAGCGTAGCTCAGGGCTACAATGAGCAGTTCTTC	TRBV9		TRBJ2-1	TRBC2	1	Singlet	C	cultured_all_index1	HCRT1-8	036
TGTATTCTCCTGCCAT-1	CALIRIQGAQKLVF	TGTGCTCTGATTCGAATTCAGGGAGCCCAGAAGCTGGTATTT	TRAV19		TRAJ54	TRAC	CASSVAQGYNEQFF	TGTGCCAGCAGCGTAGCTCAGGGCTACAATGAGCAGTTCTTC	TRBV9		TRBJ2-1	TRBC2	1	Singlet	C	cultured_all_index1	NP136	036
GCGAGAACATGCATGT-1	CAALKSGGSYIPTF	TGTGCAGCATTGAAATCAGGAGGAAGCTACATACCTACATTT	TRAV13-1		TRAJ6	TRAC	CASSSQQAAPPEQYF	TGTGCCAGCAGTTCCCAACAGGCTGCCCCTCCCGAGCAGTACTTC	TRBV28		TRBJ2-7	TRBC2	1	Singlet	P	cultured_all_index1	NP136	344
GCTGCAGTCGGTGTTA-1	CAALKSGGSYIPTF	TGTGCAGCATTGAAATCAGGAGGAAGCTACATACCTACATTT	TRAV13-1		TRAJ6	TRAC	CASSSQQAAPPEQYF	TGTGCCAGCAGTTCCCAACAGGCTGCCCCTCCCGAGCAGTACTTC	TRBV28		TRBJ2-7	TRBC2	1	Singlet	P	cultured_all_index1	HCRT1-8	344
GTCGTAAAGGGATCTG-1	CAALKSGGSYIPTF	TGTGCAGCATTGAAATCAGGAGGAAGCTACATACCTACATTT	TRAV13-1		TRAJ6	TRAC	CASSSQQAAPPEQYF	TGTGCCAGCAGTTCCCAACAGGCTGCCCCTCCCGAGCAGTACTTC	TRBV28		TRBJ2-7	TRBC2	1	Singlet	P	cultured_all_index1	NP136	344
TTATGCTTCTAAGCCA-1	CAALKSGGSYIPTF	TGTGCAGCATTGAAATCAGGAGGAAGCTACATACCTACATTT	TRAV13-1		TRAJ6	TRAC	CASSSQQAAPPEQYF	TGTGCCAGCAGTTCCCAACAGGCTGCCCCTCCCGAGCAGTACTTC	TRBV28		TRBJ2-7	TRBC2	5	Singlet	P	cultured_all_index1	NP136	344
AGGGTGACACATTAGC-1							CSARPLGTSGRDEQFF	TGCAGTGCTAGACCACTCGGGACTAGCGGGAGGGATGAGCAGTTCTTC	TRBV20-1	TRBD2	TRBJ2-1	TRBC2	2	Singlet	P	cultured_all_index1	HA69	982
CACACTCCACACATGT-1							CSARPLGTSGRDEQFF	TGCAGTGCTAGACCACTCGGGACTAGCGGGAGGGATGAGCAGTTCTTC	TRBV20-1	TRBD2	TRBJ2-1	TRBC2	2	Singlet	P	cultured_all_index1	HA69	982
CCAATCCCAATCGGTT-1							CSARPLGTSGRDEQFF	TGCAGTGCTAGACCACTCGGGACTAGCGGGAGGGATGAGCAGTTCTTC	TRBV20-1	TRBD2	TRBJ2-1	TRBC2	4	Singlet	P	cultured_all_index1	HA69	982
TGCCCTACAGTATGCT-1							CSARPLGTSGRDEQFF	TGCAGTGCTAGACCACTCGGGACTAGCGGGAGGGATGAGCAGTTCTTC	TRBV20-1	TRBD2	TRBJ2-1	TRBC2	3	Singlet	P	cultured_all_index1	HA69	982
TTGGAACCAACTGCGC-1							CSARPLGTSGRDEQFF	TGCAGTGCTAGACCACTCGGGACTAGCGGGAGGGATGAGCAGTTCTTC	TRBV20-1	TRBD2	TRBJ2-1	TRBC2	4	Singlet	P	cultured_all_index1	HA69	982
CAACTAGTCCGAACGC-1	CAASKGAQKLVF	TGTGCAGCAAGCAAGGGAGCCCAGAAGCTGGTATTT	TRAV23/DV6		TRAJ54	TRAC	CASSPDYPPGGEQFF	TGCGCCAGCAGCCCAGACTATCCTCCGGGTGGGGAGCAGTTCTTC	TRBV5-1		TRBJ2-1	TRBC2	1	Singlet	P	cultured_all_index1	HCRT1-8	1688
CAAGAAAAGCGTGAAC-1							CASSQQGMGPYEQYF	TGCGCCAGCAGCCAACAGGGGATGGGTCCCTACGAGCAGTACTTC	TRBV4-3		TRBJ2-7	TRBC2	2	Singlet	P	cultured_all_index1	HA69	344
CGTCTACCACAGGAGT-1							CASSQQGMGPYEQYF	TGCGCCAGCAGCCAACAGGGGATGGGTCCCTACGAGCAGTACTTC	TRBV4-3		TRBJ2-7	TRBC2	1	Singlet	P	cultured_all_index1	HA69	344
TTAGGCATCGCAGGCT-1							CASSQQGMGPYEQYF	TGCGCCAGCAGCCAACAGGGGATGGGTCCCTACGAGCAGTACTTC	TRBV4-3		TRBJ2-7	TRBC2	66	Singlet	P	cultured_all_index1	HA69	344
CCTAGCTGTTATCGGT-1	CAVYRSNYQLIW	TGTGCTGTGTACCGAAGCAACTATCAGTTAATCTGG	TRAV20		TRAJ33	TRAC	CASSPGPSNTDTQYF	TGTGCCAGCAGTCCCGGGCCGTCCAACACAGATACGCAGTATTTT	TRBV7-3		TRBJ2-3	TRBC2	1	Singlet	P	cultured_all_index1	HCRT1-8	344
GCGCAGTCAGTATGCT-1	CAVYRSNYQLIW	TGTGCTGTGTACCGAAGCAACTATCAGTTAATCTGG	TRAV20		TRAJ33	TRAC	CASSPGPSNTDTQYF	TGTGCCAGCAGTCCCGGGCCGTCCAACACAGATACGCAGTATTTT	TRBV7-3		TRBJ2-3	TRBC2	1	Singlet	P	cultured_all_index1	HA69	344
TGACTTTTCCAGAAGG-1	CAVYRSNYQLIW	TGTGCTGTGTACCGAAGCAACTATCAGTTAATCTGG	TRAV20		TRAJ33	TRAC	CASSPGPSNTDTQYF	TGTGCCAGCAGTCCCGGGCCGTCCAACACAGATACGCAGTATTTT	TRBV7-3		TRBJ2-3	TRBC2	8	Singlet	P	cultured_all_index1	HA69	344
TGGACGCCATCATCCC-1	CAVYRSNYQLIW	TGTGCTGTGTACCGAAGCAACTATCAGTTAATCTGG	TRAV20		TRAJ33	TRAC	CASSPGPSNTDTQYF	TGTGCCAGCAGTCCCGGGCCGTCCAACACAGATACGCAGTATTTT	TRBV7-3		TRBJ2-3	TRBC2	1	Singlet	P	cultured_all_index1	HCRT1-8	344
TTCGGTCAGGATCGCA-1	CVAAYFGNEKLTF	TGTGTTGCCGCCTACTTTGGAAATGAGAAATTAACCTTT	TRAV8-2		TRAJ48	TRAC	CASSHWTGPNTEAFF	TGTGCCAGCAGTCATTGGACAGGGCCGAACACTGAAGCTTTCTTT	TRBV12-3		TRBJ1-1	TRBC1	1	Singlet	P	cultured_all_index1	HA69	051
ACGGGTCTCAAACCAC-1	CAYRSAILGDDKIIF	TGTGCTTATAGGAGCGCGATATTGGGAGATGACAAGATCATCTTT	TRAV38-2/DV8		TRAJ30	TRAC	CSASYMGQGNSPLHF	TGCAGTGCTAGCTACATGGGACAGGGAAATTCACCCCTCCACTTT	TRBV20-1		TRBJ1-6	TRBC1	1	Singlet	P	cultured_all_index1	NP136	982
CAGCCGACACATTCGA-1	CAYRSAILGDDKIIF	TGTGCTTATAGGAGCGCGATATTGGGAGATGACAAGATCATCTTT	TRAV38-2/DV8		TRAJ30	TRAC	CSASYMGQGNSPLHF	TGCAGTGCTAGCTACATGGGACAGGGAAATTCACCCCTCCACTTT	TRBV20-1		TRBJ1-6	TRBC1	2	Singlet	P	cultured_all_index1	HCRT2-6	982
CCATGTCCATGGGACA-1	CAYRSAILGDDKIIF	TGTGCTTATAGGAGCGCGATATTGGGAGATGACAAGATCATCTTT	TRAV38-2/DV8		TRAJ30	TRAC	CSASYMGQGNSPLHF	TGCAGTGCTAGCTACATGGGACAGGGAAATTCACCCCTCCACTTT	TRBV20-1		TRBJ1-6	TRBC1	1	Singlet	P	cultured_all_index1	NP136	982
GCGCGATCATTGCGGC-1	CAYRSAILGDDKIIF	TGTGCTTATAGGAGCGCGATATTGGGAGATGACAAGATCATCTTT	TRAV38-2/DV8		TRAJ30	TRAC	CSASYMGQGNSPLHF	TGCAGTGCTAGCTACATGGGACAGGGAAATTCACCCCTCCACTTT	TRBV20-1		TRBJ1-6	TRBC1	4	Singlet	P	cultured_all_index1	NP136	982
GCTGCAGAGACAAGCC-1	CAYRSAILGDDKIIF	TGTGCTTATAGGAGCGCGATATTGGGAGATGACAAGATCATCTTT	TRAV38-2/DV8		TRAJ30	TRAC	CSASYMGQGNSPLHF	TGCAGTGCTAGCTACATGGGACAGGGAAATTCACCCCTCCACTTT	TRBV20-1		TRBJ1-6	TRBC1	3	Singlet	P	cultured_all_index1	NP136	982
TTAGTTCCAGATCCAT-1	CAYRSAILGDDKIIF	TGTGCTTATAGGAGCGCGATATTGGGAGATGACAAGATCATCTTT	TRAV38-2/DV8		TRAJ30	TRAC	CSASYMGQGNSPLHF	TGCAGTGCTAGCTACATGGGACAGGGAAATTCACCCCTCCACTTT	TRBV20-1		TRBJ1-6	TRBC1	2	Singlet	P	cultured_all_index1	NP136	982
AGGGAGTTCCTTCAAT-1	CAVQPRGAGSYQLTF	TGTGCAGTTCAACCGAGGGGGGCTGGGAGTTACCAACTCACTTTC	TRAV29/DV5		TRAJ28	TRAC	CASSLVASANTEAFF	TGTGCCAGCAGTTTAGTAGCGTCAGCGAACACTGAAGCTTTCTTT	TRBV28		TRBJ1-1	TRBC1	5	Singlet	P	cultured_all_index1	HA69	948
ATAACGCAGAATGTTG-1	CAVQPRGAGSYQLTF	TGTGCAGTTCAACCGAGGGGGGCTGGGAGTTACCAACTCACTTTC	TRAV29/DV5		TRAJ28	TRAC	CASSLVASANTEAFF	TGTGCCAGCAGTTTAGTAGCGTCAGCGAACACTGAAGCTTTCTTT	TRBV28		TRBJ1-1	TRBC1	2	Singlet	P	cultured_all_index1	HCRT1-8	948
CCTACCAAGTGGCACA-1	CAVQPRGAGSYQLTF	TGTGCAGTTCAACCGAGGGGGGCTGGGAGTTACCAACTCACTTTC	TRAV29/DV5		TRAJ28	TRAC	CASSLVASANTEAFF	TGTGCCAGCAGTTTAGTAGCGTCAGCGAACACTGAAGCTTTCTTT	TRBV28		TRBJ1-1	TRBC1	2	Singlet	P	cultured_all_index1	HCRT1-8	948
CTAGCCTAGATAGCAT-1	CAVQPRGAGSYQLTF	TGTGCAGTTCAACCGAGGGGGGCTGGGAGTTACCAACTCACTTTC	TRAV29/DV5		TRAJ28	TRAC	CASSLVASANTEAFF	TGTGCCAGCAGTTTAGTAGCGTCAGCGAACACTGAAGCTTTCTTT	TRBV28		TRBJ1-1	TRBC1	7	Singlet	P	cultured_all_index1	HCRT2-6	948
GTTACAGGTAGCTCCG-1	CAVQPRGAGSYQLTF	TGTGCAGTTCAACCGAGGGGGGCTGGGAGTTACCAACTCACTTTC	TRAV29/DV5		TRAJ28	TRAC	CASSLVASANTEAFF	TGTGCCAGCAGTTTAGTAGCGTCAGCGAACACTGAAGCTTTCTTT	TRBV28		TRBJ1-1	TRBC1	8	Singlet	P	cultured_all_index1	HA69	948
TACTTACTCACCCGAG-1	CAVQPRGAGSYQLTF	TGTGCAGTTCAACCGAGGGGGGCTGGGAGTTACCAACTCACTTTC	TRAV29/DV5		TRAJ28	TRAC	CASSLVASANTEAFF	TGTGCCAGCAGTTTAGTAGCGTCAGCGAACACTGAAGCTTTCTTT	TRBV28		TRBJ1-1	TRBC1	1	Singlet	P	cultured_all_index1	HCRT2-6	948
ATCGAGTAGCCCAGCT-1	CAAPSGGGYNKLIF	TGTGCAGCGCCTTCGGGAGGTGGCTACAATAAGCTGATTTTT	TRAV13-1		TRAJ4	TRAC	CASRSGPGELFF	TGTGCCAGCAGATCGGGGCCTGGGGAGCTGTTTTTT	TRBV6-2		TRBJ2-2	TRBC2	2	Singlet	C	cultured_all_index1	HA69	036
CAGCAGCGTAGCACGA-1	CAAPSGGGYNKLIF	TGTGCAGCGCCTTCGGGAGGTGGCTACAATAAGCTGATTTTT	TRAV13-1		TRAJ4	TRAC	CASRSGPGELFF	TGTGCCAGCAGATCGGGGCCTGGGGAGCTGTTTTTT	TRBV6-2		TRBJ2-2	TRBC2	7	Singlet	C	cultured_all_index1	HA69	036
CGAGCCACAGTATCTG-1	CAAPSGGGYNKLIF	TGTGCAGCGCCTTCGGGAGGTGGCTACAATAAGCTGATTTTT	TRAV13-1		TRAJ4	TRAC	CASRSGPGELFF	TGTGCCAGCAGATCGGGGCCTGGGGAGCTGTTTTTT	TRBV6-2		TRBJ2-2	TRBC2	4	Singlet	C	cultured_all_index1	HA69	036
CTAACTTCAATAGCGG-1	CAAPSGGGYNKLIF	TGTGCAGCGCCTTCGGGAGGTGGCTACAATAAGCTGATTTTT	TRAV13-1		TRAJ4	TRAC	CASRSGPGELFF	TGTGCCAGCAGATCGGGGCCTGGGGAGCTGTTTTTT	TRBV6-2		TRBJ2-2	TRBC2	2	Singlet	C	cultured_all_index1	HA69	036
TATGCCCCAGACACTT-1	CAAPSGGGYNKLIF	TGTGCAGCGCCTTCGGGAGGTGGCTACAATAAGCTGATTTTT	TRAV13-1		TRAJ4	TRAC	CASRSGPGELFF	TGTGCCAGCAGATCGGGGCCTGGGGAGCTGTTTTTT	TRBV6-2		TRBJ2-2	TRBC2	1	Singlet	C	cultured_all_index1	HCRT2-6	036
TGGCCAGTCCACGAAT-1	CAAPSGGGYNKLIF	TGTGCAGCGCCTTCGGGAGGTGGCTACAATAAGCTGATTTTT	TRAV13-1		TRAJ4	TRAC	CASRSGPGELFF	TGTGCCAGCAGATCGGGGCCTGGGGAGCTGTTTTTT	TRBV6-2		TRBJ2-2	TRBC2	2	Singlet	C	cultured_all_index1	HA69	036
AACCATGGTGTAATGA-1	CAVKKIWSNDYKLSF	TGTGCCGTGAAAAAGATTTGGTCTAACGACTACAAGCTCAGCTTT	TRAV12-2		TRAJ20	TRAC	CASSQDRGLLGYTF	TGCGCCAGCAGCCAAGATCGAGGGCTACTCGGCTACACCTTC	TRBV4-3		TRBJ1-2	TRBC1	1	Singlet	P	cultured_all_index1	HA69	982
ACGTCAACATGTAAGA-1	CAVKKIWSNDYKLSF	TGTGCCGTGAAAAAGATTTGGTCTAACGACTACAAGCTCAGCTTT	TRAV12-2		TRAJ20	TRAC	CASSQDRGLLGYTF	TGCGCCAGCAGCCAAGATCGAGGGCTACTCGGCTACACCTTC	TRBV4-3		TRBJ1-2	TRBC1	2	Singlet	P	cultured_all_index1	HCRT2-6	982
ATAAGAGCAGGACGTA-1	CAVKKIWSNDYKLSF	TGTGCCGTGAAAAAGATTTGGTCTAACGACTACAAGCTCAGCTTT	TRAV12-2		TRAJ20	TRAC	CASSQDRGLLGYTF	TGCGCCAGCAGCCAAGATCGAGGGCTACTCGGCTACACCTTC	TRBV4-3		TRBJ1-2	TRBC1	1	Singlet	P	cultured_all_index1	HCRT2-6	982
CACAAACGTGAAATCA-1	CAVKKIWSNDYKLSF	TGTGCCGTGAAAAAGATTTGGTCTAACGACTACAAGCTCAGCTTT	TRAV12-2		TRAJ20	TRAC	CASSQDRGLLGYTF	TGCGCCAGCAGCCAAGATCGAGGGCTACTCGGCTACACCTTC	TRBV4-3		TRBJ1-2	TRBC1	2	Singlet	P	cultured_all_index1	HCRT1-8	982
CACCACTGTCTAGCGC-1	CAVKKIWSNDYKLSF	TGTGCCGTGAAAAAGATTTGGTCTAACGACTACAAGCTCAGCTTT	TRAV12-2		TRAJ20	TRAC	CASSQDRGLLGYTF	TGCGCCAGCAGCCAAGATCGAGGGCTACTCGGCTACACCTTC	TRBV4-3		TRBJ1-2	TRBC1	1	Singlet	P	cultured_all_index1	HA69	982
GCGCAACAGCCAGTTT-1	CAVKKIWSNDYKLSF	TGTGCCGTGAAAAAGATTTGGTCTAACGACTACAAGCTCAGCTTT	TRAV12-2		TRAJ20	TRAC	CASSQDRGLLGYTF	TGCGCCAGCAGCCAAGATCGAGGGCTACTCGGCTACACCTTC	TRBV4-3		TRBJ1-2	TRBC1	4	Singlet	P	cultured_all_index1	NP136	982
GTGCAGCTCGTAGGTT-1	CAVKKIWSNDYKLSF	TGTGCCGTGAAAAAGATTTGGTCTAACGACTACAAGCTCAGCTTT	TRAV12-2		TRAJ20	TRAC	CASSQDRGLLGYTF	TGCGCCAGCAGCCAAGATCGAGGGCTACTCGGCTACACCTTC	TRBV4-3		TRBJ1-2	TRBC1	1	Singlet	P	cultured_all_index1	HA69	982
CCTTCGATCGGAATCT-1	CATGHYNTDKLIF	TGTGCTACGGGCCATTATAACACCGACAAGCTCATCTTT	TRAV17		TRAJ34	TRAC	CASSQGLTGEVETQYF	TGCGCCAGCAGCCAAGGGTTGACAGGGGAGGTTGAGACCCAGTACTTC	TRBV4-3		TRBJ2-5	TRBC2	2	Singlet	P	cultured_all_index1	HCRT1-8	344
CGTTAGATCTGTCCGT-1	CATGHYNTDKLIF	TGTGCTACGGGCCATTATAACACCGACAAGCTCATCTTT	TRAV17		TRAJ34	TRAC	CASSQGLTGEVETQYF	TGCGCCAGCAGCCAAGGGTTGACAGGGGAGGTTGAGACCCAGTACTTC	TRBV4-3		TRBJ2-5	TRBC2	1	Singlet	P	cultured_all_index1	HA69	344
GATTCAGTCAAACCAC-1	CATGHYNTDKLIF	TGTGCTACGGGCCATTATAACACCGACAAGCTCATCTTT	TRAV17		TRAJ34	TRAC	CASSQGLTGEVETQYF	TGCGCCAGCAGCCAAGGGTTGACAGGGGAGGTTGAGACCCAGTACTTC	TRBV4-3		TRBJ2-5	TRBC2	2	Singlet	P	cultured_all_index1	HA69	344
TATTACCCAGACGCCT-1	CATGHYNTDKLIF	TGTGCTACGGGCCATTATAACACCGACAAGCTCATCTTT	TRAV17		TRAJ34	TRAC	CASSQGLTGEVETQYF	TGCGCCAGCAGCCAAGGGTTGACAGGGGAGGTTGAGACCCAGTACTTC	TRBV4-3		TRBJ2-5	TRBC2	4	Singlet	P	cultured_all_index1	HA69	344
TGACTAGCAAGGCTCC-1	CATGHYNTDKLIF	TGTGCTACGGGCCATTATAACACCGACAAGCTCATCTTT	TRAV17		TRAJ34	TRAC	CASSQGLTGEVETQYF	TGCGCCAGCAGCCAAGGGTTGACAGGGGAGGTTGAGACCCAGTACTTC	TRBV4-3		TRBJ2-5	TRBC2	2	Singlet	P	cultured_all_index1	HA69	344
AAGCCGCCAGTATCTG-1	CAMDSNYQLIW	TGTGCCATGGATAGCAACTATCAGTTAATCTGG	TRAV2		TRAJ33	TRAC	CASSSEGAGANVLTF	TGTGCCAGCAGTTCGGAGGGAGCTGGGGCCAACGTCCTGACTTTC	TRBV27		TRBJ2-6	TRBC2	2	Singlet	P	cultured_all_index1	HA69	948
AGAATAGAGTTAGGTA-1	CAMDSNYQLIW	TGTGCCATGGATAGCAACTATCAGTTAATCTGG	TRAV2		TRAJ33	TRAC	CASSSEGAGANVLTF	TGTGCCAGCAGTTCGGAGGGAGCTGGGGCCAACGTCCTGACTTTC	TRBV27		TRBJ2-6	TRBC2	2	Singlet	P	cultured_all_index1	HA69	948
GCGCCAATCTATCCTA-1	CAMDSNYQLIW	TGTGCCATGGATAGCAACTATCAGTTAATCTGG	TRAV2		TRAJ33	TRAC	CASSSEGAGANVLTF	TGTGCCAGCAGTTCGGAGGGAGCTGGGGCCAACGTCCTGACTTTC	TRBV27		TRBJ2-6	TRBC2	1	Singlet	P	cultured_all_index1	HA69	948
TCCCGATTCACCCTCA-1	CAMDSNYQLIW	TGTGCCATGGATAGCAACTATCAGTTAATCTGG	TRAV2		TRAJ33	TRAC	CASSSEGAGANVLTF	TGTGCCAGCAGTTCGGAGGGAGCTGGGGCCAACGTCCTGACTTTC	TRBV27		TRBJ2-6	TRBC2	1	Singlet	P	cultured_all_index1	NP136	948
AAAGATGCAGGTCGTC-1	CAASERKMRF;CAESCMDSNYQLIW	TGTGCAGCAAGTGAGAGGAAAATGCGCTTT;TGTGCAGAGAGTTGCATGGATAGCAACTATCAGTTAATCTGG	TRAV13-1;TRAV5	;	TRAJ43;TRAJ33	TRAC;TRAC	CASSPRDYPRGEQFF	TGTGCCAGCAGCCCGCGGGACTACCCTAGGGGTGAGCAGTTCTTC	TRBV7-2		TRBJ2-1	TRBC2	1	Singlet	P	cultured_all_index1	HA69	344
GCTGCAGGTCCGACGT-1	CAASERKMRF;CAESCMDSNYQLIW	TGTGCAGCAAGTGAGAGGAAAATGCGCTTT;TGTGCAGAGAGTTGCATGGATAGCAACTATCAGTTAATCTGG	TRAV13-1;TRAV5	;	TRAJ43;TRAJ33	TRAC;TRAC	CASSPRDYPRGEQFF	TGTGCCAGCAGCCCGCGGGACTACCCTAGGGGTGAGCAGTTCTTC	TRBV7-2		TRBJ2-1	TRBC2	24	Singlet	P	cultured_all_index1	HA69	344
TGACTTTTCTGTACGA-1	CAASERKMRF;CAESCMDSNYQLIW	TGTGCAGCAAGTGAGAGGAAAATGCGCTTT;TGTGCAGAGAGTTGCATGGATAGCAACTATCAGTTAATCTGG	TRAV13-1;TRAV5	;	TRAJ43;TRAJ33	TRAC;TRAC	CASSPRDYPRGEQFF	TGTGCCAGCAGCCCGCGGGACTACCCTAGGGGTGAGCAGTTCTTC	TRBV7-2		TRBJ2-1	TRBC2	8	Singlet	P	cultured_all_index1	HA69	344
TGCACCTAGAGGTTGC-1	CAASERKMRF;CAESCMDSNYQLIW	TGTGCAGCAAGTGAGAGGAAAATGCGCTTT;TGTGCAGAGAGTTGCATGGATAGCAACTATCAGTTAATCTGG	TRAV13-1;TRAV5	;	TRAJ43;TRAJ33	TRAC;TRAC	CASSPRDYPRGEQFF	TGTGCCAGCAGCCCGCGGGACTACCCTAGGGGTGAGCAGTTCTTC	TRBV7-2		TRBJ2-1	TRBC2	3	Singlet	P	cultured_all_index1	HA69	344
GCAATCAAGAACTCGG-1	CAAPSGGGYNKLIF	TGTGCAGCGCCTTCGGGAGGTGGCTACAATAAGCTGATTTTT	TRAV13-1		TRAJ4	TRAC							1	Singlet	C	cultured_all_index1	HCRT1-8	036
TCAGGATGTGTCCTCT-1	CAAPSGGGYNKLIF	TGTGCAGCGCCTTCGGGAGGTGGCTACAATAAGCTGATTTTT	TRAV13-1		TRAJ4	TRAC							4	Singlet	C	cultured_all_index1	HCRT1-8	036
GTAGTCACAAGTCTGT-1	CAASQAGGGADGLTF	TGTGCAGCAAGCCAAGCAGGAGGAGGTGCTGACGGACTCACCTTT	TRAV23/DV6		TRAJ45	TRAC	CASSLNRGQPQHF	TGCGCCAGCAGCCTCAACAGGGGACAGCCCCAGCATTTT	TRBV4-3		TRBJ1-5	TRBC1	1	Singlet	P	cultured_all_index1	HCRT1-8	1688
AAGGCAGGTGATAAAC-1	CAVNSGAGSYQLTF	TGTGCCGTGAACTCTGGGGCTGGGAGTTACCAACTCACTTTC	TRAV12-2		TRAJ28	TRAC	CASSRGDGLAEAFF	TGTGCCAGCAGCCGAGGCGACGGATTGGCTGAAGCTTTCTTT	TRBV3-1		TRBJ1-1	TRBC1	1	Singlet	P	cultured_all_index1	HA69	900
TGGTTCCCAATCGAAA-1	CIVRVKEGGGADGLTF	TGCATCGTCAGAGTCAAGGAGGGAGGAGGTGCTGACGGACTCACCTTT	TRAV26-1		TRAJ45	TRAC	CSVDQNGYEQYF	TGCAGCGTCGACCAGAACGGCTACGAGCAGTACTTC	TRBV29-1		TRBJ2-7	TRBC2	1	Singlet	P	cultured_all_index1	NP136	982
ACTGAGTAGTCCCACG-1	CAASKKGTYKYIF	TGTGCAGCAAGCAAAAAAGGAACCTACAAATACATCTTT	TRAV23/DV6		TRAJ40	TRAC	CASSPPAASWAGELFF	TGTGCCAGCAGCCCTCCAGCGGCCTCTTGGGCCGGGGAGCTGTTTTTT	TRBV7-9		TRBJ2-2	TRBC2	1	Singlet	P	cultured_all_index1	HA69	982
GGAACTTAGGGCACTA-1	CIGPTNTGNQFYF	TGCATCGGGCCGACGAACACCGGTAACCAGTTCTATTTT	TRAV26-2		TRAJ49	TRAC	CASSLRNRGTGELFF	TGTGCCAGCAGCTTAAGAAACAGGGGTACCGGGGAGCTGTTTTTT	TRBV7-8		TRBJ2-2	TRBC2	7	Singlet	P	cultured_all_index1	HA69	284
AACTCAGCAGCATGAG-1	CALSDLMYSGGGADGLTF	TGTGCTCTGAGTGATTTAATGTATTCAGGAGGAGGTGCTGACGGACTCACCTTT	TRAV9-2		TRAJ45	TRAC	CASSQKRNTGELFF	TGTGCCAGCAGCCAAAAACGGAACACCGGGGAGCTGTTTTTT	TRBV14		TRBJ2-2	TRBC2	2	Singlet	P	cultured_all_index1	HA69	022
GACGGCTGTATATCCG-1	CALSDLMYSGGGADGLTF	TGTGCTCTGAGTGATTTAATGTATTCAGGAGGAGGTGCTGACGGACTCACCTTT	TRAV9-2		TRAJ45	TRAC	CASSQKRNTGELFF	TGTGCCAGCAGCCAAAAACGGAACACCGGGGAGCTGTTTTTT	TRBV14		TRBJ2-2	TRBC2	2	Singlet	P	cultured_all_index1	NP136	022
GATCTAGCATGTCGAT-1	CALSDLMYSGGGADGLTF	TGTGCTCTGAGTGATTTAATGTATTCAGGAGGAGGTGCTGACGGACTCACCTTT	TRAV9-2		TRAJ45	TRAC	CASSQKRNTGELFF	TGTGCCAGCAGCCAAAAACGGAACACCGGGGAGCTGTTTTTT	TRBV14		TRBJ2-2	TRBC2	1	Singlet	P	cultured_all_index1	HCRT2-6	022
AGCATACAGGCATTGG-1	CATAHENTDKLIF	TGTGCTACGGCCCACGAAAACACCGACAAGCTCATCTTT	TRAV17		TRAJ34	TRAC	CASSPGRTGGAYGYTF	TGCGCCAGCAGCCCCGGCAGGACAGGGGGCGCTTATGGCTACACCTTC	TRBV4-3		TRBJ1-2	TRBC1	2	Singlet	P	cultured_all_index1	HA69	344
GAATGAATCAAAGTAG-1	CATAHENTDKLIF	TGTGCTACGGCCCACGAAAACACCGACAAGCTCATCTTT	TRAV17		TRAJ34	TRAC	CASSPGRTGGAYGYTF	TGCGCCAGCAGCCCCGGCAGGACAGGGGGCGCTTATGGCTACACCTTC	TRBV4-3		TRBJ1-2	TRBC1	1	Singlet	P	cultured_all_index1	HA69	344
GTGTGCGCATGGATGG-1	CATAHENTDKLIF	TGTGCTACGGCCCACGAAAACACCGACAAGCTCATCTTT	TRAV17		TRAJ34	TRAC	CASSPGRTGGAYGYTF	TGCGCCAGCAGCCCCGGCAGGACAGGGGGCGCTTATGGCTACACCTTC	TRBV4-3		TRBJ1-2	TRBC1	1	Singlet	P	cultured_all_index1	NP136	344
TGCGTGGGTCCTGCTT-1	CATAHENTDKLIF	TGTGCTACGGCCCACGAAAACACCGACAAGCTCATCTTT	TRAV17		TRAJ34	TRAC	CASSPGRTGGAYGYTF	TGCGCCAGCAGCCCCGGCAGGACAGGGGGCGCTTATGGCTACACCTTC	TRBV4-3		TRBJ1-2	TRBC1	7	Singlet	P	cultured_all_index1	NP136	344
ATTATCCAGAGACTAT-1	CAGAKTNRDDKIIF	TGTGCAGGAGCTAAGACGAACAGAGATGACAAGATCATCTTT	TRAV27		TRAJ30	TRAC	CAWRWTGEAFF	TGTGCCTGGAGGTGGACAGGTGAAGCTTTCTTT	TRBV30		TRBJ1-1	TRBC1	1	Singlet	P	cultured_all_index1	NP136	051
GCATGATCAATGAATG-1	CAGAKTNRDDKIIF	TGTGCAGGAGCTAAGACGAACAGAGATGACAAGATCATCTTT	TRAV27		TRAJ30	TRAC	CAWRWTGEAFF	TGTGCCTGGAGGTGGACAGGTGAAGCTTTCTTT	TRBV30		TRBJ1-1	TRBC1	1	Singlet	P	cultured_all_index1	HA69	051
GTAACTGAGCCACCTG-1	CALSEFQGAQKLVF	TGTGCTCTGAGTGAGTTTCAGGGAGCCCAGAAGCTGGTATTT	TRAV19		TRAJ54	TRAC	CASSADRGRAGELFF	TGCGCCAGCAGCGCGGACAGGGGACGAGCCGGGGAGCTGTTTTTT	TRBV5-1		TRBJ2-2	TRBC2	1	Singlet	C	cultured_all_index1	HCRT1-8	036
CATCAGAAGTACATGA-1	CAVRATDSWGKLQF	TGTGCTGTGAGAGCAACTGACAGCTGGGGGAAATTGCAGTTT	TRAV8-6		TRAJ24	TRAC	CASSGQVRTDTQYF	TGTGCCAGTAGTGGACAGGTCCGTACAGATACGCAGTATTTT	TRBV19		TRBJ2-3	TRBC2	4	Singlet	P	cultured_all_index1	HA69	982
CCTTCGATCGTCACGG-1	CAVRATDSWGKLQF	TGTGCTGTGAGAGCAACTGACAGCTGGGGGAAATTGCAGTTT	TRAV8-6		TRAJ24	TRAC	CASSGQVRTDTQYF	TGTGCCAGTAGTGGACAGGTCCGTACAGATACGCAGTATTTT	TRBV19		TRBJ2-3	TRBC2	7	Singlet	P	cultured_all_index1	HA69	982
GTTACAGCAAGAGGCT-1	CAVRATDSWGKLQF	TGTGCTGTGAGAGCAACTGACAGCTGGGGGAAATTGCAGTTT	TRAV8-6		TRAJ24	TRAC	CASSGQVRTDTQYF	TGTGCCAGTAGTGGACAGGTCCGTACAGATACGCAGTATTTT	TRBV19		TRBJ2-3	TRBC2	2	Singlet	P	cultured_all_index1	HA69	982
TAGCCGGGTCGATTGT-1	CAVRATDSWGKLQF	TGTGCTGTGAGAGCAACTGACAGCTGGGGGAAATTGCAGTTT	TRAV8-6		TRAJ24	TRAC	CASSGQVRTDTQYF	TGTGCCAGTAGTGGACAGGTCCGTACAGATACGCAGTATTTT	TRBV19		TRBJ2-3	TRBC2	1	Singlet	P	cultured_all_index1	HA69	982
TGCTACCTCGTTGCCT-1	CAVRATDSWGKLQF	TGTGCTGTGAGAGCAACTGACAGCTGGGGGAAATTGCAGTTT	TRAV8-6		TRAJ24	TRAC	CASSGQVRTDTQYF	TGTGCCAGTAGTGGACAGGTCCGTACAGATACGCAGTATTTT	TRBV19		TRBJ2-3	TRBC2	26	Singlet	P	cultured_all_index1	HA69	982
TTGAACGTCTTACCGC-1	CAVRATDSWGKLQF	TGTGCTGTGAGAGCAACTGACAGCTGGGGGAAATTGCAGTTT	TRAV8-6		TRAJ24	TRAC	CASSGQVRTDTQYF	TGTGCCAGTAGTGGACAGGTCCGTACAGATACGCAGTATTTT	TRBV19		TRBJ2-3	TRBC2	5	Singlet	P	cultured_all_index1	HA69	982
ATCACGAAGGTAAACT-1	CAFMKQGFGNVLHC	TGTGCTTTCATGAAGCAGGGCTTTGGGAATGTGCTGCATTGC	TRAV38-1		TRAJ35	TRAC	CASSLVQGEAFF	TGCGCCAGCAGCTTGGTTCAGGGAGAAGCTTTCTTT	TRBV5-1		TRBJ1-1	TRBC1	2	Singlet	P	cultured_all_index1	HCRT2-6	982
ATCTGCCCACGACGAA-1	CAFMKQGFGNVLHC	TGTGCTTTCATGAAGCAGGGCTTTGGGAATGTGCTGCATTGC	TRAV38-1		TRAJ35	TRAC	CASSLVQGEAFF	TGCGCCAGCAGCTTGGTTCAGGGAGAAGCTTTCTTT	TRBV5-1		TRBJ1-1	TRBC1	1	Singlet	P	cultured_all_index1	HCRT2-6	982
AAGACCTTCATACGGT-1	CADRYQGGSEKLVF	TGTGCCGACCGGTATCAGGGCGGATCTGAAAAGCTGGTCTTT	TRAV12-2		TRAJ57	TRAC	CASSQGRGNYGYTF	TGTGCCAGCAGCCAAGGACGGGGAAACTATGGCTACACCTTC	TRBV4-2		TRBJ1-2	TRBC1	4	Singlet	P	cultured_all_index1	NP136	982
ACTTTCACAAGACACG-1	CADRYQGGSEKLVF	TGTGCCGACCGGTATCAGGGCGGATCTGAAAAGCTGGTCTTT	TRAV12-2		TRAJ57	TRAC	CASSQGRGNYGYTF	TGTGCCAGCAGCCAAGGACGGGGAAACTATGGCTACACCTTC	TRBV4-2		TRBJ1-2	TRBC1	3	Singlet	P	cultured_all_index1	NP136	982
CGTTAGACACCGGAAA-1	CADRYQGGSEKLVF	TGTGCCGACCGGTATCAGGGCGGATCTGAAAAGCTGGTCTTT	TRAV12-2		TRAJ57	TRAC	CASSQGRGNYGYTF	TGTGCCAGCAGCCAAGGACGGGGAAACTATGGCTACACCTTC	TRBV4-2		TRBJ1-2	TRBC1	2	Singlet	P	cultured_all_index1	NP136	982
GTTCTCGCAGGAACGT-1	CADRYQGGSEKLVF	TGTGCCGACCGGTATCAGGGCGGATCTGAAAAGCTGGTCTTT	TRAV12-2		TRAJ57	TRAC	CASSQGRGNYGYTF	TGTGCCAGCAGCCAAGGACGGGGAAACTATGGCTACACCTTC	TRBV4-2		TRBJ1-2	TRBC1	1	Singlet	P	cultured_all_index1	HA69	982
TTGGCAATCAAACCGT-1	CADRYQGGSEKLVF	TGTGCCGACCGGTATCAGGGCGGATCTGAAAAGCTGGTCTTT	TRAV12-2		TRAJ57	TRAC	CASSQGRGNYGYTF	TGTGCCAGCAGCCAAGGACGGGGAAACTATGGCTACACCTTC	TRBV4-2		TRBJ1-2	TRBC1	6	Singlet	P	cultured_all_index1	NP136	982
CAGAGAGGTTGGACCC-1	CAANALSASKIIF	TGTGCAGCAAATGCCCTCAGTGCTTCCAAGATAATCTTT	TRAV13-1		TRAJ3	TRAC	CASSHPLGLGELFF	TGTGCCAGCAGCCACCCACTAGGGCTGGGGGAGCTGTTTTTT	TRBV3-1		TRBJ2-2	TRBC2	2	Singlet	C	cultured_all_index1	HCRT2-6	494
CTCTACGTCCTTTCTC-1	CAANALSASKIIF	TGTGCAGCAAATGCCCTCAGTGCTTCCAAGATAATCTTT	TRAV13-1		TRAJ3	TRAC	CASSHPLGLGELFF	TGTGCCAGCAGCCACCCACTAGGGCTGGGGGAGCTGTTTTTT	TRBV3-1		TRBJ2-2	TRBC2	1	Singlet	C	cultured_all_index1	NP136	494
GTCTTCGTCGCCAAAT-1	CAASISGGNNRLAF	TGTGCAGCAAGTATCTCCGGTGGGAACAACAGACTCGCTTTT	TRAV13-1		TRAJ7	TRAC	CASSHGGSYNEQFF	TGTGCCAGCAGCCACGGCGGATCCTACAATGAGCAGTTCTTC	TRBV7-9		TRBJ2-1	TRBC2	1	Singlet	C	cultured_all_index1	HCRT1-8	036
CACAAACAGGAGCGAG-1	CAASKDQGGKLIF	TGTGCAGCAAGCAAGGACCAGGGAGGAAAGCTTATCTTC	TRAV23/DV6		TRAJ23	TRAC	CSASGNEQFF	TGCAGTGCCTCGGGCAATGAGCAGTTCTTC	TRBV20-1		TRBJ2-1	TRBC2	1	Singlet	P	cultured_all_index1	HCRT1-8	1688
GATCTAGAGTGGGATC-1	CAASKDQGGKLIF	TGTGCAGCAAGCAAGGACCAGGGAGGAAAGCTTATCTTC	TRAV23/DV6		TRAJ23	TRAC	CSASGNEQFF	TGCAGTGCCTCGGGCAATGAGCAGTTCTTC	TRBV20-1		TRBJ2-1	TRBC2	3	Singlet	P	cultured_all_index1	HA69	1688
TCGGTAAAGTCCATAC-1	CAASKDQGGKLIF	TGTGCAGCAAGCAAGGACCAGGGAGGAAAGCTTATCTTC	TRAV23/DV6		TRAJ23	TRAC	CSASGNEQFF	TGCAGTGCCTCGGGCAATGAGCAGTTCTTC	TRBV20-1		TRBJ2-1	TRBC2	1	Singlet	P	cultured_all_index1	NP136	1688
AACTCAGGTCCGTCAG-1	CILRDRQGGSEKLVF	TGCATCCTGAGAGACAGGCAGGGCGGATCTGAAAAGCTGGTCTTT	TRAV26-2		TRAJ57	TRAC	CASSFGRVSGNTIYF	TGTGCCAGCAGCTTCGGACGGGTCTCTGGAAACACCATATATTTT	TRBV13		TRBJ1-3	TRBC1	4	Singlet	P	cultured_all_index1	NP136	948
CATGCCTGTACATGTC-1	CILRDRQGGSEKLVF	TGCATCCTGAGAGACAGGCAGGGCGGATCTGAAAAGCTGGTCTTT	TRAV26-2		TRAJ57	TRAC	CASSFGRVSGNTIYF	TGTGCCAGCAGCTTCGGACGGGTCTCTGGAAACACCATATATTTT	TRBV13		TRBJ1-3	TRBC1	1	Singlet	P	cultured_all_index1	HCRT1-8	948
CTCCTAGAGCCAGGAT-1	CLVGSNYGGSQGNLIF	TGCCTCGTGGGTTCCAATTATGGAGGAAGCCAAGGAAATCTCATCTTT	TRAV4		TRAJ42	TRAC	CSARDPDYYNEQFF	TGCAGTGCTAGAGATCCGGACTACTACAATGAGCAGTTCTTC	TRBV20-1		TRBJ2-1	TRBC2	1	Singlet	C	cultured_all_index1	HA69	435
GCCAAATGTGTTGGGA-1	CLVGSNYGGSQGNLIF	TGCCTCGTGGGTTCCAATTATGGAGGAAGCCAAGGAAATCTCATCTTT	TRAV4		TRAJ42	TRAC	CSARDPDYYNEQFF	TGCAGTGCTAGAGATCCGGACTACTACAATGAGCAGTTCTTC	TRBV20-1		TRBJ2-1	TRBC2	1	Singlet	C	cultured_all_index1	HA69	435
AGGCCACCAGGATCGA-1	CAASNRDYKLSF	TGTGCAGCAAGTAATAGGGACTACAAGCTCAGCTTT	TRAV13-1		TRAJ20	TRAC							1	Singlet	P	cultured_all_index1	HCRT1-8	982
CTGAAACAGATGTCGG-1	CAASNRDYKLSF	TGTGCAGCAAGTAATAGGGACTACAAGCTCAGCTTT	TRAV13-1		TRAJ20	TRAC							3	Singlet	P	cultured_all_index1	NP136	982
TCAGCAAAGCGATGAC-1	CAASNRDYKLSF	TGTGCAGCAAGTAATAGGGACTACAAGCTCAGCTTT	TRAV13-1		TRAJ20	TRAC							2	Singlet	P	cultured_all_index1	NP136	982
TTTACTGCATTGCGGC-1	CAASNRDYKLSF	TGTGCAGCAAGTAATAGGGACTACAAGCTCAGCTTT	TRAV13-1		TRAJ20	TRAC							2	Singlet	P	cultured_all_index1	HA69	982
ATTTCTGAGTTTCCTT-1	CGTENSGGSNYKLTF	TGCGGCACAGAGAATAGTGGAGGTAGCAACTATAAACTGACATTT	TRAV30		TRAJ53	TRAC	CAISLAGGSTDTQYF	TGTGCCATCTCCCTAGCGGGGGGTTCCACAGATACGCAGTATTTT	TRBV6-1		TRBJ2-3	TRBC2	4	Singlet	P	cultured_all_index1	HA69	982
GCGCGATAGGCTCAGA-1	CGTENSGGSNYKLTF	TGCGGCACAGAGAATAGTGGAGGTAGCAACTATAAACTGACATTT	TRAV30		TRAJ53	TRAC	CAISLAGGSTDTQYF	TGTGCCATCTCCCTAGCGGGGGGTTCCACAGATACGCAGTATTTT	TRBV6-1		TRBJ2-3	TRBC2	1	Singlet	P	cultured_all_index1	NP136	982
TCAATCTGTGCGGTAA-1	CGTENSGGSNYKLTF	TGCGGCACAGAGAATAGTGGAGGTAGCAACTATAAACTGACATTT	TRAV30		TRAJ53	TRAC	CAISLAGGSTDTQYF	TGTGCCATCTCCCTAGCGGGGGGTTCCACAGATACGCAGTATTTT	TRBV6-1		TRBJ2-3	TRBC2	2	Singlet	P	cultured_all_index1	HA69	982
CCGTGGATCGACGGAA-1	CAVVVTGGSYIPTF	TGTGCCGTGGTCGTAACAGGAGGAAGCTACATACCTACATTT	TRAV12-2		TRAJ6	TRAC	CASSQGNSGNTIYF	TGCGCCAGCAGCCAAGGCAACTCTGGAAACACCATATATTTT	TRBV4-3		TRBJ1-3	TRBC1	2	Singlet	P	cultured_all_index1	HA69	344
TTGACTTAGCGTTGCC-1	CAVVVTGGSYIPTF	TGTGCCGTGGTCGTAACAGGAGGAAGCTACATACCTACATTT	TRAV12-2		TRAJ6	TRAC	CASSQGNSGNTIYF	TGCGCCAGCAGCCAAGGCAACTCTGGAAACACCATATATTTT	TRBV4-3		TRBJ1-3	TRBC1	1	Singlet	P	cultured_all_index1	HA69	344
ACGAGCCAGAAGCCCA-1	CAYRSAIFGDDKIIF	TGTGCTTATAGGAGCGCAATTTTCGGGGATGACAAGATCATCTTT	TRAV38-2/DV8		TRAJ30	TRAC	CSAPGFGSSYEQYF	TGCAGTGCCCCGGGCTTCGGGAGCTCCTACGAGCAGTACTTC	TRBV20-1		TRBJ2-7	TRBC2	5	Singlet	P	cultured_all_index1	NP136	344
CGATCGGTCTATCCCG-1	CAYRSAIFGDDKIIF	TGTGCTTATAGGAGCGCAATTTTCGGGGATGACAAGATCATCTTT	TRAV38-2/DV8		TRAJ30	TRAC	CSAPGFGSSYEQYF	TGCAGTGCCCCGGGCTTCGGGAGCTCCTACGAGCAGTACTTC	TRBV20-1		TRBJ2-7	TRBC2	7	Singlet	P	cultured_all_index1	NP136	344
GACCTGGGTGACGCCT-1	CAYRSAIFGDDKIIF	TGTGCTTATAGGAGCGCAATTTTCGGGGATGACAAGATCATCTTT	TRAV38-2/DV8		TRAJ30	TRAC	CSAPGFGSSYEQYF	TGCAGTGCCCCGGGCTTCGGGAGCTCCTACGAGCAGTACTTC	TRBV20-1		TRBJ2-7	TRBC2	2	Singlet	P	cultured_all_index1	NP136	344
GACTACAAGCTGTCTA-1	CAYRSAIFGDDKIIF	TGTGCTTATAGGAGCGCAATTTTCGGGGATGACAAGATCATCTTT	TRAV38-2/DV8		TRAJ30	TRAC	CSAPGFGSSYEQYF	TGCAGTGCCCCGGGCTTCGGGAGCTCCTACGAGCAGTACTTC	TRBV20-1		TRBJ2-7	TRBC2	3	Singlet	P	cultured_all_index1	NP136	344
CGATGGCAGTGTTTGC-1	CAVSEEWTSGSRLTF	TGTGCTGTGAGTGAAGAGTGGACCAGTGGCTCTAGGTTGACCTTT	TRAV8-4		TRAJ58	TRAC	CASSLISNGAFF	TGTGCCAGCAGTTTAATATCTAATGGAGCTTTCTTT	TRBV28		TRBJ1-1	TRBC1	1	Singlet	C	cultured_all_index1	NP136	494
AAAGTAGAGGCCCTCA-1	CAESPTGFQKLVF	TGTGCAGAGAGCCCTACAGGCTTTCAGAAACTTGTATTT	TRAV5		TRAJ8	TRAC	CASSQEMSGGELFF	TGTGCCAGCAGCCAAGAAATGAGCGGCGGGGAGCTGTTTTTT	TRBV3-1		TRBJ2-2	TRBC2	2	Singlet	P	cultured_all_index1	NP136	022
AGAATAGGTAAACCTC-1	CAESPTGFQKLVF	TGTGCAGAGAGCCCTACAGGCTTTCAGAAACTTGTATTT	TRAV5		TRAJ8	TRAC	CASSQEMSGGELFF	TGTGCCAGCAGCCAAGAAATGAGCGGCGGGGAGCTGTTTTTT	TRBV3-1		TRBJ2-2	TRBC2	1	Singlet	P	cultured_all_index1	HCRT2-6	344
TACGGGCGTGTAACGG-1	CAESPTGFQKLVF	TGTGCAGAGAGCCCTACAGGCTTTCAGAAACTTGTATTT	TRAV5		TRAJ8	TRAC	CASSQEMSGGELFF	TGTGCCAGCAGCCAAGAAATGAGCGGCGGGGAGCTGTTTTTT	TRBV3-1		TRBJ2-2	TRBC2	2	Singlet	P	cultured_all_index1	HCRT2-6	284
AACCGCGGTCCCGACA-1	CAARGTGANNLFF	TGTGCAGCAAGGGGAACTGGGGCAAACAACCTCTTCTTT	TRAV13-1		TRAJ36	TRAC							1	Singlet	C	cultured_all_index1	HA69	036
GAAGCAGAGCAGCGTA-1	CAARGTGANNLFF	TGTGCAGCAAGGGGAACTGGGGCAAACAACCTCTTCTTT	TRAV13-1		TRAJ36	TRAC							1	Singlet	C	cultured_all_index1	NP136	036
ATCCACCCAATGAATG-1	CALSEFQGAQKLVF	TGTGCTCTGAGTGAATTTCAGGGAGCCCAGAAGCTGGTATTT	TRAV19		TRAJ54	TRAC	CASSLPGGSYEQYF	TGTGCCAGCAGCCTCCCAGGGGGTTCCTACGAGCAGTACTTC	TRBV11-2		TRBJ2-7	TRBC2	1	Singlet	C	cultured_all_index1	NP136	036
CATCCACCATGTAGTC-1	CALSEFQGAQKLVF	TGTGCTCTGAGTGAATTTCAGGGAGCCCAGAAGCTGGTATTT	TRAV19		TRAJ54	TRAC	CASSLPGGSYEQYF	TGTGCCAGCAGCCTCCCAGGGGGTTCCTACGAGCAGTACTTC	TRBV11-2		TRBJ2-7	TRBC2	1	Singlet	C	cultured_all_index1	HA69	036
CCTTACGGTAATAGCA-1	CALSEFQGAQKLVF	TGTGCTCTGAGTGAATTTCAGGGAGCCCAGAAGCTGGTATTT	TRAV19		TRAJ54	TRAC	CASSLPGGSYEQYF	TGTGCCAGCAGCCTCCCAGGGGGTTCCTACGAGCAGTACTTC	TRBV11-2		TRBJ2-7	TRBC2	1	Singlet	C	cultured_all_index1	HCRT1-8	036
GTAGGCCGTCCAGTTA-1	CAMRFSSGGSYIPTF	TGTGCAATGAGATTCTCATCAGGAGGAAGCTACATACCTACATTT	TRAV14/DV4		TRAJ6	TRAC	CASSFSTGSLNTEAFF	TGTGCCAGCAGCTTTTCTACAGGGTCTCTGAACACTGAAGCTTTCTTT	TRBV7-6		TRBJ1-1	TRBC1	2	Singlet	C	cultured_all_index1	NP136	494
ATGGGAGAGATCTGCT-1							CASSHWTGPNTEAFF	TGTGCCAGCAGTCATTGGACAGGGCCGAACACTGAAGCTTTCTTT	TRBV12-3		TRBJ1-1	TRBC1	3	Singlet	P	cultured_all_index1	HA69	051
CATATTCAGGATTCGG-1							CASSHWTGPNTEAFF	TGTGCCAGCAGTCATTGGACAGGGCCGAACACTGAAGCTTTCTTT	TRBV12-3		TRBJ1-1	TRBC1	1	Singlet	P	cultured_all_index1	HCRT1-8	051
CTGATCCTCCGGCACA-1							CASRRHQQETQYF	TGTGCCAGCAGGCGACACCAGCAAGAGACCCAGTACTTC	TRBV12-3		TRBJ2-5	TRBC2	2	Singlet	P	cultured_all_index1	HCRT1-8	344
GACTACATCATAGCAC-1	CAVQASPWGAGNMLTF;CILRDVYAGNNRKLIW	TGTGCTGTGCAGGCGTCCCCCTGGGGTGCAGGCAACATGCTCACCTTT;TGCATCCTGAGAGACGTGTATGCTGGCAACAACCGTAAGCTGATTTGG	TRAV20;TRAV26-2	;	TRAJ39;TRAJ38	TRAC;TRAC	CASSYESSYNSPLHF	TGTGCCAGCAGTTATGAAAGCTCCTATAATTCACCCCTCCACTTT	TRBV6-5		TRBJ1-6	TRBC1	1	Singlet	C	cultured_all_index1	HCRT1-8	494
GCTGGGTCATTAGGCT-1	CAVSQYNTDKLIF	TGTGCTGTGAGTCAGTATAACACCGACAAGCTCATCTTT	TRAV8-6		TRAJ34	TRAC	CASSHSADTQYF	TGTGCCAGCAGCCATAGCGCAGATACGCAGTATTTT	TRBV7-9		TRBJ2-3	TRBC2	3	Singlet	P	cultured_all_index1	HCRT1-8	982
GTCACGGTCACGACTA-1	CAVSQYNTDKLIF	TGTGCTGTGAGTCAGTATAACACCGACAAGCTCATCTTT	TRAV8-6		TRAJ34	TRAC	CASSHSADTQYF	TGTGCCAGCAGCCATAGCGCAGATACGCAGTATTTT	TRBV7-9		TRBJ2-3	TRBC2	1	Singlet	P	cultured_all_index1	HA69	982
TACCTATCACTAAGTC-1	CAVRVLKTSYDKVIF	TGTGCTGTGAGGGTTCTGAAAACCTCCTACGACAAGGTGATATTT	TRAV20		TRAJ50	TRAC	CASSLVSRGTSYEQYF	TGTGCCAGCAGCTTAGTCTCTCGGGGGACCTCCTACGAGCAGTACTTC	TRBV7-8		TRBJ2-7	TRBC2	2	Singlet	P	cultured_all_index1	HA69	051
CGATCGGTCGGAGCAA-1	CATDNNARLMF	TGTGCTACGGACAACAATGCCAGACTCATGTTT	TRAV17		TRAJ31	TRAC	CSASEETQYF	TGCAGTGCTAGCGAGGAGACCCAGTACTTC	TRBV20-1		TRBJ2-5	TRBC2	62	Singlet	P	cultured_all_index1	NP136	1688
TACTTACCATTTCACT-1	CATDNNARLMF	TGTGCTACGGACAACAATGCCAGACTCATGTTT	TRAV17		TRAJ31	TRAC	CSASEETQYF	TGCAGTGCTAGCGAGGAGACCCAGTACTTC	TRBV20-1		TRBJ2-5	TRBC2	1	Singlet	P	cultured_all_index1	HCRT1-8	1688
AGCCTAAGTAGCCTAT-1	CAYRRGDMRF	TGTGCTTATAGGAGGGGTGACATGCGCTTT	TRAV38-2/DV8		TRAJ43	TRAC	CASSDRGTRTDTQYF	TGTGCCAGCAGTGACCGCGGGACCCGCACAGATACGCAGTATTTT	TRBV2		TRBJ2-3	TRBC2	1	Singlet	P	cultured_all_index1	NP136	948
GCGCCAAGTCATATCG-1	CAYRRGDMRF	TGTGCTTATAGGAGGGGTGACATGCGCTTT	TRAV38-2/DV8		TRAJ43	TRAC	CASSDRGTRTDTQYF	TGTGCCAGCAGTGACCGCGGGACCCGCACAGATACGCAGTATTTT	TRBV2		TRBJ2-3	TRBC2	1	Singlet	P	cultured_all_index1	HA69	948
TACTCATAGTGCCAGA-1	CAYRRGDMRF	TGTGCTTATAGGAGGGGTGACATGCGCTTT	TRAV38-2/DV8		TRAJ43	TRAC	CASSDRGTRTDTQYF	TGTGCCAGCAGTGACCGCGGGACCCGCACAGATACGCAGTATTTT	TRBV2		TRBJ2-3	TRBC2	4	Singlet	P	cultured_all_index1	NP136	948
AGGGATGTCCACGACG-1	CAASMRNTPLVF;CAVEDRGSGNTGKLIF	TGTGCAGCAAGTATGAGGAACACACCTCTTGTCTTT;TGTGCTGTGGAGGATCGGGGCTCTGGCAACACAGGCAAACTAATCTTT	TRAV13-1;TRAV2	;	TRAJ29;TRAJ37	TRAC;TRAC	CASSAATGTGFHF	TGCGCCAGCAGCGCAGCAACCGGGACAGGGTTCCACTTT	TRBV5-1		TRBJ1-6	TRBC1	2	Singlet	P	cultured_all_index1	HCRT1-8	284
AAGGTTCTCGTTGCCT-1	CAVSDRAAGNKLTF	TGTGCTGTGAGTGATCGAGCTGCAGGCAACAAGCTAACTTTT	TRAV8-4		TRAJ17	TRAC	CASIGSSYNEQFF	TGTGCCAGCATAGGTAGCTCCTACAATGAGCAGTTCTTC	TRBV2		TRBJ2-1	TRBC2	1	Singlet	C	cultured_all_index1	HCRT1-8	036
ATCATGGCACGACTCG-1	CAVSDRAAGNKLTF	TGTGCTGTGAGTGATCGAGCTGCAGGCAACAAGCTAACTTTT	TRAV8-4		TRAJ17	TRAC	CASIGSSYNEQFF	TGTGCCAGCATAGGTAGCTCCTACAATGAGCAGTTCTTC	TRBV2		TRBJ2-1	TRBC2	1	Singlet	C	cultured_all_index1	HCRT1-8	036
CAGATCATCTATGTGG-1	CAVSDRAAGNKLTF	TGTGCTGTGAGTGATCGAGCTGCAGGCAACAAGCTAACTTTT	TRAV8-4		TRAJ17	TRAC	CASIGSSYNEQFF	TGTGCCAGCATAGGTAGCTCCTACAATGAGCAGTTCTTC	TRBV2		TRBJ2-1	TRBC2	2	Singlet	C	cultured_all_index1	HCRT1-8	036
GATCTAGTCAGTTCGA-1	CAVSDRAAGNKLTF	TGTGCTGTGAGTGATCGAGCTGCAGGCAACAAGCTAACTTTT	TRAV8-4		TRAJ17	TRAC	CASIGSSYNEQFF	TGTGCCAGCATAGGTAGCTCCTACAATGAGCAGTTCTTC	TRBV2		TRBJ2-1	TRBC2	1	Singlet	C	cultured_all_index1	NP136	036
CGGGTCAGTGCGCTTG-1							CASSQGRTGGSYYGYTF	TGCGCCAGCAGCCAAGGGAGGACAGGGGGATCGTACTATGGCTACACCTTC	TRBV4-3		TRBJ1-2	TRBC1	2	Singlet	P	cultured_all_index1	HA69	344
GCGACCACATGGTCAT-1							CASSQGRTGGSYYGYTF	TGCGCCAGCAGCCAAGGGAGGACAGGGGGATCGTACTATGGCTACACCTTC	TRBV4-3		TRBJ1-2	TRBC1	2	Singlet	P	cultured_all_index1	HA69	344
TCGCGAGAGCGAAGGG-1							CASSQGRTGGSYYGYTF	TGCGCCAGCAGCCAAGGGAGGACAGGGGGATCGTACTATGGCTACACCTTC	TRBV4-3		TRBJ1-2	TRBC1	1	Singlet	P	cultured_all_index1	HA69	344
ACCTTTAAGTTAACGA-1	CAGFPITGNQFYF	TGTGCAGGATTCCCCATCACCGGTAACCAGTTCTATTTT	TRAV27		TRAJ49	TRAC	CASGSGLAGLTDTQYF	TGTGCTAGTGGTTCGGGACTAGCGGGCCTCACAGATACGCAGTATTTT	TRBV12-5		TRBJ2-3	TRBC2	1	Singlet	P	cultured_all_index1	HA69	948
AGGGAGTGTATTAGCC-1	CALRPLQGAQKLVF	TGTGCTCTGAGGCCACTTCAGGGAGCCCAGAAGCTGGTATTT	TRAV19		TRAJ54	TRAC	CASSPARGGDTQYF	TGCGCCAGCAGCCCCGCACGGGGAGGAGATACGCAGTATTTT	TRBV5-1		TRBJ2-3	TRBC2	1	Singlet	C	cultured_all_index1	HA69	036
GACGGCTGTTGTCTTT-1	CALRPLQGAQKLVF	TGTGCTCTGAGGCCACTTCAGGGAGCCCAGAAGCTGGTATTT	TRAV19		TRAJ54	TRAC	CASSPARGGDTQYF	TGCGCCAGCAGCCCCGCACGGGGAGGAGATACGCAGTATTTT	TRBV5-1		TRBJ2-3	TRBC2	2	Singlet	C	cultured_all_index1	HCRT1-8	036
TACCTATAGAAGGGTA-1	CALRPLQGAQKLVF	TGTGCTCTGAGGCCACTTCAGGGAGCCCAGAAGCTGGTATTT	TRAV19		TRAJ54	TRAC	CASSPARGGDTQYF	TGCGCCAGCAGCCCCGCACGGGGAGGAGATACGCAGTATTTT	TRBV5-1		TRBJ2-3	TRBC2	1	Singlet	C	cultured_all_index1	NP136	036
ATCGAGTAGTCTTGCA-1	CGLIVLAGGTSYGKLTF	TGTGGACTAATTGTCCTTGCTGGTGGTACTAGCTACGGAAAGCTGACATTT	TRAV34		TRAJ52	TRAC	CASSLDSWSSYEQYF	TGTGCCAGCAGCTTAGATTCTTGGAGCTCCTACGAGCAGTACTTC	TRBV7-9		TRBJ2-7	TRBC2	3	Singlet	C	cultured_all_index1	HA69	435
CGATGTAGTACTCTCC-1	CAEKDTGGFKTIF	TGTGCAGAGAAAGATACTGGAGGCTTCAAAACTATCTTT	TRAV5		TRAJ9	TRAC	CASSTQGSTEAFF	TGTGCCAGCAGTACTCAGGGAAGCACTGAAGCTTTCTTT	TRBV28		TRBJ1-1	TRBC1	3	Singlet	C	cultured_all_index1	NP136	036
CTCTGGTTCGCGTTTC-1	CAEKDTGGFKTIF	TGTGCAGAGAAAGATACTGGAGGCTTCAAAACTATCTTT	TRAV5		TRAJ9	TRAC	CASSTQGSTEAFF	TGTGCCAGCAGTACTCAGGGAAGCACTGAAGCTTTCTTT	TRBV28		TRBJ1-1	TRBC1	1	Singlet	C	cultured_all_index1	HCRT1-8	036
AGATCTGGTATGAATG-1	CILRELDAGGTSYGKLTF	TGCATCCTGAGAGAGCTCGATGCTGGTGGTACTAGCTATGGAAAGCTGACATTT	TRAV26-2		TRAJ52	TRAC	CASSPDRGHEQYF	TGTGCCAGCAGCCCCGACAGGGGACACGAGCAGTACTTC	TRBV7-7		TRBJ2-7	TRBC2	1	Singlet	P	cultured_all_index1	HA69	948
AGGTCCGAGAGACGAA-1	CILRELDAGGTSYGKLTF	TGCATCCTGAGAGAGCTCGATGCTGGTGGTACTAGCTATGGAAAGCTGACATTT	TRAV26-2		TRAJ52	TRAC	CASSPDRGHEQYF	TGTGCCAGCAGCCCCGACAGGGGACACGAGCAGTACTTC	TRBV7-7		TRBJ2-7	TRBC2	2	Singlet	P	cultured_all_index1	NP136	948
GTGTGCGCAATAACGA-1	CILRELDAGGTSYGKLTF	TGCATCCTGAGAGAGCTCGATGCTGGTGGTACTAGCTATGGAAAGCTGACATTT	TRAV26-2		TRAJ52	TRAC	CASSPDRGHEQYF	TGTGCCAGCAGCCCCGACAGGGGACACGAGCAGTACTTC	TRBV7-7		TRBJ2-7	TRBC2	1	Singlet	P	cultured_all_index1	HCRT1-8	948
TCGGGACTCTTTCCTC-1	CILRELDAGGTSYGKLTF	TGCATCCTGAGAGAGCTCGATGCTGGTGGTACTAGCTATGGAAAGCTGACATTT	TRAV26-2		TRAJ52	TRAC	CASSPDRGHEQYF	TGTGCCAGCAGCCCCGACAGGGGACACGAGCAGTACTTC	TRBV7-7		TRBJ2-7	TRBC2	2	Singlet	P	cultured_all_index1	HCRT1-8	948
GTGGGTCCAAACAACA-1	CAVSERDYKLSF	TGTGCTGTGAGTGAGAGAGACTACAAGCTCAGCTTT	TRAV8-6		TRAJ20	TRAC	CASTPAGGSSYNEQFF	TGTGCCAGCACCCCCGCCGGCGGGAGCTCCTACAATGAGCAGTTCTTC	TRBV7-8		TRBJ2-1	TRBC2	1	Singlet	P	cultured_all_index1	HCRT1-8	1688
TCTATTGAGGACAGAA-1	CAVSERDYKLSF	TGTGCTGTGAGTGAGAGAGACTACAAGCTCAGCTTT	TRAV8-6		TRAJ20	TRAC	CASTPAGGSSYNEQFF	TGTGCCAGCACCCCCGCCGGCGGGAGCTCCTACAATGAGCAGTTCTTC	TRBV7-8		TRBJ2-1	TRBC2	3	Singlet	P	cultured_all_index1	HA69	1688
GTCGTAAAGTGTCCAT-1	CVVFAGGTSYGKLTF	TGTGTGGTGTTTGCTGGTGGTACTAGCTATGGAAAGCTGACATTT	TRAV12-1		TRAJ52	TRAC	CASSRVAGEGYIQYF	TGCGCCAGCAGCCGAGTAGCGGGAGAGGGATACATTCAGTACTTC	TRBV4-3		TRBJ2-4	TRBC2	5	Singlet	P	cultured_all_index1	NP136	344
TAGCCGGTCAACGAAA-1	CVVFAGGTSYGKLTF	TGTGTGGTGTTTGCTGGTGGTACTAGCTATGGAAAGCTGACATTT	TRAV12-1		TRAJ52	TRAC	CASSRVAGEGYIQYF	TGCGCCAGCAGCCGAGTAGCGGGAGAGGGATACATTCAGTACTTC	TRBV4-3		TRBJ2-4	TRBC2	1	Singlet	P	cultured_all_index1	HA69	344
ACTGAGTAGACAATAC-1	CILREPGAGSYQLTF	TGCATCCTGAGAGAGCCTGGGGCTGGGAGTTACCAACTCACTTTC	TRAV26-2		TRAJ28	TRAC	CASSLTGGEQYF	TGTGCCAGCAGCTTAACGGGTGGCGAGCAGTACTTC	TRBV7-8		TRBJ2-7	TRBC2	1	Singlet	C	cultured_all_index1	HCRT1-8	036
TGACTTTCACATCCGG-1	CILREPGAGSYQLTF	TGCATCCTGAGAGAGCCTGGGGCTGGGAGTTACCAACTCACTTTC	TRAV26-2		TRAJ28	TRAC	CASSLTGGEQYF	TGTGCCAGCAGCTTAACGGGTGGCGAGCAGTACTTC	TRBV7-8		TRBJ2-7	TRBC2	1	Singlet	C	cultured_all_index1	HCRT1-8	036
GACCAATTCAGCGATT-1	CAVSSTGRRALTF	TGTGCCGTGTCGAGCACGGGCAGGAGAGCACTTACTTTT	TRAV12-2		TRAJ5	TRAC	CASSLWTGGTDTLHF	TGTGCCAGCAGCCTCTGGACAGGGGGTACGGACACCCTCCACTTT	TRBV3-1		TRBJ1-6	TRBC1	1	Singlet	P	cultured_all_index1	HCRT1-8	948
GGTGAAGCAGACGCTC-1	CAVSSTGRRALTF	TGTGCCGTGTCGAGCACGGGCAGGAGAGCACTTACTTTT	TRAV12-2		TRAJ5	TRAC	CASSLWTGGTDTLHF	TGTGCCAGCAGCCTCTGGACAGGGGGTACGGACACCCTCCACTTT	TRBV3-1		TRBJ1-6	TRBC1	11	Singlet	P	cultured_all_index1	HA69	948
AGACGTTCAGATCTGT-1	CIVIRPNWGYQKVTF	TGCATCGTCATTCGTCCTAATTGGGGTTACCAGAAAGTTACCTTT	TRAV26-1		TRAJ13	TRAC	CASTPSSLGSAQHF	TGTGCCAGCACCCCGAGCAGCCTGGGTTCGGCCCAGCATTTT	TRBV28		TRBJ1-5	TRBC1	2	Singlet	P	cultured_all_index1	HA69	344
AGCAGCCAGTGACATA-1	CAVQGGSEKLVF	TGTGCAGTTCAGGGCGGATCTGAAAAGCTGGTCTTT	TRAV25		TRAJ57	TRAC	CASSYTTTGEQYF	TGTGCCAGCAGTTACACTACTACAGGCGAGCAGTACTTC	TRBV6-5		TRBJ2-7	TRBC2	1	Singlet	P	cultured_all_index1	HCRT1-8	948
TCTCTAAAGGTGGGTT-1	CAVQGGSEKLVF	TGTGCAGTTCAGGGCGGATCTGAAAAGCTGGTCTTT	TRAV25		TRAJ57	TRAC	CASSYTTTGEQYF	TGTGCCAGCAGTTACACTACTACAGGCGAGCAGTACTTC	TRBV6-5		TRBJ2-7	TRBC2	5	Singlet	P	cultured_all_index1	HA69	948
ACGCAGCCATGTTGAC-1	CAMSARTGANSKLTF	TGTGCAATGAGCGCGAGGACTGGAGCCAATAGTAAGCTGACATTT	TRAV12-3		TRAJ56	TRAC	CASSSGGNTEAFF	TGCGCCAGCAGCTCGGGAGGGAACACTGAAGCTTTCTTT	TRBV5-1		TRBJ1-1	TRBC1	1	Singlet	C	cultured_all_index1	HCRT2-6	036
ATTGGACTCGGCGGTT-1	CAMSARTGANSKLTF	TGTGCAATGAGCGCGAGGACTGGAGCCAATAGTAAGCTGACATTT	TRAV12-3		TRAJ56	TRAC	CASSSGGNTEAFF	TGCGCCAGCAGCTCGGGAGGGAACACTGAAGCTTTCTTT	TRBV5-1		TRBJ1-1	TRBC1	3	Singlet	C	cultured_all_index1	NP136	036
CGTCTACGTTACTGAC-1	CAMSARTGANSKLTF	TGTGCAATGAGCGCGAGGACTGGAGCCAATAGTAAGCTGACATTT	TRAV12-3		TRAJ56	TRAC	CASSSGGNTEAFF	TGCGCCAGCAGCTCGGGAGGGAACACTGAAGCTTTCTTT	TRBV5-1		TRBJ1-1	TRBC1	6	Singlet	C	cultured_all_index1	HCRT2-6	036
GGATTACTCGGGAGTA-1	CAMSARTGANSKLTF	TGTGCAATGAGCGCGAGGACTGGAGCCAATAGTAAGCTGACATTT	TRAV12-3		TRAJ56	TRAC	CASSSGGNTEAFF	TGCGCCAGCAGCTCGGGAGGGAACACTGAAGCTTTCTTT	TRBV5-1		TRBJ1-1	TRBC1	1	Singlet	C	cultured_all_index1	HCRT1-8	036
TACTTGTGTCCAGTTA-1	CAMSARTGANSKLTF	TGTGCAATGAGCGCGAGGACTGGAGCCAATAGTAAGCTGACATTT	TRAV12-3		TRAJ56	TRAC	CASSSGGNTEAFF	TGCGCCAGCAGCTCGGGAGGGAACACTGAAGCTTTCTTT	TRBV5-1		TRBJ1-1	TRBC1	1	Singlet	C	cultured_all_index1	HA69	036
CATTATCCATCCGTGG-1	CAASKGTNAGKSTF	TGTGCAGCAAGTAAGGGCACCAATGCAGGCAAATCAACCTTT	TRAV13-1		TRAJ27	TRAC	CASSHGSLTDTQYF	TGTGCCAGCAGCCACGGGTCCCTCACAGATACGCAGTATTTT	TRBV3-1		TRBJ2-3	TRBC2	8	Singlet	P	cultured_all_index1	HA69	022
GAACGGACAGTTCATG-1	CAPHAGGTSYGKLTF;CALKATGTYKYIF	TGTGCACCCCATGCTGGTGGTACTAGCTATGGAAAGCTGACATTT;TGTGCCTTAAAAGCGACGGGAACCTACAAATACATCTTT	TRAV27;TRAV38-2/DV8	;	TRAJ52;TRAJ40	TRAC;TRAC	CASSDKKGQDTEAFF	TGTGCCAGCAGTGATAAGAAGGGGCAGGACACTGAAGCTTTCTTT	TRBV6-1		TRBJ1-1	TRBC1	1	Singlet	P	cultured_all_index1	NP136	948
GCCTCTATCCTATTCA-1	CAPHAGGTSYGKLTF;CALKATGTYKYIF	TGTGCACCCCATGCTGGTGGTACTAGCTATGGAAAGCTGACATTT;TGTGCCTTAAAAGCGACGGGAACCTACAAATACATCTTT	TRAV27;TRAV38-2/DV8	;	TRAJ52;TRAJ40	TRAC;TRAC	CASSDKKGQDTEAFF	TGTGCCAGCAGTGATAAGAAGGGGCAGGACACTGAAGCTTTCTTT	TRBV6-1		TRBJ1-1	TRBC1	4	Singlet	P	cultured_all_index1	NP136	948
CAGCAGCAGCGATAGC-1	CAASPMYSGGGADGLTF	TGTGCTGCCTCACCCATGTATTCAGGAGGAGGTGCTGACGGACTCACCTTT	TRAV8-6		TRAJ45	TRAC	CAGSNGVSNTGELFF	TGTGCTGGTTCGAATGGCGTATCGAACACCGGGGAGCTGTTTTTT	TRBV10-3		TRBJ2-2	TRBC2	9	Singlet	P	cultured_all_index1	HA69	982
GACTGCGTCAGCTGGC-1	CAVEAHPNTDKLIF;CAFRNAGNMLTF	TGTGCTGTGGAGGCCCACCCAAACACCGACAAGCTCATCTTT;TGTGCTTTCAGAAATGCAGGCAACATGCTCACCTTT	TRAV36/DV7;TRAV38-1	;	TRAJ34;TRAJ39	TRAC;TRAC	CASSSELIAGFSRYEQYF	TGTGCCAGCAGCTCAGAGTTGATAGCGGGGTTCTCTCGCTACGAGCAGTACTTC	TRBV11-2		TRBJ2-7	TRBC2	2	Singlet	P	cultured_all_index1	HCRT1-8	982
GCAAACTCACGAAATA-1	CAVEAHPNTDKLIF;CAFRNAGNMLTF	TGTGCTGTGGAGGCCCACCCAAACACCGACAAGCTCATCTTT;TGTGCTTTCAGAAATGCAGGCAACATGCTCACCTTT	TRAV36/DV7;TRAV38-1	;	TRAJ34;TRAJ39	TRAC;TRAC	CASSSELIAGFSRYEQYF	TGTGCCAGCAGCTCAGAGTTGATAGCGGGGTTCTCTCGCTACGAGCAGTACTTC	TRBV11-2		TRBJ2-7	TRBC2	1	Singlet	P	cultured_all_index1	HCRT2-6	982
TACTTACTCGAACTGT-1	CAVEAHPNTDKLIF;CAFRNAGNMLTF	TGTGCTGTGGAGGCCCACCCAAACACCGACAAGCTCATCTTT;TGTGCTTTCAGAAATGCAGGCAACATGCTCACCTTT	TRAV36/DV7;TRAV38-1	;	TRAJ34;TRAJ39	TRAC;TRAC	CASSSELIAGFSRYEQYF	TGTGCCAGCAGCTCAGAGTTGATAGCGGGGTTCTCTCGCTACGAGCAGTACTTC	TRBV11-2		TRBJ2-7	TRBC2	1	Singlet	P	cultured_all_index1	HA69	982
TGGCCAGTCACTCCTG-1	CAVEAHPNTDKLIF;CAFRNAGNMLTF	TGTGCTGTGGAGGCCCACCCAAACACCGACAAGCTCATCTTT;TGTGCTTTCAGAAATGCAGGCAACATGCTCACCTTT	TRAV36/DV7;TRAV38-1	;	TRAJ34;TRAJ39	TRAC;TRAC	CASSSELIAGFSRYEQYF	TGTGCCAGCAGCTCAGAGTTGATAGCGGGGTTCTCTCGCTACGAGCAGTACTTC	TRBV11-2		TRBJ2-7	TRBC2	14	Singlet	P	cultured_all_index1	HA69	982
CAGAGAGCACACTGCG-1	CAVQGSGGSNYKLTF	TGTGCTGTGCAAGGGAGTGGAGGTAGCAACTATAAACTGACATTT	TRAV21		TRAJ53	TRAC	CASNRQGTYEQYF	TGTGCCAGCAATAGGCAGGGAACCTACGAGCAGTACTTC	TRBV9		TRBJ2-7	TRBC2	1	Singlet	P	cultured_all_index1	HCRT2-6	284
CATTATCTCTACTCAT-1	CAVQGSGGSNYKLTF	TGTGCTGTGCAAGGGAGTGGAGGTAGCAACTATAAACTGACATTT	TRAV21		TRAJ53	TRAC	CASNRQGTYEQYF	TGTGCCAGCAATAGGCAGGGAACCTACGAGCAGTACTTC	TRBV9		TRBJ2-7	TRBC2	1	Singlet	P	cultured_all_index1	HCRT1-8	284
CGCTTCAAGTATCTCG-1	CAVQGSGGSNYKLTF	TGTGCTGTGCAAGGGAGTGGAGGTAGCAACTATAAACTGACATTT	TRAV21		TRAJ53	TRAC	CASNRQGTYEQYF	TGTGCCAGCAATAGGCAGGGAACCTACGAGCAGTACTTC	TRBV9		TRBJ2-7	TRBC2	1	Singlet	P	cultured_all_index1	HA69	284
CGGAGCTCAGATGGCA-1	CAVQGSGGSNYKLTF	TGTGCTGTGCAAGGGAGTGGAGGTAGCAACTATAAACTGACATTT	TRAV21		TRAJ53	TRAC	CASNRQGTYEQYF	TGTGCCAGCAATAGGCAGGGAACCTACGAGCAGTACTTC	TRBV9		TRBJ2-7	TRBC2	1	Singlet	P	cultured_all_index1	HA69	284
ATTGGTGCAAGTAGTA-1	CAAGFYNTDKLIF	TGTGCTGCCGGTTTCTATAACACCGACAAGCTCATCTTT	TRAV1-2		TRAJ34	TRAC	CASSQGLTANTNYGYTF	TGCGCCAGCAGCCAAGGGCTGACAGCAAATACTAACTATGGCTACACCTTC	TRBV4-3		TRBJ1-2	TRBC1	5	Singlet	P	cultured_all_index1	HA69	344
TTAGGACAGTAGGTGC-1	CAAGFYNTDKLIF	TGTGCTGCCGGTTTCTATAACACCGACAAGCTCATCTTT	TRAV1-2		TRAJ34	TRAC	CASSQGLTANTNYGYTF	TGCGCCAGCAGCCAAGGGCTGACAGCAAATACTAACTATGGCTACACCTTC	TRBV4-3		TRBJ1-2	TRBC1	2	Singlet	P	cultured_all_index1	HA69	344
CCTACACGTACTTCTT-1	CAENSLSGGYQKVTF	TGTGCAGAGAATTCCCTTTCTGGGGGTTACCAGAAAGTTACCTTT	TRAV13-2		TRAJ13	TRAC	CASSFLGSETDTQYF	TGTGCCAGCAGTTTCTTGGGCAGTGAAACAGATACGCAGTATTTT	TRBV27		TRBJ2-3	TRBC2	1	Singlet	P	cultured_all_index1	HCRT1-8	900
CGAATGTAGGTGACCA-1	CAALFGGNEKLTF	TGTGCAGCGCTGTTCGGTGGAAATGAGAAATTAACCTTT	TRAV13-1		TRAJ48	TRAC	CASSLVRAGLHEQFF	TGTGCCAGCAGCTTAGTGCGAGCGGGATTGCATGAGCAGTTCTTC	TRBV7-8		TRBJ2-1	TRBC2	1	Singlet	C	cultured_all_index1	HCRT2-6	494
CAAGAAAAGTTTCCTT-1	CAVSDPGGKLIF	TGTGCTGTGAGTGATCCCGGGGGAAAGCTTATCTTC	TRAV8-4		TRAJ23	TRAC	CASSQRAGPTGELFF	TGTGCCAGCAGCCAGAGGGCGGGGCCGACCGGGGAGCTGTTTTTT	TRBV14		TRBJ2-2	TRBC2	1	Singlet	P	cultured_all_index1	HCRT1-8	900
TCTGAGATCAGCTCGG-1	CAVSDPGGKLIF	TGTGCTGTGAGTGATCCCGGGGGAAAGCTTATCTTC	TRAV8-4		TRAJ23	TRAC	CASSQRAGPTGELFF	TGTGCCAGCAGCCAGAGGGCGGGGCCGACCGGGGAGCTGTTTTTT	TRBV14		TRBJ2-2	TRBC2	5	Singlet	P	cultured_all_index1	NP136	900
ACGATACCAAGTAGTA-1							CASSPQGINEKLFF	TGCGCCAGCAGCCCGCAGGGGATAAATGAAAAACTGTTTTTT	TRBV4-3		TRBJ1-4	TRBC1	1	Singlet	P	cultured_all_index1	HCRT1-8	344
CCTAGCTCAGTTCCCT-1							CASSPQGINEKLFF	TGCGCCAGCAGCCCGCAGGGGATAAATGAAAAACTGTTTTTT	TRBV4-3		TRBJ1-4	TRBC1	2	Singlet	P	cultured_all_index1	HA69	344
CGCGTTTAGCCACGCT-1							CASSPQGINEKLFF	TGCGCCAGCAGCCCGCAGGGGATAAATGAAAAACTGTTTTTT	TRBV4-3		TRBJ1-4	TRBC1	1	Singlet	P	cultured_all_index1	HCRT1-8	344
AATCGGTGTTGCCTCT-1	CASSNDYKLSF	TGTGCCTCATCTAACGACTACAAGCTCAGCTTT	TRAV39		TRAJ20	TRAC	CASSRAGRNTGELFF	TGTGCCAGCAGTCGGGCAGGGAGGAACACCGGGGAGCTGTTTTTT	TRBV6-5		TRBJ2-2	TRBC2	1	Singlet	P	cultured_all_index1	HCRT1-8	982
ACTTGTTAGTCCGGTC-1	CASSNDYKLSF	TGTGCCTCATCTAACGACTACAAGCTCAGCTTT	TRAV39		TRAJ20	TRAC	CASSRAGRNTGELFF	TGTGCCAGCAGTCGGGCAGGGAGGAACACCGGGGAGCTGTTTTTT	TRBV6-5		TRBJ2-2	TRBC2	1	Singlet	P	cultured_all_index1	HCRT1-8	982
CAACCTCTCGCCTGAG-1	CASSNDYKLSF	TGTGCCTCATCTAACGACTACAAGCTCAGCTTT	TRAV39		TRAJ20	TRAC	CASSRAGRNTGELFF	TGTGCCAGCAGTCGGGCAGGGAGGAACACCGGGGAGCTGTTTTTT	TRBV6-5		TRBJ2-2	TRBC2	1	Singlet	P	cultured_all_index1	NP136	982
TAGTGGTTCCTGCCAT-1	CAVSLYQGGKLIF	TGTGCTGTGAGTCTATACCAGGGAGGAAAGCTTATCTTC	TRAV8-6		TRAJ23	TRAC	CSALASGAETQYF	TGCAGTGCCCTTGCTAGCGGGGCAGAGACCCAGTACTTC	TRBV20-1		TRBJ2-5	TRBC2	1	Singlet	P	cultured_all_index1	NP136	1688
CGGAGTCCATAACCTG-1	CAVIVGGGFKTIF	TGCGCTGTGATTGTGGGTGGAGGCTTCAAAACTATCTTT	TRAV1-1		TRAJ9	TRAC	CASSQAGRYEQYF	TGTGCCAGCAGCCAAGCGGGGCGTTACGAGCAGTACTTC	TRBV14		TRBJ2-7	TRBC2	8	Singlet	P	cultured_all_index1	HA69	948
CTACCCACAGCTGGCT-1	CAVIVGGGFKTIF	TGCGCTGTGATTGTGGGTGGAGGCTTCAAAACTATCTTT	TRAV1-1		TRAJ9	TRAC	CASSQAGRYEQYF	TGTGCCAGCAGCCAAGCGGGGCGTTACGAGCAGTACTTC	TRBV14		TRBJ2-7	TRBC2	1	Singlet	P	cultured_all_index1	HA69	948
GTCCTCAGTCTGGAGA-1	CAVIVGGGFKTIF	TGCGCTGTGATTGTGGGTGGAGGCTTCAAAACTATCTTT	TRAV1-1		TRAJ9	TRAC	CASSQAGRYEQYF	TGTGCCAGCAGCCAAGCGGGGCGTTACGAGCAGTACTTC	TRBV14		TRBJ2-7	TRBC2	5	Singlet	P	cultured_all_index1	HA69	948
GGGTCTGCAGGCGATA-1	CAADGSARQLTF	TGTGCAGCGGACGGTTCTGCAAGGCAACTGACCTTT	TRAV29/DV5		TRAJ22	TRAC	CAISLAKNTEAFF	TGTGCCATCAGTTTGGCGAAGAACACTGAAGCTTTCTTT	TRBV10-3		TRBJ1-1	TRBC1	1	Singlet	P	cultured_all_index1	HA69	051
CTGAAGTGTTGTCTTT-1	CILRATVGRTGGFKTIF	TGCATCCTGAGAGCTACCGTGGGGAGGACTGGAGGCTTCAAAACTATCTTT	TRAV26-2		TRAJ9	TRAC	CASNLPNTGELFF	TGTGCCAGCAATCTTCCGAACACCGGGGAGCTGTTTTTT	TRBV7-8		TRBJ2-2	TRBC2	1	Singlet	C	cultured_all_index1	HCRT1-8	036
CGAGCCATCATGCTCC-1	CAVGVADSWGKLQF	TGTGCTGTGGGCGTGGCTGACAGCTGGGGGAAATTGCAGTTT	TRAV8-3		TRAJ24	TRAC	CASSIVAGGTSYNEQFF	TGTGCCAGTAGTATAGTGGCCGGGGGCACCTCCTACAATGAGCAGTTCTTC	TRBV19		TRBJ2-1	TRBC2	3	Singlet	P	cultured_all_index1	HA69	344
CGGCTAGCACTTCGAA-1	CAVGVADSWGKLQF	TGTGCTGTGGGCGTGGCTGACAGCTGGGGGAAATTGCAGTTT	TRAV8-3		TRAJ24	TRAC	CASSIVAGGTSYNEQFF	TGTGCCAGTAGTATAGTGGCCGGGGGCACCTCCTACAATGAGCAGTTCTTC	TRBV19		TRBJ2-1	TRBC2	2	Singlet	P	cultured_all_index1	HA69	344
CTCGGAGGTGCAACTT-1	CAVGVADSWGKLQF	TGTGCTGTGGGCGTGGCTGACAGCTGGGGGAAATTGCAGTTT	TRAV8-3		TRAJ24	TRAC	CASSIVAGGTSYNEQFF	TGTGCCAGTAGTATAGTGGCCGGGGGCACCTCCTACAATGAGCAGTTCTTC	TRBV19		TRBJ2-1	TRBC2	2	Singlet	P	cultured_all_index1	HA69	344
ACTATCTTCTCGGACG-1	CVISSNDYKLSF	TGTGTTATTAGTTCTAACGACTACAAGCTCAGCTTT	TRAV17		TRAJ20	TRAC	CASSLGQLRPLKNTEAFF	TGCGCCAGCAGCTTGGGACAGCTCAGACCCTTAAAGAACACTGAAGCTTTCTTT	TRBV5-1		TRBJ1-1	TRBC1	1	Singlet	P	cultured_all_index1	HCRT2-6	900
CGTGTAATCCTATGTT-1	CLVGNGAGGGNKLTF	TGCCTCGTGGGCAACGGCGCGGGAGGAGGAAACAAACTCACCTTT	TRAV4		TRAJ10	TRAC	CASSSQSGASSYNEQFF	TGTGCCAGCAGTTCCCAGAGCGGGGCCAGCTCCTACAATGAGCAGTTCTTC	TRBV28		TRBJ2-1	TRBC2	1	Singlet	P	cultured_all_index1	HCRT2-6	948
CTGCTGTAGAGACGAA-1	CLVGNGAGGGNKLTF	TGCCTCGTGGGCAACGGCGCGGGAGGAGGAAACAAACTCACCTTT	TRAV4		TRAJ10	TRAC	CASSSQSGASSYNEQFF	TGTGCCAGCAGTTCCCAGAGCGGGGCCAGCTCCTACAATGAGCAGTTCTTC	TRBV28		TRBJ2-1	TRBC2	1	Singlet	P	cultured_all_index1	HA69	948
TGACGGCTCTAGCACA-1	CLVGNGAGGGNKLTF	TGCCTCGTGGGCAACGGCGCGGGAGGAGGAAACAAACTCACCTTT	TRAV4		TRAJ10	TRAC	CASSSQSGASSYNEQFF	TGTGCCAGCAGTTCCCAGAGCGGGGCCAGCTCCTACAATGAGCAGTTCTTC	TRBV28		TRBJ2-1	TRBC2	2	Singlet	P	cultured_all_index1	HA69	948
CTGGTCTTCAGATAAG-1	CAVVVNAGNMLTF	TGTGCTGTGGTAGTAAATGCAGGCAACATGCTCACCTTT	TRAV21		TRAJ39	TRAC	CSAKGQAEGYTF	TGCAGTGCGAAGGGACAAGCTGAAGGCTACACCTTC	TRBV20-1		TRBJ1-2	TRBC1	1	Singlet	P	cultured_all_index1	HA69	948
TTCTACAGTAGAGTGC-1	CAVVVNAGNMLTF	TGTGCTGTGGTAGTAAATGCAGGCAACATGCTCACCTTT	TRAV21		TRAJ39	TRAC	CSAKGQAEGYTF	TGCAGTGCGAAGGGACAAGCTGAAGGCTACACCTTC	TRBV20-1		TRBJ1-2	TRBC1	3	Singlet	P	cultured_all_index1	HA69	948
GACACGCTCGAGAGCA-1	CVVSVLYNTDKLIF	TGTGTTGTGAGTGTTCTATATAACACCGACAAGCTCATCTTT	TRAV8-2		TRAJ34	TRAC	CASSQGAGYTF	TGTGCCAGCAGCCAGGGGGCCGGCTACACCTTC	TRBV3-1		TRBJ1-2	TRBC1	1	Singlet	P	cultured_all_index1	NP136	982
CGGACGTAGGCGACAT-1	CIVRVGTNQAGTALIF	TGCATCGTCAGAGTCGGCACCAACCAGGCAGGAACTGCTCTGATCTTT	TRAV26-1		TRAJ15	TRAC							5	Singlet	P	cultured_all_index1	HA69	344
GGAGCAAAGATGTAAC-1							CASSPLDPKTQYF	TGTGCCAGCAGTCCTTTAGACCCCAAGACCCAGTACTTC	TRBV28		TRBJ2-5	TRBC2	1	Singlet	P	cultured_all_index1	NP136	284
TCCACACGTCTAACGT-1							CASSPLDPKTQYF	TGTGCCAGCAGTCCTTTAGACCCCAAGACCCAGTACTTC	TRBV28		TRBJ2-5	TRBC2	2	Singlet	P	cultured_all_index1	HCRT1-8	284
CGTGAGCCATAGAAAC-1	CATDEYNQGGKLIF	TGTGCTACGGACGAATACAACCAGGGAGGAAAGCTTATCTTC	TRAV17		TRAJ23	TRAC	CASSSLEGRGFYEQYF	TGTGCCAGCAGTTCCCTCGAGGGGCGGGGTTTCTACGAGCAGTACTTC	TRBV28		TRBJ2-7	TRBC2	2	Singlet	P	cultured_all_index1	NP136	284
TTGCCGTTCATGCAAC-1	CATDEYNQGGKLIF	TGTGCTACGGACGAATACAACCAGGGAGGAAAGCTTATCTTC	TRAV17		TRAJ23	TRAC	CASSSLEGRGFYEQYF	TGTGCCAGCAGTTCCCTCGAGGGGCGGGGTTTCTACGAGCAGTACTTC	TRBV28		TRBJ2-7	TRBC2	2	Singlet	P	cultured_all_index1	HCRT1-8	284
AGTAGTCCATGTCGAT-1	CAVEDRGNYQLIW	TGTGCTGTGGAGGATCGAGGCAACTATCAGTTAATCTGG	TRAV2		TRAJ33	TRAC	CASSFPGQSQETQYF	TGCGCCAGCAGCTTCCCCGGACAGAGTCAAGAGACCCAGTACTTC	TRBV5-1		TRBJ2-5	TRBC2	6	Singlet	P	cultured_all_index1	HA69	284
ACTTGTTTCTCCGGTT-1	CAASGNNNDMRF	TGTGCAGCAAGTGGGAATAACAATGACATGCGCTTT	TRAV13-1		TRAJ43	TRAC	CASTPGRGRYNEQFF	TGTGCCAGCACTCCCGGGCGGGGAAGGTACAATGAGCAGTTCTTC	TRBV28		TRBJ2-1	TRBC2	2	Singlet	C	cultured_all_index1	HA69	435
TGAGAGGTCATTCACT-1	CIVRVPNAGGTSYGKLTF	TGCATCGTCAGAGTTCCTAATGCTGGTGGTACTAGCTATGGAAAGCTGACATTT	TRAV26-1		TRAJ52	TRAC	CASSGPGRGEQYF	TGTGCCAGCAGTGGCCCGGGGAGGGGCGAGCAGTACTTC	TRBV28		TRBJ2-7	TRBC2	2	Singlet	C	cultured_all_index1	HA69	036
CTCGAGGGTGGGTATG-1							CASSLMGLSTDTQYF	TGTGCCAGCAGTTTAATGGGGCTTTCGACAGATACGCAGTATTTT	TRBV12-3		TRBJ2-3	TRBC2	1	Singlet	P	cultured_all_index1	HA69	344
CAAGATCGTGCATCTA-1	CATVLYNTDKLIF	TGTGCTACGGTACTCTATAACACCGACAAGCTCATCTTT	TRAV17		TRAJ34	TRAC	CASSQGFTASSYEQYF	TGCGCCAGCAGCCAAGGTTTTACGGCGTCCTCCTACGAGCAGTACTTC	TRBV4-3		TRBJ2-7	TRBC2	1	Singlet	P	cultured_all_index1	HA69	344
CCTACCAAGAATAGGG-1	CATVLYNTDKLIF	TGTGCTACGGTACTCTATAACACCGACAAGCTCATCTTT	TRAV17		TRAJ34	TRAC	CASSQGFTASSYEQYF	TGCGCCAGCAGCCAAGGTTTTACGGCGTCCTCCTACGAGCAGTACTTC	TRBV4-3		TRBJ2-7	TRBC2	1	Singlet	P	cultured_all_index1	HA69	344
GAAATGAAGACAGGCT-1	CASPNAGGTSYGKLTF	TGTGCCTCTCCTAATGCTGGTGGTACTAGCTATGGAAAGCTGACATTT	TRAV24		TRAJ52	TRAC	CSARLAGGRYNNEQFF	TGCAGTGCTAGATTAGCGGGAGGGCGATATAACAATGAGCAGTTCTTC	TRBV20-1		TRBJ2-1	TRBC2	1	Singlet	P	cultured_all_index1	HCRT1-8	948
TGTATTCCACCATGTA-1	CASPNAGGTSYGKLTF	TGTGCCTCTCCTAATGCTGGTGGTACTAGCTATGGAAAGCTGACATTT	TRAV24		TRAJ52	TRAC	CSARLAGGRYNNEQFF	TGCAGTGCTAGATTAGCGGGAGGGCGATATAACAATGAGCAGTTCTTC	TRBV20-1		TRBJ2-1	TRBC2	1	Singlet	P	cultured_all_index1	NP136	948
AAGGAGCAGTCCATAC-1	CAGDTGRRALTF	TGTGCAGGGGACACGGGCAGGAGAGCACTTACTTTT	TRAV27		TRAJ5	TRAC	CASSPGRFSGRALETQYF	TGTGCCAGCAGCCCAGGGAGGTTCAGCGGGAGGGCCCTAGAGACCCAGTACTTC	TRBV7-2		TRBJ2-5	TRBC2	1	Singlet	P	cultured_all_index1	HA69	1688
CTGTGCTTCTGCGGCA-1	CLVYSYSGNTGKLIF	TGCCTCGTCTACTCCTACTCTGGCAACACAGGCAAACTAATCTTT	TRAV4		TRAJ37	TRAC	CASSSNPGLLSDTQYF	TGTGCCAGCAGCTCGAACCCCGGGTTGTTGTCAGATACGCAGTATTTT	TRBV7-3		TRBJ2-3	TRBC2	1	Singlet	P	cultured_all_index1	HCRT1-8	344
TTTGGTTTCGTTTGCC-1	CLVYSYSGNTGKLIF	TGCCTCGTCTACTCCTACTCTGGCAACACAGGCAAACTAATCTTT	TRAV4		TRAJ37	TRAC	CASSSNPGLLSDTQYF	TGTGCCAGCAGCTCGAACCCCGGGTTGTTGTCAGATACGCAGTATTTT	TRBV7-3		TRBJ2-3	TRBC2	1	Singlet	P	cultured_all_index1	HCRT2-6	344
TTCTACATCAAAGTAG-1	CAASSAAGNKLTF	TGTGCAGCAAGTAGCGCTGCAGGCAACAAGCTAACTTTT	TRAV13-1		TRAJ17	TRAC	CASSGLAGLGEQFF	TGTGCCAGCAGCGGGCTAGCGGGATTGGGAGAGCAGTTCTTC	TRBV28		TRBJ2-1	TRBC2	1	Singlet	P	cultured_all_index1	HCRT1-8	948
ATTATCCTCTCGCTTG-1	CAMRESYGQNFVF	TGTGCAATGAGAGAGTCCTATGGTCAGAATTTTGTCTTT	TRAV14/DV4		TRAJ26	TRAC	CATSEPDPRETQYF	TGTGCCACCAGTGAGCCTGACCCGAGGGAGACCCAGTACTTC	TRBV24-1		TRBJ2-5	TRBC2	2	Singlet	P	cultured_all_index1	HCRT1-8	021
GCTTGAATCCTTGCCA-1	CPRNTPLVF;CALSVRGKDDKIIF	TGCCCCAGAAACACACCTCTTGTCTTT;TGTGCTCTGAGTGTTCGAGGAAAAGATGACAAGATCATCTTT	TRAV25;TRAV9-2	;	TRAJ29;TRAJ30	TRAC;TRAC	CSARGAGPSYNEQFF	TGCAGTGCTAGGGGGGCTGGACCGTCCTACAATGAGCAGTTCTTC	TRBV20-1		TRBJ2-1	TRBC2	6	Singlet	P	cultured_all_index1	HCRT2-6	344
CTGCCTACACATCCGG-1	CALDNDKIIF	TGTGCTCTAGACAATGACAAGATCATCTTT	TRAV6		TRAJ30	TRAC	CASSQRTGTETQYF	TGTGCCAGCAGCCAGAGGACAGGGACAGAGACCCAGTACTTC	TRBV12-4		TRBJ2-5	TRBC2	1	Singlet	C	cultured_all_index1	HA69	036
TCGGGACGTACCGCTG-1	CALDNDKIIF	TGTGCTCTAGACAATGACAAGATCATCTTT	TRAV6		TRAJ30	TRAC	CASSQRTGTETQYF	TGTGCCAGCAGCCAGAGGACAGGGACAGAGACCCAGTACTTC	TRBV12-4		TRBJ2-5	TRBC2	2	Singlet	C	cultured_all_index1	HA69	036
CCTTCCCGTGTCGCTG-1	CATDGYNTDKLIF	TGTGCTACGGACGGGTATAACACCGACAAGCTCATCTTT	TRAV17		TRAJ34	TRAC	CASSQGTTGGVYYGYTF;CASSQGRTGGSYYGYTF	TGCGCCAGCAGCCAAGGGACCACAGGGGGCGTTTACTATGGCTACACCTTC;TGCGCCAGCAGCCAAGGGAGGACAGGGGGATCGTACTATGGCTACACCTTC	TRBV4-3;TRBV4-3	;	TRBJ1-2;TRBJ1-2	TRBC1;TRBC1	4	Singlet	P	cultured_all_index1	HA69	344
GCATGATTCCTAGAAC-1	CATDGYNTDKLIF	TGTGCTACGGACGGGTATAACACCGACAAGCTCATCTTT	TRAV17		TRAJ34	TRAC	CASSQGTTGGVYYGYTF;CASSQGRTGGSYYGYTF	TGCGCCAGCAGCCAAGGGACCACAGGGGGCGTTTACTATGGCTACACCTTC;TGCGCCAGCAGCCAAGGGAGGACAGGGGGATCGTACTATGGCTACACCTTC	TRBV4-3;TRBV4-3	;	TRBJ1-2;TRBJ1-2	TRBC1;TRBC1	1	Singlet	P	cultured_all_index1	HCRT1-8	344
TACACGACAAGTAGTA-1	CAANAGRRALTF	TGTGCAGCAAACGCGGGCAGGAGAGCACTTACTTTT	TRAV13-1		TRAJ5	TRAC	CASSDREWMYEQYF	TGTGCCAGCAGCGACAGGGAATGGATGTACGAGCAGTACTTC	TRBV6-1		TRBJ2-7	TRBC2	1	Singlet	P	cultured_all_index1	HA69	982
TTGCGTCCACAGGTTT-1	CAANAGRRALTF	TGTGCAGCAAACGCGGGCAGGAGAGCACTTACTTTT	TRAV13-1		TRAJ5	TRAC	CASSDREWMYEQYF	TGTGCCAGCAGCGACAGGGAATGGATGTACGAGCAGTACTTC	TRBV6-1		TRBJ2-7	TRBC2	1	Singlet	P	cultured_all_index1	HA69	982
CATATGGTCATCACCC-1	CAVGQNTGNQFYF	TGTGCTGTCGGCCAGAACACCGGTAACCAGTTCTATTTT	TRAV41		TRAJ49	TRAC	CASSLPGRQNGAYNEQFF	TGTGCCAGCAGCTTGCCTGGGAGGCAAAATGGGGCGTACAATGAGCAGTTCTTC	TRBV5-4		TRBJ2-1	TRBC2	4	Singlet	P	cultured_all_index1	HA69	948
GCAGTTAGTCTACCTC-1	CAVGQNTGNQFYF	TGTGCTGTCGGCCAGAACACCGGTAACCAGTTCTATTTT	TRAV41		TRAJ49	TRAC	CASSLPGRQNGAYNEQFF	TGTGCCAGCAGCTTGCCTGGGAGGCAAAATGGGGCGTACAATGAGCAGTTCTTC	TRBV5-4		TRBJ2-1	TRBC2	1	Singlet	P	cultured_all_index1	HCRT1-8	948
GTTTCTATCATGCATG-1	CAVGQNTGNQFYF	TGTGCTGTCGGCCAGAACACCGGTAACCAGTTCTATTTT	TRAV41		TRAJ49	TRAC	CASSLPGRQNGAYNEQFF	TGTGCCAGCAGCTTGCCTGGGAGGCAAAATGGGGCGTACAATGAGCAGTTCTTC	TRBV5-4		TRBJ2-1	TRBC2	1	Singlet	P	cultured_all_index1	NP136	948
CAGCATAAGACGCACA-1	CILKGRGTSYGKLTF	TGCATCCTGAAGGGAAGGGGTACTAGCTATGGAAAGCTGACATTT	TRAV26-2		TRAJ52	TRAC	CASRERIAGLGTDTQYF	TGCGCCAGCAGAGAGCGTATAGCGGGATTGGGCACAGATACGCAGTATTTT	TRBV10-2		TRBJ2-3	TRBC2	1	Singlet	C	cultured_all_index1	NP136	435
GACTAACAGTGGACGT-1	CAVGTNAGKSTF	TGTGCCGTGGGCACCAATGCAGGCAAATCAACCTTT	TRAV39		TRAJ27	TRAC	CSTNKAGGMNTEAFF	TGCAGCACTAACAAAGCCGGGGGGATGAACACTGAAGCTTTCTTT	TRBV20-1		TRBJ1-1	TRBC1	4	Singlet	C	cultured_all_index1	HCRT2-6	036
AGTGGGAAGGCCGAAT-1	CIVRVGISSGSARQLTF	TGCATCGTCAGAGTCGGAATTTCTTCTGGTTCTGCAAGGCAACTGACCTTT	TRAV26-1		TRAJ22	TRAC	CASSSPGVGEQYF	TGTGCCAGCAGCTCTCCGGGGGTAGGGGAGCAGTACTTC	TRBV28		TRBJ2-7	TRBC2	2	Singlet	C	cultured_all_index1	HCRT2-6	036
CCGTGGATCACATGCA-1	CIVRVGISSGSARQLTF	TGCATCGTCAGAGTCGGAATTTCTTCTGGTTCTGCAAGGCAACTGACCTTT	TRAV26-1		TRAJ22	TRAC	CASSSPGVGEQYF	TGTGCCAGCAGCTCTCCGGGGGTAGGGGAGCAGTACTTC	TRBV28		TRBJ2-7	TRBC2	2	Singlet	C	cultured_all_index1	HA69	036
ATGTGTGGTACTCTCC-1	CAESISAGNNRKLIW	TGTGCAGAGAGTATAAGTGCTGGCAACAACCGTAAGCTGATTTGG	TRAV5		TRAJ38	TRAC	CASSSPTSPGIQYF	TGTGCCAGCTCATCACCGACTAGCCCGGGCATTCAGTACTTC	TRBV18		TRBJ2-4	TRBC2	2	Singlet	P	cultured_all_index1	HCRT1-8	344
TACCTTAGTCAATGTC-1	CAESISAGNNRKLIW	TGTGCAGAGAGTATAAGTGCTGGCAACAACCGTAAGCTGATTTGG	TRAV5		TRAJ38	TRAC	CASSSPTSPGIQYF	TGTGCCAGCTCATCACCGACTAGCCCGGGCATTCAGTACTTC	TRBV18		TRBJ2-4	TRBC2	2	Singlet	P	cultured_all_index1	HCRT1-8	344
ATTTCTGTCCGAATGT-1	CALGELIGFGNVLHC	TGTGCCCTAGGGGAACTCATAGGCTTTGGGAATGTGCTGCATTGC	TRAV24		TRAJ35	TRAC	CASSLSGPRLGYTF	TGTGCCAGTAGTCTCTCCGGGCCCCGACTAGGCTACACCTTC	TRBV19		TRBJ1-2	TRBC1	1	Singlet	P	cultured_all_index1	HCRT1-8	982
GATCAGTGTTAGTGGG-1	CALGELIGFGNVLHC	TGTGCCCTAGGGGAACTCATAGGCTTTGGGAATGTGCTGCATTGC	TRAV24		TRAJ35	TRAC	CASSLSGPRLGYTF	TGTGCCAGTAGTCTCTCCGGGCCCCGACTAGGCTACACCTTC	TRBV19		TRBJ1-2	TRBC1	3	Singlet	P	cultured_all_index1	HCRT1-8	982
CGGTTAATCCAAACTG-1							CASSRDRYNSPLHF	TGCGCCAGCAGCCGGGACAGATATAATTCACCCCTCCACTTT	TRBV10-2		TRBJ1-6	TRBC1	4	Singlet	P	cultured_all_index1	HA69	021
ACTGATGTCTGCAGTA-1	CVVNTNRDDKIIF	TGTGTGGTGAACACTAACAGAGATGACAAGATCATCTTT	TRAV12-1		TRAJ30	TRAC	CASSQSRAYGYTF	TGTGCCAGCAGCCAGAGCAGAGCCTATGGCTACACCTTC	TRBV14		TRBJ1-2	TRBC1	1	Singlet	P	cultured_all_index1	HCRT1-8	022
CTGCGGAAGTGAAGTT-1							CASSIVAGGTSYNEQFF	TGTGCCAGTAGTATAGTGGCCGGGGGCACCTCCTACAATGAGCAGTTCTTC	TRBV19		TRBJ2-1	TRBC2	6	Singlet	P	cultured_all_index1	HCRT1-8	344
TCAGCTCCACAGGCCT-1							CASSIVAGGTSYNEQFF	TGTGCCAGTAGTATAGTGGCCGGGGGCACCTCCTACAATGAGCAGTTCTTC	TRBV19		TRBJ2-1	TRBC2	1	Singlet	P	cultured_all_index1	HA69	344
TACCTATAGAGGTTAT-1	CAARIDNNAGNMLTF	TGTGCAGCAAGGATTGATAATAATGCAGGCAACATGCTCACCTTT	TRAV23/DV6		TRAJ39	TRAC	CASSARQGRPGANVLTF	TGTGCCAGCAGCGCTAGACAGGGGCGGCCTGGGGCCAACGTCCTGACTTTC	TRBV9		TRBJ2-6	TRBC2	4	Singlet	P	cultured_all_index1	HA69	1688
CACTCCATCAGAGACG-1	CAARGNTGGFKTIF	TGTGCAGCAAGAGGGAATACTGGAGGCTTCAAAACTATCTTT	TRAV13-1		TRAJ9	TRAC	CASSLGAVGQPQHF	TGTGCCAGCAGCTTAGGGGCTGTCGGACAGCCCCAGCATTTT	TRBV11-2		TRBJ1-5	TRBC1	1	Singlet	P	cultured_all_index1	HA69	344
CCTTTCTGTATGAATG-1	CAVSTNSGYSTLTF;CALSEVPYGNNRLAF	TGTGCCGTGTCGACGAATTCAGGATACAGCACCCTCACCTTT;TGTGCTCTGAGTGAGGTACCCTATGGGAACAACAGACTCGCTTTT	TRAV12-2;TRAV19	;	TRAJ11;TRAJ7	TRAC;TRAC	CASSESAPGPSSYNSPLHF	TGTGCCAGCAGTGAGAGCGCTCCGGGACCCAGCTCCTATAATTCACCCCTCCACTTT	TRBV25-1		TRBJ1-6	TRBC1	1	Singlet	P	cultured_all_index1	HA69	948
ATTACTCAGGGCATGT-1	CAVQEPSGNTPLVF	TGTGCTGTGCAGGAACCCTCGGGAAACACACCTCTTGTCTTT	TRAV20		TRAJ29	TRAC	CSASRGPSTDTQYF	TGCAGTGCTTCAAGGGGACCCAGCACAGATACGCAGTATTTT	TRBV20-1		TRBJ2-3	TRBC2	4	Singlet	C	cultured_all_index1	NP136	036
TTGGCAACACAGTCGC-1	CAASLTSGTYKYIF	TGTGCAGCAAGTCTTACCTCAGGAACCTACAAATACATCTTT	TRAV13-1		TRAJ40	TRAC	CASRATGGNTEAFF	TGTGCCAGCAGGGCGACAGGGGGGAACACTGAAGCTTTCTTT	TRBV6-5		TRBJ1-1	TRBC1	1	Singlet	C	cultured_all_index1	HCRT2-6	494
ACGGAGACAGGTCTCG-1	CAATVYNQGGKLIF	TGTGCAGCAACCGTTTATAACCAGGGAGGAAAGCTTATCTTC	TRAV13-1		TRAJ23	TRAC	CASSQLQDTQYF	TGTGCCAGCAGCCAACTACAAGATACGCAGTATTTT	TRBV3-1		TRBJ2-3	TRBC2	2	Singlet	P	cultured_all_index1	HA69	948
CTGTTTAGTGTGACGA-1	CAATVYNQGGKLIF	TGTGCAGCAACCGTTTATAACCAGGGAGGAAAGCTTATCTTC	TRAV13-1		TRAJ23	TRAC	CASSQLQDTQYF	TGTGCCAGCAGCCAACTACAAGATACGCAGTATTTT	TRBV3-1		TRBJ2-3	TRBC2	1	Singlet	P	cultured_all_index1	HCRT2-6	948
TAGACCACAAGGCTCC-1	CALSRYNTDKLIF	TGTGCTCTGAGTCGCTATAACACCGACAAGCTCATCTTT	TRAV9-2		TRAJ34	TRAC	CASSLGDRGSTEAFF	TGTGCCAGCAGTTTGGGGGACAGGGGTAGCACTGAAGCTTTCTTT	TRBV12-4		TRBJ1-1	TRBC1	4	Singlet	P	cultured_all_index1	HCRT1-8	1688
GTCGTAATCATATCGG-1	CAGAVNYGQNFVF	TGTGCAGGAGCGGTAAACTATGGTCAGAATTTTGTCTTT	TRAV27		TRAJ26	TRAC	CASSSPSGSGDTQYF	TGTGCCAGCAGCTCCCCCTCCGGGAGCGGCGATACGCAGTATTTT	TRBV7-9		TRBJ2-3	TRBC2	1	Singlet	P	cultured_all_index1	HCRT1-8	948
CTCACACGTGACAAAT-1	CIVRVRGYQKVTF	TGCATCGTCAGAGTCAGAGGTTACCAGAAAGTTACCTTT	TRAV26-1		TRAJ13	TRAC	CATSDDGGTNTGELFF	TGTGCCACCAGTGATGACGGGGGCACAAACACCGGGGAGCTGTTTTTT	TRBV24-1		TRBJ2-2	TRBC2	1	Singlet	C	cultured_all_index1	HCRT2-6	036
GAATGAACAGCAGTTT-1	CIVRVRGYQKVTF	TGCATCGTCAGAGTCAGAGGTTACCAGAAAGTTACCTTT	TRAV26-1		TRAJ13	TRAC	CATSDDGGTNTGELFF	TGTGCCACCAGTGATGACGGGGGCACAAACACCGGGGAGCTGTTTTTT	TRBV24-1		TRBJ2-2	TRBC2	1	Singlet	C	cultured_all_index1	HA69	036
CACCACTTCTTTAGTC-1	CAVGRGANSKLTF	TGTGCTGTGGGCCGGGGAGCCAATAGTAAGCTGACATTT	TRAV21		TRAJ56	TRAC	CASSLKTGFTGNTIYF	TGTGCCAGCAGCCTAAAGACAGGCTTCACTGGAAACACCATATATTTT	TRBV7-9		TRBJ1-3	TRBC1	1	Singlet	P	cultured_all_index1	HCRT2-6	051
CACCAGGCAGCATACT-1	CAASMNSGYSTLTF	TGTGCAGCAAGCATGAATTCAGGATACAGCACCCTCACCTTT	TRAV23/DV6		TRAJ11	TRAC	CASSLPGGTEAFF	TGTGCCAGCAGTTTACCAGGGGGCACTGAAGCTTTCTTT	TRBV12-4		TRBJ1-1	TRBC1	2	Singlet	C	cultured_all_index1	HA69	435
CTTACCGAGAAGGACA-1	CAASMNSGYSTLTF	TGTGCAGCAAGCATGAATTCAGGATACAGCACCCTCACCTTT	TRAV23/DV6		TRAJ11	TRAC	CASSLPGGTEAFF	TGTGCCAGCAGTTTACCAGGGGGCACTGAAGCTTTCTTT	TRBV12-4		TRBJ1-1	TRBC1	4	Singlet	P	cultured_all_index1	HA69	344
TGAGCCGAGCGATCCC-1	CAASMNSGYSTLTF	TGTGCAGCAAGCATGAATTCAGGATACAGCACCCTCACCTTT	TRAV23/DV6		TRAJ11	TRAC	CASSLPGGTEAFF	TGTGCCAGCAGTTTACCAGGGGGCACTGAAGCTTTCTTT	TRBV12-4		TRBJ1-1	TRBC1	2	Singlet	C	cultured_all_index1	HA69	435
CTCACACTCTCTGCTG-1	CAESGGYQKVTF	TGTGCGGAATCTGGGGGTTACCAGAAAGTTACCTTT	TRAV13-2		TRAJ13	TRAC	CASSLQRGGAGDNTF	TGTGCCAGCAGCTTACAACGGGGGGGGGCAGGCGATAACACCTTC	TRBV11-2		TRBJ1-2	TRBC1	1	Singlet	C	cultured_all_index1	HCRT1-8	036
ATTTCTGTCCTGTACC-1	CAALRGFGNVLHC;CASPPGSARQLTF	TGTGCTGCCCTCCGGGGCTTTGGGAATGTGCTGCATTGC;TGTGCCTCCCCTCCGGGTTCTGCAAGGCAACTGACCTTT	TRAV17;TRAV24	;	TRAJ35;TRAJ22	TRAC;TRAC	CSATPGAGANVLTF	TGCAGTGCTACTCCAGGGGCTGGGGCCAACGTCCTGACTTTC	TRBV20-1		TRBJ2-6	TRBC2	38	Singlet	C	cultured_all_index1	HA69	036
GGAACTTTCAAACGGG-1	CAALRGFGNVLHC;CASPPGSARQLTF	TGTGCTGCCCTCCGGGGCTTTGGGAATGTGCTGCATTGC;TGTGCCTCCCCTCCGGGTTCTGCAAGGCAACTGACCTTT	TRAV17;TRAV24	;	TRAJ35;TRAJ22	TRAC;TRAC	CSATPGAGANVLTF	TGCAGTGCTACTCCAGGGGCTGGGGCCAACGTCCTGACTTTC	TRBV20-1		TRBJ2-6	TRBC2	3	Singlet	C	cultured_all_index1	HCRT1-8	036
GTTAAGCCAGGACCCT-1	CAALRGFGNVLHC;CASPPGSARQLTF	TGTGCTGCCCTCCGGGGCTTTGGGAATGTGCTGCATTGC;TGTGCCTCCCCTCCGGGTTCTGCAAGGCAACTGACCTTT	TRAV17;TRAV24	;	TRAJ35;TRAJ22	TRAC;TRAC	CSATPGAGANVLTF	TGCAGTGCTACTCCAGGGGCTGGGGCCAACGTCCTGACTTTC	TRBV20-1		TRBJ2-6	TRBC2	1	Singlet	C	cultured_all_index1	HA69	036
TCCACACAGCGATGAC-1	CAALRGFGNVLHC;CASPPGSARQLTF	TGTGCTGCCCTCCGGGGCTTTGGGAATGTGCTGCATTGC;TGTGCCTCCCCTCCGGGTTCTGCAAGGCAACTGACCTTT	TRAV17;TRAV24	;	TRAJ35;TRAJ22	TRAC;TRAC	CSATPGAGANVLTF	TGCAGTGCTACTCCAGGGGCTGGGGCCAACGTCCTGACTTTC	TRBV20-1		TRBJ2-6	TRBC2	1	Singlet	C	cultured_all_index1	HA69	036
TTAGTTCTCATCTGCC-1	CAARSGAGSYQLTF	TGTGCTGCCCGGTCTGGGGCTGGGAGTTACCAACTCACTTTC	TRAV36/DV7		TRAJ28	TRAC	CASSIPARNEQFF	TGTGCCAGCAGCATACCGGCTCGCAATGAGCAGTTCTTC	TRBV7-8		TRBJ2-1	TRBC2	1	Singlet	P	cultured_all_index1	NP136	021
ATGCGATGTCTGCAAT-1	CAGLYNFNKFYF	TGTGCTGGACTATACAACTTCAACAAATTTTACTTT	TRAV36/DV7		TRAJ21	TRAC	CASSREQGPNGYTF	TGTGCCAGCAGCCGAGAACAGGGGCCCAATGGCTACACCTTC	TRBV13		TRBJ1-2	TRBC1	1	Singlet	P	cultured_all_index1	HCRT1-8	284
GCTCTGTGTGCACGAA-1	CAGLYNFNKFYF	TGTGCTGGACTATACAACTTCAACAAATTTTACTTT	TRAV36/DV7		TRAJ21	TRAC	CASSREQGPNGYTF	TGTGCCAGCAGCCGAGAACAGGGGCCCAATGGCTACACCTTC	TRBV13		TRBJ1-2	TRBC1	1	Singlet	P	cultured_all_index1	HCRT1-8	284
TTAGTTCAGTTATCGC-1	CATVPSGTYKYIF	TGTGCTACGGTCCCCTCAGGAACCTACAAATACATCTTT	TRAV17		TRAJ40	TRAC	CASELQGRGAFF	TGTGCCAGCGAACTCCAGGGGCGGGGGGCTTTCTTT	TRBV2		TRBJ1-1	TRBC1	2	Singlet	P	cultured_all_index1	HCRT1-8	051
ATCATCTTCTATCGCC-1	CAYRSNNNDMRF	TGTGCTTATAGGAGTAATAACAATGACATGCGCTTT	TRAV38-2/DV8		TRAJ43	TRAC	CASSLGGGGPFNEQFF	TGTGCCAGCAGCTTGGGGGGAGGGGGCCCTTTCAATGAGCAGTTCTTC	TRBV7-3		TRBJ2-1	TRBC2	7	Singlet	P	cultured_all_index1	HA69	344
GCAAACTCACTACAGT-1	CAYRSNNNDMRF	TGTGCTTATAGGAGTAATAACAATGACATGCGCTTT	TRAV38-2/DV8		TRAJ43	TRAC	CASSLGGGGPFNEQFF	TGTGCCAGCAGCTTGGGGGGAGGGGGCCCTTTCAATGAGCAGTTCTTC	TRBV7-3		TRBJ2-1	TRBC2	1	Singlet	P	cultured_all_index1	HCRT1-8	344
AGTGAGGGTAAATGAC-1	CAVSPPGTASKLTF	TGTGCTGTCAGCCCCCCCGGCACTGCCAGTAAACTCACCTTT	TRAV41		TRAJ44	TRAC	CASSIDPGGWGNQPQHF	TGTGCCAGTAGTATAGATCCCGGAGGCTGGGGCAATCAGCCCCAGCATTTT	TRBV19		TRBJ1-5	TRBC1	1	Singlet	P	cultured_all_index1	NP136	344
GATGAGGGTGTTAAGA-1	CAVSPPGTASKLTF	TGTGCTGTCAGCCCCCCCGGCACTGCCAGTAAACTCACCTTT	TRAV41		TRAJ44	TRAC	CASSIDPGGWGNQPQHF	TGTGCCAGTAGTATAGATCCCGGAGGCTGGGGCAATCAGCCCCAGCATTTT	TRBV19		TRBJ1-5	TRBC1	1	Singlet	P	cultured_all_index1	NP136	344
TGCTGCTGTAGTACCT-1	CAARPQAGTALIF	TGTGCAGCAAGGCCCCAGGCAGGAACTGCTCTGATCTTT	TRAV13-1		TRAJ15	TRAC	CSAIRGEETQYF	TGCAGTGCAATCCGGGGGGAGGAGACCCAGTACTTC	TRBV20-1		TRBJ2-5	TRBC2	2	Singlet	C	cultured_all_index1	HA69	036
TTGCCGTTCGCTTAGA-1	CAARPQAGTALIF	TGTGCAGCAAGGCCCCAGGCAGGAACTGCTCTGATCTTT	TRAV13-1		TRAJ15	TRAC	CSAIRGEETQYF	TGCAGTGCAATCCGGGGGGAGGAGACCCAGTACTTC	TRBV20-1		TRBJ2-5	TRBC2	3	Singlet	C	cultured_all_index1	HA69	036
CGATGTACATGAGCGA-1	CVVMVFGNEKLTF	TGTGTGGTGATGGTATTTGGAAATGAGAAATTAACCTTT	TRAV12-1		TRAJ48	TRAC	CSASSGRPQGTQYF	TGCAGTGCTAGCTCGGGACGGCCGCAAGGGACCCAGTACTTC	TRBV20-1		TRBJ2-5	TRBC2	1	Singlet	P	cultured_all_index1	HA69	051
AGGCCACCACGGATAG-1	CAESRPLSGNTPLVF	TGTGCAGAGAGCCGACCCCTATCAGGAAACACACCTCTTGTCTTT	TRAV5		TRAJ29	TRAC	CASSEGAREQYF	TGTGCCAGCAGTGAAGGAGCGAGGGAGCAGTACTTC	TRBV2		TRBJ2-7	TRBC2	2	Singlet	P	cultured_all_index1	HA69	948
CAGATCACAGGTCGTC-1	CAVPYNQGGKLIF	TGTGCTGTCCCTTATAACCAGGGAGGAAAGCTTATCTTC	TRAV2		TRAJ23	TRAC	CASKDSSGGWTDTQYF;CASSSGLTVAKNIQYF	TGTGCCAGCAAGGACTCTAGCGGGGGGTGGACAGATACGCAGTATTTT;TGTGCCAGCAGCTCAGGACTGACCGTAGCCAAAAACATTCAGTACTTC	TRBV3-1;TRBV7-4	;	TRBJ2-3;TRBJ2-4	TRBC2;TRBC2	1	Singlet	P	cultured_all_index1	HA69	982
CGTTAGACATAGTAAG-1	CAVPYNQGGKLIF	TGTGCTGTCCCTTATAACCAGGGAGGAAAGCTTATCTTC	TRAV2		TRAJ23	TRAC	CASKDSSGGWTDTQYF;CASSSGLTVAKNIQYF	TGTGCCAGCAAGGACTCTAGCGGGGGGTGGACAGATACGCAGTATTTT;TGTGCCAGCAGCTCAGGACTGACCGTAGCCAAAAACATTCAGTACTTC	TRBV3-1;TRBV7-4	;	TRBJ2-3;TRBJ2-4	TRBC2;TRBC2	1	Singlet	P	cultured_all_index1	HCRT1-8	982
TTGCCGTCAGTATCTG-1	CAVTDSNYQLIW	TGTGCTGTGACGGATAGCAACTATCAGTTAATCTGG	TRAV2		TRAJ33	TRAC	CASSPPPGRNYGYTF	TGTGCCAGCTCTCCCCCTCCGGGGAGAAACTATGGCTACACCTTC	TRBV9		TRBJ1-2	TRBC1	1	Singlet	P	cultured_all_index1	HA69	344
AGAGCTTCAAACCCAT-1	CAFMSLSKLTF	TGTGCTTTCATGAGTTTAAGTAAACTCACCTTT	TRAV38-1		TRAJ44	TRAC	CASSGEWLAGISTDTQYF	TGTGCCAGCAGTGGGGAATGGCTAGCGGGCATTAGCACAGATACGCAGTATTTT	TRBV2		TRBJ2-3	TRBC2	2	Singlet	P	cultured_all_index1	HCRT2-6	051
ACTGCTCAGGAACTGC-1	CALEHTGFQKLVF	TGTGCTCTAGAGCACACAGGCTTTCAGAAACTTGTATTT	TRAV6		TRAJ8	TRAC	CASSLGGQGPRETQYF	TGTGCCAGCAGCTTAGGGGGACAGGGGCCGAGGGAGACCCAGTACTTC	TRBV11-2		TRBJ2-5	TRBC2	13	Singlet	P	cultured_all_index1	HA69	982
TGGTTCCTCTGTACGA-1	CALEHTGFQKLVF	TGTGCTCTAGAGCACACAGGCTTTCAGAAACTTGTATTT	TRAV6		TRAJ8	TRAC	CASSLGGQGPRETQYF	TGTGCCAGCAGCTTAGGGGGACAGGGGCCGAGGGAGACCCAGTACTTC	TRBV11-2		TRBJ2-5	TRBC2	2	Singlet	P	cultured_all_index1	HCRT1-8	982
CACCACTTCACGCATA-1	CAVRLNSGYSTLTF	TGTGCTGTCCGATTGAATTCAGGATACAGCACCCTCACCTTT	TRAV21		TRAJ11	TRAC	CASSPFLATNEKLFF	TGTGCCAGCAGCCCCTTCCTTGCAACTAATGAAAAACTGTTTTTT	TRBV7-8		TRBJ1-4	TRBC1	2	Singlet	P	cultured_all_index1	NP136	051
CACACCTTCACGGTTA-1	CALSDLLSGTASKLTF	TGTGCTCTGAGTGATCTCCTTAGCGGCACTGCCAGTAAACTCACCTTT	TRAV9-2		TRAJ44	TRAC	CASSSQDGPGVEQYF	TGTGCCAGCAGTTCCCAAGACGGACCTGGCGTGGAGCAGTACTTC	TRBV28		TRBJ2-7	TRBC2	1	Singlet	P	cultured_all_index1	HCRT1-8	284
CCTACACAGCAGGCTA-1	CLVGDPTGGGGNKLTF	TGCCTCGTGGGTGACCCTACCGGGGGAGGAGGAAACAAACTCACCTTT	TRAV4		TRAJ10	TRAC	CSVSGLAGENEQFF	TGCAGCGTTTCGGGACTAGCGGGAGAAAATGAGCAGTTCTTC	TRBV20-1		TRBJ2-1	TRBC2	2	Singlet	C	cultured_all_index1	HCRT1-8	494
ATGTGTGAGGAGTTGC-1							CASSLISNGAFF	TGTGCCAGCAGTTTAATATCTAATGGAGCTTTCTTT	TRBV28		TRBJ1-1	TRBC1	1	Singlet	C	cultured_all_index1	HA69	494
TACTCATCACACCGCA-1	CAESDTGGFKTIF	TGTGCAGAGAGCGATACTGGAGGCTTCAAAACTATCTTT	TRAV5		TRAJ9	TRAC	CSARDPGRTEAFF	TGCAGTGCTAGAGATCCAGGGAGGACTGAAGCTTTCTTT	TRBV20-1		TRBJ1-1	TRBC1	2	Singlet	P	cultured_all_index1	HA69	1688
CTTACCGTCGCGTTTC-1	CAEREKGKLIF	TGTGCAGAGAGGGAAAAAGGCAAACTAATCTTT	TRAV13-1		TRAJ37	TRAC	CASSLVGLLGLNSGNTIYF	TGTGCCAGCAGCTTAGTGGGACTTCTGGGCCTGAACTCTGGAAACACCATATATTTT	TRBV7-2		TRBJ1-3	TRBC1	1	Singlet	P	cultured_all_index1	HCRT2-6	021
TTTCCTCTCCAAACTG-1	CALRATQGGSEKLVF	TGTGCTCTGAGGGCGACTCAGGGCGGATCTGAAAAGCTGGTCTTT	TRAV9-2		TRAJ57	TRAC	CASSGGGGWGTETQYF	TGTGCCAGCAGCGGTGGTGGCGGCTGGGGTACTGAGACCCAGTACTTC	TRBV9		TRBJ2-5	TRBC2	1	Singlet	C	cultured_all_index1	HA69	494
AAGACCTTCGGATGTT-1	CAVLKDTGRRALTF	TGTGCCGTGCTAAAGGACACGGGCAGGAGAGCACTTACTTTT	TRAV12-2		TRAJ5	TRAC	CSAKGQGRYEQYF	TGCAGTGCTAAGGGACAGGGCCGTTACGAGCAGTACTTC	TRBV20-1		TRBJ2-7	TRBC2	2	Singlet	P	cultured_all_index1	NP136	1688
GGCAATTAGCCCTAAT-1	CILRDVSNYQLIW	TGCATCCTGAGAGACGTCAGCAACTATCAGTTAATCTGG	TRAV26-2		TRAJ33	TRAC	CASSPEYSNQPQHF	TGTGCCAGCTCACCGGAGTATAGCAATCAGCCCCAGCATTTT	TRBV18		TRBJ1-5	TRBC1	1	Singlet	P	cultured_all_index1	HA69	948
ATCCACCCAGGTCCAC-1	CALSEVISGSEKLVF	TGTGCTCTGAGTGAGGTAATTAGCGGATCTGAAAAGCTGGTCTTT	TRAV19		TRAJ57	TRAC	CASSTLGGLNTEAFF	TGTGCCAGCAGCACCCTCGGCGGCTTGAACACTGAAGCTTTCTTT	TRBV7-9		TRBJ1-1	TRBC1	1	Singlet	P	cultured_all_index1	HA69	1688
CATTCGCGTTGGTAAA-1	CALGELIGFGNVLHC	TGTGCCCTAGGGGAACTCATAGGCTTTGGGAATGTGCTGCATTGC	TRAV24		TRAJ35	TRAC							1	Singlet	P	cultured_all_index1	HCRT2-6	982
CAGCTAAAGGACCACA-1	CAYRSATGSNYKLTF	TGTGCTTATAGGAGCGCGACGGGTAGCAACTATAAACTGACATTT	TRAV38-2/DV8		TRAJ53	TRAC	CASSLSGGRQETQYF	TGTGCCAGCAGCCTCTCCGGGGGCCGACAAGAGACCCAGTACTTC	TRBV7-9		TRBJ2-5	TRBC2	1	Singlet	P	cultured_all_index1	HCRT2-6	344
CTGGTCTAGCTGCAAG-1	CAVRDDSWGKLQF	TGTGCTGTGAGAGACGACAGCTGGGGGAAATTGCAGTTT	TRAV3		TRAJ24	TRAC	CASSPVVSGNTIYF	TGTGCCAGCAGTCCAGTGGTCTCTGGAAACACCATATATTTT	TRBV28		TRBJ1-3	TRBC1	1	Singlet	P	cultured_all_index1	NP136	687
GGATTACGTGGCGAAT-1	CAAPQQAGTALIF	TGTGCAGCTCCCCAGCAGGCAGGAACTGCTCTGATCTTT	TRAV13-1		TRAJ15	TRAC	CASSFPLYEQYF	TGTGCCAGCAGTTTCCCGCTGTACGAGCAGTACTTC	TRBV28		TRBJ2-7	TRBC2	1	Singlet	P	cultured_all_index1	HCRT2-6	021
TACCTTATCACAGGCC-1	CAAPQQAGTALIF	TGTGCAGCTCCCCAGCAGGCAGGAACTGCTCTGATCTTT	TRAV13-1		TRAJ15	TRAC	CASSFPLYEQYF	TGTGCCAGCAGTTTCCCGCTGTACGAGCAGTACTTC	TRBV28		TRBJ2-7	TRBC2	1	Singlet	P	cultured_all_index1	NP136	021
TCGCGTTTCATGTAGC-1	CAVGGSGNTGKLIF;CGTEIDGNNDMRF	TGTGCTGTAGGTGGCTCTGGCAACACAGGCAAACTAATCTTT;TGCGGCACAGAGATCGACGGTAACAATGACATGCGCTTT	TRAV21;TRAV30	;	TRAJ37;TRAJ43	TRAC;TRAC	CASSAGSRPQETQYF	TGTGCCAGCAGTGCGGGGAGCAGACCCCAAGAGACCCAGTACTTC	TRBV25-1		TRBJ2-5	TRBC2	7	Singlet	P	cultured_all_index1	HA69	344
AAATGCCTCAGTTCGA-1	CAAVSSNTGNQFYF	TGTGCAGCCGTCTCCTCGAACACCGGTAACCAGTTCTATTTT	TRAV13-1		TRAJ49	TRAC	CASSVDGDTQYF	TGTGCCAGCAGCGTAGACGGGGATACGCAGTATTTT	TRBV9		TRBJ2-3	TRBC2	55	Singlet	C	cultured_all_index1	HA69	036
GGCGTGTGTGACTCAT-1	CAAVSSNTGNQFYF	TGTGCAGCCGTCTCCTCGAACACCGGTAACCAGTTCTATTTT	TRAV13-1		TRAJ49	TRAC	CASSVDGDTQYF	TGTGCCAGCAGCGTAGACGGGGATACGCAGTATTTT	TRBV9		TRBJ2-3	TRBC2	1	Singlet	C	cultured_all_index1	HA69	036
TCGTACCGTAGAGTGC-1	CLVVAYSGAGSYQLTF	TGCCTCGTGGTTGCATACTCTGGGGCTGGGAGTTACCAACTCACTTTC	TRAV4		TRAJ28	TRAC	CASSEYGTTDTQYF	TGCGCCAGCAGTGAGTATGGGACTACTGATACGCAGTATTTT	TRBV10-2		TRBJ2-3	TRBC2	2	Singlet	P	cultured_all_index1	HCRT1-8	051
GACACGCTCCGTTGTC-1	CASAGTSYGKLTF	TGTGCTTCTGCGGGTACTAGCTATGGAAAGCTGACATTT	TRAV38-1		TRAJ52	TRAC	CSGVIPTGYGNTIYF	TGCAGCGGTGTCATACCGACAGGGTATGGAAACACCATATATTTT	TRBV29-1		TRBJ1-3	TRBC1	1	Singlet	P	cultured_all_index1	HA69	051
TGAGAGGAGTGAAGAG-1	CASAGTSYGKLTF	TGTGCTTCTGCGGGTACTAGCTATGGAAAGCTGACATTT	TRAV38-1		TRAJ52	TRAC	CSGVIPTGYGNTIYF	TGCAGCGGTGTCATACCGACAGGGTATGGAAACACCATATATTTT	TRBV29-1		TRBJ1-3	TRBC1	2	Singlet	P	cultured_all_index1	NP136	051
TCTCATAGTCTCATCC-1	CAVSEGGGFKTIF	TGTGCTGTGAGTGAGGGTGGAGGCTTCAAAACTATCTTT	TRAV8-6		TRAJ9	TRAC	CASSEVGTQYF	TGTGCCAGCAGTGAAGTGGGTACGCAGTATTTT	TRBV25-1		TRBJ2-3	TRBC2	2	Singlet	C	cultured_all_index1	NP136	494
TGAAAGATCTGTCTAT-1	CAVSEGGGFKTIF	TGTGCTGTGAGTGAGGGTGGAGGCTTCAAAACTATCTTT	TRAV8-6		TRAJ9	TRAC	CASSEVGTQYF	TGTGCCAGCAGTGAAGTGGGTACGCAGTATTTT	TRBV25-1		TRBJ2-3	TRBC2	1	Singlet	C	cultured_all_index1	NP136	494
TACTTACTCCCTAACC-1	CLVFDNFNKFYF	TGCCTCGTGTTCGACAACTTCAACAAATTTTACTTT	TRAV4		TRAJ21	TRAC	CSANLGPAAREQYF	TGCAGTGCTAATCTTGGACCCGCGGCCCGCGAGCAGTACTTC	TRBV20-1		TRBJ2-7	TRBC2	3	Singlet	C	cultured_all_index1	HA69	036
TAGTGGTGTATCACCA-1	CAALFRGGGGADGLTF	TGTGCAGCCCTATTTAGGGGAGGAGGAGGTGCTGACGGACTCACCTTT	TRAV13-1		TRAJ45	TRAC	CASSLEGTAVF	TGTGCCAGCAGCTTAGAAGGGACCGCCGTCTTC	TRBV7-9		TRBJ2-7	TRBC2	1	Singlet	P	cultured_all_index1	NP136	982
TCTGAGAGTCGAATCT-1	CAALFRGGGGADGLTF	TGTGCAGCCCTATTTAGGGGAGGAGGAGGTGCTGACGGACTCACCTTT	TRAV13-1		TRAJ45	TRAC	CASSLEGTAVF	TGTGCCAGCAGCTTAGAAGGGACCGCCGTCTTC	TRBV7-9		TRBJ2-7	TRBC2	9	Singlet	P	cultured_all_index1	NP136	982
TTGAACGGTTGCCTCT-1	CAETILSGNTPLVF	TGTGCAGAGACCATCCTGTCAGGAAACACACCTCTTGTCTTT	TRAV5		TRAJ29	TRAC	CASRSEGARGTDTQYF	TGTGCCAGCAGAAGCGAGGGGGCCCGGGGCACAGATACGCAGTATTTT	TRBV27		TRBJ2-3	TRBC2	1	Singlet	P	cultured_all_index1	HA69	022
TTCGAAGCAAGCCGTC-1	CVVNVAYNAGNMLTF	TGTGTGGTGAACGTCGCCTATAATGCAGGCAACATGCTCACCTTT	TRAV10		TRAJ39	TRAC	CASSYDQLNTEAFF	TGTGCCAGCAGTTACGACCAATTGAATACTGAAGCTTTCTTT	TRBV6-5		TRBJ1-1	TRBC1	2	Singlet	P	cultured_all_index1	HCRT1-8	982
TAGGCATGTTAGAACA-1	CAENRAAGNKLTF	TGTGCAGAGAATAGGGCTGCAGGCAACAAGCTAACTTTT	TRAV13-2		TRAJ17	TRAC	CASSPGGDTQYF;CAWREGLTF	TGCGCCAGCAGCCCCGGGGGAGATACGCAGTATTTT;TGTGCCTGGAGGGAGGGTCTGACTTTC	TRBV10-1;TRBV30	;	TRBJ2-3;TRBJ2-6	TRBC2;TRBC2	2	Singlet	P	cultured_all_index1	HA69	1688
CGTCAGGAGGGTTCCC-1	CAVEDDSNNARLMF	TGTGCTGTGGAGGATGATAGTAACAATGCCAGACTCATGTTT	TRAV2		TRAJ31	TRAC	CASSPPGTSGRLNEQFF	TGTGCCAGTAGTCCACCCGGGACTAGCGGGAGACTAAATGAGCAGTTCTTC	TRBV19		TRBJ2-1	TRBC2	1	Singlet	P	cultured_all_index1	HCRT2-6	982
GGGAATGTCGATCCCT-1	CAVEDDSNNARLMF	TGTGCTGTGGAGGATGATAGTAACAATGCCAGACTCATGTTT	TRAV2		TRAJ31	TRAC	CASSPPGTSGRLNEQFF	TGTGCCAGTAGTCCACCCGGGACTAGCGGGAGACTAAATGAGCAGTTCTTC	TRBV19		TRBJ2-1	TRBC2	1	Singlet	P	cultured_all_index1	HCRT2-6	982
CTGCCTATCTGGCGAC-1	CALSGKETSGSRLTF	TGTGCTCTGAGTGGGAAGGAAACCAGTGGCTCTAGGTTGACCTTT	TRAV9-2		TRAJ58	TRAC	CASSRDGVYGYTF	TGTGCCAGCAGCCGGGACGGAGTCTATGGCTACACCTTC	TRBV11-2		TRBJ1-2	TRBC1	1	Singlet	P	cultured_all_index1	HCRT1-8	284
GTCACAATCCTGTACC-1	CALSPIRTGNQFYF	TGTGCTCTGAGTCCCATACGCACCGGTAACCAGTTCTATTTT	TRAV19		TRAJ49	TRAC	CASSVLAGGTDTQYF	TGTGCCAGCAGCGTCTTAGCGGGAGGAACAGATACGCAGTATTTT	TRBV9		TRBJ2-3	TRBC2	2	Singlet	P	cultured_all_index1	HCRT1-8	948
TGTGGTACACGCATCG-1	CALSPIRTGNQFYF	TGTGCTCTGAGTCCCATACGCACCGGTAACCAGTTCTATTTT	TRAV19		TRAJ49	TRAC	CASSVLAGGTDTQYF	TGTGCCAGCAGCGTCTTAGCGGGAGGAACAGATACGCAGTATTTT	TRBV9		TRBJ2-3	TRBC2	1	Singlet	P	cultured_all_index1	HCRT1-8	948
GTGTGCGAGAATGTGT-1	CAASIRGTGNQFYF	TGTGCAGCAAGTATACGCGGCACCGGTAACCAGTTCTATTTT	TRAV13-1		TRAJ49	TRAC	CASSLTGTRDSRYF	TGTGCCAGCAGCCTCACCGGGACTAGGGATAGTCGGTACTTC	TRBV11-2		TRBJ2-7	TRBC2	1	Singlet	P	cultured_all_index1	HCRT1-8	021
CACAGTAGTCAGAAGC-1	CIVFISSGSARQLTF	TGCATCGTCTTTATTTCTTCTGGTTCTGCAAGGCAACTGACCTTT	TRAV26-1		TRAJ22	TRAC	CASSDFAPGYTDTQYF	TGTGCCAGCAGTGACTTTGCGCCAGGCTACACAGATACGCAGTATTTT	TRBV25-1		TRBJ2-3	TRBC2	1	Singlet	P	cultured_all_index1	HA69	982
CGATCGGGTACCCAAT-1	CIVFISSGSARQLTF	TGCATCGTCTTTATTTCTTCTGGTTCTGCAAGGCAACTGACCTTT	TRAV26-1		TRAJ22	TRAC	CASSDFAPGYTDTQYF	TGTGCCAGCAGTGACTTTGCGCCAGGCTACACAGATACGCAGTATTTT	TRBV25-1		TRBJ2-3	TRBC2	1	Singlet	P	cultured_all_index1	HCRT2-6	982
CGCGTTTTCGCGTTTC-1	CALSDTRGGADGLTF	TGTGCTCTGAGTGATACAAGAGGAGGTGCTGACGGACTCACCTTT	TRAV9-2		TRAJ45	TRAC	CASSRASLQTGEQYF	TGTGCCAGCAGCCGGGCATCACTACAAACAGGGGAGCAGTACTTC	TRBV7-6		TRBJ2-7	TRBC2	2	Singlet	P	cultured_all_index1	HCRT1-8	051
TTGCGTCCAGTAACGG-1	CALSDTRGGADGLTF	TGTGCTCTGAGTGATACAAGAGGAGGTGCTGACGGACTCACCTTT	TRAV9-2		TRAJ45	TRAC	CASSRASLQTGEQYF	TGTGCCAGCAGCCGGGCATCACTACAAACAGGGGAGCAGTACTTC	TRBV7-6		TRBJ2-7	TRBC2	1	Singlet	P	cultured_all_index1	HCRT1-8	051
CTGTTTAAGGTTCCTA-1	CAYHSGGYQKVTF	TGTGCCTACCATTCTGGGGGTTACCAGAAAGTTACCTTT	TRAV1-2		TRAJ13	TRAC	CASSHQSELGYNEQFF	TGTGCCAGCAGCCACCAGTCCGAGCTGGGCTACAATGAGCAGTTCTTC	TRBV3-1		TRBJ2-1	TRBC2	6	Singlet	C	cultured_all_index1	HCRT1-8	036
CACACAAAGATCCCGC-1	CAVRLNTGTASKLTF	TGTGCTGTGAGACTAAATACCGGCACTGCCAGTAAACTCACCTTT	TRAV21		TRAJ44	TRAC	CASSVQMWAEAFF	TGTGCCAGCAGTGTCCAGATGTGGGCTGAAGCTTTCTTT	TRBV6-2		TRBJ1-1	TRBC1	2	Singlet	P	cultured_all_index1	HCRT2-6	948
GCAGCCAAGGGTCGAT-1	CAVRLNTGTASKLTF	TGTGCTGTGAGACTAAATACCGGCACTGCCAGTAAACTCACCTTT	TRAV21		TRAJ44	TRAC	CASSVQMWAEAFF	TGTGCCAGCAGTGTCCAGATGTGGGCTGAAGCTTTCTTT	TRBV6-2		TRBJ1-1	TRBC1	1	Singlet	P	cultured_all_index1	HCRT2-6	948
TTTACTGTCCCTTGTG-1	CAVRLNTGTASKLTF	TGTGCTGTGAGACTAAATACCGGCACTGCCAGTAAACTCACCTTT	TRAV21		TRAJ44	TRAC	CASSVQMWAEAFF	TGTGCCAGCAGTGTCCAGATGTGGGCTGAAGCTTTCTTT	TRBV6-2		TRBJ1-1	TRBC1	1	Singlet	P	cultured_all_index1	HCRT1-8	948
CACACTCCACATTTCT-1	CAGAITGTASKLTF	TGTGCAGGAGCAATCACCGGCACTGCCAGTAAACTCACCTTT	TRAV27		TRAJ44	TRAC	CSAKPGTWAYEQYF	TGCAGTGCTAAGCCCGGGACATGGGCATACGAGCAGTACTTC	TRBV20-1		TRBJ2-7	TRBC2	5	Singlet	C	cultured_all_index1	HA69	036
TAGGCATGTCAATGTC-1	CAGAITGTASKLTF	TGTGCAGGAGCAATCACCGGCACTGCCAGTAAACTCACCTTT	TRAV27		TRAJ44	TRAC	CSAKPGTWAYEQYF	TGCAGTGCTAAGCCCGGGACATGGGCATACGAGCAGTACTTC	TRBV20-1		TRBJ2-7	TRBC2	5	Singlet	C	cultured_all_index1	HCRT2-6	036
AGGTCCGTCAAACCAC-1	CAMSPNGGFKTIF	TGTGCAATGAGCCCTAACGGAGGCTTCAAAACTATCTTT	TRAV12-3		TRAJ9	TRAC	CASTPGAGGPYEQYF	TGTGCCAGCACCCCAGGGGCGGGAGGGCCATACGAGCAGTACTTC	TRBV28		TRBJ2-7	TRBC2	1	Singlet	P	cultured_all_index1	HA69	284
CTCTACGAGAAACGCC-1	CAMSPNGGFKTIF	TGTGCAATGAGCCCTAACGGAGGCTTCAAAACTATCTTT	TRAV12-3		TRAJ9	TRAC	CASTPGAGGPYEQYF	TGTGCCAGCACCCCAGGGGCGGGAGGGCCATACGAGCAGTACTTC	TRBV28		TRBJ2-7	TRBC2	1	Singlet	P	cultured_all_index1	HCRT2-6	284
CAACCAATCGTTGCCT-1	CAGVRSNAGKSTF	TGTGCAGGAGTTCGGAGCAATGCAGGCAAATCAACCTTT	TRAV27		TRAJ27	TRAC	CASSTSSGGIYEQYF	TGTGCCAGCAGCACCTCTAGCGGGGGGATCTACGAGCAGTACTTC	TRBV7-6		TRBJ2-7	TRBC2	2	Singlet	P	cultured_all_index1	HA69	344
TCGAGGCGTCTGATCA-1	CAGVRSNAGKSTF	TGTGCAGGAGTTCGGAGCAATGCAGGCAAATCAACCTTT	TRAV27		TRAJ27	TRAC	CASSTSSGGIYEQYF	TGTGCCAGCAGCACCTCTAGCGGGGGGATCTACGAGCAGTACTTC	TRBV7-6		TRBJ2-7	TRBC2	5	Singlet	P	cultured_all_index1	HA69	344
CTGCTGTCATAAGACA-1	CAVMNQAGTALIF	TGTGCTGTGATGAACCAGGCAGGAACTGCTCTGATCTTT	TRAV8-4		TRAJ15	TRAC	CAWSPDTDTQYF	TGTGCCTGGAGTCCCGACACAGATACGCAGTATTTT	TRBV30		TRBJ2-3	TRBC2	1	Singlet	P	cultured_all_index1	NP136	051
CAACTAGTCGTGGGAA-1	CAGRSAGGTSYGKLTF	TGTGCAGGACGAAGTGCTGGTGGTACTAGCTATGGAAAGCTGACATTT	TRAV27		TRAJ52	TRAC	CASSSITGSPLHF	TGCGCCAGCAGCTCCATCACAGGATCACCCCTCCACTTT	TRBV5-1		TRBJ1-6	TRBC1	2	Singlet	C	cultured_all_index1	NP136	036
GTATTCTTCGTCTGAA-1	CVVPEEGADGLTF	TGTGTGGTGCCCGAAGAAGGTGCTGACGGACTCACCTTT	TRAV10		TRAJ45	TRAC	CASSLDRAGVYGYTF	TGTGCCAGCAGTTTGGACAGGGCCGGGGTCTATGGCTACACCTTC	TRBV12-4		TRBJ1-2	TRBC1	1	Singlet	P	cultured_all_index1	HA69	982
TTCGGTCTCAGGCGAA-1	CAVNTNAGKSTF	TGTGCTGTCAACACCAATGCAGGCAAATCAACCTTT	TRAV8-4		TRAJ27	TRAC	CASSLGDRGASGELFF	TGTGCCAGCAGCTTAGGTGACAGGGGCGCATCCGGGGAGCTGTTTTTT	TRBV11-2		TRBJ2-2	TRBC2	1	Singlet	C	cultured_all_index1	HCRT2-6	435
CACACCTTCAGCGACC-1	CATAAYGNNRLAF	TGTGCTACGGCCGCTTATGGGAACAACAGACTCGCTTTT	TRAV17		TRAJ7	TRAC	CASSYSRTGNQPQHF	TGTGCCAGCAGTTACTCCCGGACCGGGAATCAGCCCCAGCATTTT	TRBV6-2		TRBJ1-5	TRBC1	1	Singlet	C	cultured_all_index1	NP136	494
TTTGTCAAGCGTGAAC-1	CATAAYGNNRLAF	TGTGCTACGGCCGCTTATGGGAACAACAGACTCGCTTTT	TRAV17		TRAJ7	TRAC	CASSYSRTGNQPQHF	TGTGCCAGCAGTTACTCCCGGACCGGGAATCAGCCCCAGCATTTT	TRBV6-2		TRBJ1-5	TRBC1	3	Singlet	C	cultured_all_index1	NP136	494
ACTGATGCACGCCAGT-1							CASSGPRDYSYEQYF	TGTGCCAGCAGTGGCCCCCGGGATTACTCCTACGAGCAGTACTTC	TRBV6-6		TRBJ2-7	TRBC2	1	Singlet	C	cultured_all_index1	HA69	036
ATGTGTGTCTGCAAGT-1	CALSATLYGQNFVF	TGTGCTCTGAGTGCCACCCTTTACGGTCAGAATTTTGTCTTT	TRAV9-2		TRAJ26	TRAC	CASSLSPGQGITGELFF	TGCGCCAGCAGCCTCAGCCCGGGACAGGGGATAACCGGGGAGCTGTTTTTT	TRBV4-3		TRBJ2-2	TRBC2	1	Singlet	P	cultured_all_index1	HCRT2-6	982
CGATGGCCAGTCTTCC-1	CALSATLYGQNFVF	TGTGCTCTGAGTGCCACCCTTTACGGTCAGAATTTTGTCTTT	TRAV9-2		TRAJ26	TRAC	CASSLSPGQGITGELFF	TGCGCCAGCAGCCTCAGCCCGGGACAGGGGATAACCGGGGAGCTGTTTTTT	TRBV4-3		TRBJ2-2	TRBC2	1	Singlet	P	cultured_all_index1	NP136	982
TTTATGCGTTCCCTTG-1	CGTGNAGNNRKLIW	TGCGGCACGGGGAATGCTGGCAACAACCGTAAGCTGATTTGG	TRAV30		TRAJ38	TRAC	CASSLLGLNTEAFF	TGTGCCAGCAGCCTCCTTGGGCTGAACACTGAAGCTTTCTTT	TRBV3-1		TRBJ1-1	TRBC1	1	Singlet	P	cultured_all_index1	HCRT1-8	051
ACGAGGACACCCATTC-1	CAAKKVTGGGNKLTF	TGTGCAGCAAAAAAGGTCACGGGAGGAGGAAACAAACTCACCTTT	TRAV13-1		TRAJ10	TRAC	CASSRRQGPGGQPQHF	TGTGCCAGCAGCCGCCGACAGGGCCCAGGGGGTCAGCCCCAGCATTTT	TRBV5-6		TRBJ1-5	TRBC1	2	Singlet	P	cultured_all_index1	HA69	022
AGCAGCCAGATCCGAG-1	CAAKKVTGGGNKLTF	TGTGCAGCAAAAAAGGTCACGGGAGGAGGAAACAAACTCACCTTT	TRAV13-1		TRAJ10	TRAC	CASSRRQGPGGQPQHF	TGTGCCAGCAGCCGCCGACAGGGCCCAGGGGGTCAGCCCCAGCATTTT	TRBV5-6		TRBJ1-5	TRBC1	3	Singlet	P	cultured_all_index1	NP136	022
ACGAGGATCTGAGGGA-1	CALSVGNTGKLIF	TGTGCTCTGAGTGTAGGCAACACAGGCAAACTAATCTTT	TRAV9-2		TRAJ37	TRAC	CASSPFSGGRTDTQYF	TGTGCCAGCAGTCCTTTTAGCGGGGGTCGCACAGATACGCAGTATTTT	TRBV2		TRBJ2-3	TRBC2	2	Singlet	P	cultured_all_index1	HA69	344
ACACCAACACGCCAGT-1	CILRDVRPEKLVF	TGCATCCTGAGAGACGTACGACCTGAAAAGCTGGTCTTT	TRAV26-2		TRAJ57	TRAC	CASSPPRGEKLFF	TGTGCCAGCTCACCACCCAGAGGAGAAAAACTGTTTTTT	TRBV18		TRBJ1-4	TRBC1	3	Singlet	C	cultured_all_index1	HCRT2-6	494
TTGCCGTTCTAACCGA-1	CAMREGTRGADGLTF	TGTGCAATGAGAGAGGGCACGCGAGGTGCTGACGGACTCACCTTT	TRAV14/DV4		TRAJ45	TRAC	CASSLYRGTGELFF	TGCGCCAGCAGCTTGTACAGGGGAACCGGGGAGCTGTTTTTT	TRBV5-1		TRBJ2-2	TRBC2	2	Singlet	P	cultured_all_index1	HCRT2-6	1688
AAGTCTGTCTCTAGGA-1	CAASRPESGSARQLTF	TGTGCAGCAAGTAGGCCCGAATCTGGTTCTGCAAGGCAACTGACCTTT	TRAV13-1		TRAJ22	TRAC							1	Singlet	C	cultured_all_index1	HA69	036
CACCACTCAGACGCAA-1	CAASRPESGSARQLTF	TGTGCAGCAAGTAGGCCCGAATCTGGTTCTGCAAGGCAACTGACCTTT	TRAV13-1		TRAJ22	TRAC							11	Singlet	C	cultured_all_index1	HA69	036
GCCTCTAAGAACTCGG-1	CAEINPSGTYKYIF	TGTGCAGAGATCAATCCCTCAGGAACCTACAAATACATCTTT	TRAV13-2		TRAJ40	TRAC	CSAKTGTVNTEAFF	TGCAGTGCAAAGACAGGGACGGTGAACACTGAAGCTTTCTTT	TRBV20-1		TRBJ1-1	TRBC1	3	Singlet	P	cultured_all_index1	HA69	051
AAGACCTAGCTGCAAG-1	CAASWGYFNKFYF	TGTGCAGCTTCCTGGGGGTACTTCAACAAATTTTACTTT	TRAV23/DV6		TRAJ21	TRAC	CASSLTGTSGRGETQYF	TGCGCCAGCAGCCTGACCGGGACTAGCGGGAGGGGGGAGACCCAGTACTTC	TRBV4-1	TRBD2	TRBJ2-5	TRBC2	1	Singlet	C	cultured_all_index1	HCRT2-6	494
GATGCTAGTAGGACAC-1	CAARNSGYALNF	TGTGCCGCGAGGAATTCCGGGTATGCACTCAACTTC	TRAV12-3		TRAJ41	TRAC	CASSSGQGKAFF	TGTGCCAGCAGTTCGGGACAGGGGAAGGCTTTCTTT	TRBV27		TRBJ1-1	TRBC1	3	Singlet	P	cultured_all_index1	HCRT2-6	1688
CCTTTCTTCGTTTAGG-1	CVVTVSYGQNFVF	TGTGTGGTGACCGTAAGCTATGGTCAGAATTTTGTCTTT	TRAV12-1		TRAJ26	TRAC	CATSRDHEQFF	TGTGCCACCAGCAGAGATCATGAGCAGTTCTTC	TRBV15		TRBJ2-1	TRBC2	1	Singlet	P	cultured_all_index1	HA69	982
GAAACTCGTCGACTAT-1	CIVNQAGTALIF	TGCATCGTCAACCAGGCAGGAACTGCTCTGATCTTT	TRAV26-1		TRAJ15	TRAC	CASSRSGTDNGYTF	TGTGCCAGCAGCCGTTCCGGGACGGATAATGGCTACACCTTC	TRBV7-9		TRBJ1-2	TRBC1	3	Singlet	P	cultured_all_index1	NP136	344
GCTGCTTAGTGCCATT-1	CVVSARGYGGSQGNLIF	TGTGTGGTGAGCGCGCGGGGGTATGGAGGAAGCCAAGGAAATCTCATCTTT	TRAV10		TRAJ42	TRAC	CASSRSLGEKLFF	TGTGCCAGCAGCCGGAGCTTAGGCGAAAAACTGTTTTTT	TRBV7-2		TRBJ1-4	TRBC1	1	Singlet	P	cultured_all_index1	HCRT1-8	948
TCAACGATCTACCTGC-1	CVVSARGYGGSQGNLIF	TGTGTGGTGAGCGCGCGGGGGTATGGAGGAAGCCAAGGAAATCTCATCTTT	TRAV10		TRAJ42	TRAC	CASSRSLGEKLFF	TGTGCCAGCAGCCGGAGCTTAGGCGAAAAACTGTTTTTT	TRBV7-2		TRBJ1-4	TRBC1	1	Singlet	P	cultured_all_index1	HCRT1-8	948
TGGACGCCAATCGAAA-1	CAETSGGSYIPTF	TGTGCAGAGACATCAGGAGGAAGCTACATACCTACATTT	TRAV5		TRAJ6	TRAC							3	Singlet	P	cultured_all_index1	HCRT1-8	022
CACCAGGAGCCACCTG-1	CATDTDKLIF	TGTGCTACGGACACCGACAAGCTCATCTTT	TRAV17		TRAJ34	TRAC	CASRVVRNTEAFF	TGTGCCAGCAGGGTGGTGAGGAACACTGAAGCTTTCTTT	TRBV6-5		TRBJ1-1	TRBC1	3	Singlet	P	cultured_all_index1	HA69	900
GTCGGGTCAAGTCTAC-1	CAPEDNNNDMRF;CAASAVGYQGGKLIF	TGTGCTCCGGAAGACAATAACAATGACATGCGCTTT;TGTGCAGCAAGCGCGGTAGGTTACCAGGGAGGAAAGCTTATCTTC	TRAV21;TRAV29/DV5	;	TRAJ43;TRAJ23	TRAC;TRAC	CASGFQGQGQDTQYF	TGCGCCAGCGGATTCCAAGGACAGGGTCAAGATACGCAGTATTTT	TRBV4-3		TRBJ2-3	TRBC2	1	Singlet	C	cultured_all_index1	NP136	036
AAACCTGCAAGGCTCC-1	CALSEVQTSGSRLTF	TGTGCTCTGAGTGAGGTTCAAACCAGTGGCTCTAGGTTGACCTTT	TRAV19		TRAJ58	TRAC	CASSSTGTNYGYTF	TGTGCCAGCAGCTCCACCGGGACTAACTATGGCTACACCTTC	TRBV7-9		TRBJ1-2	TRBC1	1	Singlet	C	cultured_all_index1	NP136	036
GGACGTCAGAAGGTGA-1	CALSEVQTSGSRLTF	TGTGCTCTGAGTGAGGTTCAAACCAGTGGCTCTAGGTTGACCTTT	TRAV19		TRAJ58	TRAC	CASSSTGTNYGYTF	TGTGCCAGCAGCTCCACCGGGACTAACTATGGCTACACCTTC	TRBV7-9		TRBJ1-2	TRBC1	4	Singlet	C	cultured_all_index1	HA69	036
GAATAAGCACGGATAG-1	CIVRVAGGSQGNLIF	TGCATCGTCAGAGTCGCAGGAGGAAGCCAAGGAAATCTCATCTTT	TRAV26-1		TRAJ42	TRAC	CASKVQPLNYGYTF	TGTGCCAGCAAAGTACAGCCCCTCAACTATGGCTACACCTTC	TRBV6-5		TRBJ1-2	TRBC1	1	Singlet	C	cultured_all_index1	HCRT1-8	435
GGGTTGCAGAAGCCCA-1	CATDKEDAGNMLTF	TGTGCTACGGACAAGGAGGATGCAGGCAACATGCTCACCTTT	TRAV17		TRAJ39	TRAC	CASRSTSVLGDEQFF	TGTGCCAGCAGAAGCACCTCGGTATTGGGCGATGAGCAGTTCTTC	TRBV25-1		TRBJ2-1	TRBC2	2	Singlet	P	cultured_all_index1	HA69	344
CTACCCAAGGCCCTTG-1	CAAPSTGGGNKLTF	TGTGCAGCACCTTCCACGGGAGGAGGAAACAAACTCACCTTT	TRAV13-1		TRAJ10	TRAC	CSASRLAGMGEQFF	TGCAGTGCTAGCCGACTAGCGGGTATGGGTGAGCAGTTCTTC	TRBV20-1		TRBJ2-1	TRBC2	5	Singlet	P	cultured_all_index1	HCRT1-8	948
TGATTTCTCGACGGAA-1	CAAPSTGGGNKLTF	TGTGCAGCACCTTCCACGGGAGGAGGAAACAAACTCACCTTT	TRAV13-1		TRAJ10	TRAC	CSASRLAGMGEQFF	TGCAGTGCTAGCCGACTAGCGGGTATGGGTGAGCAGTTCTTC	TRBV20-1		TRBJ2-1	TRBC2	3	Singlet	P	cultured_all_index1	HCRT1-8	948
TGGACGCAGGGCTTGA-1	CAYRTSTGANNLFF	TGTGCTTATAGGACCTCTACTGGGGCAAACAACCTCTTCTTT	TRAV38-2/DV8		TRAJ36	TRAC	CASAGTGYGYTF	TGTGCCAGTGCCGGGACAGGCTATGGCTACACCTTC	TRBV7-9		TRBJ1-2	TRBC1	1	Singlet	P	cultured_all_index1	HCRT1-8	982
GTGAAGGGTTTGGGCC-1	CALETQGGSEKLVF;CAAQEGGATNKLIF	TGTGCTCTGGAAACTCAGGGCGGATCTGAAAAGCTGGTCTTT;TGTGCAGCCCAGGAGGGGGGTGCTACAAACAAGCTCATCTTT	TRAV19;TRAV29/DV5	;	TRAJ57;TRAJ32	TRAC;TRAC	CASSEVGGGGNQPQHF	TGTGCCAGCAGCGAGGTTGGGGGAGGTGGCAATCAGCCCCAGCATTTT	TRBV6-5		TRBJ1-5	TRBC1	6	Singlet	P	cultured_all_index1	HA69	284
TATCTCACAAATCCGT-1	CAALKAAGNKLTF	TGTGCAGCACTCAAAGCTGCAGGCAACAAGCTAACTTTT	TRAV13-1		TRAJ17	TRAC	CASRDIYGYTF	TGTGCCAGCAGAGACATCTATGGCTACACCTTC	TRBV6-5		TRBJ1-2	TRBC1	2	Singlet	P	cultured_all_index1	HA69	982
TTCTCCTGTGAAATCA-1							CASSTSTGGGQPQHF	TGTGCCAGTAGTACCTCGACAGGTGGTGGCCAGCCCCAGCATTTT	TRBV19		TRBJ1-5	TRBC1	4	Singlet	P	cultured_all_index1	NP136	344
TACACGAAGGTGCTTT-1	CALTGGGNKLTF	TGTGCTCTTACGGGAGGAGGAAACAAACTCACCTTT	TRAV9-2		TRAJ10	TRAC							2	Singlet	P	cultured_all_index1	HA69	344
TCTATTGGTCTCAACA-1	CALTGGGNKLTF	TGTGCTCTTACGGGAGGAGGAAACAAACTCACCTTT	TRAV9-2		TRAJ10	TRAC							1	Singlet	P	cultured_all_index1	HCRT1-8	344
GAGTCCGGTAGGCTGA-1	CATGQTGANNLFF	TGTGCTACGGGACAAACTGGGGCAAACAACCTCTTCTTT	TRAV17		TRAJ36	TRAC	CASSVAGREHGYTF	TGTGCCAGTAGTGTCGCCGGGAGGGAGCATGGCTACACCTTC	TRBV19		TRBJ1-2	TRBC1	1	Singlet	P	cultured_all_index1	HA69	1688
CATTATCCATCTGGTA-1	CVVNGGANNLFF	TGTGTGGTGAACGGAGGGGCAAACAACCTCTTCTTT	TRAV12-1		TRAJ36	TRAC	CASSQTPTGSGANVLTF	TGTGCCAGCAGCCAAACGCCTACAGGGTCTGGGGCCAACGTCCTGACTTTC	TRBV9		TRBJ2-6	TRBC2	2	Singlet	C	cultured_all_index1	HA69	036
GTCACAAGTCAGGACA-1	CAESRTGGFKTIF	TGTGCAGAGAGTAGAACTGGAGGCTTCAAAACTATCTTT	TRAV5		TRAJ9	TRAC	CASSPLGSNEQFF	TGTGCCAGCAGTCCCCTCGGCTCCAATGAGCAGTTCTTC	TRBV27		TRBJ2-1	TRBC2	6	Singlet	P	cultured_all_index1	HA69	1688
GTATTCTAGGAGTCTG-1	CALRPFQGAQKLVF	TGTGCTCTGAGGCCTTTTCAGGGAGCCCAGAAGCTGGTATTT	TRAV19		TRAJ54	TRAC	CASSLGTGQAYEQYF	TGCGCCAGCAGCTTGGGTACGGGCCAAGCCTACGAGCAGTACTTC	TRBV5-1		TRBJ2-7	TRBC2	1	Singlet	P	cultured_all_index1	HA69	1688
CCTACCACAGACGCTC-1	CALSDVKNTGGFKTIF	TGTGCTCTGAGTGATGTAAAAAATACTGGAGGCTTCAAAACTATCTTT	TRAV9-2		TRAJ9	TRAC	CASSLQKAPWGNEQFF	TGTGCCAGCAGCCTCCAAAAGGCTCCGTGGGGCAATGAGCAGTTCTTC	TRBV3-1		TRBJ2-1	TRBC2	1	Singlet	P	cultured_all_index1	NP136	687
GCGCAGTGTCATATCG-1	CAVRVYNTDKLIF	TGTGCTGTGAGGGTTTATAACACCGACAAGCTCATCTTT	TRAV8-6		TRAJ34	TRAC	CASSHGGEKLFF	TGTGCCAGCAGCCATGGGGGTGAAAAACTGTTTTTT	TRBV7-9		TRBJ1-4	TRBC1	2	Singlet	P	cultured_all_index1	HCRT1-8	982
TGCCCATAGCTGTTCA-1	CAVRVYNTDKLIF	TGTGCTGTGAGGGTTTATAACACCGACAAGCTCATCTTT	TRAV8-6		TRAJ34	TRAC	CASSHGGEKLFF	TGTGCCAGCAGCCATGGGGGTGAAAAACTGTTTTTT	TRBV7-9		TRBJ1-4	TRBC1	1	Singlet	P	cultured_all_index1	NP136	982
TTGCCGTCATGTCTCC-1	CAVRVYNTDKLIF	TGTGCTGTGAGGGTTTATAACACCGACAAGCTCATCTTT	TRAV8-6		TRAJ34	TRAC	CASSHGGEKLFF	TGTGCCAGCAGCCATGGGGGTGAAAAACTGTTTTTT	TRBV7-9		TRBJ1-4	TRBC1	1	Singlet	P	cultured_all_index1	NP136	982
GCTGCAGCAGTTAACC-1	CAASNRDYKLSF	TGTGCAGCAAGTAATAGGGACTACAAGCTCAGCTTT	TRAV13-1		TRAJ20	TRAC	CSARGLTGTQGEKLFF;CSARPLGTSGRDEQFF	TGCAGTGCTAGAGGATTGACCGGGACACAAGGGGAAAAACTGTTTTTT;TGCAGTGCTAGACCACTCGGGACTAGCGGGAGGGATGAGCAGTTCTTC	TRBV20-1;TRBV20-1	;TRBD2	TRBJ1-4;TRBJ2-1	TRBC1;TRBC2	1	Singlet	P	cultured_all_index1	HCRT1-8	982
GGGAATGAGTCAAGGC-1	CAASNRDYKLSF	TGTGCAGCAAGTAATAGGGACTACAAGCTCAGCTTT	TRAV13-1		TRAJ20	TRAC	CSARGLTGTQGEKLFF;CSARPLGTSGRDEQFF	TGCAGTGCTAGAGGATTGACCGGGACACAAGGGGAAAAACTGTTTTTT;TGCAGTGCTAGACCACTCGGGACTAGCGGGAGGGATGAGCAGTTCTTC	TRBV20-1;TRBV20-1	;TRBD2	TRBJ1-4;TRBJ2-1	TRBC1;TRBC2	3	Singlet	P	cultured_all_index1	HA69	982
CGGCTAGCAACCGCCA-1	CATSYNNAGNMLTF	TGTGCAACCTCTTATAATAATGCAGGCAACATGCTCACCTTT	TRAV12-3		TRAJ39	TRAC							1	Singlet	P	cultured_all_index1	NP136	948
TCACGAAGTGCCTTGG-1	CATSYNNAGNMLTF	TGTGCAACCTCTTATAATAATGCAGGCAACATGCTCACCTTT	TRAV12-3		TRAJ39	TRAC							2	Singlet	P	cultured_all_index1	HA69	948
CAAGATCTCCAGGGCT-1	CAGGSGNTGKLIF	TGTGCTGGAGGGTCGGGCAACACAGGCAAACTAATCTTT	TRAV36/DV7		TRAJ37	TRAC	CASSYGTADEQYF	TGCGCCAGCAGCTACGGGACGGCTGACGAGCAGTACTTC	TRBV5-1		TRBJ2-7	TRBC2	1	Singlet	P	cultured_all_index1	HCRT1-8	284
TCATTACGTTGAGTTC-1	CAENRDNNAGNMLTF	TGTGCAGAGAATCGGGATAATAATGCAGGCAACATGCTCACCTTT	TRAV13-2		TRAJ39	TRAC	CASSLYRGDTEAFF	TGTGCCAGCAGCTTATACAGGGGCGACACTGAAGCTTTCTTT	TRBV11-2		TRBJ1-1	TRBC1	1	Singlet	P	cultured_all_index1	HA69	021
ATCATCTAGCGTAGTG-1	CAMISGGSYIPTF	TGTGCAATGATTTCAGGAGGAAGCTACATACCTACATTT	TRAV12-3		TRAJ6	TRAC	CASSSPVGRETQYF	TGTGCCAGCAGCTCCCCGGTAGGTCGAGAGACCCAGTACTTC	TRBV28		TRBJ2-5	TRBC2	6	Singlet	P	cultured_all_index1	NP136	051
ATTACTCAGGGATCTG-1	CAGQLTPGGADGLTF	TGTGCTGGGCAGCTTACACCCGGAGGTGCTGACGGACTCACCTTT	TRAV35		TRAJ45	TRAC	CASSPGGDYGYTF	TGCGCCAGCAGCCCCGGAGGGGACTATGGCTACACCTTC	TRBV5-1		TRBJ1-2	TRBC1	1	Singlet	P	cultured_all_index1	HCRT2-6	051
CACATTTGTCTCATCC-1	CALTGGGNKLTF	TGTGCTCTTACGGGAGGAGGAAACAAACTCACCTTT	TRAV9-2		TRAJ10	TRAC	CASSRTSGGNTDTQYF	TGTGCCAGCAGTAGGACTAGCGGGGGAAACACAGATACGCAGTATTTT	TRBV19		TRBJ2-3	TRBC2	1	Singlet	P	cultured_all_index1	HA69	344
TACACGACACTTACGA-1	CALTGGGNKLTF	TGTGCTCTTACGGGAGGAGGAAACAAACTCACCTTT	TRAV9-2		TRAJ10	TRAC	CASSRTSGGNTDTQYF	TGTGCCAGCAGTAGGACTAGCGGGGGAAACACAGATACGCAGTATTTT	TRBV19		TRBJ2-3	TRBC2	1	Singlet	P	cultured_all_index1	HCRT1-8	344
TTCTTAGCATTGAGCT-1	CALTGGGNKLTF	TGTGCTCTTACGGGAGGAGGAAACAAACTCACCTTT	TRAV9-2		TRAJ10	TRAC	CASSRTSGGNTDTQYF	TGTGCCAGCAGTAGGACTAGCGGGGGAAACACAGATACGCAGTATTTT	TRBV19		TRBJ2-3	TRBC2	1	Singlet	P	cultured_all_index1	HA69	344
ATTGGACGTACTCAAC-1	CAASPGGATNKLIF	TGTGCAGCAAGCCCTGGTGGTGCTACAAACAAGCTCATCTTT	TRAV23/DV6		TRAJ32	TRAC	CASSSGTGGNYGYTF	TGCGCCAGCAGCTCCGGGACAGGGGGCAACTATGGCTACACCTTC	TRBV5-1	TRBD1	TRBJ1-2	TRBC1	4	Singlet	C	cultured_all_index1	HA69	435
CGCTTCACAAACGCGA-1	CAESNTGFQKLVF	TGTGCAGAGTCTAACACAGGCTTTCAGAAACTTGTATTT	TRAV5		TRAJ8	TRAC	CASSTPSKNEQFF	TGTGCCAGCAGTACCCCCTCTAAGAATGAGCAGTTCTTC	TRBV27		TRBJ2-1	TRBC2	1	Singlet	P	cultured_all_index1	HCRT1-8	1688
CACAAACAGCCAGTTT-1	CATDLTDSWGKFQF	TGTGCTACGGATCTTACTGACAGCTGGGGGAAATTCCAGTTT	TRAV17		TRAJ24	TRAC	CASSLRLGGGTNSPLHF	TGTGCCAGCAGCTTGAGGCTGGGTGGGGGAACGAATTCACCCCTCCACTTT	TRBV7-9		TRBJ1-6	TRBC1	1	Singlet	P	cultured_all_index1	NP136	1688
GCAGCCACATCGACGC-1	CALTTDSWGKLQF	TGTGCTCTCACAACTGACAGCTGGGGGAAATTGCAGTTT	TRAV20		TRAJ24	TRAC	CASSGGTDTQYF	TGTGCCAGCAGTGGTGGCACAGATACGCAGTATTTT	TRBV25-1		TRBJ2-3	TRBC2	5	Singlet	C	cultured_all_index1	HA69	036
TGCGCAGCAAGACGTG-1	CAVDPRAAGNKLTF	TGTGCTGTGGACCCCCGGGCTGCAGGCAACAAGCTAACTTTT	TRAV2		TRAJ17	TRAC	CAWSGYGTGSRGYTF	TGTGCCTGGAGTGGATACGGGACAGGGAGTCGTGGCTACACCTTC	TRBV30		TRBJ1-2	TRBC1	1	Singlet	P	cultured_all_index1	HCRT2-6	284
GCACATAGTCTAGGTT-1	CAMSDGGNNRLAF	TGTGCAATGAGCGACGGTGGGAACAACAGACTCGCTTTT	TRAV12-3		TRAJ7	TRAC	CSAVGLFQETQYF	TGCAGTGCGGTAGGACTCTTCCAAGAGACCCAGTACTTC	TRBV20-1		TRBJ2-5	TRBC2	1	Singlet	P	cultured_all_index1	HCRT1-8	982
ACTGTCCGTACAGTGG-1							CASSQGRAPAGNTIYF	TGCGCCAGCAGCCAAGGCCGGGCCCCGGCAGGAAACACCATATATTTT	TRBV4-3		TRBJ1-3	TRBC1	2	Singlet	P	cultured_all_index1	HA69	344
CGATTGACAGGGTACA-1							CASSQGRAPAGNTIYF	TGCGCCAGCAGCCAAGGCCGGGCCCCGGCAGGAAACACCATATATTTT	TRBV4-3		TRBJ1-3	TRBC1	3	Singlet	P	cultured_all_index1	HA69	344
GCGCAACGTCGCCATG-1	CAAYGSSNTGKLIF	TGTGCTGCGTATGGCTCTAGCAACACAGGCAAACTAATCTTT	TRAV17		TRAJ37	TRAC	CASRGQSRRGYEQYF	TGTGCCAGCAGAGGGCAGTCCCGGAGGGGCTACGAGCAGTACTTC	TRBV27		TRBJ2-7	TRBC2	1	Singlet	P	cultured_all_index1	HCRT1-8	687
CTAACTTGTTCCGGCA-1	CAMSFNTNAGKSTF	TGTGCAATGAGCTTTAACACCAATGCAGGCAAATCAACCTTT	TRAV12-3		TRAJ27	TRAC	CASSPRQGGTKNTEAFF	TGTGCCAGTAGTCCCAGACAGGGGGGGACGAAGAACACTGAAGCTTTCTTT	TRBV19		TRBJ1-1	TRBC1	2	Singlet	C	cultured_all_index1	HA69	036
GTCGGGTAGAACAACT-1							CASSHSADTQYF	TGTGCCAGCAGCCATAGCGCAGATACGCAGTATTTT	TRBV7-9		TRBJ2-3	TRBC2	1	Singlet	P	cultured_all_index1	NP136	982
ACGATGTTCTTCTGGC-1	CAVNGAGGFKTIF;CAGASRSGGYQKVTF	TGTGCCGTGAACGGGGCTGGAGGCTTCAAAACTATCTTT;TGTGCAGGAGCTTCGAGATCTGGGGGTTACCAGAAAGTTACCTTT	TRAV12-2;TRAV27	;	TRAJ9;TRAJ13	TRAC;TRAC	CASSSIQQAGVPVTQYF	TGTGCCAGCAGTTCCATTCAACAGGCGGGGGTGCCCGTGACGCAGTATTTT	TRBV6-6		TRBJ2-3	TRBC2	2	Singlet	P	cultured_all_index1	HCRT1-8	948
GCTCTGTAGGCTACGA-1	CAVNGAGGFKTIF;CAGASRSGGYQKVTF	TGTGCCGTGAACGGGGCTGGAGGCTTCAAAACTATCTTT;TGTGCAGGAGCTTCGAGATCTGGGGGTTACCAGAAAGTTACCTTT	TRAV12-2;TRAV27	;	TRAJ9;TRAJ13	TRAC;TRAC	CASSSIQQAGVPVTQYF	TGTGCCAGCAGTTCCATTCAACAGGCGGGGGTGCCCGTGACGCAGTATTTT	TRBV6-6		TRBJ2-3	TRBC2	2	Singlet	P	cultured_all_index1	NP136	948
CCCAATCTCTGAGTGT-1	CAALTRGGSQGNLIF	TGTGCAGCCTTGACAAGGGGAGGAAGCCAAGGAAATCTCATCTTT	TRAV13-1		TRAJ42	TRAC	CASSLAENTEAFF	TGTGCCAGCAGCTTAGCGGAGAACACTGAAGCTTTCTTT	TRBV7-2		TRBJ1-1	TRBC1	3	Singlet	C	cultured_all_index1	HA69	036
GGGATGAGTGTTAAGA-1	CAETYTGTASKLTF	TGTGCAGAGACTTATACCGGCACTGCCAGTAAACTCACCTTT	TRAV5		TRAJ44	TRAC	CASSPLPGQGIVRNTEAFF	TGTGCCAGCTCACCACTACCGGGACAGGGGATCGTTAGGAACACTGAAGCTTTCTTT	TRBV18		TRBJ1-1	TRBC1	4	Singlet	P	cultured_all_index1	HA69	982
CGTAGCGTCCGGCACA-1	CVVSDLPPGGKLIF	TGTGTTGTGAGTGATCTGCCCCCGGGAGGAAAGCTTATCTTC	TRAV8-2		TRAJ23	TRAC							1	Singlet	P	cultured_all_index1	HCRT1-8	344
GCAATCAGTTGAGTTC-1	CVVSDLPPGGKLIF	TGTGTTGTGAGTGATCTGCCCCCGGGAGGAAAGCTTATCTTC	TRAV8-2		TRAJ23	TRAC							1	Singlet	P	cultured_all_index1	NP136	344
GACGTTAAGTGCGATG-1	CAVDSNYQLIW	TGTGCTGTGGATAGCAACTATCAGTTAATCTGG	TRAV2		TRAJ33	TRAC	CASSPSGDSYEQYF	TGCGCCAGCAGTCCCAGCGGGGATTCCTACGAGCAGTACTTC	TRBV5-1		TRBJ2-7	TRBC2	1	Singlet	P	cultured_all_index1	HA69	687
ACCAGTACAAATCCGT-1	CAVLYAGKSTF	TGTGCCGTCCTGTATGCAGGCAAATCAACCTTT	TRAV12-2		TRAJ27	TRAC	CASSQGAGNYGYTF	TGCGCCAGCAGCCAAGGTGCCGGGAACTATGGCTACACCTTC	TRBV4-3		TRBJ1-2	TRBC1	2	Singlet	P	cultured_all_index1	NP136	344
CATCCACAGTTGTCGT-1	CAVLYAGKSTF	TGTGCCGTCCTGTATGCAGGCAAATCAACCTTT	TRAV12-2		TRAJ27	TRAC	CASSQGAGNYGYTF	TGCGCCAGCAGCCAAGGTGCCGGGAACTATGGCTACACCTTC	TRBV4-3		TRBJ1-2	TRBC1	3	Singlet	P	cultured_all_index1	HA69	344
GCATGATAGCTAGTGG-1	CAVLYAGKSTF	TGTGCCGTCCTGTATGCAGGCAAATCAACCTTT	TRAV12-2		TRAJ27	TRAC	CASSQGAGNYGYTF	TGCGCCAGCAGCCAAGGTGCCGGGAACTATGGCTACACCTTC	TRBV4-3		TRBJ1-2	TRBC1	2	Singlet	P	cultured_all_index1	NP136	344
ACATCAGCACGGATAG-1	CAAPKTGNKLTF	TGTGCAGCTCCCAAGACAGGCAACAAGCTAACTTTT	TRAV13-1		TRAJ17	TRAC	CASSPDRGLYNEQFF	TGTGCCAGCAGCCCTGACAGGGGGCTTTACAATGAGCAGTTCTTC	TRBV28		TRBJ2-1	TRBC2	3	Singlet	C	cultured_all_index1	NP136	435
TGGACGCCATCGGTTA-1	CAVPSYNTDKLIF	TGTGCCGTGCCTTCTTATAACACCGACAAGCTCATCTTT	TRAV12-2		TRAJ34	TRAC	CASKLGTAGNTIYF	TGTGCCAGCAAACTAGGGACAGCTGGAAACACCATATATTTT	TRBV28		TRBJ1-3	TRBC1	1	Singlet	C	cultured_all_index1	HCRT1-8	036
AGTGGGAAGCGATTCT-1	CALSDRGGSEKLVF	TGTGCTCTGAGTGATAGGGGCGGATCTGAAAAGCTGGTCTTT	TRAV9-2		TRAJ57	TRAC	CASSLDGGSTDTQYF	TGTGCCAGCAGCTTAGACGGGGGGAGCACAGATACGCAGTATTTT	TRBV7-2		TRBJ2-3	TRBC2	1	Singlet	P	cultured_all_index1	HCRT1-8	1688
TGGCGCATCTTGTACT-1	CAGLQETSGSRLTF	TGTGCTGGCCTACAAGAAACCAGTGGCTCTAGGTTGACCTTT	TRAV35		TRAJ58	TRAC	CASRLGPGYNEQFF	TGTGCCAGTAGGCTGGGTCCGGGCTACAATGAGCAGTTCTTC	TRBV19		TRBJ2-1	TRBC2	1	Singlet	P	cultured_all_index1	HCRT2-6	022
AAGGTTCTCGCAAGCC-1	CAGDPRGGYQKVTF	TGTGCAGGGGACCCAAGGGGGGGTTACCAGAAAGTTACCTTT	TRAV13-2		TRAJ13	TRAC	CATSRPPGGAGELFF	TGTGCCACCAGCAGACCCCCCGGGGGCGCCGGGGAGCTGTTTTTT	TRBV15		TRBJ2-2	TRBC2	3	Singlet	P	cultured_all_index1	HCRT1-8	982
AAGGTTCGTAGCGATG-1	CALSRRGGATNKLIF	TGTGCTCTAAGCCGTCGTGGTGGTGCTACAAACAAGCTCATCTTT	TRAV16		TRAJ32	TRAC	CASSGGGPYNEQFF	TGTGCCAGCAGTGGGGGCGGGCCCTACAATGAGCAGTTCTTC	TRBV2		TRBJ2-1	TRBC2	2	Singlet	P	cultured_all_index1	HCRT2-6	284
AAGGTTCAGGAGTCTG-1	CAMRRPGSGGYNKLIF	TGTGCAATGAGACGGCCGGGTTCTGGTGGCTACAATAAGCTGATTTTT	TRAV14/DV4		TRAJ4	TRAC	CASSARDRGLYEQYF	TGTGCCAGCAGCGCCCGGGACAGGGGGCTATACGAGCAGTACTTC	TRBV28	TRBD1	TRBJ2-7	TRBC2	1	Singlet	P	cultured_all_index1	HA69	948
ATCATGGGTATGAATG-1	CAMRRPGSGGYNKLIF	TGTGCAATGAGACGGCCGGGTTCTGGTGGCTACAATAAGCTGATTTTT	TRAV14/DV4		TRAJ4	TRAC	CASSARDRGLYEQYF	TGTGCCAGCAGCGCCCGGGACAGGGGGCTATACGAGCAGTACTTC	TRBV28	TRBD1	TRBJ2-7	TRBC2	1	Singlet	P	cultured_all_index1	HA69	948
AACTTTCGTCTAAAGA-1	CAVAFSGGYNKLIF	TGTGCTGTGGCTTTCTCTGGTGGCTACAATAAGCTGATTTTT	TRAV8-3		TRAJ4	TRAC	CSALQGSGQPQHF	TGCAGTGCCCTACAGGGGTCGGGTCAGCCCCAGCATTTT	TRBV20-1		TRBJ1-5	TRBC1	1	Singlet	C	cultured_all_index1	HCRT1-8	036
GCAGTTACACAGAGGT-1	CAVAFSGGYNKLIF	TGTGCTGTGGCTTTCTCTGGTGGCTACAATAAGCTGATTTTT	TRAV8-3		TRAJ4	TRAC	CSALQGSGQPQHF	TGCAGTGCCCTACAGGGGTCGGGTCAGCCCCAGCATTTT	TRBV20-1		TRBJ1-5	TRBC1	1	Singlet	C	cultured_all_index1	HCRT2-6	036
GATCGTATCAGCCTAA-1	CAETNFGNEKLTF	TGTGCAGAGACAAACTTTGGAAATGAGAAATTAACCTTT	TRAV13-2		TRAJ48	TRAC	CASSYSRESHSYEQYF	TGTGCCAGCAGTTACTCGCGGGAGAGCCACTCCTACGAGCAGTACTTC	TRBV6-5		TRBJ2-7	TRBC2	1	Singlet	P	cultured_all_index1	HCRT1-8	900
CCTAGCTTCTCACATT-1	CAAGSSNTGKLIF	TGTGCTGCCGGCTCTAGCAACACAGGCAAACTAATCTTT	TRAV8-3		TRAJ37	TRAC	CATSETHGGEYNEQFF	TGTGCCACCAGTGAAACCCACGGCGGGGAGTACAATGAGCAGTTCTTC	TRBV24-1		TRBJ2-1	TRBC2	3	Singlet	P	cultured_all_index1	HCRT2-6	344
CCTTTCTGTGTTAAGA-1	CAAGSSNTGKLIF	TGTGCTGCCGGCTCTAGCAACACAGGCAAACTAATCTTT	TRAV8-3		TRAJ37	TRAC	CATSETHGGEYNEQFF	TGTGCCACCAGTGAAACCCACGGCGGGGAGTACAATGAGCAGTTCTTC	TRBV24-1		TRBJ2-1	TRBC2	2	Singlet	P	cultured_all_index1	HA69	344
AGGTCATGTATATGGA-1	CAEKRGGADGLTF	TGTGCAGAGAAAAGGGGAGGTGCTGACGGACTCACCTTT	TRAV13-2		TRAJ45	TRAC	CASSELRGNQPQHF	TGTGCCAGCAGTGAACTCCGGGGCAATCAGCCCCAGCATTTT	TRBV6-1		TRBJ1-5	TRBC1	1	Singlet	P	cultured_all_index1	HCRT1-8	982
AAACCTGTCGGTGTTA-1							CASSVEDSSYNEQFF	TGTGCCAGCAGCGTCGAAGATAGCTCCTACAATGAGCAGTTCTTC	TRBV9		TRBJ2-1	TRBC2	1	Singlet	P	cultured_all_index1	NP136	344
TGGCCAGGTTCACGGC-1	CAILTNAGKSTF	TGTGCAATTCTTACCAATGCAGGCAAATCAACCTTT	TRAV12-3		TRAJ27	TRAC	CASSSQGRGQYF	TGTGCCAGCAGTTCACAGGGGCGAGGGCAGTACTTC	TRBV28		TRBJ2-7	TRBC2	1	Singlet	P	cultured_all_index1	HCRT1-8	1688
GTGCATATCAACTCTT-1	CAASMWVWGSQGNLIF	TGTGCAGCAAGTATGTGGGTGTGGGGAAGCCAAGGAAATCTCATCTTT	TRAV13-1		TRAJ42	TRAC	CASRFRISYEQYF	TGTGCCAGCAGGTTCCGTATCTCCTACGAGCAGTACTTC	TRBV6-2		TRBJ2-7	TRBC2	1	Singlet	C	cultured_all_index1	HA69	036
TGCTACCAGTTCGATC-1	CAASMWVWGSQGNLIF	TGTGCAGCAAGTATGTGGGTGTGGGGAAGCCAAGGAAATCTCATCTTT	TRAV13-1		TRAJ42	TRAC	CASRFRISYEQYF	TGTGCCAGCAGGTTCCGTATCTCCTACGAGCAGTACTTC	TRBV6-2		TRBJ2-7	TRBC2	1	Singlet	C	cultured_all_index1	HA69	036
TGTTCCGGTTCGCTAA-1	CAASMWVWGSQGNLIF	TGTGCAGCAAGTATGTGGGTGTGGGGAAGCCAAGGAAATCTCATCTTT	TRAV13-1		TRAJ42	TRAC	CASRFRISYEQYF	TGTGCCAGCAGGTTCCGTATCTCCTACGAGCAGTACTTC	TRBV6-2		TRBJ2-7	TRBC2	1	Singlet	C	cultured_all_index1	HCRT1-8	036
GAAGCAGTCACCGGGT-1	CAASTGFQKLVF	TGTGCAGCAAGCACAGGCTTTCAGAAACTTGTATTT	TRAV23/DV6		TRAJ8	TRAC	CAWSSRDEQYF	TGTGCCTGGAGTTCACGGGACGAGCAGTACTTC	TRBV30		TRBJ2-7	TRBC2	1	Singlet	P	cultured_all_index1	HCRT1-8	344
GAACGGAGTTACGGAG-1							CASSQAGAQETQYF	TGTGCCAGCAGCCAAGCTGGGGCCCAAGAGACCCAGTACTTC	TRBV3-1		TRBJ2-5	TRBC2	2	Singlet	P	cultured_all_index1	HCRT1-8	284
TTCTCCTGTGGTTTCA-1	CAASQVYSGGGADGLTF	TGTGCAGCAAGCCAAGTGTATTCAGGAGGAGGTGCTGACGGACTCACCTTT	TRAV23/DV6		TRAJ45	TRAC	CASSPRLAASTDTQYF	TGTGCCAGCAGCCCAAGACTAGCGGCTAGCACAGATACGCAGTATTTT	TRBV13		TRBJ2-3	TRBC2	1	Singlet	P	cultured_all_index1	HA69	1688
GCATACAAGTGAACAT-1							CASSPEGVYEQYF	TGTGCCAGCTCTCCGGAGGGAGTCTACGAGCAGTACTTC	TRBV18		TRBJ2-7	TRBC2	1	Singlet	P	cultured_all_index1	HA69	284
CTCGTACTCGTCTGAA-1	CAGRENSGGSNYKLTF	TGTGCAGGGAGGGAGAATAGTGGAGGTAGCAACTATAAACTGACATTT	TRAV25		TRAJ53	TRAC	CASRVQGAIAEAFF	TGTGCCAGTAGGGTACAGGGGGCTATTGCTGAAGCTTTCTTT	TRBV19		TRBJ1-1	TRBC1	1	Singlet	P	cultured_all_index1	HCRT1-8	687
GACGTGCAGGGTGTGT-1	CAGRENSGGSNYKLTF	TGTGCAGGGAGGGAGAATAGTGGAGGTAGCAACTATAAACTGACATTT	TRAV25		TRAJ53	TRAC	CASRVQGAIAEAFF	TGTGCCAGTAGGGTACAGGGGGCTATTGCTGAAGCTTTCTTT	TRBV19		TRBJ1-1	TRBC1	11	Singlet	P	cultured_all_index1	HA69	687
GCGGGTTCACCGAATT-1	CAANTNAGKSTF	TGTGCTGCGAACACCAATGCAGGCAAATCAACCTTT	TRAV21		TRAJ27	TRAC	CASSYPLDRGLNQPQHF	TGTGCCAGCAGTTACCCTCTGGACAGGGGCCTTAATCAGCCCCAGCATTTT	TRBV6-6		TRBJ1-5	TRBC1	1	Singlet	P	cultured_all_index1	HCRT1-8	022
TCGAGGCAGATCCGAG-1	CAANTNAGKSTF	TGTGCTGCGAACACCAATGCAGGCAAATCAACCTTT	TRAV21		TRAJ27	TRAC	CASSYPLDRGLNQPQHF	TGTGCCAGCAGTTACCCTCTGGACAGGGGCCTTAATCAGCCCCAGCATTTT	TRBV6-6		TRBJ1-5	TRBC1	2	Singlet	P	cultured_all_index1	HCRT2-6	022
GCAAACTGTGAGGGAG-1							CASTGQGPFAEAFF	TGTGCCAGTACCGGACAGGGGCCCTTTGCTGAAGCTTTCTTT	TRBV19		TRBJ1-1	TRBC1	2	Singlet	P	cultured_all_index1	HA69	344
TTGTAGGCATGTCCTC-1	CAVGGKLIF	TGTGCCGTGGGAGGAAAGCTTATCTTC	TRAV3		TRAJ23	TRAC	CASSLGQVTYEQYF	TGTGCCAGCAGCTTAGGGCAAGTGACCTACGAGCAGTACTTC	TRBV7-8		TRBJ2-7	TRBC2	1	Singlet	P	cultured_all_index1	HCRT1-8	051
CTCTAATTCAATCACG-1	CIVLRSNDYKLSF	TGCATCGTTCTACGTTCTAACGACTACAAGCTCAGCTTT	TRAV26-1		TRAJ20	TRAC							2	Singlet	C	cultured_all_index1	HA69	036
GGTATTGTCGTTACGA-1	CAEKRPGGSYIPTF	TGTGCAGAGAAGCGGCCAGGAGGAAGCTACATACCTACATTT	TRAV5		TRAJ6	TRAC	CASSLYYEQYF	TGTGCCAGCAGCCTTTACTACGAGCAGTACTTC	TRBV6-2		TRBJ2-7	TRBC2	3	Singlet	P	cultured_all_index1	HA69	687
GTGCGGTAGTCAAGCG-1	CASLSGGYQKVTF	TGTGCCTCTTTGTCTGGGGGTTACCAGAAAGTTACCTTT	TRAV24		TRAJ13	TRAC	CASRKRGGSYEQYF	TGTGCCAGCAGAAAGCGGGGGGGATCGTACGAGCAGTACTTC	TRBV6-5		TRBJ2-7	TRBC2	1	Singlet	P	cultured_all_index1	HA69	284
GGCTCGATCAGGCAAG-1							CAWSVGGGEQYF	TGTGCCTGGAGTGTTGGTGGGGGCGAGCAGTACTTC	TRBV30		TRBJ2-7	TRBC2	1	Singlet	P	cultured_all_index1	HA69	900
TTCGGTCCAGATAATG-1	CAVSRGLNTGFQKLVF;CAVTFHQAGTALIF	TGTGCTGTGAGCCGCGGCTTGAACACAGGCTTTCAGAAACTTGTATTT;TGTGCTGTGACCTTCCACCAGGCAGGAACTGCTCTGATCTTT	TRAV3;TRAV8-4	;	TRAJ8;TRAJ15	TRAC;TRAC	CASSLEPPTASGYEQYF	TGTGCCAGCAGCTTGGAACCCCCGACGGCTAGCGGCTACGAGCAGTACTTC	TRBV5-6		TRBJ2-7	TRBC2	8	Singlet	P	cultured_all_index1	HA69	948
TTATGCTGTCCAGTGC-1	CAVKGGSASKIIF	TGTGCCGTGAAAGGGGGCAGTGCTTCCAAGATAATCTTT	TRAV12-2		TRAJ3	TRAC	CASSVEVGDREQFF	TGTGCCAGCAGCGTAGAGGTCGGGGATAGGGAGCAGTTCTTC	TRBV9		TRBJ2-1	TRBC2	2	Singlet	C	cultured_all_index1	HA69	036
CGAGCACTCAATCACG-1	CAAPSASSYKLIF	TGTGCAGCCCCGTCCGCTAGCAGCTATAAATTGATCTTC	TRAV13-1		TRAJ12	TRAC	CATSDSRSGRASSYNEQFF	TGTGCCACCAGTGATTCCCGTAGCGGGAGGGCTAGCTCCTACAATGAGCAGTTCTTC	TRBV24-1		TRBJ2-1	TRBC2	1	Singlet	P	cultured_all_index1	HCRT2-6	982
GGCCGATGTGAGGCTA-1	CAAPSASSYKLIF	TGTGCAGCCCCGTCCGCTAGCAGCTATAAATTGATCTTC	TRAV13-1		TRAJ12	TRAC	CATSDSRSGRASSYNEQFF	TGTGCCACCAGTGATTCCCGTAGCGGGAGGGCTAGCTCCTACAATGAGCAGTTCTTC	TRBV24-1		TRBJ2-1	TRBC2	1	Singlet	P	cultured_all_index1	HA69	982
TAGTGGTAGACGACGT-1	CAVARSYNTDKLIF	TGTGCTGTTGCCCGATCTTATAACACCGACAAGCTCATCTTT	TRAV2		TRAJ34	TRAC	CSAETGGHEQFF	TGCAGTGCTGAGACTGGCGGGCATGAGCAGTTCTTC	TRBV20-1		TRBJ2-1	TRBC2	2	Singlet	P	cultured_all_index1	NP136	1688
GGGTCTGTCACCTCGT-1	CAAISRGAQKLVF	TGTGCAGCAATAAGTCGGGGAGCCCAGAAGCTGGTATTT	TRAV23/DV6		TRAJ54	TRAC	CASSLEGRWDGYTF	TGTGCCAGCAGCTTAGAAGGTCGATGGGATGGCTACACCTTC	TRBV7-9		TRBJ1-2	TRBC1	1	Singlet	P	cultured_all_index1	HCRT2-6	948
TACTCGCGTCATGCAT-1	CAVSAWGAGSYQLTF	TGTGCTGTCTCTGCGTGGGGGGCTGGGAGTTACCAACTCACTTTC	TRAV22		TRAJ28	TRAC	CASSQTGGVVPDTQYF	TGCGCCAGCAGCCAGACAGGGGGCGTAGTACCAGATACGCAGTATTTT	TRBV5-1		TRBJ2-3	TRBC2	1	Singlet	P	cultured_all_index1	HCRT1-8	1688
CTTGGCTGTCGGGTCT-1	CAASSKGGADGLTF	TGTGCAGCAAGCAGTAAAGGAGGTGCTGACGGACTCACCTTT	TRAV29/DV5		TRAJ45	TRAC	CSARDSFGGTMYGYTF	TGCAGTGCTAGAGATTCGTTTGGCGGGACAATGTATGGCTACACCTTC	TRBV20-1		TRBJ1-2	TRBC1	1	Singlet	P	cultured_all_index1	HCRT1-8	687
TTAGGACTCAAGAAGT-1	CAASSKGGADGLTF	TGTGCAGCAAGCAGTAAAGGAGGTGCTGACGGACTCACCTTT	TRAV29/DV5		TRAJ45	TRAC	CSARDSFGGTMYGYTF	TGCAGTGCTAGAGATTCGTTTGGCGGGACAATGTATGGCTACACCTTC	TRBV20-1		TRBJ1-2	TRBC1	1	Singlet	P	cultured_all_index1	HCRT1-8	687
GATCTAGCAGATCCAT-1	CAFMNNNAGNMLTF	TGTGCTTTCATGAATAATAATGCAGGCAACATGCTCACCTTT	TRAV38-1		TRAJ39	TRAC	CASSLSGARAEAFF	TGTGCCAGCAGTTTATCTGGTGCCAGGGCTGAAGCTTTCTTT	TRBV28		TRBJ1-1	TRBC1	4	Singlet	P	cultured_all_index1	NP136	948
GACACGCTCGTGGGAA-1	CIVYNTNAGKSTF	TGCATCGTTTATAACACCAATGCAGGCAAATCAACCTTT	TRAV26-1		TRAJ27	TRAC	CASSLTGPYNEQFF	TGTGCCAGCAGTTTAACAGGTCCCTACAATGAGCAGTTCTTC	TRBV28		TRBJ2-1	TRBC2	2	Singlet	P	cultured_all_index1	NP136	948
CCACCTAAGAGTGACC-1	CAGDIAGGFKTIF	TGTGCAGGGGACATAGCTGGAGGCTTCAAAACTATCTTT	TRAV25		TRAJ9	TRAC	CASSESRGGLANPEQFF	TGTGCCAGCAGTGAATCCCGCGGGGGACTAGCTAATCCTGAGCAGTTCTTC	TRBV25-1		TRBJ2-1	TRBC2	1	Singlet	P	cultured_all_index1	HCRT2-6	687
CGACCTTTCATCGCTC-1	CIVRAGNTNAGKSTF	TGCATCGTCAGAGCGGGGAACACCAATGCAGGCAAATCAACCTTT	TRAV26-1		TRAJ27	TRAC	CASSLHQGVSTEAFF	TGTGCCAGCAGCTTACACCAGGGTGTAAGCACTGAAGCTTTCTTT	TRBV7-2		TRBJ1-1	TRBC1	1	Singlet	C	cultured_all_index1	NP136	036
CATGACACATATGAGA-1	CAVQAGYGGATNKLIF	TGTGCTGTGCAGGCCGGGTATGGTGGTGCTACAAACAAGCTCATCTTT	TRAV20		TRAJ32	TRAC	CASSNQATQYF	TGTGCCAGCAGTAACCAGGCGACCCAGTACTTC	TRBV2		TRBJ2-5	TRBC2	1	Singlet	C	cultured_all_index1	HCRT1-8	036
CGCTGGAAGAGACTAT-1	CAEIGRDDKIIF	TGTGCAGAGATCGGCAGAGATGACAAGATCATCTTT	TRAV13-2		TRAJ30	TRAC	CASSTRPGGESPLHF	TGTGCCAGCAGCACCCGGCCGGGAGGGGAATCACCCCTCCACTTT	TRBV9		TRBJ1-6	TRBC1	1	Singlet	P	cultured_all_index1	HCRT1-8	022
TTTGGTTAGAGCTGCA-1	CAEIGRDDKIIF	TGTGCAGAGATCGGCAGAGATGACAAGATCATCTTT	TRAV13-2		TRAJ30	TRAC	CASSTRPGGESPLHF	TGTGCCAGCAGCACCCGGCCGGGAGGGGAATCACCCCTCCACTTT	TRBV9		TRBJ1-6	TRBC1	1	Singlet	P	cultured_all_index1	HCRT2-6	022
CAGTCCTCACAACTGT-1							CASSLPGGSYEQYF	TGTGCCAGCAGCCTCCCAGGGGGTTCCTACGAGCAGTACTTC	TRBV11-2		TRBJ2-7	TRBC2	5	Singlet	C	cultured_all_index1	HA69	036
GACTACAGTCATTAGC-1							CASSLPGGSYEQYF	TGTGCCAGCAGCCTCCCAGGGGGTTCCTACGAGCAGTACTTC	TRBV11-2		TRBJ2-7	TRBC2	5	Singlet	C	cultured_all_index1	HA69	036
GGGCATCTCTTCGAGA-1							CASSLPGGSYEQYF	TGTGCCAGCAGCCTCCCAGGGGGTTCCTACGAGCAGTACTTC	TRBV11-2		TRBJ2-7	TRBC2	1	Singlet	C	cultured_all_index1	NP136	036
TACTTGTGTGGTAACG-1	CAESSPRTGNQFYF	TGTGCAGAGTCCTCGCCACGGACCGGTAACCAGTTCTATTTT	TRAV5		TRAJ49	TRAC							1	Singlet	P	cultured_all_index1	NP136	948
CATCCACGTGCCTGTG-1							CASSYSPTGGGEQYF	TGTGCCAGCAGTTACAGCCCGACAGGGGGCGGCGAGCAGTACTTC	TRBV6-5		TRBJ2-7	TRBC2	6	Singlet	P	cultured_all_index1	NP136	982
TGAAAGACAGTTCATG-1	CAGVNQAGTALIF	TGTGCAGGCGTCAACCAGGCAGGAACTGCTCTGATCTTT	TRAV27		TRAJ15	TRAC	CASSYSVGLGTEAFF	TGTGCCAGCAGTTACTCTGTGGGCCTGGGCACTGAAGCTTTCTTT	TRBV6-2		TRBJ1-1	TRBC1	2	Singlet	P	cultured_all_index1	HA69	948
CACAGTACATTATCTC-1	CAFDQAGTALIF	TGTGCCTTTGACCAGGCAGGAACTGCTCTGATCTTT	TRAV24		TRAJ15	TRAC	CASSLAASGGDQKTQYF	TGTGCCAGCAGCTTAGCGGCCAGCGGGGGGGATCAGAAGACCCAGTACTTC	TRBV7-2		TRBJ2-5	TRBC2	1	Singlet	C	cultured_all_index1	HCRT1-8	036
TCGTAGAAGTAACCCT-1	CAFDQAGTALIF	TGTGCCTTTGACCAGGCAGGAACTGCTCTGATCTTT	TRAV24		TRAJ15	TRAC	CASSLAASGGDQKTQYF	TGTGCCAGCAGCTTAGCGGCCAGCGGGGGGGATCAGAAGACCCAGTACTTC	TRBV7-2		TRBJ2-5	TRBC2	1	Singlet	C	cultured_all_index1	HCRT2-6	036
GACTACATCCAATGGT-1	CAVVRSGSARQLTF	TGTGCTGTGGTGAGGTCTGGTTCTGCAAGGCAACTGACCTTT	TRAV22		TRAJ22	TRAC	CASSVAGLATGEQYF	TGTGCCAGCAGCGTAGCAGGACTAGCCACGGGTGAGCAGTACTTC	TRBV9		TRBJ2-7	TRBC2	2	Singlet	C	cultured_all_index1	HA69	494
GCACTCTAGCAATCTC-1	CAVRENTGFQKLVF	TGTGCTGTGAGGGAGAACACAGGCTTTCAGAAACTTGTATTT	TRAV21		TRAJ8	TRAC	CASSIEWRHGYTF	TGTGCCAGTAGTATAGAATGGAGGCATGGCTACACCTTC	TRBV19		TRBJ1-2	TRBC1	1	Singlet	P	cultured_all_index1	HA69	022
TGGCTGGTCGTCTGAA-1	CVVTVTTDSWGKLQF;CAVKRGSTLGRLYF	TGTGTGGTGACCGTGACAACTGACAGCTGGGGGAAATTGCAGTTT;TGTGCTGTGAAGAGAGGCTCAACCCTGGGGAGGCTATACTTT	TRAV10;TRAV21	;	TRAJ24;TRAJ18	TRAC;TRAC	CAWTSGGTEAFF	TGTGCCTGGACATCCGGGGGCACTGAAGCTTTCTTT	TRBV30		TRBJ1-1	TRBC1	2	Singlet	C	cultured_all_index1	HA69	494
ATTGGTGAGCTCCTTC-1	CAAAAAAGNKLTF	TGTGCAGCAGCCGCTGCTGCAGGCAACAAGCTAACTTTT	TRAV13-1		TRAJ17	TRAC	CASSFIAGEGEQYF	TGTGCCAGCAGTTTTATAGCGGGAGAGGGAGAGCAGTACTTC	TRBV6-5		TRBJ2-7	TRBC2	1	Singlet	P	cultured_all_index1	HCRT1-8	284
GAACCTAAGCTGCGAA-1	CAVHLYGGATNKLIF	TGTGCCGTGCATCTTTATGGTGGTGCTACAAACAAGCTCATCTTT	TRAV8-1		TRAJ32	TRAC	CASSEGTGGSETQYF	TGTGCCAGCAGTGAGGGGACAGGGGGCAGTGAGACCCAGTACTTC	TRBV2	TRBD1	TRBJ2-5	TRBC2	1	Singlet	P	cultured_all_index1	HCRT1-8	021
GATCGTACATCGGACC-1	CASISSNTGKLIF	TGTGCTTCAATCTCTAGCAACACAGGCAAACTAATCTTT	TRAV21		TRAJ37	TRAC	CASSLGSSGYTF	TGTGCCAGCAGTTTAGGGTCCAGTGGCTACACCTTC	TRBV12-4		TRBJ1-2	TRBC1	1	Singlet	P	cultured_all_index1	HCRT2-6	948
GGCTGGTTCGCGTTTC-1	CAARTTSGTYKYIF	TGTGCAGCAAGGACTACCTCAGGAACCTACAAATACATCTTT	TRAV29/DV5		TRAJ40	TRAC	CASSEGKRNEKLFF	TGTGCCAGCAGTGAGGGGAAGCGGAATGAAAAACTGTTTTTT	TRBV2		TRBJ1-4	TRBC1	5	Singlet	P	cultured_all_index1	HCRT2-6	051
ATCCGAAGTGTGAATA-1	CILNDSGGSNYKLTF	TGCATCCTGAATGATAGTGGAGGTAGCAACTATAAACTGACATTT	TRAV26-2		TRAJ53	TRAC	CASTPQDRGFSYTF	TGTGCCAGCACCCCTCAGGACAGGGGCTTTAGCTACACCTTC	TRBV7-8		TRBJ1-2	TRBC1	1	Singlet	P	cultured_all_index1	NP136	284
ATCCACCGTCGTCTTC-1	CARNYGGATNKLIF	TGTGCTCGCAACTATGGTGGTGCTACAAACAAGCTCATCTTT	TRAV17		TRAJ32	TRAC	CATRGAGNQPQHF	TGTGCCACCAGAGGGGCCGGGAATCAGCCCCAGCATTTT	TRBV24-1		TRBJ1-5	TRBC1	2	Singlet	C	cultured_all_index1	HA69	036
GTCATTTCACTTAACG-1	CAVEGGSYIPTF	TGCGCTGTGGAAGGAGGAAGCTACATACCTACATTT	TRAV1-1		TRAJ6	TRAC	CASSQDSAGSNQPQHF	TGTGCCAGCAGCCAAGATTCGGCCGGTAGCAATCAGCCCCAGCATTTT	TRBV3-1		TRBJ1-5	TRBC1	1	Singlet	C	cultured_all_index1	HCRT1-8	435
TTCTCAATCGGAGCAA-1	CAYRTLYRGGSEKLVF	TGTGCTTATAGGACTCTTTATCGGGGCGGATCTGAAAAGCTGGTCTTT	TRAV38-2/DV8		TRAJ57	TRAC	CASRAPEGMNTEAFF	TGTGCCAGCAGGGCCCCGGAAGGGATGAACACTGAAGCTTTCTTT	TRBV2		TRBJ1-1	TRBC1	1	Singlet	P	cultured_all_index1	NP136	051
CGATGTATCGGCGGTT-1	CALKGMDPYSGAGSYQLTF	TGTGCCCTAAAGGGGATGGATCCATACTCTGGGGCTGGGAGTTACCAACTCACTTTC	TRAV1-2		TRAJ28	TRAC	CASSVEGANSPLHF	TGTGCCAGCAGCGTCGAGGGGGCCAATTCACCCCTCCACTTT	TRBV9		TRBJ1-6	TRBC1	4	Singlet	P	cultured_all_index1	NP136	948
AGGGATGTCAGGTAAA-1	CALSEVLIGSTLGRLYF	TGTGCTCTGAGTGAGGTTCTAATAGGCTCAACCCTGGGGAGGCTATACTTT	TRAV19		TRAJ18	TRAC	CASSFNRGLTDEQFF	TGTGCCAGCAGCTTTAATAGGGGGTTAACCGATGAGCAGTTCTTC	TRBV5-6		TRBJ2-1	TRBC2	1	Singlet	P	cultured_all_index1	HCRT1-8	021
GCTTCCAGTTCGTGAT-1	CALITTSGTYKYIF	TGTGCTCTGATAACTACCTCAGGAACCTACAAATACATCTTT	TRAV9-2		TRAJ40	TRAC	CASSLDGNRAEQYF	TGTGCCAGCAGCTTAGATGGAAATCGGGCCGAGCAGTACTTC	TRBV7-2		TRBJ2-7	TRBC2	2	Singlet	P	cultured_all_index1	HCRT2-6	051
TAGACCAAGTACGCGA-1	CAVTFHQAGTALIF	TGTGCTGTGACCTTCCACCAGGCAGGAACTGCTCTGATCTTT	TRAV8-4		TRAJ15	TRAC	CASSLEPPTASGYEQYF	TGTGCCAGCAGCTTGGAACCCCCGACGGCTAGCGGCTACGAGCAGTACTTC	TRBV5-6		TRBJ2-7	TRBC2	1	Singlet	P	cultured_all_index1	HCRT1-8	948
CGACTTCCACCACCAG-1	CIVRANAGGTSYGKLTF	TGCATCGTCAGAGCCAATGCTGGTGGTACTAGCTATGGAAAGCTGACATTT	TRAV26-1		TRAJ52	TRAC	CSATPHTEAFF	TGCAGTGCTACCCCCCACACTGAAGCTTTCTTT	TRBV20-1		TRBJ1-1	TRBC1	5	Singlet	P	cultured_all_index1	HA69	021
CTACCCATCTATCCCG-1	CIVRANAGGTSYGKLTF	TGCATCGTCAGAGCCAATGCTGGTGGTACTAGCTATGGAAAGCTGACATTT	TRAV26-1		TRAJ52	TRAC	CSATPHTEAFF	TGCAGTGCTACCCCCCACACTGAAGCTTTCTTT	TRBV20-1		TRBJ1-1	TRBC1	1	Singlet	P	cultured_all_index1	HCRT2-6	021
AGCCTAATCTACTTAC-1	CATPANAGGTSYGKLTF	TGTGCTACGCCAGCTAATGCTGGTGGTACTAGCTATGGAAAGCTGACATTT	TRAV17		TRAJ52	TRAC	CASSLLTGNYGYTF	TGTGCCAGCAGCCTTTTGACAGGGAACTATGGCTACACCTTC	TRBV5-4		TRBJ1-2	TRBC1	2	Singlet	C	cultured_all_index1	NP136	036
CTAATGGTCGGATGGA-1	CATPANAGGTSYGKLTF	TGTGCTACGCCAGCTAATGCTGGTGGTACTAGCTATGGAAAGCTGACATTT	TRAV17		TRAJ52	TRAC	CASSLLTGNYGYTF	TGTGCCAGCAGCCTTTTGACAGGGAACTATGGCTACACCTTC	TRBV5-4		TRBJ1-2	TRBC1	1	Singlet	C	cultured_all_index1	NP136	036
TCAGCTCGTTAAAGAC-1	CATDASTGNQFYF	TGTGCTACGGACGCCAGCACCGGTAACCAGTTCTATTTT	TRAV17		TRAJ49	TRAC	CASSRSTVMNTEAFF	TGTGCCAGTAGTAGATCGACAGTAATGAACACTGAAGCTTTCTTT	TRBV19		TRBJ1-1	TRBC1	1	Singlet	P	cultured_all_index1	HA69	022
CTACACCTCGACGGAA-1	CAASGNYGQNFVF;CARHNTDKLIF	TGTGCAGCAAGTGGAAACTATGGTCAGAATTTTGTCTTT;TGTGCACGCCATAACACCGACAAGCTCATCTTT	TRAV13-1;TRAV13-1	;	TRAJ26;TRAJ34	TRAC;TRAC	CASSPPRTGNNEQFF	TGTGCCAGCTCACCACCAAGGACAGGGAACAATGAGCAGTTCTTC	TRBV18		TRBJ2-1	TRBC2	1	Singlet	P	cultured_all_index1	NP136	344
TTCTACATCGCTTAGA-1	CAESCMDSNYQLIW	TGTGCAGAGAGTTGCATGGATAGCAACTATCAGTTAATCTGG	TRAV5		TRAJ33	TRAC	CASSPRDYPRGEQFF	TGTGCCAGCAGCCCGCGGGACTACCCTAGGGGTGAGCAGTTCTTC	TRBV7-2		TRBJ2-1	TRBC2	3	Singlet	P	cultured_all_index1	NP136	344
CACTCCATCACTTACT-1	CATLSISGGYNKLIF	TGTGCTACCCTATCCATTTCTGGTGGCTACAATAAGCTGATTTTT	TRAV17		TRAJ4	TRAC	CASSYVRQAYSYNEQFF	TGTGCCAGCAGTTACGTAAGACAGGCATACTCCTACAATGAGCAGTTCTTC	TRBV6-5		TRBJ2-1	TRBC2	1	Singlet	C	cultured_all_index1	HCRT1-8	494
ACTGATGTCCTCAATT-1	CAMSGGRGSTLGRLYF	TGTGCAATGAGCGGGGGAAGAGGCTCAACCCTGGGGAGGCTATACTTT	TRAV12-3		TRAJ18	TRAC	CSARDRGTGGHSGANVLTF	TGCAGTGCTAGAGATCGGGGAACAGGGGGCCACTCTGGGGCCAACGTCCTGACTTTC	TRBV20-1		TRBJ2-6	TRBC2	1	Singlet	P	cultured_all_index1	HA69	1688
CCAGCGAAGATACACA-1	CAGAGGFKTIF	TGTGCCGGGGCTGGAGGCTTCAAAACTATCTTT	TRAV13-1		TRAJ9	TRAC	CASSQHPNIGEQYF	TGTGCCAGCAGTCAACACCCTAACATTGGCGAGCAGTACTTC	TRBV28		TRBJ2-7	TRBC2	1	Singlet	P	cultured_all_index1	HCRT2-6	022
ACTGATGGTATAATGG-1	CAGPRGSSNTGKLIF	TGTGCAGGGCCCCGGGGCTCTAGCAACACAGGCAAACTAATCTTT	TRAV25		TRAJ37	TRAC	CASSGDRAGSGNTIYF	TGTGCCAGCAGTGGGGACAGGGCCGGCTCTGGAAACACCATATATTTT	TRBV5-6		TRBJ1-3	TRBC1	1	Singlet	P	cultured_all_index1	HCRT1-8	051
GCGAGAAAGCCGATTT-1	CAGPRGSSNTGKLIF	TGTGCAGGGCCCCGGGGCTCTAGCAACACAGGCAAACTAATCTTT	TRAV25		TRAJ37	TRAC	CASSGDRAGSGNTIYF	TGTGCCAGCAGTGGGGACAGGGCCGGCTCTGGAAACACCATATATTTT	TRBV5-6		TRBJ1-3	TRBC1	1	Singlet	P	cultured_all_index1	HA69	051
ACTGAACTCTCTGCTG-1	CATGSSNTGKLIF	TGTGCTACGGGCTCTAGCAACACAGGCAAACTAATCTTT	TRAV17		TRAJ37	TRAC	CASSQGRTSGVADTQYF	TGCGCCAGCAGCCAAGGAAGGACTAGCGGGGTAGCAGATACGCAGTATTTT	TRBV4-3		TRBJ2-3	TRBC2	2	Singlet	P	cultured_all_index1	HA69	344
CTCTACGAGGCATGGT-1	CATGSSNTGKLIF	TGTGCTACGGGCTCTAGCAACACAGGCAAACTAATCTTT	TRAV17		TRAJ37	TRAC	CASSQGRTSGVADTQYF	TGCGCCAGCAGCCAAGGAAGGACTAGCGGGGTAGCAGATACGCAGTATTTT	TRBV4-3		TRBJ2-3	TRBC2	2	Singlet	P	cultured_all_index1	HA69	344
AGCTCCTGTCACTGGC-1	CAVIKGGGADGLTF	TGTGCTGTGATTAAAGGAGGAGGTGCTGACGGACTCACCTTT	TRAV8-4		TRAJ45	TRAC	CASSIPGGSDTQYF	TGTGCCAGTAGTATCCCCGGTGGTTCAGATACGCAGTATTTT	TRBV19		TRBJ2-3	TRBC2	2	Singlet	P	cultured_all_index1	HCRT1-8	284
CCCAGTTCACCATGTA-1	CAVIKGGGADGLTF	TGTGCTGTGATTAAAGGAGGAGGTGCTGACGGACTCACCTTT	TRAV8-4		TRAJ45	TRAC	CASSIPGGSDTQYF	TGTGCCAGTAGTATCCCCGGTGGTTCAGATACGCAGTATTTT	TRBV19		TRBJ2-3	TRBC2	1	Singlet	P	cultured_all_index1	HCRT1-8	284
ACGGGTCTCACAGTAC-1	CAGNTGTASKLTF	TGTGCAGGCAATACCGGCACTGCCAGTAAACTCACCTTT	TRAV27		TRAJ44	TRAC	CSASGQTSGAPQYF	TGCAGTGCTAGTGGTCAGACTAGCGGGGCCCCGCAGTATTTT	TRBV20-1		TRBJ2-3	TRBC2	1	Singlet	P	cultured_all_index1	HA69	687
ACGGCCATCGACCAGC-1	CALEDGQKLLF	TGTGCTCTAGAGGATGGCCAGAAGCTGCTCTTT	TRAV6		TRAJ16	TRAC	CASSFAGQGPRDTQYF	TGTGCCAGCAGCTTTGCAGGACAGGGGCCTCGGGATACGCAGTATTTT	TRBV11-2		TRBJ2-3	TRBC2	5	Singlet	P	cultured_all_index1	NP136	982
TGCTACCGTCAAAGCG-1	CALEDGQKLLF	TGTGCTCTAGAGGATGGCCAGAAGCTGCTCTTT	TRAV6		TRAJ16	TRAC	CASSFAGQGPRDTQYF	TGTGCCAGCAGCTTTGCAGGACAGGGGCCTCGGGATACGCAGTATTTT	TRBV11-2		TRBJ2-3	TRBC2	1	Singlet	P	cultured_all_index1	NP136	982
CCTACCATCGGAATCT-1	CALAANSGYSTLTF	TGTGCTCTAGCTGCGAATTCAGGATACAGCACCCTCACCTTT	TRAV6		TRAJ11	TRAC	CASSYKETQYF	TGCGCCAGCAGCTACAAGGAGACCCAGTACTTC	TRBV5-1		TRBJ2-5	TRBC2	2	Singlet	P	cultured_all_index1	NP136	284
ACTTACTTCAGGTTCA-1	CAVLSGNTGKLIF	TGTGCCGTCCTCTCTGGCAACACAGGCAAACTAATCTTT	TRAV12-2		TRAJ37	TRAC	CAISERGRTGELFF	TGTGCCATCAGTGAGAGGGGGAGGACCGGGGAGCTGTTTTTT	TRBV10-3		TRBJ2-2	TRBC2	4	Singlet	P	cultured_all_index1	HCRT2-6	687
ACCGTAAGTAGGACAC-1	CIVRVPIIQGAQKLVF	TGCATCGTCAGAGTTCCCATAATTCAGGGAGCCCAGAAGCTGGTATTT	TRAV26-1		TRAJ54	TRAC	CASAFSGANVLTF	TGTGCCAGTGCCTTCTCTGGGGCCAACGTCCTGACTTTC	TRBV6-5		TRBJ2-6	TRBC2	2	Singlet	P	cultured_all_index1	HCRT1-8	982
ATGCGATGTACGCTGC-1	CAEKWTGGFKTIF	TGTGCAGAGAAATGGACTGGAGGCTTCAAAACTATCTTT	TRAV5		TRAJ9	TRAC	CASTSPGSSDTQYF	TGTGCCAGCACCTCTCCGGGGAGCTCAGATACGCAGTATTTT	TRBV3-1		TRBJ2-3	TRBC2	26	Singlet	C	cultured_all_index1	HA69	036
ACAGCTATCACCATAG-1	CAVGASPMDSSYKLIF	TGTGCTGTGGGCGCTTCCCCGATGGATAGCAGCTATAAATTGATCTTC	TRAV8-3		TRAJ12	TRAC	CASSPSGTGLNTEAFF	TGTGCCAGCAGCCCCTCCGGGACAGGATTGAACACTGAAGCTTTCTTT	TRBV13		TRBJ1-1	TRBC1	2	Singlet	C	cultured_all_index1	HCRT1-8	036
TCTGAGACAAAGGTGC-1	CAPPVRNQGGKLIF	TGTGCCCCACCGGTCCGGAACCAGGGAGGAAAGCTTATCTTC	TRAV38-1		TRAJ23	TRAC	CASSSAGIDEQFF	TGTGCCAGTTCATCCGCAGGGATCGATGAGCAGTTCTTC	TRBV2		TRBJ2-1	TRBC2	1	Singlet	P	cultured_all_index1	HA69	051
TGACGGCTCGCTGATA-1	CAEKGTGFQKLVF	TGTGCAGAGAAGGGCACAGGCTTTCAGAAACTTGTATTT	TRAV5		TRAJ8	TRAC	CASSDSTGELFF	TGTGCCAGCAGTGACAGCACCGGGGAGCTGTTTTTT	TRBV28		TRBJ2-2	TRBC2	1	Singlet	P	cultured_all_index1	HCRT1-8	284
TGTTCCGAGTTACCCA-1	CAENIGTSYDKVIF;CAVYNQGGKLIF	TGTGCAGAGAATATAGGAACCTCCTACGACAAGGTGATATTT;TGTGCTGTTTATAACCAGGGAGGAAAGCTTATCTTC	TRAV13-2;TRAV21	;	TRAJ50;TRAJ23	TRAC;TRAC	CASSVEGRYEQYF	TGTGCCAGCAGCGTAGAGGGGAGATACGAGCAGTACTTC	TRBV9		TRBJ2-7	TRBC2	2	Singlet	C	cultured_all_index1	HCRT1-8	494
ACACCAACAGTCTTCC-1	CAVNRGNQGGKLIF	TGTGCCGTGAACAGGGGTAACCAGGGAGGAAAGCTTATCTTC	TRAV12-2		TRAJ23	TRAC	CASSLSHTYTGELFF	TGTGCCAGCAGTTTATCGCACACTTACACCGGGGAGCTGTTTTTT	TRBV28		TRBJ2-2	TRBC2	2	Singlet	P	cultured_all_index1	NP136	982
GAAACTCAGGTGCTTT-1	CAVNRGNQGGKLIF	TGTGCCGTGAACAGGGGTAACCAGGGAGGAAAGCTTATCTTC	TRAV12-2		TRAJ23	TRAC	CASSLSHTYTGELFF	TGTGCCAGCAGTTTATCGCACACTTACACCGGGGAGCTGTTTTTT	TRBV28		TRBJ2-2	TRBC2	7	Singlet	P	cultured_all_index1	HA69	982
GCCAAATGTAGAAAGG-1	CAVNRGNQGGKLIF	TGTGCCGTGAACAGGGGTAACCAGGGAGGAAAGCTTATCTTC	TRAV12-2		TRAJ23	TRAC	CASSLSHTYTGELFF	TGTGCCAGCAGTTTATCGCACACTTACACCGGGGAGCTGTTTTTT	TRBV28		TRBJ2-2	TRBC2	7	Singlet	P	cultured_all_index1	NP136	982
CTTAACTAGATAGCAT-1							CASSRGDGLAEAFF	TGTGCCAGCAGCCGAGGCGACGGATTGGCTGAAGCTTTCTTT	TRBV3-1		TRBJ1-1	TRBC1	15	Singlet	P	cultured_all_index1	HCRT2-6	900
GGTGCGTCAAGTAGTA-1	CALSDRLPEKLVF	TGTGCTCTGAGTGATCGTCTCCCGGAAAAGCTGGTCTTT	TRAV9-2		TRAJ57	TRAC	CASRAAGSGNEQFF	TGTGCCAGCAGGGCAGCGGGGAGTGGGAATGAGCAGTTCTTC	TRBV12-4		TRBJ2-1	TRBC2	1	Singlet	P	cultured_all_index1	NP136	344
AAGGTTCGTCGATTGT-1	CILRDYDEKLTF	TGCATCCTGAGAGACTATGATGAGAAATTAACCTTT	TRAV26-2		TRAJ48	TRAC	CASSLIGGDTEAFF	TGTGCCAGCTCACTCATCGGGGGTGACACTGAAGCTTTCTTT	TRBV18		TRBJ1-1	TRBC1	1	Singlet	P	cultured_all_index1	HA69	344
CAACTAGAGCGATAGC-1	CARKAAGNKLTF	TGTGCCAGAAAAGCTGCAGGCAACAAGCTAACTTTT	TRAV13-1		TRAJ17	TRAC	CATSRGGIGQNTEAFF	TGTGCCACCAGCAGAGGCGGGATTGGACAGAACACTGAAGCTTTCTTT	TRBV15		TRBJ1-1	TRBC1	1	Singlet	P	cultured_all_index1	HA69	344
AAGACCTAGAATAGGG-1	CAVRRSDTGKLIF	TGTGCCGTGAGGAGGTCCGACACAGGCAAACTAATCTTT	TRAV12-2		TRAJ37	TRAC	CASRETGEEKLFF	TGTGCCAGCAGGGAAACAGGAGAGGAAAAACTGTTTTTT	TRBV25-1		TRBJ1-4	TRBC1	1	Singlet	C	cultured_all_index1	HCRT1-8	036
GCGCAGTCAAAGTCAA-1	CALNFNKFYF	TGTGCTCTTAACTTCAACAAATTTTACTTT	TRAV9-2		TRAJ21	TRAC	CATTYETSATNEKLFF	TGTGCCACCACTTATGAGACTTCTGCAACTAATGAAAAACTGTTTTTT	TRBV6-1		TRBJ1-4	TRBC1	1	Singlet	P	cultured_all_index1	NP136	948
AACGTTGCACCGTTGG-1	CLVGDGAGRRALTF	TGCCTCGTGGGTGACGGGGCGGGCAGGAGAGCACTTACTTTT	TRAV4		TRAJ5	TRAC	CASSNGQLRNQPQHF	TGTGCCAGCAGCAATGGACAGCTCCGGAATCAGCCCCAGCATTTT	TRBV5-6		TRBJ1-5	TRBC1	1	Singlet	P	cultured_all_index1	HCRT2-6	284
CACCTTGAGGATGGTC-1	CAMREGAGGSQGNLIF	TGTGCAATGAGAGAGGGCGCTGGAGGAAGCCAAGGAAATCTCATCTTT	TRAV14/DV4		TRAJ42	TRAC	CASSQREFSYEQYF	TGTGCCAGCAGCCAAAGGGAATTTAGCTACGAGCAGTACTTC	TRBV3-1		TRBJ2-7	TRBC2	1	Singlet	P	cultured_all_index1	HCRT1-8	948
AACCATGTCAGCTCGG-1	CAVSHEKLTF	TGTGCTGTCTCCCATGAGAAATTAACCTTT	TRAV41		TRAJ48	TRAC	CASSDLDRIKNTIYF	TGTGCCAGCAGCGACCTAGACAGAATCAAAAACACCATATATTTT	TRBV5-4		TRBJ1-3	TRBC1	1	Singlet	C	cultured_all_index1	HCRT1-8	435
GTTCTCGCATGGTAGG-1	CAVSHEKLTF	TGTGCTGTCTCCCATGAGAAATTAACCTTT	TRAV41		TRAJ48	TRAC	CASSDLDRIKNTIYF	TGTGCCAGCAGCGACCTAGACAGAATCAAAAACACCATATATTTT	TRBV5-4		TRBJ1-3	TRBC1	1	Singlet	C	cultured_all_index1	HCRT1-8	435
TACTTACCAGACAGGT-1	CAVRRSDYKLSF	TGTGCTGTGAGGCGGAGCGACTACAAGCTCAGCTTT	TRAV21		TRAJ20	TRAC	CASSTRTTSSTDTQYF	TGTGCCAGCAGCACCCGAACTACTAGCAGCACAGATACGCAGTATTTT	TRBV7-2		TRBJ2-3	TRBC2	2	Singlet	C	cultured_all_index1	HA69	036
GGAGCAAGTACTTCTT-1	CAFVPNTGNQFYF	TGTGCCTTTGTCCCGAACACCGGTAACCAGTTCTATTTT	TRAV24		TRAJ49	TRAC							9	Singlet	P	cultured_all_index1	HA69	022
TGTATTCGTGAACCTT-1	CAATSGGSNYKLTF	TGTGCAGCCACTAGTGGAGGTAGCAACTATAAACTGACATTT	TRAV13-1		TRAJ53	TRAC	CASTLAGGLGEQFF	TGTGCCAGCACCCTAGCGGGGGGGTTGGGTGAGCAGTTCTTC	TRBV4-2		TRBJ2-1	TRBC2	1	Singlet	P	cultured_all_index1	NP136	687
AGACGTTCAAGCGCTC-1	CAASTAGGTSYGKLTF	TGTGCAGCAAGCACTGCTGGTGGTACTAGCTATGGAAAGCTGACATTT	TRAV29/DV5		TRAJ52	TRAC	CASSLVGAGARKKLFF	TGTGCCAGCAGCTTAGTTGGCGCAGGGGCTAGGAAAAAACTGTTTTTT	TRBV7-9		TRBJ1-4	TRBC1	1	Singlet	P	cultured_all_index1	HA69	948
CACCTTGTCACTCCTG-1	CALIGNDKLIF	TGTGCTCTGATTGGTAACGACAAGCTCATCTTT	TRAV9-2		TRAJ34	TRAC	CASSLEVRNTEAFF	TGTGCCAGCAGCTTGGAGGTGAGGAACACTGAAGCTTTCTTT	TRBV5-4		TRBJ1-1	TRBC1	4	Singlet	P	cultured_all_index1	HCRT2-6	284
TCATTTGTCTCGTTTA-1	CALIGNDKLIF	TGTGCTCTGATTGGTAACGACAAGCTCATCTTT	TRAV9-2		TRAJ34	TRAC	CASSLEVRNTEAFF	TGTGCCAGCAGCTTGGAGGTGAGGAACACTGAAGCTTTCTTT	TRBV5-4		TRBJ1-1	TRBC1	7	Singlet	P	cultured_all_index1	HA69	284
CACCAGGGTAGGACAC-1	CASQRAGGFKTIF	TGTGCATCCCAACGAGCTGGAGGCTTCAAAACTATCTTT	TRAV13-2		TRAJ9	TRAC	CASSRVGLVDTQYF	TGTGCCAGCAGCCGTGTGGGGTTGGTGGATACGCAGTATTTT	TRBV7-2		TRBJ2-3	TRBC2	2	Singlet	C	cultured_all_index1	HA69	494
CATCAGAAGCCCAATT-1	CASQRAGGFKTIF	TGTGCATCCCAACGAGCTGGAGGCTTCAAAACTATCTTT	TRAV13-2		TRAJ9	TRAC	CASSRVGLVDTQYF	TGTGCCAGCAGCCGTGTGGGGTTGGTGGATACGCAGTATTTT	TRBV7-2		TRBJ2-3	TRBC2	1	Singlet	C	cultured_all_index1	HA69	494
CACCAGGCATGTTCCC-1	CAAYSGNTGKLIF	TGTGCTGCGTACTCTGGCAACACAGGCAAACTAATCTTT	TRAV2		TRAJ37	TRAC	CASSPGTGYHEQYF	TGCGCCAGCAGCCCCGGGACAGGGTACCACGAGCAGTACTTC	TRBV5-1		TRBJ2-7	TRBC2	2	Singlet	P	cultured_all_index1	HCRT1-8	687
CTGATCCTCAGGTTCA-1	CAAKEPFKAAGNKLTF	TGTGCAGCAAAGGAACCCTTCAAAGCTGCAGGCAACAAGCTAACTTTT	TRAV23/DV6		TRAJ17	TRAC	CATTSDRFTDTQYF	TGTGCCACCACCTCGGACAGGTTCACAGATACGCAGTATTTT	TRBV24-1		TRBJ2-3	TRBC2	4	Singlet	P	cultured_all_index1	HCRT1-8	284
CCGGGATTCATAAAGG-1	CAMGKNTGNQFYF	TGTGCAATGGGGAAGAACACCGGTAACCAGTTCTATTTT	TRAV12-3		TRAJ49	TRAC	CASSSTSSGGAYEQYF	TGTGCCAGCAGCTCGACCTCTAGCGGGGGGGCGTACGAGCAGTACTTC	TRBV7-2		TRBJ2-7	TRBC2	1	Singlet	P	cultured_all_index1	HA69	344
CTAAGACTCTACTATC-1	CAMGKNTGNQFYF	TGTGCAATGGGGAAGAACACCGGTAACCAGTTCTATTTT	TRAV12-3		TRAJ49	TRAC	CASSSTSSGGAYEQYF	TGTGCCAGCAGCTCGACCTCTAGCGGGGGGGCGTACGAGCAGTACTTC	TRBV7-2		TRBJ2-7	TRBC2	7	Singlet	P	cultured_all_index1	NP136	344
TGACGGCCAGGAATCG-1	CAGIDQAGTALIF;CAVNARTGGFKTIF	TGTGCAGGTATCGACCAGGCAGGAACTGCTCTGATCTTT;TGTGCCGTGAATGCCAGGACTGGAGGCTTCAAAACTATCTTT	TRAV13-2;TRAV8-1	;	TRAJ15;TRAJ9	TRAC;TRAC	CASSLVLGEANVLTF	TGCGCCAGCAGCTTGGTACTTGGTGAAGCCAACGTCCTGACTTTC	TRBV5-1		TRBJ2-6	TRBC2	1	Singlet	P	cultured_all_index1	HCRT2-6	284
CAAGTTGCAAGCGTAG-1	CALTLASGYSTLTF	TGTGCTCTGACCCTCGCATCAGGATACAGCACCCTCACCTTT	TRAV9-2		TRAJ11	TRAC	CASSPTLDGYEQYF	TGTGCCAGCAGTCCCACATTGGACGGCTACGAGCAGTACTTC	TRBV28		TRBJ2-7	TRBC2	3	Singlet	C	cultured_all_index1	HCRT1-8	494
CGATTGAAGCTAACAA-1	CAVAGGGADGLTF	TGTGCTGTCGCAGGAGGAGGTGCTGACGGACTCACCTTT	TRAV41		TRAJ45	TRAC	CASSEVWRGDTQYF	TGTGCCAGCAGTGAAGTGTGGAGGGGAGATACGCAGTATTTT	TRBV6-1		TRBJ2-3	TRBC2	1	Singlet	P	cultured_all_index1	HCRT2-6	1688
CACACTCAGTTGTCGT-1	CAVRYSGYSTLTF;CAFMNSGGYQKVTF	TGTGCCGTACGATATTCAGGATACAGCACCCTCACCTTT;TGTGCTTTTATGAATTCTGGGGGTTACCAGAAAGTTACCTTT	TRAV12-2;TRAV16	;	TRAJ11;TRAJ13	TRAC;TRAC	CASDGTSGTYEQFF	TGTGCCTCGGACGGGACTAGCGGGACCTATGAGCAGTTCTTC	TRBV30		TRBJ2-1	TRBC2	4	Singlet	P	cultured_all_index1	NP136	687
CAAGATCCACCTCGTT-1	CAFSRSNDYKLSF	TGTGCCTTTTCACGTTCTAACGACTACAAGCTCAGCTTT	TRAV24		TRAJ20	TRAC	CASSFFAGAGTGELFF	TGTGCCAGCAGTTTCTTCGCGGGAGCTGGCACCGGGGAGCTGTTTTTT	TRBV27		TRBJ2-2	TRBC2	2	Singlet	C	cultured_all_index1	HCRT2-6	036
GGACGTCAGCCTTGAT-1	CAFSRSNDYKLSF	TGTGCCTTTTCACGTTCTAACGACTACAAGCTCAGCTTT	TRAV24		TRAJ20	TRAC	CASSFFAGAGTGELFF	TGTGCCAGCAGTTTCTTCGCGGGAGCTGGCACCGGGGAGCTGTTTTTT	TRBV27		TRBJ2-2	TRBC2	1	Singlet	C	cultured_all_index1	HA69	036
CTCTACGAGCCCAATT-1	CAASIKSRDDKIIF	TGTGCAGCAAGCATAAAGAGCAGAGATGACAAGATCATCTTT	TRAV23/DV6		TRAJ30	TRAC	CSARAGSSYNEQFF	TGCAGTGCTAGAGCCGGGAGCTCCTACAATGAGCAGTTCTTC	TRBV20-1		TRBJ2-1	TRBC2	1	Singlet	P	cultured_all_index1	HA69	687
GCACTCTCACCTGGTG-1	CLLGDNNNARLMF	TGTCTTCTGGGAGATAATAACAATGCCAGACTCATGTTT	TRAV40		TRAJ31	TRAC	CASSSTALRVVNTIYF	TGTGCCAGCAGCTCGACAGCGCTCCGGGTCGTAAACACCATATATTTT	TRBV7-9		TRBJ1-3	TRBC1	2	Singlet	C	cultured_all_index1	HCRT1-8	036
GAAGCAGCAGATCTGT-1	CAVGPTQGGSEKLVF	TGTGCCGTGGGCCCAACTCAGGGCGGATCTGAAAAGCTGGTCTTT	TRAV39		TRAJ57	TRAC	CASSLYYYGYTF	TGTGCCAGCAGTTTATACTACTATGGCTACACCTTC	TRBV28		TRBJ1-2	TRBC1	1	Singlet	P	cultured_all_index1	NP136	284
TACTCATTCGTCTGCT-1	CAVVPYGGATNKLIF	TGTGCCGTGGTTCCCTATGGTGGTGCTACAAACAAGCTCATCTTT	TRAV39		TRAJ32	TRAC	CASSVGGQGNTIYF	TGTGCCAGCAGCGTGGGCGGGCAGGGCAACACCATATATTTT	TRBV9		TRBJ1-3	TRBC1	1	Singlet	P	cultured_all_index1	HCRT2-6	1688
CGAACATCACTCGACG-1	CATVGGATNKLIF	TGTGCTACGGTCGGTGGTGCTACAAACAAGCTCATCTTT	TRAV17		TRAJ32	TRAC	CASSLRTGSSYEQYF	TGCGCCAGCAGCCTAAGGACAGGGAGCTCCTACGAGCAGTACTTC	TRBV5-1		TRBJ2-7	TRBC2	1	Singlet	C	cultured_all_index1	NP136	036
ATAACGCAGAAGGTTT-1	CAMREGLSLLDTGNQFYF	TGTGCAATGAGAGAGGGCCTCAGTTTGTTGGACACCGGTAACCAGTTCTATTTT	TRAV14/DV4		TRAJ49	TRAC	CSVALQGAGNQPQHF	TGCAGCGTTGCCTTACAGGGGGCTGGGAATCAGCCCCAGCATTTT	TRBV29-1		TRBJ1-5	TRBC1	33	Singlet	P	cultured_all_index1	HA69	687
GGGATGACATGTTGAC-1	CAMREGLSLLDTGNQFYF	TGTGCAATGAGAGAGGGCCTCAGTTTGTTGGACACCGGTAACCAGTTCTATTTT	TRAV14/DV4		TRAJ49	TRAC	CSVALQGAGNQPQHF	TGCAGCGTTGCCTTACAGGGGGCTGGGAATCAGCCCCAGCATTTT	TRBV29-1		TRBJ1-5	TRBC1	3	Singlet	P	cultured_all_index1	HA69	687
CCGGTAGCAGTCAGCC-1	CAGGDSSYKLIF	TGTGCAGGAGGGGATAGCAGCTATAAATTGATCTTC	TRAV27		TRAJ12	TRAC	CAISRDRGSGNTIYF	TGTGCCATCAGCAGGGACAGGGGATCTGGAAACACCATATATTTT	TRBV10-3		TRBJ1-3	TRBC1	1	Singlet	P	cultured_all_index1	HA69	021
CGATTGAAGATATACG-1	CAYRSDKAAGNKLTF	TGTGCTTATAGGAGCGACAAAGCTGCAGGCAACAAGCTAACTTTT	TRAV38-2/DV8		TRAJ17	TRAC	CATSRGSTEAFF	TGTGCCACCAGCAGAGGATCGACTGAAGCTTTCTTT	TRBV15		TRBJ1-1	TRBC1	1	Singlet	C	cultured_all_index1	HCRT2-6	435
AGTGAGGAGAATTGTG-1	CALGTDKLIF	TGTGCTCTGGGCACCGACAAGCTCATCTTT	TRAV19		TRAJ34	TRAC	CASSKSNSFQYEQYF	TGTGCCAGCAGCAAAAGCAATTCTTTCCAATACGAGCAGTACTTC	TRBV12-3		TRBJ2-7	TRBC2	2	Singlet	C	cultured_all_index1	HA69	435
CGTGTAACAGTTCATG-1	CATEETGGFKTIF	TGTGCCACGGAGGAGACTGGAGGCTTCAAAACTATCTTT	TRAV5		TRAJ9	TRAC	CSSKSPGGTEAFF	TGCAGCTCGAAATCTCCAGGGGGGACTGAAGCTTTCTTT	TRBV29-1		TRBJ1-1	TRBC1	1	Singlet	P	cultured_all_index1	HCRT2-6	284
AGGTCATTCAAGAAGT-1	CAFINGNTGKLIF	TGTGCTTTCATAAACGGCAACACAGGCAAACTAATCTTT	TRAV38-1		TRAJ37	TRAC	CASRAGLAGFTDTQYF	TGTGCCAGCAGGGCGGGACTAGCGGGCTTCACAGATACGCAGTATTTT	TRBV5-6		TRBJ2-3	TRBC2	5	Singlet	P	cultured_all_index1	HCRT2-6	344
CATATGGTCACCACCT-1	CAGAQETSGSRLTF	TGTGCAGGAGCTCAAGAAACCAGTGGCTCTAGGTTGACCTTT	TRAV27		TRAJ58	TRAC	CASSPIRRGLKDTEAFF	TGTGCCAGCTCACCTATTCGCCGGGGCCTCAAGGACACTGAAGCTTTCTTT	TRBV18		TRBJ1-1	TRBC1	5	Singlet	P	cultured_all_index1	HA69	948
TAGCCGGCAAGTAATG-1	CAGAQETSGSRLTF	TGTGCAGGAGCTCAAGAAACCAGTGGCTCTAGGTTGACCTTT	TRAV27		TRAJ58	TRAC	CASSPIRRGLKDTEAFF	TGTGCCAGCTCACCTATTCGCCGGGGCCTCAAGGACACTGAAGCTTTCTTT	TRBV18		TRBJ1-1	TRBC1	1	Singlet	P	cultured_all_index1	HCRT2-6	948
TCGCGTTTCTTGTTTG-1							CASSNSGGPEPQHF	TGTGCCAGTAGTAATTCAGGGGGCCCAGAGCCCCAGCATTTT	TRBV19		TRBJ1-5	TRBC1	1	Singlet	P	cultured_all_index1	NP136	284
GCGCAGTAGCTGTTCA-1	CAVNARGGFKTIF	TGTGCCGTGAATGCCCGGGGAGGCTTCAAAACTATCTTT	TRAV8-1		TRAJ9	TRAC	CASSFDPSSGNTIYF	TGTGCCAGCAGCTTTGACCCTTCCTCTGGAAACACCATATATTTT	TRBV7-2		TRBJ1-3	TRBC1	1	Singlet	P	cultured_all_index1	HA69	344
CAGGTGCAGGGAACGG-1	CVPHKFYF;CAESLPEGYNKLIF	TGTGTACCCCACAAATTTTACTTT;TGTGCAGAGAGCCTCCCGGAAGGCTACAATAAGCTGATTTTT	TRAV12-1;TRAV5	;	TRAJ21;TRAJ4	TRAC;TRAC	CASRESGRGGLGIGVSEQFF	TGTGCCAGCAGAGAATCCGGGAGAGGGGGCCTCGGGATTGGTGTTAGTGAGCAGTTCTTC	TRBV6-5		TRBJ2-1	TRBC2	1	Singlet	P	cultured_all_index1	HCRT2-6	948
AGGGAGTAGTGTACCT-1	CAVRDGNTNAGKSTF	TGTGCTGTGAGAGACGGCAACACCAATGCAGGCAAATCAACCTTT	TRAV3		TRAJ27	TRAC	CASSRPGQGINEQFF	TGTGCCAGCAGTAGACCGGGACAGGGGATCAATGAGCAGTTCTTC	TRBV6-2		TRBJ2-1	TRBC2	2	Singlet	P	cultured_all_index1	HCRT2-6	1688
AGCGGTCCATATACCG-1	CAVNPPVGETSGSRLTF	TGTGCTGTCAACCCCCCCGTGGGAGAAACCAGTGGCTCTAGGTTGACCTTT	TRAV41		TRAJ58	TRAC	CASSVFPGTDTQYF	TGTGCCAGCAGCGTTTTCCCCGGCACAGATACGCAGTATTTT	TRBV9		TRBJ2-3	TRBC2	5	Singlet	C	cultured_all_index1	HA69	435
CTGCTGTAGGCAGGTT-1	CAENPNNAGNMLTF	TGTGCAGAGAATCCGAATAATGCAGGCAACATGCTCACCTTT	TRAV13-2		TRAJ39	TRAC	CASSNSNTIYF	TGCGCCAGCAGTAATTCCAACACCATATATTTT	TRBV5-1		TRBJ1-3	TRBC1	3	Singlet	C	cultured_all_index1	HCRT2-6	435
GACTGCGAGAGTCGGT-1	CAMIPGANSKLTF	TGTGCAATGATTCCTGGAGCCAATAGTAAGCTGACATTT	TRAV12-3		TRAJ56	TRAC							1	Singlet	C	cultured_all_index1	HA69	036
ATAACGCTCAAAGACA-1	CAVEDGSNYQLIW	TGTGCTGTGGAGGACGGAAGCAACTATCAGTTAATCTGG	TRAV2		TRAJ33	TRAC	CASSPGASALTDTQYF	TGCGCCAGCAGCCCAGGGGCAAGCGCCCTTACAGATACGCAGTATTTT	TRBV4-3		TRBJ2-3	TRBC2	1	Singlet	P	cultured_all_index1	HCRT1-8	344
AGACGTTTCTTTAGTC-1							CASSSLMTGGGTDTQYF	TGTGCCAGCAGCAGCTTAATGACAGGGGGAGGCACAGATACGCAGTATTTT	TRBV5-5		TRBJ2-3	TRBC2	2	Singlet	P	cultured_all_index1	HA69	051
TTTGCGCGTCAACATC-1							CASSSLMTGGGTDTQYF	TGTGCCAGCAGCAGCTTAATGACAGGGGGAGGCACAGATACGCAGTATTTT	TRBV5-5		TRBJ2-3	TRBC2	1	Singlet	P	cultured_all_index1	HA69	051
TCGAGGCAGGACAGAA-1	CIVRDPTTSGTYKYIF	TGCATCGTCAGAGACCCGACTACCTCAGGAACCTACAAATACATCTTT	TRAV26-1		TRAJ40	TRAC	CASSARDITYEQYF	TGTGCCAGCAGCGCCCGGGACATAACCTACGAGCAGTACTTC	TRBV9		TRBJ2-7	TRBC2	3	Singlet	C	cultured_all_index1	NP136	036
GCGCCAACACGGTGTC-1	CAYRSYNQGGKLIF;CAVRAGSARQLTF	TGTGCTTATAGGAGTTATAACCAGGGAGGAAAGCTTATCTTC;TGTGCTGTCCGGGCTGGTTCTGCAAGGCAACTGACCTTT	TRAV38-2/DV8;TRAV41	;	TRAJ23;TRAJ22	TRAC;TRAC	CASQSGHEQFF	TGTGCCAGCCAAAGTGGGCATGAGCAGTTCTTC	TRBV28		TRBJ2-1	TRBC2	1	Singlet	P	cultured_all_index1	HA69	948
GTTTCTAAGGGTGTGT-1	CALSEASGGGADGLTF	TGTGCTCTGAGTGAGGCCTCAGGAGGAGGTGCTGACGGACTCACCTTT	TRAV19		TRAJ45	TRAC	CASSDLGLDSNEQFF	TGTGCCAGCAGTGATTTGGGACTAGACTCCAATGAGCAGTTCTTC	TRBV2		TRBJ2-1	TRBC2	1	Singlet	P	cultured_all_index1	HA69	687
AGAATAGAGGTAAACT-1	CAASYGSSNTGKLIF	TGTGCAGCAAGTTATGGCTCTAGCAACACAGGCAAACTAATCTTT	TRAV13-1		TRAJ37	TRAC	CASSIGVGTSGRTDTQYF	TGTGCCAGTAGTATTGGGGTCGGGACTAGCGGTCGCACAGATACGCAGTATTTT	TRBV19		TRBJ2-3	TRBC2	1	Singlet	P	cultured_all_index1	HCRT2-6	948
GGAAAGCTCTGCAGTA-1	CAASYGSSNTGKLIF	TGTGCAGCAAGTTATGGCTCTAGCAACACAGGCAAACTAATCTTT	TRAV13-1		TRAJ37	TRAC	CASSIGVGTSGRTDTQYF	TGTGCCAGTAGTATTGGGGTCGGGACTAGCGGTCGCACAGATACGCAGTATTTT	TRBV19		TRBJ2-3	TRBC2	1	Singlet	P	cultured_all_index1	HA69	948
ATCGAGTGTATCAGTC-1	CIVRPYNTDKLIF	TGCATCGTCAGACCTTATAACACCGACAAGCTCATCTTT	TRAV26-1		TRAJ34	TRAC	CSARDPSGRDTEAFF	TGCAGTGCTAGAGATCCGAGCGGCAGAGACACTGAAGCTTTCTTT	TRBV20-1		TRBJ1-1	TRBC1	4	Singlet	P	cultured_all_index1	HA69	1688
TCTGAGAAGTAGATGT-1	CAVNPGDKIIF	TGTGCCGTGAATCCGGGTGACAAGATCATCTTT	TRAV8-1		TRAJ30	TRAC	CASRLNTGGSGNTIYF	TGCGCCAGCAGACTAAACACAGGGGGCTCTGGAAACACCATATATTTT	TRBV5-1		TRBJ1-3	TRBC1	1	Singlet	P	cultured_all_index1	HA69	982
CTTACCGCAGGATTGG-1	CALPISSGSARQLTF	TGTGCTCTTCCAATTTCTTCTGGTTCTGCAAGGCAACTGACCTTT	TRAV9-2		TRAJ22	TRAC	CSAGAQGLHEQYF	TGCAGTGCCGGAGCACAGGGTCTCCACGAGCAGTACTTC	TRBV20-1		TRBJ2-7	TRBC2	2	Singlet	C	cultured_all_index1	HCRT1-8	435
CGCGTTTAGGCTAGAC-1	CATDANTGGFKTIF;CAGSTGGGNKLTF	TGTGCTACGGACGCAAATACTGGAGGCTTCAAAACTATCTTT;TGTGCTGGCTCCACGGGAGGAGGAAACAAACTCACCTTT	TRAV17;TRAV20	;	TRAJ9;TRAJ10	TRAC;TRAC	CASSLRTGYSEQYF	TGTGCCAGCAGTTTACGGACAGGGTATAGCGAGCAGTACTTC	TRBV28		TRBJ2-7	TRBC2	1	Singlet	P	cultured_all_index1	HCRT1-8	284
GGGAGATGTAGTACCT-1	CATDANTGGFKTIF;CAGSTGGGNKLTF	TGTGCTACGGACGCAAATACTGGAGGCTTCAAAACTATCTTT;TGTGCTGGCTCCACGGGAGGAGGAAACAAACTCACCTTT	TRAV17;TRAV20	;	TRAJ9;TRAJ10	TRAC;TRAC	CASSLRTGYSEQYF	TGTGCCAGCAGTTTACGGACAGGGTATAGCGAGCAGTACTTC	TRBV28		TRBJ2-7	TRBC2	1	Singlet	P	cultured_all_index1	HCRT1-8	284
ACTTACTGTTGGTAAA-1	CAASKKYSGGGADGLTF;CILRDGVGNEKLTF	TGTGCAGCAAGCAAAAAGTATTCAGGAGGAGGTGCTGACGGACTCACCTTT;TGCATCCTGAGGGACGGCGTTGGAAATGAGAAATTAACCTTT	TRAV23/DV6;TRAV26-2	;	TRAJ45;TRAJ48	TRAC;TRAC	CSVPGTWNYNEQFF	TGCAGCGTACCCGGGACTTGGAACTACAATGAGCAGTTCTTC	TRBV29-1		TRBJ2-1	TRBC2	1	Singlet	P	cultured_all_index1	HCRT2-6	022
GCCTCTAAGTGCTGCC-1							CASTPAGGSSYNEQFF	TGTGCCAGCACCCCCGCCGGCGGGAGCTCCTACAATGAGCAGTTCTTC	TRBV7-8		TRBJ2-1	TRBC2	5	Singlet	P	cultured_all_index1	HA69	1688
ACTGCTCCAATCCAAC-1	CAVTLFKAAGNKLTF	TGTGCCGTGACACTCTTCAAAGCTGCAGGCAACAAGCTAACTTTT	TRAV12-2		TRAJ17	TRAC	CSVRLLGTSSNGYTF	TGCAGCGTTCGACTTCTTGGGACGTCGAGCAATGGCTACACCTTC	TRBV29-1		TRBJ1-2	TRBC1	1	Singlet	C	cultured_all_index1	NP136	036
TAAACCGGTTTGTGTG-1	CALSTSGTYKYIF	TGTGCTCTGAGTACCTCAGGAACCTACAAATACATCTTT	TRAV19		TRAJ40	TRAC	CSARVSGRDYNEQFF	TGCAGTGCTAGGGTCTCCGGGAGAGATTACAATGAGCAGTTCTTC	TRBV20-1		TRBJ2-1	TRBC2	1	Singlet	P	cultured_all_index1	HA69	687
GACCAATAGACTTGAA-1	CAENHNNNARLMF	TGTGCAGAGAATCATAATAACAATGCCAGACTCATGTTT	TRAV13-2		TRAJ31	TRAC	CASSLSRGSTEAFF	TGTGCCAGCAGCTTAAGCAGGGGGAGCACTGAAGCTTTCTTT	TRBV5-6		TRBJ1-1	TRBC1	1	Singlet	P	cultured_all_index1	HCRT1-8	284
ACGTCAAGTCGGCTCA-1	CAASTSGSRLTF	TGTGCAGCAAGCACCAGTGGCTCTAGGTTGACCTTT	TRAV29/DV5		TRAJ58	TRAC	CSAKNPGTGIEKLFF;CASSVKRKREKSYEQYF	TGCAGTGCTAAAAATCCCGGGACAGGGATCGAAAAACTGTTTTTT;TGTGCCAGCAGCGTAAAAAGGAAGCGGGAGAAGAGCTACGAGCAGTACTTC	TRBV20-1;TRBV9	;	TRBJ1-4;TRBJ2-7	TRBC1;TRBC2	2	Singlet	P	cultured_all_index1	HA69	948
CACACTCCATCGATTG-1	CADSTGGGNKLTF	TGTGCAGACAGCACGGGAGGAGGAAACAAACTCACCTTT	TRAV13-2		TRAJ10	TRAC	CASSVRRSGNTIYF	TGTGCCAGCAGCGTCCGCCGATCTGGAAACACCATATATTTT	TRBV2		TRBJ1-3	TRBC1	1	Singlet	P	cultured_all_index1	HCRT1-8	284
CAGCGACGTTACAGAA-1	CAVGKSSGDKLTF	TGTGCTGTGGGAAAAAGCAGCGGAGACAAGCTGACTTTT	TRAV3		TRAJ46	TRAC	CASSLARQAGNTIYF	TGTGCCAGCAGCTTAGCGAGACAGGCTGGAAACACCATATATTTT	TRBV7-2		TRBJ1-3	TRBC1	1	Singlet	P	cultured_all_index1	HA69	284
ACGGCCAGTTACGGAG-1	CAVRATDSWGKLQF	TGTGCTGTGAGAGCAACTGACAGCTGGGGGAAATTGCAGTTT	TRAV8-6		TRAJ24	TRAC							2	Singlet	P	cultured_all_index1	HA69	982
ACGCCGACAGACAAAT-1	CAVEDRSGNTPLVF	TGTGCTGTGGAGGACCGATCAGGAAACACACCTCTTGTCTTT	TRAV2		TRAJ29	TRAC							2	Singlet	P	cultured_all_index1	HCRT1-8	1688
TGTCCCACAATTCCTT-1	CVVSATGRRALTF	TGTGTGGTGAGCGCGACGGGCAGGAGAGCACTTACTTTT	TRAV10		TRAJ5	TRAC	CASSQTGLGAGELFF	TGCGCCAGCAGCCAAACGGGCCTCGGTGCCGGAGAGCTGTTTTTT	TRBV4-1		TRBJ2-2	TRBC2	1	Singlet	P	cultured_all_index1	HCRT1-8	900
AGCTCCTCACAGACTT-1	CAVQGTGGFKTIF	TGTGCTGTGCAGGGTACTGGAGGCTTCAAAACTATCTTT	TRAV20		TRAJ9	TRAC	CATSDLLRGQETQYF	TGTGCCACCAGTGATTTGCTGAGGGGGCAAGAGACCCAGTACTTC	TRBV24-1		TRBJ2-5	TRBC2	3	Singlet	P	cultured_all_index1	HA69	687
ACGATACGTGCATCTA-1	CAVQATGGFKTIF	TGTGCTGTGCAGGCTACTGGAGGCTTCAAAACTATCTTT	TRAV20		TRAJ9	TRAC	CASSGQADTQYF	TGTGCCAGCAGTGGACAAGCGGATACGCAGTATTTT	TRBV6-1		TRBJ2-3	TRBC2	6	Singlet	P	cultured_all_index1	HA69	022
TGCCAAACACAGCCCA-1	CAYRLSGGYQKVTF	TGTGCTTATAGGCTCTCTGGGGGTTACCAGAAAGTTACCTTT	TRAV38-2/DV8		TRAJ13	TRAC	CATSRDLLAASTDTQYF	TGTGCCACCAGCAGAGATCTACTAGCGGCAAGCACAGATACGCAGTATTTT	TRBV15		TRBJ2-3	TRBC2	1	Singlet	P	cultured_all_index1	HA69	021
ACAGCTATCACCCTCA-1	CVVSDDNARLMF	TGTGTTGTGAGTGACGACAATGCCAGACTCATGTTT	TRAV8-2		TRAJ31	TRAC	CASSILRSLSDQPQHF	TGTGCCAGTAGTATCCTAAGAAGTCTTAGCGATCAGCCCCAGCATTTT	TRBV19		TRBJ1-5	TRBC1	1	Singlet	P	cultured_all_index1	HCRT1-8	948
ACACTGATCTCGTATT-1	CVVNRGPTGYSTLTF	TGTGTGGTGAACAGAGGTCCAACAGGATACAGCACCCTCACCTTT	TRAV12-1		TRAJ11	TRAC	CASRGRSYEQYF	TGTGCCAGCAGGGGGCGAAGCTACGAGCAGTACTTC	TRBV27		TRBJ2-7	TRBC2	1	Singlet	P	cultured_all_index1	HCRT1-8	687
TTAGGCATCATGCAAC-1	CAPGGAGSYQLTF	TGTGCCCCGGGAGGGGCTGGGAGTTACCAACTCACTTTC	TRAV5		TRAJ28	TRAC	CASSQDMSGANVLTF	TGTGCCAGCAGCCAAGATATGTCTGGGGCCAACGTCCTGACTTTC	TRBV4-2		TRBJ2-6	TRBC2	2	Singlet	P	cultured_all_index1	HA69	1688
CTTAACTCACGTCTCT-1	CAASEYNFNKFYF	TGTGCAGCAAGCGAATACAACTTCAACAAATTTTACTTT	TRAV29/DV5		TRAJ21	TRAC	CATSDPLGTSGIYNEQFF	TGTGCCACCAGTGATCCTCTCGGGACTAGCGGGATCTACAATGAGCAGTTCTTC	TRBV24-1		TRBJ2-1	TRBC2	3	Singlet	P	cultured_all_index1	HA69	344
ACACCAACACCGAAAG-1	CALTGANAGNMLTF	TGTGCTCTGACGGGGGCGAATGCAGGCAACATGCTCACCTTT	TRAV9-2		TRAJ39	TRAC	CASSLDRGVRAGELFF	TGTGCCAGCAGCTTAGATAGGGGGGTGAGGGCCGGGGAGCTGTTTTTT	TRBV11-2		TRBJ2-2	TRBC2	2	Singlet	P	cultured_all_index1	HA69	284
GACACGCCAGGGCATA-1	CIVTPRELVF	TGCATCGTCACTCCCCGCGAGCTGGTCTTT	TRAV26-1		TRAJ47	TRAC	CASSLDRKGDTQYF	TGTGCCAGCAGCTTAGATCGGAAGGGGGATACGCAGTATTTT	TRBV11-2		TRBJ2-3	TRBC2	1	Singlet	P	cultured_all_index1	HA69	982
TCAACGACAAGCTGGA-1	CIVTPRELVF	TGCATCGTCACTCCCCGCGAGCTGGTCTTT	TRAV26-1		TRAJ47	TRAC	CASSLDRKGDTQYF	TGTGCCAGCAGCTTAGATCGGAAGGGGGATACGCAGTATTTT	TRBV11-2		TRBJ2-3	TRBC2	1	Singlet	P	cultured_all_index1	NP136	982
AAGGTTCTCGACCAGC-1	CAGDPRGGYQKVTF;CAVGAWGGSQGNLIF	TGTGCAGGGGACCCAAGGGGGGGTTACCAGAAAGTTACCTTT;TGTGCTGTGGGTGCGTGGGGAGGAAGCCAAGGAAATCTCATCTTT	TRAV13-2;TRAV8-3	;	TRAJ13;TRAJ42	TRAC;TRAC	CATSRPPGGAGELFF	TGTGCCACCAGCAGACCCCCCGGGGGCGCCGGGGAGCTGTTTTTT	TRBV15		TRBJ2-2	TRBC2	5	Singlet	P	cultured_all_index1	NP136	982
CTGCGGATCCCGGATG-1	CAGDPRGGYQKVTF;CAVGAWGGSQGNLIF	TGTGCAGGGGACCCAAGGGGGGGTTACCAGAAAGTTACCTTT;TGTGCTGTGGGTGCGTGGGGAGGAAGCCAAGGAAATCTCATCTTT	TRAV13-2;TRAV8-3	;	TRAJ13;TRAJ42	TRAC;TRAC	CATSRPPGGAGELFF	TGTGCCACCAGCAGACCCCCCGGGGGCGCCGGGGAGCTGTTTTTT	TRBV15		TRBJ2-2	TRBC2	2	Singlet	P	cultured_all_index1	NP136	982
TATCTCACACAGACAG-1	CAGDPRGGYQKVTF;CAVGAWGGSQGNLIF	TGTGCAGGGGACCCAAGGGGGGGTTACCAGAAAGTTACCTTT;TGTGCTGTGGGTGCGTGGGGAGGAAGCCAAGGAAATCTCATCTTT	TRAV13-2;TRAV8-3	;	TRAJ13;TRAJ42	TRAC;TRAC	CATSRPPGGAGELFF	TGTGCCACCAGCAGACCCCCCGGGGGCGCCGGGGAGCTGTTTTTT	TRBV15		TRBJ2-2	TRBC2	5	Singlet	P	cultured_all_index1	HA69	982
TCCCGATCAACCGCCA-1	CAENTNAGKSTF	TGTGCGGAGAACACCAATGCAGGCAAATCAACCTTT	TRAV25		TRAJ27	TRAC	CASSLRGAGETQYF	TGTGCCAGCAGCTTACGGGGGGCCGGAGAGACCCAGTACTTC	TRBV7-9		TRBJ2-5	TRBC2	1	Singlet	P	cultured_all_index1	HCRT2-6	982
TATTACCGTTCCGTCT-1	CAARPAGGTSYGKLTF	TGTGCCGCCCGACCTGCTGGTGGTACTAGCTATGGAAAGCTGACATTT	TRAV12-2		TRAJ52	TRAC	CSARRLPRTGLTEAFF	TGCAGTGCTAGAAGGCTCCCCCGGACAGGGCTCACTGAAGCTTTCTTT	TRBV20-1		TRBJ1-1	TRBC1	1	Singlet	P	cultured_all_index1	HCRT1-8	051
AACTTTCCAAGTCATC-1							CASSRSNGGQETQYF	TGTGCCAGCAGTCGTTCAAATGGGGGCCAAGAGACCCAGTACTTC	TRBV6-5		TRBJ2-5	TRBC2	4	Singlet	P	cultured_all_index1	HA69	948
AACTTTCCAAGACGTG-1	CAVPYYGGSQGNLIF;CAVSDNNFGNEKLTF	TGTGCCGTTCCTTATTATGGAGGAAGCCAAGGAAATCTCATCTTT;TGTGCTGTGAGTGATAATAACTTTGGAAATGAGAAATTAACCTTT	TRAV19;TRAV8-4	;	TRAJ42;TRAJ48	TRAC;TRAC	CASSLRGAGNQPQHF	TGTGCCAGCAGTTTAAGGGGGGCCGGCAATCAGCCCCAGCATTTT	TRBV12-3		TRBJ1-5	TRBC1	7	Singlet	C	cultured_all_index1	HA69	036
AACTGGTCAACCGCCA-1	CAVHSGNTGKLIF	TGTGCTGTGCACAGTGGCAACACAGGCAAACTAATCTTT	TRAV20		TRAJ37	TRAC	CASSLPGSAGYTF	TGTGCCAGCAGTTTACCAGGGTCGGCTGGCTACACCTTC	TRBV12-4		TRBJ1-2	TRBC1	1	Singlet	P	cultured_all_index1	HCRT2-6	284
TAGAGCTCACTGTGTA-1	CAVSNTGNQFYF	TGTGCTGTTTCGAACACCGGTAACCAGTTCTATTTT	TRAV36/DV7		TRAJ49	TRAC	CASGYRNTGELFF	TGTGCCAGCGGTTACAGGAACACCGGGGAGCTGTTTTTT	TRBV12-4		TRBJ2-2	TRBC2	5	Singlet	P	cultured_all_index1	HCRT2-6	1688
AACTCTTGTCCGTGAC-1	CALSSGSARQLTF	TGTGCTCTGAGTTCTGGTTCTGCAAGGCAACTGACCTTT	TRAV9-2		TRAJ22	TRAC	CSVAGEETQYF	TGCAGCGTTGCAGGGGAGGAGACCCAGTACTTC	TRBV29-1		TRBJ2-5	TRBC2	2	Singlet	P	cultured_all_index1	HA69	1688
ATGCGATGTATCAGTC-1	CAWNAGNMLTF	TGTGCGTGGAATGCAGGCAACATGCTCACCTTT	TRAV25		TRAJ39	TRAC	CASSLMGLSTDTQYF;CASRRHQQETQYF	TGTGCCAGCAGTTTAATGGGGCTTTCGACAGATACGCAGTATTTT;TGTGCCAGCAGGCGACACCAGCAAGAGACCCAGTACTTC	TRBV12-3;TRBV12-3	;	TRBJ2-3;TRBJ2-5	TRBC2;TRBC2	1	Singlet	P	cultured_all_index1	HCRT1-8	344
CCTAAAGTCGTTACAG-1	CAWNAGNMLTF	TGTGCGTGGAATGCAGGCAACATGCTCACCTTT	TRAV25		TRAJ39	TRAC	CASSLMGLSTDTQYF;CASRRHQQETQYF	TGTGCCAGCAGTTTAATGGGGCTTTCGACAGATACGCAGTATTTT;TGTGCCAGCAGGCGACACCAGCAAGAGACCCAGTACTTC	TRBV12-3;TRBV12-3	;	TRBJ2-3;TRBJ2-5	TRBC2;TRBC2	1	Singlet	P	cultured_all_index1	HA69	344
ACGGGCTAGCCAGAAC-1	CALSEYQGAQKLVF	TGTGCTCTGAGTGAGTATCAGGGAGCCCAGAAGCTGGTATTT	TRAV19		TRAJ54	TRAC	CASTRLAGVVDTQYF	TGTGCCAGCACCAGACTAGCGGGAGTAGTGGATACGCAGTATTTT	TRBV5-5		TRBJ2-3	TRBC2	1	Singlet	C	cultured_all_index1	HCRT2-6	036
CCCTCCTAGCGTTTAC-1	CALSEYQGAQKLVF	TGTGCTCTGAGTGAGTATCAGGGAGCCCAGAAGCTGGTATTT	TRAV19		TRAJ54	TRAC	CASTRLAGVVDTQYF	TGTGCCAGCACCAGACTAGCGGGAGTAGTGGATACGCAGTATTTT	TRBV5-5		TRBJ2-3	TRBC2	5	Singlet	C	cultured_all_index1	HCRT2-6	036
TCGTACCCAGGTGGAT-1	CILRDVTGGGADGLTF	TGCATCCTGAGAGACGTGACAGGAGGAGGTGCTGACGGACTCACCTTT	TRAV26-2		TRAJ45	TRAC	CASSVGYDQPQHF	TGTGCCAGCAGCGTGGGGTACGATCAGCCCCAGCATTTT	TRBV9		TRBJ1-5	TRBC1	6	Singlet	P	cultured_all_index1	HCRT2-6	687
GGCTGGTCAATCTGCA-1	CAVTTKGYGNKLVF	TGTGCTGTGACCACGAAAGGTTATGGAAACAAACTGGTCTTT	TRAV8-4		TRAJ47	TRAC	CASSPAGVGEAYEQYF	TGTGCCAGCAGCCCGGCGGGGGTGGGAGAAGCCTACGAGCAGTACTTC	TRBV5-4		TRBJ2-7	TRBC2	1	Singlet	P	cultured_all_index1	HCRT1-8	948
TGATTTCCAAAGTGCG-1							CASSAQAARVSGNTIYF	TGTGCCAGCAGCGCGCAGGCAGCCCGTGTCTCTGGAAACACCATATATTTT	TRBV9		TRBJ1-3	TRBC1	1	Singlet	C	cultured_all_index1	NP136	494
CATTCGCTCGCATGAT-1	CATGSSNTGKLIF	TGTGCTACGGGCTCTAGCAACACAGGCAAACTAATCTTT	TRAV17		TRAJ37	TRAC	CASSQGRTGGSYYGYTF;CASSQGRTSGVADTQYF	TGCGCCAGCAGCCAAGGGAGGACAGGGGGATCGTACTATGGCTACACCTTC;TGCGCCAGCAGCCAAGGAAGGACTAGCGGGGTAGCAGATACGCAGTATTTT	TRBV4-3;TRBV4-3	;	TRBJ1-2;TRBJ2-3	TRBC1;TRBC2	2	Singlet	P	cultured_all_index1	HCRT1-8	344
AAATGCCTCGAGGTAG-1	CAASSSGNTPLVF	TGTGCAGCATCCTCATCAGGAAACACACCTCTTGTCTTT	TRAV13-1		TRAJ29	TRAC	CASSHDPWRDEQFF	TGTGCCAGCAGCCACGACCCCTGGCGGGATGAGCAGTTCTTC	TRBV3-1		TRBJ2-1	TRBC2	3	Singlet	P	cultured_all_index1	NP136	948
AAATGCCGTTACCAGT-1	CAVALSTAGRRALTF;CASLNTGNQFYF	TGTGCTGTGGCCCTGAGTACGGCGGGCAGGAGAGCACTTACTTTT;TGTGCTTCCCTGAACACCGGTAACCAGTTCTATTTT	TRAV22;TRAV38-2/DV8	;	TRAJ5;TRAJ49	TRAC;TRAC	CASGLLYEQYF	TGTGCCAGCGGATTACTATACGAGCAGTACTTC	TRBV28		TRBJ2-7	TRBC2	1	Singlet	P	cultured_all_index1	HA69	284
AAAGTAGGTAAGGGAA-1	CAVYNNNDMRF	TGTGCCGTGTACAATAACAATGACATGCGCTTT	TRAV39		TRAJ43	TRAC	CSAVAGQFSNQPQHF	TGCAGTGCTGTTGCCGGACAGTTTAGCAATCAGCCCCAGCATTTT	TRBV20-1		TRBJ1-5	TRBC1	1	Singlet	C	cultured_all_index1	HCRT1-8	036
TCACGAAAGTGTCTCA-1	CAVYNNNDMRF	TGTGCCGTGTACAATAACAATGACATGCGCTTT	TRAV39		TRAJ43	TRAC	CSAVAGQFSNQPQHF	TGCAGTGCTGTTGCCGGACAGTTTAGCAATCAGCCCCAGCATTTT	TRBV20-1		TRBJ1-5	TRBC1	1	Singlet	C	cultured_all_index1	NP136	036
GCAGTTAAGATGCGAC-1							CASSQQNLAGGLGETQYF	TGTGCCAGCAGCCAACAGAACCTAGCGGGAGGTTTGGGAGAGACCCAGTACTTC	TRBV3-1		TRBJ2-5	TRBC2	1	Singlet	P	cultured_all_index1	NP136	051
CCATTCGTCGTGACAT-1	CAAASPDKLIF	TGTGCCGCCGCTAGCCCCGACAAGCTCATCTTT	TRAV41		TRAJ34	TRAC	CASSLNQAWEPQHF	TGTGCCAGCAGCTTAAATCAGGCCTGGGAGCCCCAGCATTTT	TRBV7-9		TRBJ1-5	TRBC1	1	Singlet	P	cultured_all_index1	HA69	284
AAAGATGTCCGCTGTT-1	CALDDRLMF	TGTGCTCTAGACGACAGACTCATGTTT	TRAV6		TRAJ31	TRAC	CSVVRAEWQETQYF	TGCAGCGTTGTAAGGGCAGAGTGGCAAGAGACCCAGTACTTC	TRBV29-1		TRBJ2-5	TRBC2	4	Singlet	P	cultured_all_index1	HA69	021
GTCATTTGTAAGTGGC-1	CALSAPEANAGGTSYGKLTF	TGTGCTCTAAGTGCCCCTGAGGCTAATGCTGGTGGTACTAGCTATGGAAAGCTGACATTT	TRAV16		TRAJ52	TRAC	CASSPPGGAYEQYF	TGTGCCAGCTCACCACCGGGAGGGGCCTACGAGCAGTACTTC	TRBV18		TRBJ2-7	TRBC2	1	Singlet	P	cultured_all_index1	NP136	051
AAACCTGCAACTTGAC-1	CAVVRNYGQNFVF	TGTGCTGTGGTAAGGAACTATGGTCAGAATTTTGTCTTT	TRAV22		TRAJ26	TRAC	CATSEPSSGLYQETQYF	TGTGCCACCAGTGAGCCCTCCTCGGGATTGTACCAAGAGACCCAGTACTTC	TRBV24-1		TRBJ2-5	TRBC2	1	Singlet	P	cultured_all_index1	HCRT1-8	687
GTTCATTTCCGTCATC-1	CAVVNAGKSTF	TGCGCTGTGGTCAATGCAGGCAAATCAACCTTT	TRAV1-1		TRAJ27	TRAC	CASSPNAGTSGTAYEQYF	TGTGCCAGCTCACCTAACGCCGGGACTAGCGGGACGGCCTACGAGCAGTACTTC	TRBV18		TRBJ2-7	TRBC2	1	Singlet	P	cultured_all_index1	NP136	948
GTGTGCGGTCTAGTGT-1	CAVRDSGGYQKVTF	TGTGCTGTGAGAGACAGCGGGGGTTACCAGAAAGTTACCTTT	TRAV3		TRAJ13	TRAC	CASSDGRTQETQYF	TGTGCCAGCAGTGATGGGAGGACACAAGAGACCCAGTACTTC	TRBV25-1		TRBJ2-5	TRBC2	2	Singlet	C	cultured_all_index1	HCRT1-8	036
TTAGGACAGAGGGCTT-1	CALTLSISSGSARQLTF	TGTGCTCTGACCCTCTCAATTTCTTCTGGTTCTGCAAGGCAACTGACCTTT	TRAV9-2		TRAJ22	TRAC	CASSRYRDNQETQYF	TGTGCCAGCAGCCGCTACCGGGACAACCAAGAGACCCAGTACTTC	TRBV7-9		TRBJ2-5	TRBC2	2	Singlet	C	cultured_all_index1	HCRT1-8	435
TCGAGGCAGCGTGTCC-1	CALKYHKLIF	TGTGCTCTGAAATATCACAAGCTCATCTTT	TRAV9-2		TRAJ34	TRAC	CASSLEESGYTF	TGTGCCAGCAGCTTAGAGGAGTCGGGCTACACCTTC	TRBV11-2		TRBJ1-2	TRBC1	1	Singlet	P	cultured_all_index1	HCRT1-8	284
TACTCGCCATCGATTG-1							CASSLDPGFRNTEAFF	TGTGCCAGCAGCTTAGACCCGGGGTTTCGGAACACTGAAGCTTTCTTT	TRBV12-4		TRBJ1-1	TRBC1	3	Singlet	P	cultured_all_index1	HCRT1-8	022
TCGTACCCAAGGTGTG-1	CAVRNAGNMLTF	TGTGCTGTGAGGAATGCAGGCAACATGCTCACCTTT	TRAV8-4		TRAJ39	TRAC	CASSFLSKGRVGTEAFF	TGTGCCAGCAGCTTCCTATCTAAAGGGAGGGTCGGCACTGAAGCTTTCTTT	TRBV5-6		TRBJ1-1	TRBC1	1	Singlet	C	cultured_all_index1	HCRT1-8	435
TCGGGACTCAGAGGTG-1	CAARAAGGFKTIF	TGTGCAGCAAGGGCCGCTGGAGGCTTCAAAACTATCTTT	TRAV23/DV6		TRAJ9	TRAC	CASSQDQGVNQPQHF	TGCGCCAGCAGCCAAGATCAAGGAGTCAATCAGCCCCAGCATTTT	TRBV4-3		TRBJ1-5	TRBC1	1	Singlet	C	cultured_all_index1	HA69	036
TGACGGCAGGCTCATT-1	CAARAAGGFKTIF	TGTGCAGCAAGGGCCGCTGGAGGCTTCAAAACTATCTTT	TRAV23/DV6		TRAJ9	TRAC	CASSQDQGVNQPQHF	TGCGCCAGCAGCCAAGATCAAGGAGTCAATCAGCCCCAGCATTTT	TRBV4-3		TRBJ1-5	TRBC1	1	Singlet	C	cultured_all_index1	HA69	036
TGACAACTCCTGCTTG-1	CAESWGGFGNVLHC	TGTGCAGAGAGTTGGGGAGGCTTTGGGAATGTGCTGCATTGC	TRAV5		TRAJ35	TRAC	CASSWGQGSTEAFF	TGTGCCAGCAGCTGGGGACAGGGGAGCACTGAAGCTTTCTTT	TRBV5-6		TRBJ1-1	TRBC1	1	Singlet	P	cultured_all_index1	HCRT1-8	344
TAAGCGTCAGCCAGAA-1	CAYRSPSSGTYKYIF	TGTGCTTATAGGAGCCCTTCCTCAGGAACCTACAAATACATCTTT	TRAV38-2/DV8		TRAJ40	TRAC	CASSLTSSSNTEAFF	TGTGCCAGCAGTTTAACGTCCAGTTCAAACACTGAAGCTTTCTTT	TRBV28		TRBJ1-1	TRBC1	1	Singlet	P	cultured_all_index1	NP136	022
TGCGCAGCACGAGAGT-1	CAASRDTGTASKLTF;CASANSGNTPLVF	TGTGCAGCAAGTAGGGATACCGGCACTGCCAGTAAACTCACCTTT;TGTGCCTCTGCTAATTCAGGAAACACACCTCTTGTCTTT	TRAV13-1;TRAV24	;	TRAJ44;TRAJ29	TRAC;TRAC	CSARHGGGRTDTQYF	TGCAGTGCTAGACATGGGGGAGGACGCACAGATACGCAGTATTTT	TRBV20-1		TRBJ2-3	TRBC2	1	Singlet	C	cultured_all_index1	HCRT1-8	494
GGAACTTAGGCATTGG-1	CAATGNQFYF	TGTGCTGCTACCGGTAACCAGTTCTATTTT	TRAV13-1		TRAJ49	TRAC	CASSLAGTRTDTQYF	TGTGCCAGCAGCTTAGCCGGAACCCGCACAGATACGCAGTATTTT	TRBV7-9		TRBJ2-3	TRBC2	1	Singlet	C	cultured_all_index1	HA69	435
GACTGCGCAGACACTT-1	CAAKNTGNQFYF	TGTGCAGCAAAAAACACCGGTAACCAGTTCTATTTT	TRAV13-1		TRAJ49	TRAC	CASSLNERGGYGYTF	TGCGCCAGCAGCTTGAATGAGAGGGGCGGCTATGGCTACACCTTC	TRBV5-1		TRBJ1-2	TRBC1	1	Singlet	P	cultured_all_index1	HA69	982
GATTCAGGTTCGTCTC-1	CAAFSGNTPLVF	TGTGCAGCATTCTCAGGAAACACACCTCTTGTCTTT	TRAV13-1		TRAJ29	TRAC	CASSYSGAGSTGELFF	TGTGCCAGCAGTTACTCGGGCGCCGGGTCCACCGGGGAGCTGTTTTTT	TRBV6-6		TRBJ2-2	TRBC2	12	Singlet	C	cultured_all_index1	HCRT1-8	494
GACCAATGTAATTGGA-1	CAVSALNFGNEKLTF	TGTGCTGTGAGTGCCCTTAACTTTGGAAATGAGAAATTAACCTTT	TRAV8-6		TRAJ48	TRAC	CASSRDRYNSPLHF	TGCGCCAGCAGCCGGGACAGATATAATTCACCCCTCCACTTT	TRBV10-2		TRBJ1-6	TRBC1	2	Singlet	P	cultured_all_index1	HCRT1-8	021
TTTCCTCCACATCCAA-1	CAVSALNFGNEKLTF	TGTGCTGTGAGTGCCCTTAACTTTGGAAATGAGAAATTAACCTTT	TRAV8-6		TRAJ48	TRAC	CASSRDRYNSPLHF	TGCGCCAGCAGCCGGGACAGATATAATTCACCCCTCCACTTT	TRBV10-2		TRBJ1-6	TRBC1	1	Singlet	P	cultured_all_index1	NP136	021
CTCTGGTTCTTGAGGT-1	CAVSDTILTGGGNKLTF	TGTGCTGTGAGTGACACTATACTCACGGGAGGAGGAAACAAACTCACCTTT	TRAV8-6		TRAJ10	TRAC	CATSDPLRGETEAFF	TGTGCCACCAGTGACCCTCTCCGGGGGGAGACTGAAGCTTTCTTT	TRBV24-1		TRBJ1-1	TRBC1	1	Singlet	P	cultured_all_index1	HA69	021
TTCTTAGTCCAGATCA-1	CALSATGANSKLTF;CAATGVRGTSGSRLTF	TGTGCTCTGAGTGCGACTGGAGCCAATAGTAAGCTGACATTT;TGTGCAGCAACTGGCGTCCGGGGGACCAGTGGCTCTAGGTTGACCTTT	TRAV19;TRAV29/DV5	;	TRAJ56;TRAJ58	TRAC;TRAC	CATSDPTGTSRHEQYF	TGTGCCACCAGTGATCCGACCGGGACTAGTCGCCACGAGCAGTACTTC	TRBV24-1		TRBJ2-7	TRBC2	2	Singlet	P	cultured_all_index1	NP136	022
CTCGTCATCAGTTAGC-1	CAASMYSGGGADGLTF	TGTGCAGCAAGTATGTATTCAGGAGGAGGTGCTGACGGACTCACCTTT	TRAV13-1		TRAJ45	TRAC	CASSTRGGNTGELFF	TGCGCCAGCAGCACGCGGGGGGGGAACACCGGGGAGCTGTTTTTT	TRBV5-1		TRBJ2-2	TRBC2	1	Singlet	P	cultured_all_index1	NP136	687
GTGCTTCAGTATCTCG-1	CAASMYSGGGADGLTF	TGTGCAGCAAGTATGTATTCAGGAGGAGGTGCTGACGGACTCACCTTT	TRAV13-1		TRAJ45	TRAC	CASSTRGGNTGELFF	TGCGCCAGCAGCACGCGGGGGGGGAACACCGGGGAGCTGTTTTTT	TRBV5-1		TRBJ2-2	TRBC2	1	Singlet	P	cultured_all_index1	HCRT1-8	687
TCACAAGAGTGAATTG-1	CAASMYSGGGADGLTF	TGTGCAGCAAGTATGTATTCAGGAGGAGGTGCTGACGGACTCACCTTT	TRAV13-1		TRAJ45	TRAC	CASSTRGGNTGELFF	TGCGCCAGCAGCACGCGGGGGGGGAACACCGGGGAGCTGTTTTTT	TRBV5-1		TRBJ2-2	TRBC2	1	Singlet	P	cultured_all_index1	NP136	687
TCACAAGCAACAACCT-1	CAASDQAGTALIF	TGTGCAGCAAGTGACCAGGCAGGAACTGCTCTGATCTTT	TRAV13-1		TRAJ15	TRAC	CASSLSLYNEQFF	TGTGCCAGCAGCTTAAGCCTTTACAATGAGCAGTTCTTC	TRBV7-3		TRBJ2-1	TRBC2	1	Singlet	C	cultured_all_index1	HCRT2-6	036
GTTCGGGAGGACGAAA-1	CAESIISDKLIF	TGTGCAGAGAGTATAATCTCCGACAAGCTCATCTTT	TRAV5		TRAJ34	TRAC	CASSRDTNTGELFF	TGTGCCAGCAGCAGAGACACCAACACCGGGGAGCTGTTTTTT	TRBV14		TRBJ2-2	TRBC2	1	Singlet	P	cultured_all_index1	NP136	1688
CTAGCCTGTCGAAAGC-1	CAASSSGGSNYKLTF	TGTGCAGCAAGTAGTAGTGGAGGTAGCAACTATAAACTGACATTT	TRAV13-1		TRAJ53	TRAC	CSARPGHTQETQYF	TGCAGTGCCAGACCGGGACACACACAAGAGACCCAGTACTTC	TRBV20-1		TRBJ2-5	TRBC2	2	Singlet	P	cultured_all_index1	HCRT2-6	948
TTGTAGGAGGTGCTAG-1	CATDAYNTDKLIF	TGTGCTACGGACGCGTATAACACCGACAAGCTCATCTTT	TRAV17		TRAJ34	TRAC	CASSQGSGPTNYGYTF	TGCGCCAGCAGCCAAGGTTCCGGGCCCACTAACTATGGCTACACCTTC	TRBV4-3		TRBJ1-2	TRBC1	4	Singlet	P	cultured_all_index1	HA69	982
CGTTAGATCGTAGATC-1	CALVPYSGGGADGLTF	TGTGCTCTGGTTCCCTATTCAGGAGGAGGTGCTGACGGACTCACCTTT	TRAV9-2		TRAJ45	TRAC	CASSLSRAVGTEAFF	TGTGCCAGCAGCTTATCACGCGCCGTGGGGACTGAAGCTTTCTTT	TRBV7-8		TRBJ1-1	TRBC1	2	Singlet	C	cultured_all_index1	HCRT1-8	435
GGTGAAGTCAACACGT-1	CAVKSGANNLFF	TGTGCCGTGAAATCTGGGGCAAACAACCTCTTCTTT	TRAV12-2		TRAJ36	TRAC	CASTRFRDSNQPQHF	TGTGCCAGTACCAGATTCCGGGACAGCAATCAGCCCCAGCATTTT	TRBV19		TRBJ1-5	TRBC1	2	Singlet	P	cultured_all_index1	HCRT1-8	284
CGTCCATAGATATGGT-1	CAANTNAGKSTF	TGTGCTGCTAACACCAATGCAGGCAAATCAACCTTT	TRAV36/DV7		TRAJ27	TRAC	CASSQELLRTGHYGYTF	TGTGCCAGCAGCCAAGAACTCCTACGGACAGGGCACTATGGCTACACCTTC	TRBV3-1		TRBJ1-2	TRBC1	3	Singlet	P	cultured_all_index1	HA69	900
CGTCAGGGTCTCACCT-1	CAGMNYGGSQGNLIF	TGTGCTGGAATGAATTATGGAGGAAGCCAAGGAAATCTCATCTTT	TRAV35		TRAJ42	TRAC	CSARRGNSNQPQHF	TGCAGTGCCAGGAGAGGGAATAGCAATCAGCCCCAGCATTTT	TRBV20-1		TRBJ1-5	TRBC1	1	Singlet	P	cultured_all_index1	HA69	051
CGGAGCTCACACCGAC-1	CAVPRAGTALIF	TGTGCTGTCCCAAGGGCAGGAACTGCTCTGATCTTT	TRAV21		TRAJ15	TRAC	CASSQGSYYEQYF	TGTGCCAGCAGCCAAGGGTCCTACTACGAGCAGTACTTC	TRBV3-1		TRBJ2-7	TRBC2	2	Singlet	P	cultured_all_index1	NP136	900
TCTGAGAGTACCGAGA-1	CAAEYGTGNQFYF	TGTGCTGCTGAGTATGGTACCGGTAACCAGTTCTATTTT	TRAV36/DV7		TRAJ49	TRAC	CASSPDAGGYTF	TGTGCCAGCTCACCCGACGCCGGCGGCTACACCTTC	TRBV18		TRBJ1-2	TRBC1	1	Singlet	P	cultured_all_index1	NP136	051
GGATGTTGTAGAGGAA-1	CAASGGSYIPTF	TGTGCAGCAAGCGGAGGAAGCTACATACCTACATTT	TRAV23/DV6		TRAJ6	TRAC	CASSPSRLWEQYF	TGTGCCAGCTCACCAAGCAGACTCTGGGAGCAGTACTTC	TRBV18		TRBJ2-7	TRBC2	1	Singlet	P	cultured_all_index1	HA69	344
CTAGTGAAGCACGCCT-1	CAESSNTGGFKTIF	TGTGCAGAGAGTTCTAATACTGGAGGCTTCAAAACTATCTTT	TRAV5		TRAJ9	TRAC	CASSTVTSGSYEQYF	TGTGCCAGTAGTACTGTGACTAGCGGGAGCTACGAGCAGTACTTC	TRBV19		TRBJ2-7	TRBC2	2	Singlet	P	cultured_all_index1	HCRT1-8	344
GTCCTCAAGTCAAGCG-1	CAESSNTGGFKTIF	TGTGCAGAGAGTTCTAATACTGGAGGCTTCAAAACTATCTTT	TRAV5		TRAJ9	TRAC	CASSTVTSGSYEQYF	TGTGCCAGTAGTACTGTGACTAGCGGGAGCTACGAGCAGTACTTC	TRBV19		TRBJ2-7	TRBC2	1	Singlet	P	cultured_all_index1	HCRT1-8	344
CGATTGACATTTCACT-1	CAWEFGNVLHC	TGTGCCTGGGAATTTGGGAATGTGCTGCATTGC	TRAV12-3		TRAJ35	TRAC	CASSPDRDPGDTQYF	TGTGCCAGCAGCCCGGACAGGGACCCAGGAGATACGCAGTATTTT	TRBV5-4		TRBJ2-3	TRBC2	2	Singlet	P	cultured_all_index1	HA69	1688
CGATGTACAATAGAGT-1	CAESPNYGGATNKLIF	TGTGCAGAGAGTCCTAATTATGGTGGTGCTACAAACAAGCTCATCTTT	TRAV5		TRAJ32	TRAC	CASSQVHEQYF	TGTGCCAGCAGCCAAGTCCACGAGCAGTACTTC	TRBV3-1		TRBJ2-7	TRBC2	1	Singlet	P	cultured_all_index1	HCRT2-6	948
TTCTTAGGTATATCCG-1	CAESPNYGGATNKLIF	TGTGCAGAGAGTCCTAATTATGGTGGTGCTACAAACAAGCTCATCTTT	TRAV5		TRAJ32	TRAC	CASSQVHEQYF	TGTGCCAGCAGCCAAGTCCACGAGCAGTACTTC	TRBV3-1		TRBJ2-7	TRBC2	1	Singlet	P	cultured_all_index1	HCRT1-8	948
TCGGTAATCGAGCCCA-1	CAVEAGKLIF	TGTGCTGTGGAGGCAGGCAAACTAATCTTT	TRAV2		TRAJ37	TRAC	CASSPGTGVFAEETQYF	TGTGCCAGCAGTCCCGGGACAGGGGTTTTTGCCGAAGAGACCCAGTACTTC	TRBV5-8		TRBJ2-5	TRBC2	4	Singlet	P	cultured_all_index1	HA69	948
CGAATGTTCCACGTTC-1	CAAPPRGGSNYKLTF	TGTGCAGCCCCCCCCAGGGGAGGTAGCAACTATAAACTGACATTT	TRAV13-1		TRAJ53	TRAC	CATTQGGGRADHNEQFF	TGTGCCACCACCCAGGGGGGGGGGAGGGCCGACCACAATGAGCAGTTCTTC	TRBV24-1		TRBJ2-1	TRBC2	1	Singlet	P	cultured_all_index1	HCRT1-8	948
TCAATCTCACGGCGTT-1	CAAPPRGGSNYKLTF	TGTGCAGCCCCCCCCAGGGGAGGTAGCAACTATAAACTGACATTT	TRAV13-1		TRAJ53	TRAC	CATTQGGGRADHNEQFF	TGTGCCACCACCCAGGGGGGGGGGAGGGCCGACCACAATGAGCAGTTCTTC	TRBV24-1		TRBJ2-1	TRBC2	5	Singlet	P	cultured_all_index1	NP136	948
CTTTGCGCAACGATCT-1	CAMSPNGGFKTIF	TGTGCAATGAGCCCTAACGGAGGCTTCAAAACTATCTTT	TRAV12-3		TRAJ9	TRAC							2	Singlet	P	cultured_all_index1	HCRT1-8	284
GAGCAGATCAGAGCTT-1							CASSGQVRTDTQYF	TGTGCCAGTAGTGGACAGGTCCGTACAGATACGCAGTATTTT	TRBV19		TRBJ2-3	TRBC2	3	Singlet	P	cultured_all_index1	HA69	982
CCTACCACATATACGC-1	CVVSDQNNFNKFYF	TGTGTTGTGAGTGATCAAAACAACTTCAACAAATTTTACTTT	TRAV8-2		TRAJ21	TRAC	CASSQTPGPGNTIYF	TGTGCCAGCAGCCAAACTCCCGGACCTGGAAACACCATATATTTT	TRBV3-1		TRBJ1-3	TRBC1	4	Singlet	C	cultured_all_index1	HA69	435
TGCCCATTCAGTTGAC-1	CAFPGNTGKLIF	TGTGCCTTTCCTGGCAACACAGGCAAACTAATCTTT	TRAV24		TRAJ37	TRAC	CASSLAPGSQPQHF	TGTGCCAGCAGCTTGGCGCCAGGGTCTCAGCCCCAGCATTTT	TRBV5-4		TRBJ1-5	TRBC1	1	Singlet	C	cultured_all_index1	HA69	435
GTACGTATCAGGTAAA-1	CAVPHYGGSQGNLIF	TGTGCTGTCCCACATTATGGAGGAAGCCAAGGAAATCTCATCTTT	TRAV20		TRAJ42	TRAC	CASSLVEGASGYEQYF	TGTGCCAGCAGCTTAGTTGAGGGGGCTAGTGGCTACGAGCAGTACTTC	TRBV7-7		TRBJ2-7	TRBC2	1	Singlet	P	cultured_all_index1	HA69	1688
CGAACATTCTGCTGCT-1	CAAREGGGADGLTF	TGTGCAGCAAGGGAAGGAGGAGGTGCTGACGGACTCACCTTT	TRAV29/DV5		TRAJ45	TRAC	CASNLAGAYNEQFF	TGTGCCAGCAACCTAGCGGGAGCCTACAATGAGCAGTTCTTC	TRBV7-9		TRBJ2-1	TRBC2	1	Singlet	P	cultured_all_index1	HA69	687
CCGTACTCAACTTGAC-1	CILSLLNSGNTPLVF	TGCATCCTGAGTTTACTCAATTCAGGAAACACACCTCTTGTCTTT	TRAV26-2		TRAJ29	TRAC	CASSLQGLVSNEQFF	TGCGCCAGCAGCCTCCAGGGACTAGTAAGCAATGAGCAGTTCTTC	TRBV4-3		TRBJ2-1	TRBC2	1	Singlet	P	cultured_all_index1	HA69	021
CCTATTACAGTATAAG-1	CIDDGEGKLIF	TGCATCGACGATGGGGAAGGAAAGCTTATCTTC	TRAV26-1		TRAJ23	TRAC	CASSMNTGPYTF	TGTGCCAGCAGCATGAATACAGGGCCCTACACCTTC	TRBV7-9		TRBJ1-2	TRBC1	2	Singlet	P	cultured_all_index1	HCRT2-6	1688
GAAATGAGTATGAATG-1	CAVRDSGGSYIPTF	TGTGCTGTGAGAGATAGCGGAGGAAGCTACATACCTACATTT	TRAV3		TRAJ6	TRAC	CASQPDPFSADTQYF	TGCGCCAGTCAACCGGACCCATTCTCCGCAGATACGCAGTATTTT	TRBV5-1		TRBJ2-3	TRBC2	1	Singlet	P	cultured_all_index1	HCRT1-8	900
CTGTGCTTCCGAATGT-1	CAPEYGNKLVF	TGTGCCCCCGAATATGGAAACAAACTGGTCTTT	TRAV17		TRAJ47	TRAC	CASSHRNFETQYF	TGTGCCAGCAGTCATCGGAATTTCGAGACCCAGTACTTC	TRBV6-2		TRBJ2-5	TRBC2	1	Singlet	C	cultured_all_index1	HCRT2-6	036
CCACGGAGTAGGCTGA-1	CAVYPGYNFNKFYF	TGTGCCGTGTACCCCGGATACAACTTCAACAAATTTTACTTT	TRAV12-2		TRAJ21	TRAC	CASSFPGTGGYEQYF	TGTGCCAGCAGTTTTCCCGGGACAGGGGGCTACGAGCAGTACTTC	TRBV28	TRBD1	TRBJ2-7	TRBC2	1	Singlet	P	cultured_all_index1	NP136	344
CCACGGACAAGCGTAG-1	CALSGSARQLTF	TGTGCTCTTTCTGGTTCTGCAAGGCAACTGACCTTT	TRAV9-2		TRAJ22	TRAC	CSALGLAGGIQETQYF	TGCAGTGCTCTTGGACTAGCGGGGGGGATCCAAGAGACCCAGTACTTC	TRBV20-1		TRBJ2-5	TRBC2	2	Singlet	P	cultured_all_index1	HA69	948
GTACTTTGTGGCAAAC-1	CALSGSARQLTF	TGTGCTCTTTCTGGTTCTGCAAGGCAACTGACCTTT	TRAV9-2		TRAJ22	TRAC	CSALGLAGGIQETQYF	TGCAGTGCTCTTGGACTAGCGGGGGGGATCCAAGAGACCCAGTACTTC	TRBV20-1		TRBJ2-5	TRBC2	2	Singlet	P	cultured_all_index1	HA69	948
GACCAATAGCGCCTCA-1	CASYSGGSNYKLTF	TGTGCCTCCTATAGTGGAGGTAGCAACTATAAACTGACATTT	TRAV24		TRAJ53	TRAC	CSARKVATNTGELFF	TGCAGTGCTAGAAAAGTAGCCACGAACACCGGGGAGCTGTTTTTT	TRBV20-1		TRBJ2-2	TRBC2	2	Singlet	P	cultured_all_index1	HCRT1-8	948
TAGGCATTCCAGATCA-1	CAAPNPPGAGSYQLTF	TGTGCAGCACCCAACCCCCCTGGGGCTGGGAGTTACCAACTCACTTTC	TRAV13-1		TRAJ28	TRAC	CASSLGNEQFF	TGTGCCAGCTCCCTTGGGAATGAGCAGTTCTTC	TRBV18		TRBJ2-1	TRBC2	1	Singlet	C	cultured_all_index1	NP136	435
GCGACCACACTGCCAG-1	CAVRGDNTNAGKSTF	TGTGCTGTGAGAGGCGATAACACCAATGCAGGCAAATCAACCTTT	TRAV3		TRAJ27	TRAC	CASSPLTGRNGETQYF	TGCGCCAGCAGCCCGCTGACCGGGAGAAACGGGGAGACCCAGTACTTC	TRBV5-1		TRBJ2-5	TRBC2	2	Singlet	P	cultured_all_index1	HA69	344
TATGCCCGTTCGCTAA-1	CGTTTQAAGNKLTF	TGCGGCACAACCACCCAAGCTGCAGGCAACAAGCTAACTTTT	TRAV30		TRAJ17	TRAC	CSASHRMDIQYF	TGCAGTGCTAGTCACCGGATGGACATTCAGTACTTC	TRBV20-1		TRBJ2-4	TRBC2	1	Singlet	P	cultured_all_index1	HCRT1-8	284
CGGCTAGCAAGCCGCT-1	CAASMKTSYDKVIF;CILSHPMEYGNKLVF	TGTGCAGCAAGTATGAAAACCTCCTACGACAAGGTGATATTT;TGCATCCTGAGCCATCCCATGGAATATGGAAACAAACTGGTCTTT	TRAV13-1;TRAV26-2	;	TRAJ50;TRAJ47	TRAC;TRAC	CASSKYSTTDTQYF	TGTGCCAGTAGTAAGTACAGCACCACAGATACGCAGTATTTT	TRBV19		TRBJ2-3	TRBC2	1	Singlet	P	cultured_all_index1	HCRT1-8	344
GCACTCTTCTTTACGT-1	CAASMKTSYDKVIF;CILSHPMEYGNKLVF	TGTGCAGCAAGTATGAAAACCTCCTACGACAAGGTGATATTT;TGCATCCTGAGCCATCCCATGGAATATGGAAACAAACTGGTCTTT	TRAV13-1;TRAV26-2	;	TRAJ50;TRAJ47	TRAC;TRAC	CASSKYSTTDTQYF	TGTGCCAGTAGTAAGTACAGCACCACAGATACGCAGTATTTT	TRBV19		TRBJ2-3	TRBC2	1	Singlet	P	cultured_all_index1	NP136	344
TTGCGTCTCGCCATAA-1	CAVLDSGGSYIPTF	TGTGCTGTCTTGGACTCAGGAGGAAGCTACATACCTACATTT	TRAV8-4		TRAJ6	TRAC	CASSLFSGANVLTF	TGTGCCAGCAGCTTGTTCTCTGGGGCCAACGTCCTGACTTTC	TRBV5-6		TRBJ2-6	TRBC2	1	Singlet	P	cultured_all_index1	NP136	687
TGGTTCCTCAGTTTGG-1	CAFGSTGANNLFF	TGTGCCTTCGGATCAACTGGGGCAAACAACCTCTTCTTT	TRAV12-2		TRAJ36	TRAC	CASAWTGGYEQYF	TGTGCCAGCGCCTGGACAGGGGGCTACGAGCAGTACTTC	TRBV27		TRBJ2-7	TRBC2	1	Singlet	P	cultured_all_index1	HCRT1-8	344
TTTATGCAGTGGTAGC-1	CAFGSTGANNLFF	TGTGCCTTCGGATCAACTGGGGCAAACAACCTCTTCTTT	TRAV12-2		TRAJ36	TRAC	CASAWTGGYEQYF	TGTGCCAGCGCCTGGACAGGGGGCTACGAGCAGTACTTC	TRBV27		TRBJ2-7	TRBC2	1	Singlet	P	cultured_all_index1	NP136	344
TGATTTCTCCATGAGT-1	CAVNTGFQKLVF	TGTGCTGTGAACACAGGCTTTCAGAAACTTGTATTT	TRAV8-6		TRAJ8	TRAC	CASSPRDGYYTGELFF	TGTGCCAGCAGTCCACGGGACGGATATTACACCGGGGAGCTGTTTTTT	TRBV6-5		TRBJ2-2	TRBC2	7	Singlet	P	cultured_all_index1	HA69	1688
TGACAACCACCGCTAG-1	CAARPGGSRLTF	TGTGCAGCAAGACCCGGTGGCTCTAGGTTGACCTTT	TRAV23/DV6		TRAJ58	TRAC	CASSLYGTGTYNEQFF	TGTGCCAGCAGCTTATACGGGACAGGGACCTACAATGAGCAGTTCTTC	TRBV7-2		TRBJ2-1	TRBC2	1	Singlet	P	cultured_all_index1	NP136	687
TCTGGAATCTCTAAGG-1	CAGHNNNDMRF	TGTGCAGGACACAATAACAATGACATGCGCTTT	TRAV27		TRAJ43	TRAC	CASSLSSGRFTYNEQFF	TGTGCCAGCAGTTTATCTAGCGGGAGGTTCACCTACAATGAGCAGTTCTTC	TRBV28		TRBJ2-1	TRBC2	1	Singlet	C	cultured_all_index1	HCRT1-8	036
TCGGTAATCACCGTAA-1	CAVGDYKLSF	TGTGCTGTGGGCGACTACAAGCTCAGCTTT	TRAV2		TRAJ20	TRAC	CASSEPATGLAGETQYF	TGTGCCAGCAGTGAACCGGCCACGGGACTAGCGGGGGAGACCCAGTACTTC	TRBV25-1		TRBJ2-5	TRBC2	1	Singlet	P	cultured_all_index1	NP136	284
TTCGAAGCAAGAGTCG-1	CAVGDYKLSF	TGTGCTGTGGGCGACTACAAGCTCAGCTTT	TRAV2		TRAJ20	TRAC	CASSEPATGLAGETQYF	TGTGCCAGCAGTGAACCGGCCACGGGACTAGCGGGGGAGACCCAGTACTTC	TRBV25-1		TRBJ2-5	TRBC2	1	Singlet	P	cultured_all_index1	HA69	284
TCAATCTCACTGTCGG-1	CAASALRSGGGADGLTF	TGTGCAGCAAGCGCATTGAGGTCAGGAGGAGGTGCTGACGGACTCACCTTT	TRAV29/DV5		TRAJ45	TRAC	CATSRDLVNTEAFF	TGTGCCACCAGCAGAGATCTAGTGAACACTGAAGCTTTCTTT	TRBV15		TRBJ1-1	TRBC1	1	Singlet	P	cultured_all_index1	NP136	687
TGGCGCATCACGCATA-1	CAVKLAGSYQLTF	TGTGCCGTGAAGTTAGCTGGGAGTTACCAACTCACTTTC	TRAV12-2		TRAJ28	TRAC	CATSRAHMNAEAFF	TGTGCCACCAGCAGAGCCCACATGAACGCTGAAGCTTTCTTT	TRBV15		TRBJ1-1	TRBC1	1	Singlet	P	cultured_all_index1	HA69	1688
TACCTTAGTCGTGGCT-1	CAAPSGGYQKVTF	TGTGCTGCCCCTTCTGGGGGTTACCAGAAAGTTACCTTT	TRAV21		TRAJ13	TRAC	CASKALGLGERYNEQFF	TGTGCCAGTAAAGCCCTCGGGTTGGGGGAGAGGTACAATGAGCAGTTCTTC	TRBV19		TRBJ2-1	TRBC2	1	Singlet	P	cultured_all_index1	HA69	687
TAAGTGCGTTGATTGC-1	CAVSPGRRALTF	TGTGCTGTGAGTCCCGGAAGGAGAGCACTTACTTTT	TRAV8-6		TRAJ5	TRAC	CASSQAGGSSYEQYF	TGTGCCAGCAGCCAAGCCGGGGGGAGCTCCTACGAGCAGTACTTC	TRBV27		TRBJ2-7	TRBC2	1	Singlet	C	cultured_all_index1	HA69	494
TAAGTGCAGATGCCAG-1	CVVNMALNTGFQKLVF	TGTGTGGTGAACATGGCACTGAACACAGGCTTTCAGAAACTTGTATTT	TRAV12-1		TRAJ8	TRAC	CASSERTSGRNEQFF	TGTGCCAGCAGTGAACGGACTAGCGGGAGGAATGAGCAGTTCTTC	TRBV2		TRBJ2-1	TRBC2	4	Singlet	P	cultured_all_index1	HCRT2-6	022
GTTAAGCCAGTAGAGC-1	CAMSAKLTGGGNKLTF	TGTGCAATGAGCGCGAAACTCACGGGAGGAGGAAACAAACTCACCTTT	TRAV12-3		TRAJ10	TRAC	CASSVSTSTDTQYF	TGTGCCAGCAGCGTATCAACTAGCACAGATACGCAGTATTTT	TRBV9		TRBJ2-3	TRBC2	1	Singlet	C	cultured_all_index1	HA69	036
GTGTGCGTCCCAACGG-1	CAGESRGGSNYKLTF	TGTGCTGGGGAATCGCGTGGAGGTAGCAACTATAAACTGACATTT	TRAV35		TRAJ53	TRAC	CASSPRSLAGGILYNEQFF	TGTGCCAGCTCACCAAGGAGTCTAGCGGGGGGAATCCTCTACAATGAGCAGTTCTTC	TRBV18		TRBJ2-1	TRBC2	3	Singlet	P	cultured_all_index1	HCRT1-8	344
TCGCGAGAGATCCGAG-1	CAGQDRRNNDMRF	TGTGCTGGGCAGGATCGTCGCAACAATGACATGCGCTTT	TRAV35		TRAJ43	TRAC	CASTWTGPRQPQHF	TGTGCCAGTACCTGGACTGGACCAAGGCAGCCCCAGCATTTT	TRBV19		TRBJ1-5	TRBC1	9	Singlet	C	cultured_all_index1	HCRT1-8	036
GTAACTGAGTGTTGAA-1	CAASWGGTSYGKLTF	TGTGCAGCCTCCTGGGGTGGTACTAGCTATGGAAAGCTGACATTT	TRAV13-1		TRAJ52	TRAC	CASSPLGPFYEQYF	TGTGCCAGCAGTCCCCTCGGACCATTCTACGAGCAGTACTTC	TRBV6-5		TRBJ2-7	TRBC2	1	Singlet	P	cultured_all_index1	HCRT1-8	900
GGTATTGAGACGCTTT-1	CAFIGDSGYALNF	TGTGCCTTTATCGGTGATTCCGGGTATGCACTCAACTTC	TRAV24		TRAJ41	TRAC	CSALRGDRGGQPQHF	TGCAGTGCCCTAAGGGGAGACAGGGGAGGTCAGCCCCAGCATTTT	TRBV20-1		TRBJ1-5	TRBC1	1	Singlet	P	cultured_all_index1	NP136	687
TCTTTCCGTAGCCTCG-1	CALSRAAGNKLTF	TGTGCTCTGTCAAGAGCTGCAGGCAACAAGCTAACTTTT	TRAV9-2		TRAJ17	TRAC	CASSLSYGYTF	TGTGCCAGCAGTTTGTCCTATGGCTACACCTTC	TRBV28		TRBJ1-2	TRBC1	1	Singlet	C	cultured_all_index1	HA69	036
GGGTCTGCAAGTCATC-1	CILRPDSNMLTF;CAHGEEYGNKLVF	TGCATCCTGAGACCCGACTCCAACATGCTCACCTTT;TGTGCCCACGGCGAGGAATATGGAAACAAACTGGTCTTT	TRAV26-2;TRAV38-2/DV8	;	TRAJ39;TRAJ47	TRAC;TRAC	CSAKKGALNTEAFF	TGCAGTGCAAAAAAGGGGGCCTTGAACACTGAAGCTTTCTTT	TRBV20-1		TRBJ1-1	TRBC1	1	Singlet	P	cultured_all_index1	HCRT1-8	051
TGGCTGGCACGAGGTA-1	CAMVAGGSYIPTF	TGTGCAATGGTAGCCGGAGGAAGCTACATACCTACATTT	TRAV12-3		TRAJ6	TRAC	CASSPPTSRAGGYTF	TGTGCCAGCAGTCCACCGACATCCCGAGCAGGTGGCTACACCTTC	TRBV28		TRBJ1-2	TRBC1	1	Singlet	P	cultured_all_index1	HCRT1-8	022
GGCTGGTTCGGAGCAA-1							CASSYSGVSGELFF	TGTGCCAGCAGTTACTCCGGGGTATCCGGGGAGCTGTTTTTT	TRBV6-5		TRBJ2-2	TRBC2	6	Singlet	P	cultured_all_index1	HCRT1-8	051
GGCGTGTGTTAAGACA-1	CALSYSNYQLIW	TGTGCTCTAAGTTATAGCAACTATCAGTTAATCTGG	TRAV16		TRAJ33	TRAC	CASSEGTGDYGYTF	TGTGCCAGCAGTGAAGGAACAGGGGACTATGGCTACACCTTC	TRBV6-1		TRBJ1-2	TRBC1	6	Singlet	P	cultured_all_index1	HCRT1-8	284
TCCACACAGGATCGCA-1	CAASGNDMRF;CAVARNAGNMLTF	TGTGCAGCAAGCGGAAATGACATGCGCTTT;TGTGCTGTGGCCCGTAATGCAGGCAACATGCTCACCTTT	TRAV13-1;TRAV36/DV7	;	TRAJ43;TRAJ39	TRAC;TRAC	CATSDPRQGGRIETQYF	TGTGCCACCAGTGACCCTAGACAGGGCGGGCGTATAGAGACCCAGTACTTC	TRBV24-1		TRBJ2-5	TRBC2	1	Singlet	P	cultured_all_index1	HCRT1-8	687
TCTCATACAAGGTGTG-1							CATRGAGNQPQHF	TGTGCCACCAGAGGGGCCGGGAATCAGCCCCAGCATTTT	TRBV24-1		TRBJ1-5	TRBC1	6	Singlet	C	cultured_all_index1	HA69	036
GGATTACGTACTCTCC-1							CASSLARQAGNTIYF	TGTGCCAGCAGCTTAGCGAGACAGGCTGGAAACACCATATATTTT	TRBV7-2		TRBJ1-3	TRBC1	1	Singlet	P	cultured_all_index1	NP136	900
GGACGTCGTCTAGAGG-1	CATDDTYNQGGKLIF	TGTGCTACGGACGATACTTATAACCAGGGAGGAAAGCTTATCTTC	TRAV17		TRAJ23	TRAC	CASSIYHRGSNQPQHF	TGTGCCAGTAGTATTTACCACAGGGGAAGCAATCAGCCCCAGCATTTT	TRBV19		TRBJ1-5	TRBC1	1	Singlet	P	cultured_all_index1	HCRT1-8	982
GGAATAACAGGGATTG-1	CIVRVGNNNDMRF	TGCATCGTCAGAGTCGGCAATAACAATGACATGCGCTTT	TRAV26-1		TRAJ43	TRAC	CASSPDRGNYNEQFF	TGTGCCAGCAGTCCCGACAGGGGAAACTACAATGAGCAGTTCTTC	TRBV2		TRBJ2-1	TRBC2	2	Singlet	P	cultured_all_index1	HCRT1-8	687
GGAACTTGTGTATGGG-1	CAASMGNQGGKLIF	TGTGCAGCCTCCATGGGAAACCAGGGAGGAAAGCTTATCTTC	TRAV13-2		TRAJ23	TRAC							1	Singlet	C	cultured_all_index1	HCRT1-8	036
TTCGGTCGTACCGAGA-1	CAASMGNQGGKLIF	TGTGCAGCCTCCATGGGAAACCAGGGAGGAAAGCTTATCTTC	TRAV13-2		TRAJ23	TRAC							1	Singlet	P	cultured_all_index1	HA69	344
TCCACACGTGCTGTAT-1							CASSLQGLSTDTQYF	TGTGCCAGCAGTTTACAGGGACTTAGCACAGATACGCAGTATTTT	TRBV12-3		TRBJ2-3	TRBC2	1	Singlet	P	cultured_all_index1	HCRT1-8	021
GCTTCCAAGCTGATAA-1	CAMREKTSYDKVIF	TGTGCAATGAGAGAGAAAACCTCCTACGACAAGGTGATATTT	TRAV14/DV4		TRAJ50	TRAC	CASSLARGETQYF	TGTGCCAGCAGCTTAGCCAGAGGGGAGACCCAGTACTTC	TRBV7-3		TRBJ2-5	TRBC2	1	Singlet	P	cultured_all_index1	HA69	284
TTCTTAGTCATCTGCC-1	CAENIRGGGFKTIF	TGTGCAGAGAATATTCGGGGTGGAGGCTTCAAAACTATCTTT	TRAV13-2		TRAJ9	TRAC	CSASGTGNQPQHF	TGCAGTGCTTCCGGGACAGGCAATCAGCCCCAGCATTTT	TRBV20-1		TRBJ1-5	TRBC1	1	Singlet	P	cultured_all_index1	HA69	021
GCTCTGTTCCCTAACC-1	CALLAHTGRRALTF	TGTGCTCTGTTAGCCCACACGGGCAGGAGAGCACTTACTTTT	TRAV9-2		TRAJ5	TRAC	CASRLLGGTESYEQYF	TGTGCCAGCAGATTACTCGGTGGGACAGAGTCCTACGAGCAGTACTTC	TRBV6-5		TRBJ2-7	TRBC2	1	Singlet	C	cultured_all_index1	HA69	036
TTTCCTCGTATTAGCC-1	CSLGGGTYKYIF;CAALPSMDSNYQLIW	TGCTCCTTGGGGGGAGGAACCTACAAATACATCTTT;TGTGCTGCGTTACCTTCTATGGATAGCAACTATCAGTTAATCTGG	TRAV1-1;TRAV1-2	;	TRAJ40;TRAJ33	TRAC;TRAC	CASSQGDGVSNTEAFF	TGCGCCAGCAGCCAAGGGGACGGGGTTTCGAACACTGAAGCTTTCTTT	TRBV4-1		TRBJ1-1	TRBC1	1	Singlet	C	cultured_all_index1	HCRT1-8	036
GCCAAATTCTGTCTCG-1	CAVNRMGKSTF	TGTGCCGTGAACCGGATGGGCAAATCAACCTTT	TRAV12-2		TRAJ27	TRAC	CASSRDSQETQYF	TGTGCCAGCAGCCGGGACTCACAAGAGACCCAGTACTTC	TRBV3-1		TRBJ2-5	TRBC2	2	Singlet	C	cultured_all_index1	HCRT1-8	494
GCATGTAAGTATCGAA-1	CAASSRTSYDKVIF	TGTGCAGCAAGCTCTCGAACCTCCTACGACAAGGTGATATTT	TRAV23/DV6		TRAJ50	TRAC	CAARDLGEPDTQYF	TGTGCCGCCAGAGACCTGGGGGAGCCAGATACGCAGTATTTT	TRBV10-3		TRBJ2-3	TRBC2	4	Singlet	P	cultured_all_index1	HCRT2-6	051
TTAACTCTCGCAGGCT-1	CALLKAAGNKLTF	TGTGCACTCCTCAAAGCTGCAGGCAACAAGCTAACTTTT	TRAV12-3		TRAJ17	TRAC	CASSRTGGSYGYTF	TGTGCCAGCAGCCGGACAGGGGGCTCCTATGGCTACACCTTC	TRBV12-3		TRBJ1-2	TRBC1	1	Singlet	P	cultured_all_index1	NP136	1688
GCATACAAGCCTATGT-1	CAAVQGGSEKLVF	TGTGCAGCGGTACAGGGCGGATCTGAAAAGCTGGTCTTT	TRAV23/DV6		TRAJ57	TRAC	CASSRTVGYGYTF	TGTGCCAGCAGCCGGACAGTCGGCTATGGCTACACCTTC	TRBV7-8		TRBJ1-2	TRBC1	6	Singlet	P	cultured_all_index1	NP136	022
GGATTACGTACAGACG-1	CAMRTPSGSARQLTF	TGTGCAATGAGAACCCCTTCTGGTTCTGCAAGGCAACTGACCTTT	TRAV14/DV4		TRAJ22	TRAC	CAISDPTGLNTEAFF	TGTGCCATCAGTGACCCGACAGGGTTGAACACTGAAGCTTTCTTT	TRBV10-3		TRBJ1-1	TRBC1	1	Singlet	P	cultured_all_index1	HCRT1-8	284
GCACTCTCACGAAAGC-1	CGADGASYGKLTF	TGTGGAGCAGACGGGGCTAGCTATGGAAAGCTGACATTT	TRAV34		TRAJ52	TRAC	CASSQDQGSTQYF	TGTGCCAGCAGCCAAGATCAGGGCAGTACGCAGTATTTT	TRBV3-1		TRBJ2-3	TRBC2	1	Singlet	P	cultured_all_index1	HA69	284
GTCGTAACATGTTGAC-1	CGADGASYGKLTF	TGTGGAGCAGACGGGGCTAGCTATGGAAAGCTGACATTT	TRAV34		TRAJ52	TRAC	CASSQDQGSTQYF	TGTGCCAGCAGCCAAGATCAGGGCAGTACGCAGTATTTT	TRBV3-1		TRBJ2-3	TRBC2	1	Singlet	P	cultured_all_index1	HA69	284
GTGCATACAATCGGTT-1	CAVSGSGTGFQKLVF	TGTGCTGTGAGTGGAAGCGGCACAGGCTTTCAGAAACTTGTATTT	TRAV8-4		TRAJ8	TRAC	CASSADSTDTQYF	TGCGCCAGCAGCGCCGACAGCACAGATACGCAGTATTTT	TRBV5-1		TRBJ2-3	TRBC2	1	Singlet	C	cultured_all_index1	HCRT1-8	494
GCACATAAGAGATGAG-1	CAGSPSQGGSEKLVF	TGTGCTGGCTCTCCTTCTCAGGGCGGATCTGAAAAGCTGGTCTTT	TRAV35		TRAJ57	TRAC	CSARGLTGTQGEKLFF;CSARPLGTSGRDEQFF	TGCAGTGCTAGAGGATTGACCGGGACACAAGGGGAAAAACTGTTTTTT;TGCAGTGCTAGACCACTCGGGACTAGCGGGAGGGATGAGCAGTTCTTC	TRBV20-1;TRBV20-1	;TRBD2	TRBJ1-4;TRBJ2-1	TRBC1;TRBC2	1	Singlet	P	cultured_all_index1	HA69	982
GCAAACTCAATGTAAG-1	CAETRTGRRALTF	TGTGCAGAGACCCGCACGGGCAGGAGAGCACTTACTTTT	TRAV13-2		TRAJ5	TRAC	CASSPWDRAYGYTF	TGTGCCAGCAGCCCCTGGGACAGGGCCTATGGCTACACCTTC	TRBV3-1		TRBJ1-2	TRBC1	188	Singlet	P	cultured_all_index1	HA69	051
GATGAGGAGAAACCAT-1	CALSDPGSNYKLTF	TGTGCTCTGAGTGACCCGGGTAGCAACTATAAACTGACATTT	TRAV9-2		TRAJ53	TRAC	CASSVGTFSSYEQYF	TGTGCCAGCAGCGTAGGGACTTTTAGCTCCTACGAGCAGTACTTC	TRBV9		TRBJ2-7	TRBC2	1	Singlet	C	cultured_all_index1	HCRT2-6	036
GCTGCGAGTAAGAGAG-1	CATGSNAGGTSYGKLTF	TGTGCTACGGGGTCGAATGCTGGTGGTACTAGCTATGGAAAGCTGACATTT	TRAV17		TRAJ52	TRAC	CASSRSGSQSQETQYF	TGTGCCAGCAGCCGCAGCGGGTCCCAATCCCAAGAGACCCAGTACTTC	TRBV7-2		TRBJ2-5	TRBC2	1	Singlet	P	cultured_all_index1	HA69	284
GAGCAGACAACACGCC-1	CAVKKYGNKLVF	TGTGCCGTGAAAAAATATGGAAACAAACTGGTCTTT	TRAV12-2		TRAJ47	TRAC							1	Singlet	C	cultured_all_index1	HCRT2-6	036
GACTACAGTTGACGTT-1	CALSPDYKLSF	TGTGCTCTCTCTCCCGACTACAAGCTCAGCTTT	TRAV9-2		TRAJ20	TRAC	CASSPRDRGGTGANVLTF	TGTGCCAGCTCACCGCGGGACAGGGGGGGAACTGGGGCCAACGTCCTGACTTTC	TRBV18		TRBJ2-6	TRBC2	1	Singlet	P	cultured_all_index1	HCRT1-8	687
TGCGCAGAGTGGGATC-1	CALRYSSASKIIF	TGTGCTCTCCGGTACAGCAGTGCTTCCAAGATAATCTTT	TRAV6		TRAJ3	TRAC	CASSAGLAGPAPELFF	TGTGCCAGCAGCGCCGGACTAGCGGGACCCGCCCCGGAGCTGTTTTTT	TRBV7-3		TRBJ2-2	TRBC2	1	Singlet	C	cultured_all_index1	HCRT1-8	036
GACCTGGTCATCTGTT-1	CAFPPAGGTSYGKLTF;CAARNADGLTF	TGTGCCTTTCCGCCTGCTGGTGGTACTAGCTATGGAAAGCTGACATTT;TGTGCTGCCCGGAATGCTGACGGACTCACCTTT	TRAV24;TRAV41	;	TRAJ52;TRAJ45	TRAC;TRAC	CAAGRSTDTQYF	TGTGCCGCAGGGCGAAGCACAGATACGCAGTATTTT	TRBV6-1		TRBJ2-3	TRBC2	5	Singlet	P	cultured_all_index1	HA69	284
TACTTGTAGCTGGAAC-1	CAVKNNNARLMF	TGTGCCGTGAAGAATAACAATGCCAGACTCATGTTT	TRAV12-2		TRAJ31	TRAC	CASSRGLSSSYNEQFF	TGTGCCAGCAGTCGCGGACTCTCCTCCTCCTACAATGAGCAGTTCTTC	TRBV6-5		TRBJ2-1	TRBC2	2	Singlet	P	cultured_all_index1	HA69	900
GAAGCAGAGGCTATCT-1							CASSPRDYPRGEQFF	TGTGCCAGCAGCCCGCGGGACTACCCTAGGGGTGAGCAGTTCTTC	TRBV7-2		TRBJ2-1	TRBC2	2	Singlet	P	cultured_all_index1	HA69	344
CTTTGCGTCATGCTCC-1	CALSMDSSYKLIF	TGTGCTCTGAGTATGGATAGCAGCTATAAATTGATCTTC	TRAV9-2		TRAJ12	TRAC	CASSQRTSGAKETQYF	TGTGCCAGCAGCCAACGGACTAGCGGGGCCAAAGAGACCCAGTACTTC	TRBV6-1		TRBJ2-5	TRBC2	1	Singlet	C	cultured_all_index1	NP136	435
CTTAACTGTCGTTGTA-1							CASSLDPGLAGVRQETQYF	TGTGCCAGCAGCCTAGACCCGGGACTAGCGGGAGTTCGTCAAGAGACCCAGTACTTC	TRBV7-2		TRBJ2-5	TRBC2	2	Singlet	P	cultured_all_index1	HCRT1-8	022
CTTAACTAGTAACCCT-1	CAATSGGSNYKLTF	TGTGCAGCCACTAGTGGAGGTAGCAACTATAAACTGACATTT	TRAV13-1		TRAJ53	TRAC							1	Singlet	P	cultured_all_index1	NP136	687
GCAGTTAAGACTCGGA-1	CAASGSSYKLIF	TGTGCAGCAAGCGGAAGCAGCTATAAATTGATCTTC	TRAV23/DV6		TRAJ12	TRAC	CASSLGSGWETQYF	TGTGCCAGCAGCCTTGGGTCGGGGTGGGAGACCCAGTACTTC	TRBV5-6		TRBJ2-5	TRBC2	1	Singlet	P	cultured_all_index1	NP136	344
CTGCGGAGTAGGGTAC-1	CAASRPESGSARQLTF	TGTGCAGCAAGTAGGCCCGAATCTGGTTCTGCAAGGCAACTGACCTTT	TRAV13-1		TRAJ22	TRAC	CASGELAGGRYEQYF	TGTGCCAGCGGGGAACTAGCGGGAGGGCGTTACGAGCAGTACTTC	TRBV6-2		TRBJ2-7	TRBC2	2	Singlet	C	cultured_all_index1	HA69	036
TCTGAGACATTTGCTT-1	CAVSALRSNDYKLSF	TGTGCTGTGAGTGCCCTACGTTCTAACGACTACAAGCTCAGCTTT	TRAV8-4		TRAJ20	TRAC	CASSTRQGADSGANVLTF	TGTGCCAGTAGTACCCGACAGGGGGCGGACTCTGGGGCCAACGTCCTGACTTTC	TRBV19		TRBJ2-6	TRBC2	3	Singlet	P	cultured_all_index1	HA69	900
TACGGGCTCCTAAGTG-1	CAGAQSRGAQKLVF	TGTGCAGGAGCACAATCACGGGGAGCCCAGAAGCTGGTATTT	TRAV27		TRAJ54	TRAC	CASSHGGAERSYNEQFF	TGTGCCAGCAGCCACGGGGGAGCGGAGCGCTCCTACAATGAGCAGTTCTTC	TRBV7-9		TRBJ2-1	TRBC2	1	Singlet	P	cultured_all_index1	HCRT2-6	948
TCATTTGCAAACGTGG-1	CAASQLRWDGANSKLTF	TGTGCAGCAAGCCAACTGCGATGGGATGGAGCCAATAGTAAGCTGACATTT	TRAV29/DV5		TRAJ56	TRAC	CASTPRTSLQETQYF	TGTGCCAGCACCCCTCGGACTAGCCTCCAAGAGACCCAGTACTTC	TRBV6-5		TRBJ2-5	TRBC2	1	Singlet	P	cultured_all_index1	NP136	284
CTCGGAGGTGATGTCT-1	CATDAASLIQGAQKLVF	TGTGCTACGGACGCAGCATCACTAATTCAGGGAGCCCAGAAGCTGGTATTT	TRAV17		TRAJ54	TRAC	CASSFSGWNSPLHF	TGTGCCAGCAGTTTTTCCGGGTGGAATTCACCCCTCCACTTT	TRBV27		TRBJ1-6	TRBC1	1	Singlet	P	cultured_all_index1	HCRT1-8	051
TGAGCATGTAAGTTCC-1							CASSRSGTDNGYTF	TGTGCCAGCAGCCGTTCCGGGACGGATAATGGCTACACCTTC	TRBV7-9		TRBJ1-2	TRBC1	1	Singlet	P	cultured_all_index1	HA69	344
TGTTCCGAGGCCCTTG-1	CAYSKYSGGGADGLTF	TGTGCTTATAGTAAGTATTCAGGAGGAGGTGCTGACGGACTCACCTTT	TRAV38-2/DV8		TRAJ45	TRAC	CASSPQREKYGYTF	TGTGCCAGCTCACCACAACGCGAGAAATATGGCTACACCTTC	TRBV18		TRBJ1-2	TRBC1	3	Singlet	P	cultured_all_index1	HA69	948
CTCTAATCAATGGAAT-1	CAVQAAGTASKLTF	TGTGCTGTGCAGGCTGCCGGCACTGCCAGTAAACTCACCTTT	TRAV20		TRAJ44	TRAC	CAISGQTGGNEQFF	TGTGCCATCAGTGGTCAGACAGGGGGCAATGAGCAGTTCTTC	TRBV10-3		TRBJ2-1	TRBC2	1	Singlet	P	cultured_all_index1	HCRT2-6	982
GTTCTCGAGCTAACTC-1	CALSDRGNYGQNFVF	TGTGCTCTGAGTGATCGGGGTAACTATGGTCAGAATTTTGTCTTT	TRAV9-2		TRAJ26	TRAC	CASSLTVRGEAFF	TGTGCCAGCAGCTTAACGGTCCGGGGTGAAGCTTTCTTT	TRBV7-3		TRBJ1-1	TRBC1	1	Singlet	P	cultured_all_index1	HA69	344
TGGGAAGGTTTGGCGC-1							CASSLYRGDTEAFF	TGTGCCAGCAGCTTATACAGGGGCGACACTGAAGCTTTCTTT	TRBV11-2		TRBJ1-1	TRBC1	1	Singlet	P	cultured_all_index1	NP136	021
CTACCCAGTCAGAAGC-1	CAVRNLMYSGGGADGLTF	TGTGCTGTGAGGAACCTCATGTATTCAGGAGGAGGTGCTGACGGACTCACCTTT	TRAV21		TRAJ45	TRAC	CASSSGTSGGAYETQYF	TGTGCCAGCAGCTCAGGGACTAGCGGGGGGGCTTACGAGACCCAGTACTTC	TRBV11-2		TRBJ2-5	TRBC2	1	Singlet	P	cultured_all_index1	HCRT1-8	284
TGAGAGGAGCTGGAAC-1	CAVRNLMYSGGGADGLTF	TGTGCTGTGAGGAACCTCATGTATTCAGGAGGAGGTGCTGACGGACTCACCTTT	TRAV21		TRAJ45	TRAC	CASSSGTSGGAYETQYF	TGTGCCAGCAGCTCAGGGACTAGCGGGGGGGCTTACGAGACCCAGTACTTC	TRBV11-2		TRBJ2-5	TRBC2	1	Singlet	P	cultured_all_index1	HA69	284
CTACATTTCCGTTGCT-1	CAVGRLGDMRF	TGTGCCGTGGGTAGATTGGGTGACATGCGCTTT	TRAV12-2		TRAJ43	TRAC							2	Singlet	P	cultured_all_index1	NP136	982
TTAACTCCATCCTAGA-1	CAVGRLGDMRF	TGTGCCGTGGGTAGATTGGGTGACATGCGCTTT	TRAV12-2		TRAJ43	TRAC							4	Singlet	P	cultured_all_index1	HA69	982
CTAACTTCATAAAGGT-1	CAAILSGNTGKLIF	TGTGCAGCAATCCTCTCTGGCAACACAGGCAAACTAATCTTT	TRAV29/DV5		TRAJ37	TRAC	CASSVRTVTNEKLFF;CASRRHQQETQYF	TGTGCCAGCAGTGTCCGGACAGTTACTAATGAAAAACTGTTTTTT;TGTGCCAGCAGGCGACACCAGCAAGAGACCCAGTACTTC	TRBV12-3;TRBV12-3	;	TRBJ1-4;TRBJ2-5	TRBC1;TRBC2	2	Singlet	C	cultured_all_index1	HA69	494
CGTTCTGTCACCACCT-1	CIVNAGGTSYGKLTF	TGCATCGTCAACGCTGGTGGTACTAGCTATGGAAAGCTGACATTT	TRAV26-1		TRAJ52	TRAC	CASTTGGPGELFF	TGTGCCAGCACAACCGGGGGGCCCGGGGAGCTGTTTTTT	TRBV2		TRBJ2-2	TRBC2	2	Singlet	P	cultured_all_index1	HA69	900
CGTTCTGCAAACGCGA-1	CALSAVIKAAGNKLTF	TGTGCTCTGAGCGCCGTCATCAAAGCTGCAGGCAACAAGCTAACTTTT	TRAV9-2		TRAJ17	TRAC	CASSRRAGVGETQYF	TGTGCCAGCAGCCGGCGGGCGGGAGTGGGGGAGACCCAGTACTTC	TRBV14		TRBJ2-5	TRBC2	1	Singlet	P	cultured_all_index1	HCRT2-6	022
CGTCAGGTCACATACG-1	CALGRNNNARLMF	TGTGCTCTGGGACGGAATAACAATGCCAGACTCATGTTT	TRAV9-2		TRAJ31	TRAC	CASSGSSYEQYF	TGTGCCAGCAGCGGGAGCTCCTACGAGCAGTACTTC	TRBV11-3		TRBJ2-7	TRBC2	1	Singlet	P	cultured_all_index1	HA69	284
CGTCACTGTCAATACC-1	CAVGYPWANDYKLSF	TGTGCTGTGGGGTACCCCTGGGCTAACGACTACAAGCTCAGCTTT	TRAV8-4		TRAJ20	TRAC	CAISEVAGADTEAFF	TGTGCCATCAGTGAGGTGGCGGGGGCGGACACTGAAGCTTTCTTT	TRBV10-3		TRBJ1-1	TRBC1	2	Singlet	P	cultured_all_index1	NP136	982
CGTAGCGTCGCCATAA-1	CAVGGSGNTGKLIF	TGTGCTGTAGGTGGCTCTGGCAACACAGGCAAACTAATCTTT	TRAV21		TRAJ37	TRAC	CASSAGSRPQETQYF	TGTGCCAGCAGTGCGGGGAGCAGACCCCAAGAGACCCAGTACTTC	TRBV25-1		TRBJ2-5	TRBC2	1	Singlet	P	cultured_all_index1	HCRT1-8	344
CGGTTAATCAACTCTT-1	CAASKGSYKLIF	TGTGCAGCAAGCAAGGGCAGCTATAAATTGATCTTC	TRAV23/DV6		TRAJ12	TRAC	CATSDKTSGISYNEQFF	TGTGCCACCAGTGATAAAACTAGCGGAATCTCCTACAATGAGCAGTTCTTC	TRBV24-1		TRBJ2-1	TRBC2	1	Singlet	P	cultured_all_index1	HA69	344
GTTCTCGAGAAGATTC-1	CAMSFDYKLSF	TGTGCAATGAGCTTCGACTACAAGCTCAGCTTT	TRAV14/DV4		TRAJ20	TRAC	CASSPAQGWMDTQYF	TGTGCCAGCAGCCCGGCGCAGGGATGGATGGATACGCAGTATTTT	TRBV12-3		TRBJ2-3	TRBC2	6	Singlet	P	cultured_all_index1	HA69	687
CGTAGGCCAGTAAGCG-1							CASSGGGGWGTETQYF	TGTGCCAGCAGCGGTGGTGGCGGCTGGGGTACTGAGACCCAGTACTTC	TRBV9		TRBJ2-5	TRBC2	1	Singlet	C	cultured_all_index1	HA69	494
CGGACACTCATGTGGT-1	CALSDRGGDKIIF	TGTGCTCTGAGTGATCGAGGGGGTGACAAGATCATCTTT	TRAV9-2		TRAJ30	TRAC	CASSEGIGNQPQHF	TGTGCCAGCAGTGAAGGGATTGGCAATCAGCCCCAGCATTTT	TRBV2		TRBJ1-5	TRBC1	2	Singlet	P	cultured_all_index1	HCRT2-6	982
GTTCATTAGGTCATCT-1	CAALLYNQGGKLIF	TGTGCTGCGCTCCTTTATAACCAGGGAGGAAAGCTTATCTTC	TRAV21		TRAJ23	TRAC	CATSSNQRETQYF	TGTGCCACCAGCAGTAACCAAAGGGAGACCCAGTACTTC	TRBV15		TRBJ2-5	TRBC2	1	Singlet	C	cultured_all_index1	HA69	435
GCGCAACCAGTATAAG-1	CAVPSYNTDKLIF	TGTGCCGTGCCTTCTTATAACACCGACAAGCTCATCTTT	TRAV12-2		TRAJ34	TRAC							2	Singlet	C	cultured_all_index1	HA69	036
CGCTATCTCCTCGCAT-1	CAVFSGSARQLTF;CAMRKHASGGSYIPTF	TGTGCCGTGTTTTCTGGTTCTGCAAGGCAACTGACCTTT;TGTGCAATGAGAAAACATGCATCAGGAGGAAGCTACATACCTACATTT	TRAV12-2;TRAV14/DV4	;	TRAJ22;TRAJ6	TRAC;TRAC	CASSLPGLAGTDTQYF	TGCGCCAGCAGCTTGCCGGGACTAGCGGGCACAGATACGCAGTATTTT	TRBV5-1		TRBJ2-3	TRBC2	1	Singlet	P	cultured_all_index1	HA69	687
CTACCCAGTCTCTTAT-1	CILRDNFGNEKLTF	TGCATCCTGAGAGATAACTTTGGAAATGAGAAATTAACCTTT	TRAV26-2		TRAJ48	TRAC	CASSYPTQANGYTF	TGTGCCAGCAGTTACCCAACCCAGGCAAATGGCTACACCTTC	TRBV6-6		TRBJ1-2	TRBC1	1	Singlet	P	cultured_all_index1	HCRT2-6	284
CGCGGTACAAGACGTG-1	CAENRGAQGAQKLVF	TGTGCAGAGAACAGGGGGGCTCAGGGAGCCCAGAAGCTGGTATTT	TRAV13-2		TRAJ54	TRAC	CASSDRDHGYTF	TGTGCCAGCAGCGACCGGGATCATGGCTACACCTTC	TRBV3-1		TRBJ1-2	TRBC1	1	Singlet	P	cultured_all_index1	NP136	1688
CGATGTAAGCGTGTCC-1	CALSLNNFNKFYF	TGTGCTCTGAGTCTGAACAACTTCAACAAATTTTACTTT	TRAV9-2		TRAJ21	TRAC	CASSRDRDHEQYF	TGTGCCAGCAGCCGGGACAGGGATCACGAGCAGTACTTC	TRBV7-7		TRBJ2-7	TRBC2	1	Singlet	C	cultured_all_index1	NP136	435
CGATGGCCAATAGCAA-1	CAGNAGNMLTF	TGTGCAGGAAATGCAGGCAACATGCTCACCTTT	TRAV25		TRAJ39	TRAC	CSAPGLPTHSPLHF;CSARPLGTSGRDEQFF	TGCAGTGCCCCCGGCCTCCCTACTCATTCACCCCTCCACTTT;TGCAGTGCTAGACCACTCGGGACTAGCGGGAGGGATGAGCAGTTCTTC	TRBV20-1;TRBV20-1	;TRBD2	TRBJ1-6;TRBJ2-1	TRBC1;TRBC2	1	Singlet	P	cultured_all_index1	HA69	982
TCAGCTCTCCCTAACC-1	CVVTGGGNKLTF	TGTGTGGTGACGGGAGGAGGAAACAAACTCACCTTT	TRAV10		TRAJ10	TRAC	CAWSTSGNYEQYF	TGTGCCTGGAGTACTAGCGGGAATTACGAGCAGTACTTC	TRBV30		TRBJ2-7	TRBC2	1	Singlet	P	cultured_all_index1	HA69	1688
CTGCCTAAGTCAATAG-1	CALSGGNQGGKLIF	TGTGCTCTAAGTGGCGGTAACCAGGGAGGAAAGCTTATCTTC	TRAV16		TRAJ23	TRAC	CSARTASRNQPQHF	TGCAGTGCTAGGACGGCAAGTCGCAATCAGCCCCAGCATTTT	TRBV20-1		TRBJ1-5	TRBC1	1	Singlet	P	cultured_all_index1	HA69	982
TGTATTCTCCTTGCCA-1	CAVRQSGGSYIPTF	TGTGCTGTGCGACAATCAGGAGGAAGCTACATACCTACATTT	TRAV1-2		TRAJ6	TRAC	CSASSLSGRSTDTQYF	TGCAGTGCTAGCAGCCTTAGCGGGAGATCCACAGATACGCAGTATTTT	TRBV20-1		TRBJ2-3	TRBC2	1	Singlet	P	cultured_all_index1	HCRT1-8	948
CCTTCCCGTCCCTACT-1	CAASIHFNKFYF	TGTGCAGCAAGTATACACTTCAACAAATTTTACTTT	TRAV13-1		TRAJ21	TRAC	CASSESGPYEQYF	TGTGCCAGCAGCGAAAGTGGGCCTTACGAGCAGTACTTC	TRBV2		TRBJ2-7	TRBC2	1	Singlet	P	cultured_all_index1	HA69	021
CCTTCCCGTTTGACAC-1	CAGARAGGTSYGKLTF	TGTGCAGGAGCTCGAGCTGGTGGTACTAGCTATGGAAAGCTGACATTT	TRAV27		TRAJ52	TRAC	CASRDRDSSSYEQYF	TGTGCCAGCAGGGACCGGGACAGTAGCTCCTACGAGCAGTACTTC	TRBV6-1		TRBJ2-7	TRBC2	2	Singlet	P	cultured_all_index1	HA69	344
CCTACACTCCCTAACC-1	CAASRGGSQGNLIF	TGTGCAGCAAGTAGAGGAGGAAGCCAAGGAAATCTCATCTTT	TRAV13-1		TRAJ42	TRAC	CASSVGQGTKVGSPLHF	TGTGCCAGCAGCGTGGGACAGGGGACGAAGGTGGGGTCACCCCTCCACTTT	TRBV2		TRBJ1-6	TRBC1	2	Singlet	P	cultured_all_index1	HCRT1-8	948
CCTACACTCACTCCTG-1	CAVSPPGTASKLTF	TGTGCTGTCAGCCCCCCCGGCACTGCCAGTAAACTCACCTTT	TRAV41		TRAJ44	TRAC							2	Singlet	P	cultured_all_index1	HA69	344
TTATGCTTCTCCTATA-1	CAVSMDTGRRALTF	TGTGCTGTCTCCATGGACACGGGCAGGAGAGCACTTACTTTT	TRAV22		TRAJ5	TRAC	CASSLGYEQYF	TGTGCCAGCAGTTTAGGATACGAGCAGTACTTC	TRBV28		TRBJ2-7	TRBC2	1	Singlet	P	cultured_all_index1	HA69	021
CCTAAAGGTCTCCATC-1	CAASSSNTGKLIF	TGTGCTGCATCCTCTAGCAACACAGGCAAACTAATCTTT	TRAV21		TRAJ37	TRAC	CASSLRRYNEQFF	TGTGCCAGCAGCTTAAGGCGATACAATGAGCAGTTCTTC	TRBV11-3		TRBJ2-1	TRBC2	1	Singlet	P	cultured_all_index1	HA69	900
CCGTGGAGTCTCTTTA-1	CAPSGNTPLVF	TGTGCCCCTTCAGGAAACACACCTCTTGTCTTT	TRAV24		TRAJ29	TRAC	CASEPTGGSETQYF	TGCGCCAGCGAACCTACAGGGGGCTCAGAGACCCAGTACTTC	TRBV5-1		TRBJ2-5	TRBC2	1	Singlet	P	cultured_all_index1	HA69	284
CCGTGGAAGTTCCACA-1	CAVRPSNSGYALNF	TGTGCTGTGAGACCCTCAAATTCCGGGTATGCACTCAACTTC	TRAV3		TRAJ41	TRAC	CASSSPGLKETQYF	TGTGCCAGCAGTTCGCCGGGACTCAAAGAGACCCAGTACTTC	TRBV12-4		TRBJ2-5	TRBC2	1	Singlet	P	cultured_all_index1	HCRT1-8	982
GGACATTGTTGACGTT-1	CAVDRRTSGTYKYIF	TGTGCCGTGGACAGAAGGACCTCAGGAACCTACAAATACATCTTT	TRAV39		TRAJ40	TRAC	CASSSGVVGNTIYF	TGTGCCAGCAGCTCAGGGGTTGTGGGAAACACCATATATTTT	TRBV7-9		TRBJ1-3	TRBC1	4	Singlet	P	cultured_all_index1	NP136	948
CCACGGACACAACGCC-1							CAWSPDTDTQYF	TGTGCCTGGAGTCCCGACACAGATACGCAGTATTTT	TRBV30		TRBJ2-3	TRBC2	1	Singlet	P	cultured_all_index1	HA69	051
CCACCTACACCGTTGG-1	CAPSNNNDMRF	TGTGCTCCCAGTAATAACAATGACATGCGCTTT	TRAV17		TRAJ43	TRAC	CSAPTSGSGEQFF	TGCAGTGCACCGACTAGCGGGAGCGGTGAGCAGTTCTTC	TRBV20-1		TRBJ2-1	TRBC2	1	Singlet	C	cultured_all_index1	HCRT1-8	036
CATCGGGTCCTTTCTC-1	CVVSADGGATNKLIF	TGTGTGGTGAGCGCGGATGGTGGTGCTACAAACAAGCTCATCTTT	TRAV10		TRAJ32	TRAC	CASSPLRMGQGAFDYGYTF	TGTGCCAGCTCACCCCTGAGAATGGGACAGGGGGCTTTCGACTATGGCTACACCTTC	TRBV18	TRBD1	TRBJ1-2	TRBC1	1	Singlet	P	cultured_all_index1	HA69	900
CATCGGGCATCGACGC-1	CAPAPRNTGFQKLVF;CAVGDSGNTPLVF	TGTGCTCCCGCCCCCAGGAACACAGGCTTTCAGAAACTTGTATTT;TGTGCTGTGGGGGATTCAGGAAACACACCTCTTGTCTTT	TRAV13-2;TRAV2	;	TRAJ8;TRAJ29	TRAC;TRAC	CASSLAGPGGQETQYF	TGCGCCAGCAGCTTGGCAGGGCCAGGGGGCCAAGAGACCCAGTACTTC	TRBV5-1		TRBJ2-5	TRBC2	1	Singlet	C	cultured_all_index1	HA69	494
GACTGCGAGGGCTCTC-1	CAASKNSGYSTLTF	TGTGCAGCAAGCAAGAATTCAGGATACAGCACCCTCACCTTT	TRAV23/DV6		TRAJ11	TRAC	CSARVGQGGSEAFF	TGCAGTGCTAGAGTCGGACAGGGTGGATCTGAAGCTTTCTTT	TRBV20-1		TRBJ1-1	TRBC1	1	Singlet	P	cultured_all_index1	HA69	284
CATATTCCACCAGTTA-1	CARPSQGGSEKLVF	TGTGCTCGGCCGTCTCAGGGCGGATCTGAAAAGCTGGTCTTT	TRAV38-2/DV8		TRAJ57	TRAC							1	Singlet	P	cultured_all_index1	NP136	051
CTAGCCTGTGACAAAT-1	CAVRDMDSNYQLIW	TGTGCTGTGAGAGACATGGATAGCAACTATCAGTTAATCTGG	TRAV3		TRAJ33	TRAC	CASSLGQGDTGELFF	TGTGCCAGCAGCTTAGGACAGGGGGACACCGGGGAGCTGTTTTTT	TRBV7-3		TRBJ2-2	TRBC2	3	Singlet	P	cultured_all_index1	NP136	051
CATATGGCATGGGACA-1	CAAPSGGGYNKLIF	TGTGCAGCGCCTTCGGGAGGTGGCTACAATAAGCTGATTTTT	TRAV13-1		TRAJ4	TRAC	CASSLGGGVADTQYF	TGCGCCAGCAGCTTGGGCGGGGGTGTGGCAGATACGCAGTATTTT	TRBV5-1		TRBJ2-3	TRBC2	8	Singlet	P	cultured_all_index1	HA69	051
CATATGGCACGCGAAA-1	CAGKENSGGSNYKLTF	TGTGCAGGGAAGGAGAATAGTGGAGGTAGCAACTATAAACTGACATTT	TRAV25		TRAJ53	TRAC	CASSPASYSYNEQFF	TGTGCCAGCAGCCCCGCCTCTTACTCCTACAATGAGCAGTTCTTC	TRBV7-2		TRBJ2-1	TRBC2	1	Singlet	P	cultured_all_index1	HA69	900
TGGGAAGGTCAGAATA-1	CAPSSGNTPLVF	TGTGCTCCCTCTTCAGGAAACACACCTCTTGTCTTT	TRAV38-2/DV8		TRAJ29	TRAC	CASSPVRGRLGNEQYF	TGTGCCAGCTCACCGGTCAGGGGGCGATTAGGGAACGAGCAGTACTTC	TRBV18		TRBJ2-7	TRBC2	1	Singlet	C	cultured_all_index1	HCRT2-6	435
TGTGTTTAGATCTGAA-1	CAASERNNNARLMF	TGTGCAGCAAGCGAACGGAATAACAATGCCAGACTCATGTTT	TRAV29/DV5		TRAJ31	TRAC	CASSPGLDPDTQYF	TGTGCCAGCTCCCCCGGGCTCGACCCAGATACGCAGTATTTT	TRBV18		TRBJ2-3	TRBC2	1	Singlet	P	cultured_all_index1	HCRT2-6	344
CAGCTAAAGATCGGGT-1	CAATLSGAGSYQLTF	TGTGCAGCAACCCTATCTGGGGCTGGGAGTTACCAACTCACTTTC	TRAV29/DV5		TRAJ28	TRAC	CASSLGPRRETQYF	TGTGCCAGCAGCTTGGGTCCAAGAAGAGAGACCCAGTACTTC	TRBV11-3		TRBJ2-5	TRBC2	1	Singlet	P	cultured_all_index1	HCRT1-8	687
CACCTTGCATAAAGGT-1							CASSQGLTGEVETQYF	TGCGCCAGCAGCCAAGGGTTGACAGGGGAGGTTGAGACCCAGTACTTC	TRBV4-3		TRBJ2-5	TRBC2	1	Singlet	P	cultured_all_index1	NP136	344
CACCAGGCAGACGCCT-1	CISVSGTYKYIF	TGCATCTCCGTCTCAGGAACCTACAAATACATCTTT	TRAV26-1		TRAJ40	TRAC	CASSADQNTEAFF	TGTGCCAGCAGCGCGGACCAGAACACTGAAGCTTTCTTT	TRBV7-2		TRBJ1-1	TRBC1	1	Singlet	P	cultured_all_index1	NP136	687
CTAGCCTCAACCGCCA-1	CALITGGGNKLTF	TGTGCTCTGATCACCGGAGGAGGAAACAAACTCACCTTT	TRAV9-2		TRAJ10	TRAC	CSVDPGQGPYGYTF	TGCAGCGTGGATCCGGGACAGGGTCCCTATGGCTACACCTTC	TRBV29-1		TRBJ1-2	TRBC1	2	Singlet	C	cultured_all_index1	NP136	036
CAGCTGGGTGTCTGAT-1	CALSYSNTGKLIF	TGTGCTCTGAGCTATAGCAACACAGGCAAACTAATCTTT	TRAV9-2		TRAJ37	TRAC	CASSGALSGLLNYNEQFF	TGTGCCAGCAGCGGGGCCCTATCTGGACTCTTAAATTACAATGAGCAGTTCTTC	TRBV9		TRBJ2-1	TRBC2	3	Singlet	P	cultured_all_index1	HCRT2-6	051
CACATAGGTTTGGCGC-1	CAGQKSGAGSYQLTF	TGTGCTGGGCAAAAATCTGGGGCTGGGAGTTACCAACTCACTTTC	TRAV35		TRAJ28	TRAC	CASTPDRVSDEQYF	TGTGCCAGCACCCCGGACAGGGTGAGTGACGAGCAGTACTTC	TRBV28		TRBJ2-7	TRBC2	2	Singlet	C	cultured_all_index1	HCRT1-8	036
TTGACTTTCAAAGTAG-1	CAYKTYNQGGKLIF	TGTGCTTATAAGACTTATAACCAGGGAGGAAAGCTTATCTTC	TRAV38-2/DV8		TRAJ23	TRAC	CASSLSGASTEAFF	TGTGCCAGCAGTTTATCAGGGGCATCCACTGAAGCTTTCTTT	TRBV28		TRBJ1-1	TRBC1	1	Singlet	P	cultured_all_index1	HCRT2-6	284
GACACGCTCCGCTGTT-1	CAVTFGGNKLVF	TGTGCTGTGACATTCGGTGGAAACAAGCTGGTCTTT	TRAV21		TRAJ47	TRAC	CSVGFLDTGELFF	TGCAGCGTCGGCTTTCTTGACACCGGGGAGCTGTTTTTT	TRBV29-1		TRBJ2-2	TRBC2	1	Singlet	P	cultured_all_index1	NP136	021
CACAGTAGTTCGTTGA-1	CAGPPGGGSEKLVF;CAVSGYNTDKLIF	TGTGCAGGCCCACCTGGGGGCGGATCTGAAAAGCTGGTCTTT;TGTGCTGTGAGTGGGTATAACACCGACAAGCTCATCTTT	TRAV27;TRAV8-6	;	TRAJ57;TRAJ34	TRAC;TRAC	CASSHSREKLFF	TGTGCCAGCAGCCACTCCCGCGAAAAACTGTTTTTT	TRBV7-9		TRBJ1-4	TRBC1	1	Singlet	P	cultured_all_index1	NP136	051
TCTATTGCATCGACGC-1	CAARTNNAGNMLTF	TGTGCAGCAAGGACTAATAATGCAGGCAACATGCTCACCTTT	TRAV23/DV6		TRAJ39	TRAC	CATQTGGGSPLHF	TGTGCCACTCAGACAGGGGGAGGATCACCCCTCCACTTT	TRBV6-6		TRBJ1-6	TRBC1	4	Singlet	P	cultured_all_index1	HA69	1688
CACACCTCAGACGTAG-1	CVVSANTDKLIF;CAASIKNDMRF	TGTGTGGTGAGCGCCAACACCGACAAGCTCATCTTT;TGTGCAGCAAGTATAAAAAATGACATGCGCTTT	TRAV10;TRAV13-1	;	TRAJ34;TRAJ43	TRAC;TRAC							3	Singlet	P	cultured_all_index1	NP136	344
CGATTGAGTTACGTCA-1	CAAGDYKLSF;CAASNRDYKLSF	TGTGCAGCAGGAGACTACAAGCTCAGCTTT;TGTGCAGCAAGTAATAGGGACTACAAGCTCAGCTTT	TRAV13-1;TRAV13-1	;	TRAJ20;TRAJ20	TRAC;TRAC	CASSQDKGLLSSYNSPLHF	TGCGCCAGCAGCCAAGATAAGGGCCTTCTCAGCTCCTATAATTCACCCCTCCACTTT	TRBV4-3		TRBJ1-6	TRBC1	3	Singlet	P	cultured_all_index1	HA69	344
GCGCCAAGTAAGTGGC-1	CVPYSSASKIIF	TGTGTCCCGTACAGCAGTGCTTCCAAGATAATCTTT	TRAV9-2		TRAJ3	TRAC	CSARALGSPLHF	TGCAGTGCTAGAGCGCTCGGTTCACCCCTCCACTTT	TRBV20-1		TRBJ1-6	TRBC1	2	Singlet	P	cultured_all_index1	HCRT2-6	021
CACAAACCAGCATACT-1	CVVSPLPAYDYKLSF	TGTGTTGTGAGTCCCCTCCCCGCCTACGACTACAAGCTCAGCTTT	TRAV8-2		TRAJ20	TRAC	CASSPESAGQYGYTF	TGTGCCAGCTCACCAGAGAGTGCGGGACAATATGGCTACACCTTC	TRBV18		TRBJ1-2	TRBC1	1	Singlet	C	cultured_all_index1	HA69	036
CACAAACCAGACTCGC-1	CAYSYNQGGKLIF	TGTGCTTATTCTTATAACCAGGGAGGAAAGCTTATCTTC	TRAV38-2/DV8		TRAJ23	TRAC							6	Singlet	P	cultured_all_index1	HA69	982
CAAGTTGTCTTTAGGG-1	CASLNAGGTSYGKLTF	TGTGCCTCTCTGAATGCTGGTGGTACTAGCTATGGAAAGCTGACATTT	TRAV24		TRAJ52	TRAC	CSVLGGGLGTEAFF	TGCAGCGTCCTGGGGGGGGGGCTTGGCACTGAAGCTTTCTTT	TRBV29-1		TRBJ1-1	TRBC1	4	Singlet	P	cultured_all_index1	HA69	051
TACTTGTTCCAAGCCG-1	CASLNAGGTSYGKLTF	TGTGCCTCTCTGAATGCTGGTGGTACTAGCTATGGAAAGCTGACATTT	TRAV24		TRAJ52	TRAC	CSVLGGGLGTEAFF	TGCAGCGTCCTGGGGGGGGGGCTTGGCACTGAAGCTTTCTTT	TRBV29-1		TRBJ1-1	TRBC1	1	Singlet	P	cultured_all_index1	HCRT1-8	051
GCCTCTAGTGTTAAGA-1	CIVGGMEYGNKLVF	TGCATCGTCGGGGGGATGGAATATGGAAACAAACTGGTCTTT	TRAV26-1		TRAJ47	TRAC	CASSLYGQSPWETQYF;CASRRHQQETQYF	TGTGCCAGCAGTCTCTACGGACAGTCTCCTTGGGAGACCCAGTACTTC;TGTGCCAGCAGGCGACACCAGCAAGAGACCCAGTACTTC	TRBV12-3;TRBV12-3	;	TRBJ2-5;TRBJ2-5	TRBC2;TRBC2	2	Singlet	P	cultured_all_index1	HA69	982
CAACCAATCTTGGGTA-1	CAESPGTYKYIF	TGTGCAGAGAGTCCCGGAACCTACAAATACATCTTT	TRAV5		TRAJ40	TRAC	CASSMGGGTDTQYF	TGTGCCAGCAGCATGGGAGGGGGGACAGATACGCAGTATTTT	TRBV7-7		TRBJ2-3	TRBC2	1	Singlet	P	cultured_all_index1	NP136	284
CAACCAACAGGCAGTA-1	CILRDWALNFGNEKLTF	TGCATCCTGAGAGACTGGGCTCTTAACTTTGGAAATGAGAAATTAACCTTT	TRAV26-2		TRAJ48	TRAC	CSAIGLAGGPGVDTQYF	TGCAGTGCGATAGGCCTAGCGGGAGGGCCGGGAGTAGATACGCAGTATTTT	TRBV20-1		TRBJ2-3	TRBC2	5	Singlet	P	cultured_all_index1	HA69	982
ATTGGACGTGTAAGTA-1	CAYRWSSNTGKLIF	TGTGCTTATAGGTGGTCTAGCAACACAGGCAAACTAATCTTT	TRAV38-2/DV8		TRAJ37	TRAC	CASSLSGGGSPLHF	TGTGCCAGCAGTTTATCGGGGGGCGGTTCACCCCTCCACTTT	TRBV12-4		TRBJ1-6	TRBC1	7	Singlet	P	cultured_all_index1	HA69	687
ATTCTACGTAGCCTAT-1	CAYRRTNTGNQFYF	TGTGCTTATAGGAGGACGAACACCGGTAACCAGTTCTATTTT	TRAV38-2/DV8		TRAJ49	TRAC							1	Singlet	P	cultured_all_index1	NP136	344
TACTTGTCATCGGTTA-1	CAYRRTNTGNQFYF	TGTGCTTATAGGAGGACGAACACCGGTAACCAGTTCTATTTT	TRAV38-2/DV8		TRAJ49	TRAC							1	Singlet	P	cultured_all_index1	HA69	344
CCTTTCTGTGTGGTTT-1	CIVRVRGGNSGYALNF	TGCATCGTCAGAGTCCGGGGAGGTAATTCCGGGTATGCACTCAACTTC	TRAV26-1		TRAJ41	TRAC							1	Singlet	P	cultured_all_index1	NP136	344
ATTATCCAGGGCTCTC-1	CAYVDGQKLLF	TGTGCTTATGTAGATGGCCAGAAGCTGCTCTTT	TRAV21		TRAJ16	TRAC	CASSLGLADLYEQYF	TGTGCCAGCAGCTTGGGACTAGCGGACCTCTACGAGCAGTACTTC	TRBV5-4		TRBJ2-7	TRBC2	1	Singlet	P	cultured_all_index1	HCRT1-8	948
GTGCGGTCATTAACCG-1	CAYVDGQKLLF	TGTGCTTATGTAGATGGCCAGAAGCTGCTCTTT	TRAV21		TRAJ16	TRAC	CASSLGLADLYEQYF	TGTGCCAGCAGCTTGGGACTAGCGGACCTCTACGAGCAGTACTTC	TRBV5-4		TRBJ2-7	TRBC2	2	Singlet	P	cultured_all_index1	HCRT1-8	948
GGGATGAAGGGATCTG-1							CASSGAGDEQYF	TGTGCCAGCAGTGGGGCGGGGGACGAGCAGTACTTC	TRBV12-4		TRBJ2-7	TRBC2	1	Singlet	C	cultured_all_index1	HCRT2-6	036
ATTACTCAGGGCTCTC-1	CATDTGGGNKLTF	TGTGCTACGGACACGGGAGGAGGAAACAAACTCACCTTT	TRAV17		TRAJ10	TRAC	CSASRLAGTTDTQYF	TGCAGTGCTAGCCGTCTAGCGGGAACCACAGATACGCAGTATTTT	TRBV20-1		TRBJ2-3	TRBC2	1	Singlet	C	cultured_all_index1	HA69	494
GGGCACTTCTCCCTGA-1	CIVRANTGNQFYF	TGCATCGTCAGAGCGAACACCGGTAACCAGTTCTATTTT	TRAV26-1		TRAJ49	TRAC	CSGRLAGGTHEQYF	TGCAGTGGAAGGCTAGCGGGAGGGACCCACGAGCAGTACTTC	TRBV20-1		TRBJ2-7	TRBC2	2	Singlet	P	cultured_all_index1	HCRT1-8	284
TTTCCTCAGTGAATTG-1	CAASKGTDNFNKFYF	TGTGCAGCAAGTAAGGGGACGGACAACTTCAACAAATTTTACTTT	TRAV13-1		TRAJ21	TRAC	CASTDRGRNEQFF	TGTGCCAGCACCGACAGGGGCAGGAATGAGCAGTTCTTC	TRBV27		TRBJ2-1	TRBC2	2	Singlet	P	cultured_all_index1	HCRT1-8	284
ATCGAGTTCCTGCAGG-1	CALSEPGRTSGSRLTF	TGTGCTCTGAGTGAGCCCGGGAGGACCAGTGGCTCTAGGTTGACCTTT	TRAV19		TRAJ58	TRAC	CASSLEGGNEQYF	TGTGCCAGCAGCTTAGAAGGTGGAAATGAGCAGTACTTC	TRBV11-3		TRBJ2-7	TRBC2	1	Singlet	P	cultured_all_index1	HCRT1-8	284
GACGTTAGTGTGACCC-1	CILGLVAGSNYKLTF	TGCATCCTGGGTCTCGTTGCAGGTAGCAACTATAAACTGACATTT	TRAV26-2		TRAJ53	TRAC	CALRGRGDYEQYF	TGTGCCCTCAGGGGCAGGGGTGACTACGAGCAGTACTTC	TRBV2		TRBJ2-7	TRBC2	1	Singlet	P	cultured_all_index1	HCRT1-8	051
ATCCGAAGTAAATGAC-1	CAASEPSYDKVIF	TGTGCAGCAAGCGAACCCTCCTACGACAAGGTGATATTT	TRAV29/DV5		TRAJ50	TRAC	CASRIGQGNNSPLHF	TGTGCCAGCAGAATCGGACAGGGGAATAATTCACCCCTCCACTTT	TRBV2		TRBJ1-6	TRBC1	2	Singlet	P	cultured_all_index1	NP136	022
ATCATGGGTAGAAGGA-1	CALSEGTGNQFYF	TGTGCTCTGAGTGAAGGCACCGGTAACCAGTTCTATTTT	TRAV9-2		TRAJ49	TRAC	CASSFLRFPYEQYF	TGTGCCAGCAGTTTCTTGCGGTTCCCCTACGAGCAGTACTTC	TRBV28		TRBJ2-7	TRBC2	1	Singlet	P	cultured_all_index1	HA69	344
CGATCGGCAGCTGCTG-1	CAGHPPPAGGTSYGKLTF	TGTGCTGGGCATCCCCCCCCCGCTGGTGGTACTAGCTATGGAAAGCTGACATTT	TRAV35		TRAJ52	TRAC	CASGRGRQPQHF	TGTGCCAGTGGCCGGGGAAGGCAGCCCCAGCATTTT	TRBV19		TRBJ1-5	TRBC1	2	Singlet	P	cultured_all_index1	HCRT1-8	948
CCTTCGACATAACCTG-1	CAVRASGAGSYQLTF	TGTGCTGTGAGAGCTTCTGGGGCTGGGAGTTACCAACTCACTTTC	TRAV3		TRAJ28	TRAC	CSATSGATAGETQYF	TGCAGCGCAACTAGCGGGGCTACCGCGGGAGAGACCCAGTACTTC	TRBV20-1		TRBJ2-5	TRBC2	2	Singlet	P	cultured_all_index1	HA69	1688
ATAACGCGTTGTGGAG-1	CAIKAAGNKLTF	TGTGCTATCAAAGCTGCAGGCAACAAGCTAACTTTT	TRAV2		TRAJ17	TRAC							2	Singlet	C	cultured_all_index1	NP136	494
TGCTGCTTCCCAACGG-1	CAMHGSGGSNYKLTF	TGTGCAATGCACGGGAGTGGAGGTAGCAACTATAAACTGACATTT	TRAV12-3		TRAJ53	TRAC	CASSYTSPGANVLTF	TGTGCCAGCAGCTACACTAGCCCTGGGGCCAACGTCCTGACTTTC	TRBV6-5		TRBJ2-6	TRBC2	8	Singlet	P	cultured_all_index1	HA69	900
TTTCCTCCACATGACT-1	CAESYTGGFKTIF	TGTGCAGAGAGTTATACTGGAGGCTTCAAAACTATCTTT	TRAV5		TRAJ9	TRAC	CATSDGIQETQYF	TGTGCCACCAGTGATGGGATTCAAGAGACCCAGTACTTC	TRBV24-1		TRBJ2-5	TRBC2	2	Singlet	P	cultured_all_index1	HA69	948
ATGGGAGCAAGCGCTC-1	CALSENNDYKLSF	TGTGCTCTGAGTGAAAATAACGACTACAAGCTCAGCTTT	TRAV9-2		TRAJ20	TRAC	CAISELRENQPQHF	TGTGCCATCAGTGAGTTGCGGGAGAATCAGCCCCAGCATTTT	TRBV10-3		TRBJ1-5	TRBC1	1	Singlet	C	cultured_all_index1	NP136	036
GCTGCGAGTACCGCTG-1	CAESSMDSSYKLIF	TGTGCAGAGAGTTCGATGGATAGCAGCTATAAATTGATCTTC	TRAV5		TRAJ12	TRAC	CASSLEGGSGRPFSRFF	TGTGCCAGCAGCTTAGAAGGAGGGAGCGGGAGGCCGTTTAGTCGGTTCTTC	TRBV7-2		TRBJ2-1	TRBC2	1	Singlet	P	cultured_all_index1	HA69	284
AGGGTGACAATTGCTG-1	CVVTHTGGGNKLTF;CAVSPWGAGSYQLTF	TGTGTGGTGACCCACACGGGAGGAGGAAACAAACTCACCTTT;TGTGCTGTCTCTCCCTGGGGGGCTGGGAGTTACCAACTCACTTTC	TRAV10;TRAV8-4	;	TRAJ10;TRAJ28	TRAC;TRAC	CASSENAGVNTEAFF	TGCGCCAGCAGTGAGAATGCAGGGGTGAACACTGAAGCTTTCTTT	TRBV10-1		TRBJ1-1	TRBC1	1	Singlet	C	cultured_all_index1	NP136	435
AGGGATGCATCACGAT-1	CAVYTGGFKTIF	TGTGCCGTATATACTGGAGGCTTCAAAACTATCTTT	TRAV12-2		TRAJ9	TRAC	CASSFFSGTSYNEQFF	TGTGCCAGCAGCTTCTTTAGCGGGACTTCCTACAATGAGCAGTTCTTC	TRBV11-3		TRBJ2-1	TRBC2	3	Singlet	P	cultured_all_index1	NP136	687
AGGGAGTCACACAGAG-1	CAAPGGGGSNYKLTF	TGTGCTGCTCCCGGGGGTGGAGGTAGCAACTATAAACTGACATTT	TRAV20		TRAJ53	TRAC	CATSDPTSGLAPETQYF	TGTGCCACCAGTGATCCAACTTCGGGACTAGCCCCAGAGACCCAGTACTTC	TRBV24-1		TRBJ2-5	TRBC2	1	Singlet	P	cultured_all_index1	NP136	284
AGGGAGTAGCTAAACA-1	CAYRSATSGTYKYIF	TGTGCTTATAGGAGCGCTACCTCAGGAACCTACAAATACATCTTT	TRAV38-2/DV8		TRAJ40	TRAC	CASSSASKSNTIYF	TGTGCCAGCAGCTCGGCCTCAAAGTCGAACACCATATATTTT	TRBV2		TRBJ1-3	TRBC1	2	Singlet	P	cultured_all_index1	HCRT2-6	948
GACACGCGTCTCCCTA-1	CAGDKIIF	TGTGCCGGAGACAAGATCATCTTT	TRAV12-2		TRAJ30	TRAC	CASSQRPIPEAFF	TGTGCCAGCAGCCAAAGGCCGATACCTGAAGCTTTCTTT	TRBV7-9		TRBJ1-1	TRBC1	5	Singlet	P	cultured_all_index1	HCRT2-6	284
GGGAGATTCAAACCGT-1							CASSQGRGNYGYTF	TGTGCCAGCAGCCAAGGACGGGGAAACTATGGCTACACCTTC	TRBV4-3		TRBJ1-2	TRBC1	3	Singlet	P	cultured_all_index1	NP136	982
AGCCTAATCGGCGGTT-1	CAASVPKSGSNYKLTF;CAYIAGGTSYGKLTF	TGTGCAGCAAGCGTTCCGAAATCAGGTAGCAACTATAAACTGACATTT;TGTGCTTATATAGCTGGTGGTACTAGCTATGGAAAGCTGACATTT	TRAV29/DV5;TRAV38-2/DV8	;	TRAJ53;TRAJ52	TRAC;TRAC	CASSSTGQTPKAFF	TGTGCCAGCAGCTCGACCGGACAAACTCCGAAAGCTTTCTTT	TRBV5-6		TRBJ1-1	TRBC1	1	Singlet	P	cultured_all_index1	HCRT1-8	021
AGCCTAACATTAGGCT-1	CILKPQGAQKLVF	TGCATCCTGAAGCCTCAGGGAGCCCAGAAGCTGGTATTT	TRAV26-2		TRAJ54	TRAC	CASSPGPTPMETQYF	TGTGCCAGCAGCCCCGGGCCCACCCCCATGGAGACCCAGTACTTC	TRBV7-2		TRBJ2-5	TRBC2	2	Singlet	P	cultured_all_index1	HCRT2-6	948
CGCCAAGGTAAGGGCT-1	CILSHPMEYGNKLVF	TGCATCCTGAGCCATCCCATGGAATATGGAAACAAACTGGTCTTT	TRAV26-2		TRAJ47	TRAC	CASSKYSTTDTQYF	TGTGCCAGTAGTAAGTACAGCACCACAGATACGCAGTATTTT	TRBV19		TRBJ2-3	TRBC2	3	Singlet	P	cultured_all_index1	HA69	344
CACCTTGTCTCATTCA-1	CAMSARNYGGATNKLIF	TGTGCAATGAGCGCGAGGAATTATGGTGGTGCTACAAACAAGCTCATCTTT	TRAV12-3		TRAJ32	TRAC	CASSAPSRGYTF	TGTGCCAGCAGCGCCCCGAGTAGAGGCTACACCTTC	TRBV3-1		TRBJ1-2	TRBC1	1	Singlet	C	cultured_all_index1	HCRT2-6	036
AGATTGCAGCTGGAAC-1	CAMREGRKKSGNQGGKLIF	TGTGCAATGAGAGAGGGCCGAAAAAAGTCAGGTAACCAGGGAGGAAAGCTTATCTTC	TRAV14/DV4		TRAJ23	TRAC	CASSSLTSTGELFF	TGTGCCAGCAGTTCCCTCACATCCACCGGGGAGCTGTTTTTT	TRBV7-3		TRBJ2-2	TRBC2	1	Singlet	P	cultured_all_index1	HCRT1-8	021
AGAGTGGAGAGGTACC-1	CILRDGNFGNEKLTF	TGCATCCTGAGAGACGGAAACTTTGGAAATGAGAAATTAACCTTT	TRAV26-2		TRAJ48	TRAC	CSARDWRRTNNEQFF	TGCAGTGCTAGAGATTGGCGGAGGACAAACAATGAGCAGTTCTTC	TRBV20-1		TRBJ2-1	TRBC2	1	Singlet	P	cultured_all_index1	NP136	948
CAAGAAAAGGTGCTTT-1	CAVNPGSNYQLIW	TGTGCCGTGAATCCAGGAAGCAACTATCAGTTAATCTGG	TRAV8-1		TRAJ33	TRAC	CAVALGTGLNTEAFF	TGTGCCGTAGCGTTGGGTACAGGGTTGAACACTGAAGCTTTCTTT	TRBV28		TRBJ1-1	TRBC1	15	Singlet	P	cultured_all_index1	HA69	051
GTACTCCAGATGGGTC-1							CASSHGGEKLFF	TGTGCCAGCAGCCATGGGGGTGAAAAACTGTTTTTT	TRBV7-9		TRBJ1-4	TRBC1	1	Singlet	P	cultured_all_index1	NP136	982
GGGATGACAATACGCT-1	CAVRDCAGNNRKLIW	TGTGCTGTGAGAGATTGCGCTGGCAACAACCGTAAGCTGATTTGG	TRAV1-2		TRAJ38	TRAC							4	Singlet	P	cultured_all_index1	HA69	022
ACTGCTCCACTGCCAG-1	CAVSSGSARQLTF	TGTGCTGTCAGTTCTGGTTCTGCAAGGCAACTGACCTTT	TRAV2		TRAJ22	TRAC	CASSPRRSGEGTEAFF	TGTGCCAGCAGCCCTAGGCGTAGTGGGGAGGGCACTGAAGCTTTCTTT	TRBV7-6		TRBJ1-1	TRBC1	1	Singlet	P	cultured_all_index1	HCRT2-6	948
ACTGCTCAGTCGTTTG-1	CAVESGNTGKLIF	TGTGCTGTGGAATCTGGCAACACAGGCAAACTAATCTTT	TRAV36/DV7		TRAJ37	TRAC	CASSRRENTGELFF	TGCGCCAGCAGCCGAAGAGAGAACACCGGGGAGCTGTTTTTT	TRBV5-1		TRBJ2-2	TRBC2	5	Singlet	P	cultured_all_index1	NP136	687
ACTGATGTCGCCGTGA-1	CAMRVVGNEKLTF	TGTGCAATGAGAGTTGTTGGAAATGAGAAATTAACCTTT	TRAV14/DV4		TRAJ48	TRAC	CASSYRLGGLLADTQYF	TGTGCCAGCAGTTACCGCTTGGGGGGCCTTTTGGCAGATACGCAGTATTTT	TRBV12-3		TRBJ2-3	TRBC2	1	Singlet	C	cultured_all_index1	HCRT2-6	036
CTTACCGCACCTTGTC-1	CAESMKGFGNVLHC	TGTGCAGAGAGTATGAAAGGCTTTGGGAATGTGCTGCATTGC	TRAV5		TRAJ35	TRAC	CASSHSNQPQHF	TGTGCCAGCAGCCATAGCAATCAGCCCCAGCATTTT	TRBV5-6		TRBJ1-5	TRBC1	1	Singlet	C	cultured_all_index1	HCRT2-6	036
ACTGAGTTCCAAAGTC-1	CAVRTGGFKTIF	TGTGCCGTGAGGACTGGAGGCTTCAAAACTATCTTT	TRAV12-2		TRAJ9	TRAC	CASSEGGRNTEAFF	TGTGCCAGCAGTGAAGGGGGTAGGAACACTGAAGCTTTCTTT	TRBV6-5		TRBJ1-1	TRBC1	5	Singlet	C	cultured_all_index1	HCRT1-8	036
ACTGAGTTCAATCACG-1	CAGVKSGNQFYF	TGTGCTGGCGTCAAGAGCGGTAACCAGTTCTATTTT	TRAV35		TRAJ49	TRAC	CSALGQGASPLHF	TGCAGTGCTTTGGGACAAGGGGCATCACCCCTCCACTTT	TRBV20-1		TRBJ1-6	TRBC1	1	Singlet	P	cultured_all_index1	HA69	1688
ACTGAGTAGCAATATG-1							CASSFSTGSLNTEAFF	TGTGCCAGCAGCTTTTCTACAGGGTCTCTGAACACTGAAGCTTTCTTT	TRBV7-6		TRBJ1-1	TRBC1	1	Singlet	C	cultured_all_index1	HA69	494
ACTGAGTAGACCCACC-1	CAVATGTASKLTF	TGTGCTGTCGCCACCGGCACTGCCAGTAAACTCACCTTT	TRAV20		TRAJ44	TRAC	CASSQEGRTNEKLFF	TGTGCCAGCAGCCAAGAGGGCAGAACTAATGAAAAACTGTTTTTT	TRBV3-1		TRBJ1-4	TRBC1	1	Singlet	C	cultured_all_index1	NP136	036
CACTCCACATGTCTCC-1	CAVATGTASKLTF	TGTGCTGTCGCCACCGGCACTGCCAGTAAACTCACCTTT	TRAV20		TRAJ44	TRAC	CASSQEGRTNEKLFF	TGTGCCAGCAGCCAAGAGGGCAGAACTAATGAAAAACTGTTTTTT	TRBV3-1		TRBJ1-4	TRBC1	1	Singlet	C	cultured_all_index1	HCRT1-8	036
TGCGCAGCAGCAGTTT-1	CAASAGFQKLVF	TGTGCAGCAAGCGCGGGCTTTCAGAAACTTGTATTT	TRAV29/DV5		TRAJ8	TRAC	CASSPRTSGLGPRETQYF	TGTGCCAGCAGCCCGAGGACTAGCGGATTGGGCCCAAGGGAGACCCAGTACTTC	TRBV7-3		TRBJ2-5	TRBC2	1	Singlet	P	cultured_all_index1	HCRT1-8	687
ACGGCCATCGACAGCC-1	CAASARGEYGNKLVF	TGTGCAGCAAGCGCGCGAGGGGAATATGGAAACAAACTGGTCTTT	TRAV29/DV5		TRAJ47	TRAC	CATSAPLGVHNEQFF	TGTGCCACCAGTGCCCCTTTGGGGGTTCACAATGAGCAGTTCTTC	TRBV24-1		TRBJ2-1	TRBC2	1	Singlet	P	cultured_all_index1	NP136	022
ACGCCAGGTCCGAAGA-1	CAALNTGGFKTIF;CATDEGGNNRLAF	TGTGCAGCACTCAATACTGGAGGCTTCAAAACTATCTTT;TGTGCTACGGACGAGGGCGGGAACAACAGACTCGCTTTT	TRAV13-1;TRAV17	;	TRAJ9;TRAJ7	TRAC;TRAC	CASSGAYEQYF	TGTGCCAGCAGTGGAGCCTACGAGCAGTACTTC	TRBV25-1		TRBJ2-7	TRBC2	1	Singlet	P	cultured_all_index1	HCRT1-8	687
GTTCGGGTCATGCAAC-1	CAVIWSFGNVLHC	TGTGCTGTGATATGGAGCTTTGGGAATGTGCTGCATTGC	TRAV21		TRAJ35	TRAC	CASSSTGIRRETQYF	TGTGCCAGCAGTTCGACAGGGATAAGGCGTGAGACCCAGTACTTC	TRBV28		TRBJ2-5	TRBC2	2	Singlet	P	cultured_all_index1	HA69	284
GCCTCTATCACGCGGT-1	CAEADYGGSQGNLIF	TGTGCAGAGGCCGATTATGGAGGAAGCCAAGGAAATCTCATCTTT	TRAV5		TRAJ42	TRAC	CASSPKLAGANEQFF	TGTGCCAGCTCACCAAAACTAGCGGGAGCCAATGAGCAGTTCTTC	TRBV18		TRBJ2-1	TRBC2	1	Singlet	P	cultured_all_index1	HA69	344
ACCTTTAAGCAGGCTA-1	CLVGPNNNDMRF	TGCCTCGTGGGCCCAAATAACAATGACATGCGCTTT	TRAV4		TRAJ43	TRAC	CASSERGALDYGYTF	TGTGCCAGCAGTGAAAGGGGGGCCCTTGACTATGGCTACACCTTC	TRBV2		TRBJ1-2	TRBC1	5	Singlet	P	cultured_all_index1	HA69	051
ACCGTAACATAGGATA-1	CALKATGTYKYIF	TGTGCCTTAAAAGCGACGGGAACCTACAAATACATCTTT	TRAV38-2/DV8		TRAJ40	TRAC	CASSDKKGQDTEAFF	TGTGCCAGCAGTGATAAGAAGGGGCAGGACACTGAAGCTTTCTTT	TRBV6-1		TRBJ1-1	TRBC1	1	Singlet	P	cultured_all_index1	NP136	948
CTTAACTGTAACGCGA-1	CAAWQAGTALIF	TGTGCAGCATGGCAGGCAGGAACTGCTCTGATCTTT	TRAV13-1		TRAJ15	TRAC	CASSFVGGGNIQYF	TGTGCCAGCAGTTTCGTAGGGGGAGGAAACATTCAGTACTTC	TRBV12-4		TRBJ2-4	TRBC2	1	Singlet	P	cultured_all_index1	HCRT1-8	284
GCACATATCATCATTC-1	CALSRGGQKLLF	TGTGCTCTAAGTAGGGGTGGCCAGAAGCTGCTCTTT	TRAV16		TRAJ16	TRAC	CASSPSTGKTQYF	TGTGCCAGCAGCCCCTCTACCGGGAAGACCCAGTACTTC	TRBV3-1		TRBJ2-5	TRBC2	1	Singlet	P	cultured_all_index1	HA69	284
ACATGGTAGTGTACTC-1	CAVDDKIIF	TGTGCTGTCGATGACAAGATCATCTTT	TRAV41		TRAJ30	TRAC	CASSYDRSTDTQYF	TGTGCCAGCAGTTATGACAGGAGCACAGATACGCAGTATTTT	TRBV7-9		TRBJ2-3	TRBC2	1	Singlet	P	cultured_all_index1	HCRT2-6	051
ACATCAGAGGTGGGTT-1	CAGQLNYGGSQGNLIF	TGTGCTGGGCAGCTGAATTATGGAGGAAGCCAAGGAAATCTCATCTTT	TRAV35		TRAJ42	TRAC	CASSLDTRNTEAFF	TGTGCCAGTAGTCTGGACACAAGGAACACTGAAGCTTTCTTT	TRBV19		TRBJ1-1	TRBC1	2	Singlet	P	cultured_all_index1	NP136	948
ACAGCTAAGTTCGCAT-1	CAGRFSDGQKLLF;CALSPGGSQGNLIF	TGTGCAGGCCGGTTTTCAGATGGCCAGAAGCTGCTCTTT;TGTGCTCTGAGTCCCGGAGGAAGCCAAGGAAATCTCATCTTT	TRAV27;TRAV9-2	;	TRAJ16;TRAJ42	TRAC;TRAC	CASSPGQNYGYTF	TGTGCCAGCTCACCAGGTCAGAACTATGGCTACACCTTC	TRBV18		TRBJ1-2	TRBC1	2	Singlet	P	cultured_all_index1	HA69	284
ATCCACCGTCGTGGCT-1	CAGGGSQGNLIF	TGTGCAGGAGGGGGAAGCCAAGGAAATCTCATCTTT	TRAV27		TRAJ42	TRAC	CASSPGAKNIQYF	TGTGCCAGCTCACCGGGAGCCAAAAACATTCAGTACTTC	TRBV18		TRBJ2-4	TRBC2	3	Singlet	P	cultured_all_index1	HA69	284
ACAGCCGAGTCACGCC-1	CAVMGNNNDMRF	TGTGCTGTGATGGGGAATAACAATGACATGCGCTTT	TRAV8-4		TRAJ43	TRAC	CAWSGVFMNTEAFF	TGTGCCTGGAGTGGGGTATTCATGAACACTGAAGCTTTCTTT	TRBV30		TRBJ1-1	TRBC1	2	Singlet	P	cultured_all_index1	NP136	284
GCATGTAGTCCTCTTG-1	CAASILWGGGADGLTF;CAVQPSGTYKYIF	TGTGCAGCAAGTATACTGTGGGGAGGAGGTGCTGACGGACTCACCTTT;TGTGCTGTGCAACCCTCAGGAACCTACAAATACATCTTT	TRAV13-1;TRAV20	;	TRAJ45;TRAJ40	TRAC;TRAC	CASSTLAGTDLQTQYF	TGTGCCAGCAGTACACTAGCGGGAACCGATCTCCAGACCCAGTACTTC	TRBV27		TRBJ2-5	TRBC2	4	Singlet	C	cultured_all_index1	HA69	494
CTCCTAGAGAGATGAG-1	CLVASLGGSGYALNF	TGCCTCGTGGCCTCCCTCGGGGGTTCCGGGTATGCACTCAACTTC	TRAV4		TRAJ41	TRAC	CASRLGTSGSYEQYF	TGTGCCAGCAGGCTCGGGACTAGCGGCTCCTACGAGCAGTACTTC	TRBV12-3		TRBJ2-7	TRBC2	2	Singlet	P	cultured_all_index1	HCRT1-8	022
ACACCCTAGCCAACAG-1	CVVRFRAGSYQLTF	TGTGTGGTTAGGTTCAGGGCTGGGAGTTACCAACTCACTTTC	TRAV10		TRAJ28	TRAC	CASSLPPSAGWNTGELFF	TGTGCCAGCAGTTTACCCCCGTCGGCAGGGTGGAACACCGGGGAGCTGTTTTTT	TRBV28		TRBJ2-2	TRBC2	2	Singlet	P	cultured_all_index1	HCRT1-8	344
AATCGGTTCCCAGGTG-1	CALSSNFGNEKLTF	TGTGCTCTGAGTTCTAACTTTGGAAATGAGAAATTAACCTTT	TRAV9-2		TRAJ48	TRAC	CASSEQPTVYGYTF	TGTGCCAGCAGTGAACAACCGACCGTCTATGGCTACACCTTC	TRBV2		TRBJ1-2	TRBC1	1	Singlet	P	cultured_all_index1	HCRT1-8	021
AGACGTTAGCTGCAAG-1	CAENPGTYKYIF;CENTNAGKSTF	TGTGCAGAGAACCCAGGAACCTACAAATACATCTTT;TGCGAGAACACCAATGCAGGCAAATCAACCTTT	TRAV13-2;TRAV8-3	;	TRAJ40;TRAJ27	TRAC;TRAC	CASSLHRGPGGYTF	TGTGCCAGCAGCTTGCACAGGGGTCCAGGTGGCTACACCTTC	TRBV11-1		TRBJ1-2	TRBC1	1	Singlet	P	cultured_all_index1	HA69	284
AATCGGTGTGACAAAT-1	CAVLSRGSTLGRLYF	TGTGCAGTACTGTCCAGAGGCTCAACCCTGGGGAGGCTATACTTT	TRAV29/DV5		TRAJ18	TRAC	CASSQDLNEKLFF	TGTGCCAGCAGCCAAGATTTAAATGAAAAACTGTTTTTT	TRBV14		TRBJ1-4	TRBC1	1	Singlet	P	cultured_all_index1	HA69	344
GATTCAGAGGACCACA-1	CAVLSRGSTLGRLYF	TGTGCAGTACTGTCCAGAGGCTCAACCCTGGGGAGGCTATACTTT	TRAV29/DV5		TRAJ18	TRAC	CASSQDLNEKLFF	TGTGCCAGCAGCCAAGATTTAAATGAAAAACTGTTTTTT	TRBV14		TRBJ1-4	TRBC1	1	Singlet	P	cultured_all_index1	HA69	344
CTGCCTAAGGGTTCCC-1	CVVSEGGYALNF	TGTGTGGTGAGCGAAGGCGGGTATGCACTCAACTTC	TRAV10		TRAJ41	TRAC	CASSDGTDSNQPQHF	TGCGCCAGCAGCGACGGGACGGATAGCAATCAGCCCCAGCATTTT	TRBV5-1		TRBJ1-5	TRBC1	2	Singlet	P	cultured_all_index1	HA69	344
AATCCAGGTGGTAACG-1	CVVNRRGNQGGKLIF	TGTGTGGTGAACAGAAGAGGAAACCAGGGAGGAAAGCTTATCTTC	TRAV12-1		TRAJ23	TRAC	CASSQEGQGAKDMPYEQYF	TGTGCCAGCAGCCAAGAGGGACAGGGGGCCAAGGATATGCCCTACGAGCAGTACTTC	TRBV14	TRBD1	TRBJ2-7	TRBC2	1	Singlet	C	cultured_all_index1	HA69	036
ATCTACTCACTGCCAG-1	CAMSLTGANSKLTF	TGTGCAATGAGTCTTACTGGAGCCAATAGTAAGCTGACATTT	TRAV14/DV4		TRAJ56	TRAC	CASSYSILAGSAETQYF	TGTGCCAGCAGTTACTCGATTCTAGCGGGGAGCGCAGAGACCCAGTACTTC	TRBV6-6		TRBJ2-5	TRBC2	15	Singlet	P	cultured_all_index1	HA69	900
CCCATACCACCGTTGG-1	CAFVPNTGNQFYF	TGTGCCTTTGTCCCGAACACCGGTAACCAGTTCTATTTT	TRAV24		TRAJ49	TRAC	CASSYSIPKGGKETQYF	TGTGCCAGCAGTTACTCGATCCCAAAGGGGGGTAAAGAGACCCAGTACTTC	TRBV6-2		TRBJ2-5	TRBC2	1	Singlet	P	cultured_all_index1	HCRT2-6	022
AAGGAGCAGGCAAAGA-1	CAYRRMEYGNKLVF	TGTGCTTATAGGAGGATGGAATATGGAAACAAACTGGTCTTT	TRAV38-2/DV8		TRAJ47	TRAC	CSAVGLAGVWDIQYF	TGCAGTGCCGTAGGACTAGCGGGAGTTTGGGACATTCAGTACTTC	TRBV20-1		TRBJ2-4	TRBC2	1	Singlet	P	cultured_all_index1	HCRT1-8	948
TGTCCCAGTAGCGTCC-1	CAVAYRPRDDKIIF	TGTGCCGTGGCCTATCGCCCCAGAGATGACAAGATCATCTTT	TRAV39		TRAJ30	TRAC	CASSSGENYGYTF	TGTGCCAGCAGTTCAGGGGAGAACTATGGCTACACCTTC	TRBV12-4		TRBJ1-2	TRBC1	3	Singlet	P	cultured_all_index1	HA69	982
AAGACCTGTGGTAACG-1	CILRDVGLRGSARQLTF;CAGSPSQGGSEKLVF	TGCATCCTGAGAGACGTCGGGTTACGGGGTTCTGCAAGGCAACTGACCTTT;TGTGCTGGCTCTCCTTCTCAGGGCGGATCTGAAAAGCTGGTCTTT	TRAV26-2;TRAV35	;	TRAJ22;TRAJ57	TRAC;TRAC	CSARPLGTSGRDEQFF	TGCAGTGCTAGACCACTCGGGACTAGCGGGAGGGATGAGCAGTTCTTC	TRBV20-1	TRBD2	TRBJ2-1	TRBC2	5	Singlet	P	cultured_all_index1	HA69	982
GCTGCAGAGGACTGGT-1							CASSLVGGGGYTF	TGTGCCAGCAGTTTAGTTGGAGGGGGCGGCTACACCTTC	TRBV12-4		TRBJ1-2	TRBC1	7	Singlet	P	cultured_all_index1	HA69	284
AACTCTTTCGCGGATC-1	CIRGERGETSGSRLTF	TGCATCCGGGGGGAACGGGGAGAAACCAGTGGCTCTAGGTTGACCTTT	TRAV26-2		TRAJ58	TRAC	CASSSVGTEAFF	TGTGCCAGCAGCTCAGTTGGGACTGAAGCTTTCTTT	TRBV27		TRBJ1-1	TRBC1	1	Singlet	C	cultured_all_index1	HCRT2-6	435
AACTCTTGTTCACGGC-1							CASSVGPASSGNTIYF	TGTGCCAGCAGCGTAGGGCCAGCCAGCTCTGGAAACACCATATATTTT	TRBV9		TRBJ1-3	TRBC1	2	Singlet	P	cultured_all_index1	HA69	344
AACTCCCGTACTTCTT-1	CAVRGQAGTALIF	TGTGCTGTGAGGGGCCAGGCAGGAACTGCTCTGATCTTT	TRAV21		TRAJ15	TRAC	CASSPGAPYEQYF	TGTGCCAGCAGTCCCGGGGCCCCCTACGAGCAGTACTTC	TRBV27		TRBJ2-7	TRBC2	3	Singlet	P	cultured_all_index1	HA69	284
AACTCAGCATAGAAAC-1	CAETILSGNTPLVF	TGTGCAGAGACCATCCTGTCAGGAAACACACCTCTTGTCTTT	TRAV5		TRAJ29	TRAC							1	Singlet	P	cultured_all_index1	HCRT2-6	022
AACGTTGCAATGTAAG-1	CALSLNNNNDMRF	TGTGCTCTGAGTTTAAACAATAACAATGACATGCGCTTT	TRAV19		TRAJ43	TRAC	CASSLSGPLYEQYF	TGTGCCAGCAGTTTATCCGGACCTCTTTACGAGCAGTACTTC	TRBV28		TRBJ2-7	TRBC2	1	Singlet	P	cultured_all_index1	NP136	900
AAAGATGAGTGTTGAA-1	CALKHSSASKIIF	TGTGCTCTGAAGCACAGCAGTGCTTCCAAGATAATCTTT	TRAV9-2		TRAJ3	TRAC	CASSPTGTDSYNEQFF	TGTGCCAGCAGCCCGACCGGGACAGACTCATACAATGAGCAGTTCTTC	TRBV7-2		TRBJ2-1	TRBC2	2	Singlet	P	cultured_all_index1	HCRT1-8	1688
AAAGATGAGATCCGAG-1	CAVNNNNDMRF;CAVRPNYGGSQGNLIF	TGTGCCGTGAACAATAACAATGACATGCGCTTT;TGTGCTGTGAGGCCGAATTATGGAGGAAGCCAAGGAAATCTCATCTTT	TRAV12-2;TRAV21	;	TRAJ43;TRAJ42	TRAC;TRAC	CSARVGASNQPQHF	TGCAGTGCTAGAGTGGGGGCGAGCAATCAGCCCCAGCATTTT	TRBV20-1		TRBJ1-5	TRBC1	1	Singlet	C	cultured_all_index1	HA69	036
TTGCCGTCACATTCGA-1	CAYRISNSNTGNQFYF	TGTGCTTATAGGATTTCTAATTCGAACACCGGTAACCAGTTCTATTTT	TRAV38-2/DV8		TRAJ49	TRAC	CASRGQGAGNTIYF	TGTGCCAGCAGGGGACAGGGTGCTGGAAACACCATATATTTT	TRBV3-1		TRBJ1-3	TRBC1	1	Singlet	C	cultured_all_index1	HCRT1-8	494
CCAGCGACACATTAGC-1							CASNTLSGSGNIQYF;CASTPGAGGPYEQYF	TGTGCCAGCAATACCCTTAGCGGGTCGGGAAACATTCAGTACTTC;TGTGCCAGCACCCCAGGGGCGGGAGGGCCATACGAGCAGTACTTC	TRBV28;TRBV28	;	TRBJ2-4;TRBJ2-7	TRBC2;TRBC2	2	Singlet	P	cultured_all_index1	HA69	982
CCACTACTCGTCGTTC-1	CAASDNQGGKLIF	TGTGCAGCAAGCGATAACCAGGGAGGAAAGCTTATCTTC	TRAV23/DV6		TRAJ23		CAIRTGGSNEQFF	TGTGCCATCAGGACCGGGGGTAGCAATGAGCAGTTCTTC	TRBV10-3		TRBJ2-1	TRBC2	2	Singlet	P	cultured_all_index1	HCRT2-6	344
CCACTACGTTAAAGTG-1							CSARVGTADNSPLHF	TGCAGTGCTAGAGTAGGGACAGCAGATAATTCACCCCTCCACTTT	TRBV20-1		TRBJ1-6	TRBC1	2	Singlet	P	cultured_all_index1	NP136	284
CCACTACGTCTTCGTC-1	CAVLTGFQKLVF	TGCGCTGTGCTTACAGGCTTTCAGAAACTTGTATTT	TRAV1-1		TRAJ8	TRAC	CASSPRDYPRGEQFF	TGTGCCAGCAGCCCGCGGGACTACCCTAGGGGTGAGCAGTTCTTC	TRBV7-2		TRBJ2-1	TRBC2	2	Singlet	P	cultured_all_index1	HA69	344
CCACTACGTCCTCCAT-1	CAVVVTGGSYIPTF	TGTGCCGTGGTCGTAACAGGAGGAAGCTACATACCTACATTT	TRAV12-2		TRAJ6	TRAC							2	Singlet	P	cultured_all_index1	HA69	344
CCACTACCACGCATCG-1	CALTGDMDSNYQLIW	TGTGCTCTGACCGGAGACATGGATAGCAACTATCAGTTAATCTGG	TRAV9-2		TRAJ33	TRAC	CASSLGQGFEKLFF	TGTGCCAGCAGCTTAGGACAGGGGTTTGAAAAACTGTTTTTT	TRBV11-2		TRBJ1-4	TRBC1	1	Singlet	C	cultured_all_index1	HCRT1-8	036
CCACTACCAAGCCGTC-1	CAVLHNTDKLIF	TGTGCTGTGCTCCATAACACCGACAAGCTCATCTTT	TRAV2		TRAJ34	TRAC	CSARDSLGRNTEAFF	TGCAGTGCTAGAGATTCGTTGGGGAGGAACACTGAAGCTTTCTTT	TRBV20-1		TRBJ1-1	TRBC1	1	Singlet	P	cultured_all_index1	HA69	284
CCACGGAAGCTTTGGT-1							CAISDSGTGTYEQYF	TGTGCCATCAGTGATTCCGGGACAGGCACCTACGAGCAGTACTTC	TRBV10-3		TRBJ2-7	TRBC2	1	Singlet	P	cultured_all_index1	NP136	051
CCACCTATCTCCAACC-1	CAVGGLTGGGNKLTF	TGTGCTGTGGGTGGACTCACGGGAGGAGGAAACAAACTCACCTTT	TRAV8-3		TRAJ10	TRAC	CASSLGDEETQYF;CASSPSGLGNQPQHF	TGTGCCAGCAGTTTGGGGGACGAAGAGACCCAGTACTTC;TGTGCCAGCAGCCCCTCCGGATTAGGCAATCAGCCCCAGCATTTT	TRBV12-3;TRBV9	;	TRBJ2-5;TRBJ1-5	TRBC2;TRBC1	1	Singlet	P	cultured_all_index1	HCRT2-6	344
CCACCTATCGTTACGA-1							CASSPYGGDYYEQYF	TGTGCCAGTAGCCCATACGGGGGGGACTACTACGAGCAGTACTTC	TRBV19		TRBJ2-7	TRBC2	1	Singlet	C	cultured_all_index1	HCRT1-8	036
CCACCTATCAATCTCT-1	CILHFGNEKLTF	TGCATCCTCCACTTTGGAAATGAGAAATTAACCTTT	TRAV26-2		TRAJ48	TRAC	CASSRLQGVYEQYF	TGTGCCAGCAGCCGCTTACAGGGTGTCTACGAGCAGTACTTC	TRBV3-1		TRBJ2-7	TRBC2	3	Singlet	C	cultured_all_index1	HCRT1-8	494
CCACCTAGTGGTCCGT-1	CVVKRVGDKIIF;CALKISTNAGKSTF	TGTGTGGTGAAACGAGTCGGTGACAAGATCATCTTT;TGTGCTCTGAAAATTAGCACCAATGCAGGCAAATCAACCTTT	TRAV10;TRAV9-2	;	TRAJ30;TRAJ27	TRAC;TRAC	CASSFGNSNQPQHF;CSAPGHNNEQFF	TGTGCCAGCAGTTTTGGGAATAGCAATCAGCCCCAGCATTTT;TGCAGCGCCCCGGGACACAACAATGAGCAGTTCTTC	TRBV28;TRBV29-1	;	TRBJ1-5;TRBJ2-1	TRBC1;TRBC2	1	Singlet	P	cultured_all_index1	HA69	021
CCACCTACATCGGGTC-1							CASSQDRDGTSRRLSTDTQYF;CASSYARLAEETQYF	TGTGCCAGCAGCCAAGACCGAGACGGGACATCCCGGCGACTTAGCACAGATACGCAGTATTTT;TGTGCCAGCAGTTACGCAAGACTAGCGGAAGAGACCCAGTACTTC	TRBV14;TRBV6-6	;	TRBJ2-3;TRBJ2-5	TRBC2;TRBC2	1	Singlet	P	cultured_all_index1	HCRT1-8	284
CCACCTACAGGCAGTA-1	CTCSGNTPLVF	TGCACTTGTTCAGGAAACACACCTCTTGTCTTT	TRAV26-2		TRAJ29	TRAC	CASSTPSKNEQFF	TGTGCCAGCAGTACCCCCTCTAAGAATGAGCAGTTCTTC	TRBV27		TRBJ2-1	TRBC2	1	Singlet	P	cultured_all_index1	HCRT1-8	1688
CCACCTACAGATGAGC-1	CALSDREYGNKLVF	TGTGCTCTGAGTGATCGGGAATATGGAAACAAACTGGTCTTT	TRAV9-2		TRAJ47	TRAC	CASSPLTGRNGETQYF	TGCGCCAGCAGCCCGCTGACCGGGAGAAACGGGGAGACCCAGTACTTC	TRBV5-1		TRBJ2-5	TRBC2	1	Singlet	P	cultured_all_index1	HCRT1-8	344
CCAATCCGTGCGGTAA-1							CASSERISYNEQFF	TGTGCCAGCAGCGAGCGGATCTCCTACAATGAGCAGTTCTTC	TRBV9		TRBJ2-1	TRBC2	1	Singlet	P	cultured_all_index1	HCRT2-6	948
CATTCGCGTCTAGTCA-1	CILREPGAGSYQLTF	TGCATCCTGAGAGAGCCTGGGGCTGGGAGTTACCAACTCACTTTC	TRAV26-2		TRAJ28	TRAC	CASSQQGMGPYEQYF	TGCGCCAGCAGCCAACAGGGGATGGGTCCCTACGAGCAGTACTTC	TRBV4-3		TRBJ2-7	TRBC2	4	Singlet	P	cultured_all_index1	HA69	344
CATTATCTCATCGATG-1	CAGQETSGSRLTF	TGTGCTGGGCAAGAAACCAGTGGCTCTAGGTTGACCTTT	TRAV35		TRAJ58	TRAC	CASSPIRRGLKDTEAFF	TGTGCCAGCTCACCTATTCGCCGGGGCCTCAAGGACACTGAAGCTTTCTTT	TRBV18		TRBJ1-1	TRBC1	1	Singlet	P	cultured_all_index1	HCRT1-8	948
CATTATCTCACCAGGC-1							CASSLAGGHKQFF	TGTGCCAGCAGTTTAGCGGGGGGACACAAGCAGTTCTTC	TRBV12-3		TRBJ2-1	TRBC2	9	Singlet	P	cultured_all_index1	HA69	344
CATTATCGTTCCTCCA-1	CAITNFGNEKLTF	TGTGCAATTACTAACTTTGGAAATGAGAAATTAACCTTT	TRAV12-3		TRAJ48	TRAC							1	Singlet	P	cultured_all_index1	HA69	344
CATTATCGTTCAGCGC-1	CAGNGGSQGNLIF	TGTGCAGGGAATGGAGGAAGCCAAGGAAATCTCATCTTT	TRAV25		TRAJ42	TRAC	CASSQAGGRSYEQYF	TGTGCCAGCAGCCAAGCGGGAGGACGGTCCTACGAGCAGTACTTC	TRBV7-2		TRBJ2-7	TRBC2	3	Singlet	C	cultured_all_index1	HA69	494
CATTATCCAAGTTGTC-1	CAMREGLSLLDTGNQFYF;CAVRRSDYKLSF	TGTGCAATGAGAGAGGGCCTCAGTTTGTTGGACACCGGTAACCAGTTCTATTTT;TGTGCTGTGAGGCGGAGCGACTACAAGCTCAGCTTT	TRAV14/DV4;TRAV21	;	TRAJ49;TRAJ20	TRAC;TRAC	CSVALQGAGNQPQHF	TGCAGCGTTGCCTTACAGGGGGCTGGGAATCAGCCCCAGCATTTT	TRBV29-1		TRBJ1-5	TRBC1	1	Singlet	P	cultured_all_index1	HA69	687
CATTATCAGGCATTGG-1	CASGDNTDKLIF	TGTGCCTCCGGAGATAACACCGACAAGCTCATCTTT	TRAV24		TRAJ34	TRAC	CAIGPRVEETQYF;CASSSTGRGAGLFF	TGTGCCATCGGACCCAGGGTAGAAGAGACCCAGTACTTC;TGTGCCAGCAGTTCGACAGGGAGGGGAGCGGGACTGTTTTTT	TRBV10-3;TRBV28	;	TRBJ2-5;TRBJ1-4	TRBC2;TRBC1	7	Singlet	P	cultured_all_index1	NP136	948
CATTATCAGAGCTATA-1	CAESGGYQKVTF	TGTGCGGAATCTGGGGGTTACCAGAAAGTTACCTTT	TRAV13-2		TRAJ13	TRAC	CSGRTDSYTEAFF	TGCAGCGGTCGAACTGACAGTTACACTGAAGCTTTCTTT	TRBV29-1		TRBJ1-1	TRBC1	3	Singlet	P	cultured_all_index1	HA69	344
CATGCCTTCTTATCTG-1							CASSLWDRDPYQNEQFF	TGTGCCAGCAGCTTGTGGGACAGGGATCCTTACCAAAATGAGCAGTTCTTC	TRBV5-4		TRBJ2-1	TRBC2	1	Singlet	P	cultured_all_index1	HCRT1-8	022
CATGCCTAGATGTTAG-1	CAERPSGGFKTIF	TGTGCAGAGAGACCGTCAGGAGGCTTCAAAACTATCTTT	TRAV13-2		TRAJ9	TRAC	CASSLAGGRGYTF	TGTGCCAGCAGTTTAGCAGGAGGTCGTGGCTACACCTTC	TRBV28		TRBJ1-2	TRBC1	3	Singlet	P	cultured_all_index1	HCRT1-8	982
CATGACATCTGGCGAC-1	CAAFKTSGSRLTF	TGTGCCGCCTTTAAGACCAGTGGCTCTAGGTTGACCTTT	TRAV21		TRAJ58	TRAC	CASSLNYGYTF	TGTGCCAGCAGCTTAAACTATGGCTACACCTTC	TRBV5-6		TRBJ1-2	TRBC1	1	Singlet	P	cultured_all_index1	HCRT2-6	948
CATGACACATCTCGCT-1	CAASIAYGQNFVF;CAYRLSGGYQKVTF	TGTGCAGCAAGTATAGCCTATGGTCAGAATTTTGTCTTT;TGTGCTTATAGGCTCTCTGGGGGTTACCAGAAAGTTACCTTT	TRAV13-1;TRAV38-2/DV8	;	TRAJ26;TRAJ13	;TRAC	CASSAGTGGWETQYF	TGTGCCAGCAGTGCAGGGACAGGGGGTTGGGAGACCCAGTACTTC	TRBV25-1		TRBJ2-5	TRBC2	1	Singlet	P	cultured_all_index1	HA69	284
CATGACACAATGTAAG-1	CAASGGNARLMF	TGTGCAGCAAGCGGAGGCAATGCCAGACTCATGTTT	TRAV29/DV5		TRAJ31	TRAC	CASSLWLAPKGGELFF	TGTGCCAGCAGCTTATGGTTAGCCCCGAAGGGCGGGGAGCTGTTTTTT	TRBV7-2		TRBJ2-2	TRBC2	10	Singlet	C	cultured_all_index1	HA69	435
CATCGAATCACTATTC-1	CAVLYNNNDMRF	TGTGCTGTTTTGTACAATAACAATGACATGCGCTTT	TRAV22		TRAJ43	TRAC	CASSYPSPAGPYEQYF	TGTGCCAGCAGTTACCCGAGTCCGGCAGGACCCTACGAGCAGTACTTC	TRBV6-5		TRBJ2-7	TRBC2	3	Singlet	C	cultured_all_index1	HCRT2-6	435
CATCGAACAAATCCGT-1	CIVRLRNSGGGADGLTF	TGCATCGTCAGACTCCGTAACTCAGGAGGAGGTGCTGACGGACTCACCTTT	TRAV26-1		TRAJ45	TRAC	CSATPHTEAFF	TGCAGTGCTACCCCCCACACTGAAGCTTTCTTT	TRBV20-1		TRBJ1-1	TRBC1	1	Singlet	P	cultured_all_index1	NP136	021
CATCCACTCTGGTATG-1							CATSRDKGQSYNEQFF	TGTGCCACCAGCAGAGATAAGGGACAGTCCTACAATGAGCAGTTCTTC	TRBV15		TRBJ2-1	TRBC2	1	Singlet	P	cultured_all_index1	NP136	687
CATCCACTCCGCGCAA-1	CIVRVGTNQAGTALIF	TGCATCGTCAGAGTCGGCACCAACCAGGCAGGAACTGCTCTGATCTTT	TRAV26-1		TRAJ15	TRAC	CASTGQGPFAEAFF;CASSLRLSGFPYNEQFF	TGTGCCAGTACCGGACAGGGGCCCTTTGCTGAAGCTTTCTTT;TGTGCCAGCAGCTTACGGCTTAGCGGGTTCCCCTACAATGAGCAGTTCTTC	TRBV19;TRBV7-8	;	TRBJ1-1;TRBJ2-1	TRBC1;TRBC2	3	Singlet	P	cultured_all_index1	HA69	344
CATCAGACATCACGAT-1	CALRNTGANSKLTF;CAVSPPGTASKLTF	TGTGCTCTGAGGAATACTGGAGCCAATAGTAAGCTGACATTT;TGTGCTGTCAGCCCCCCCGGCACTGCCAGTAAACTCACCTTT	TRAV19;TRAV41	;	TRAJ56;TRAJ44	TRAC;TRAC	CASSIDPGGWGNQPQHF	TGTGCCAGTAGTATAGATCCCGGAGGCTGGGGCAATCAGCCCCAGCATTTT	TRBV19		TRBJ1-5	TRBC1	6	Singlet	P	cultured_all_index1	HA69	344
CATCAGACAGCTGTAT-1	CAFMTPNRAQKLVF	TGTGCTTTCATGACCCCGAACCGAGCCCAGAAGCTGGTATTT	TRAV38-1		TRAJ54	TRAC	CASSLSIGAAQPQHF;CVSVGGWNSPLHF	TGTGCCAGCAGTTTGTCAATCGGGGCGGCTCAGCCCCAGCATTTT;TGTGTAAGCGTGGGCGGATGGAATTCACCCCTCCACTTT	TRBV12-4;TRBV28	;	TRBJ1-5;TRBJ1-6	TRBC1;TRBC1	80	Singlet	P	cultured_all_index1	HA69	021
CATCAGACAAACGCGA-1	CAVQATGGFKTIF	TGTGCTGTGCAGGCGACTGGAGGCTTCAAAACTATCTTT	TRAV20		TRAJ9	TRAC	CASTRGTSGSYEQYF	TGTGCCAGCACCAGAGGGACTAGCGGGAGCTACGAGCAGTACTTC	TRBV6-1		TRBJ2-7	TRBC2	2	Singlet	P	cultured_all_index1	NP136	284
CATCAAGTCCGCAAGC-1	CIVRPWGGGGNKLTF	TGCATCGTCAGACCCTGGGGGGGAGGAGGAAACAAACTCACCTTT	TRAV26-1		TRAJ10	TRAC	CATSRVNEQYF	TGTGCCACCAGCAGAGTCAACGAGCAGTACTTC	TRBV15		TRBJ2-7	TRBC2	179	Singlet	P	cultured_all_index1	HA69	1688
CATCAAGAGACTACAA-1	CILRDVGARLMF	TGCATCCTGAGAGACGTTGGTGCCAGACTCATGTTT	TRAV26-2		TRAJ31	TRAC	CASVTEGGRIGTEAFF	TGTGCCAGTGTGACGGAGGGGGGGCGGATCGGAACTGAAGCTTTCTTT	TRBV19		TRBJ1-1	TRBC1	1	Singlet	P	cultured_all_index1	NP136	948
CATCAAGAGAACTCGG-1							CASSYSGPWDRGRTEAFF	TGTGCCAGCAGTTACTCCGGACCTTGGGACAGGGGAAGGACTGAAGCTTTCTTT	TRBV6-5		TRBJ1-1	TRBC1	1	Singlet	P	cultured_all_index1	HA69	344
CATATTCTCAAGGTAA-1	CALSEAFNNNDMRF	TGTGCTCTGAGTGAGGCATTCAATAACAATGACATGCGCTTT	TRAV19		TRAJ43	TRAC	CSVDSGRGTDTQYF	TGCAGCGTTGACAGCGGGCGAGGCACAGATACGCAGTATTTT	TRBV29-1		TRBJ2-3	TRBC2	7	Singlet	C	cultured_all_index1	HA69	494
CATATTCGTGCCTGCA-1	CAANGDNARLMF	TGTGCAGCAAACGGGGACAATGCCAGACTCATGTTT	TRAV13-1		TRAJ31	TRAC	CASSLGTLVGQETQYF	TGTGCTAGCAGCTTAGGGACATTAGTAGGGCAAGAGACCCAGTACTTC	TRBV7-7		TRBJ2-5	TRBC2	1	Singlet	P	cultured_all_index1	NP136	344
CATATTCGTCAAACTC-1	CAPSTVGLLHASGGSYIPTF	TGTGCTCCCTCGACGGTGGGGTTACTTCATGCATCAGGAGGAAGCTACATACCTACATTT	TRAV16		TRAJ6	TRAC	CASSFPGARIMNTEAFF	TGTGCCAGCAGTTTCCCAGGGGCGAGGATCATGAACACTGAAGCTTTCTTT	TRBV28		TRBJ1-1	TRBC1	1	Singlet	C	cultured_all_index1	NP136	435
CATATTCCACAAGACG-1	CAFVPNTGNQFYF	TGTGCCTTTGTCCCGAACACCGGTAACCAGTTCTATTTT	TRAV24		TRAJ49	TRAC	CASSGLPPGNEQFF;CASSFNTEAFF	TGTGCCAGCAGTGGACTACCGCCAGGGAATGAGCAGTTCTTC;TGTGCCAGCAGCTTCAACACTGAAGCTTTCTTT	TRBV28;TRBV5-6	;	TRBJ2-1;TRBJ1-1	TRBC2;TRBC1	1	Singlet	P	cultured_all_index1	HCRT2-6	022
CATATTCCAAGCTGTT-1	CAVHSGGGADGLTF	TGTGCCGTCCATTCAGGAGGAGGTGCTGACGGACTCACCTTT	TRAV12-2		TRAJ45	TRAC	CASSLAAGPVFF;CSARSTFYNEQFF	TGTGCCAGCAGCTTAGCGGCAGGGCCGGTGTTCTTC;TGCAGTGCTCGGTCCACGTTTTACAATGAGCAGTTCTTC	TRBV11-2;TRBV20-1	;	TRBJ2-1;TRBJ2-1	TRBC2;TRBC2	3	Singlet	P	cultured_all_index1	NP136	948
CATATTCAGAGACTTA-1							CASSDSMTYGYTF	TGTGCCAGCAGTGACTCTATGACCTATGGCTACACCTTC	TRBV6-1		TRBJ1-2	TRBC1	2	Singlet	P	cultured_all_index1	HCRT1-8	982
CATATGGCAAAGAATC-1	CAVDTGGFKTIF	TGTGCCGTCGATACTGGAGGCTTCAAAACTATCTTT	TRAV12-2		TRAJ9	TRAC	CASSLNGPTYEQYF	TGTGCCAGCAGCTTAAACGGGCCCACCTACGAGCAGTACTTC	TRBV7-2		TRBJ2-7	TRBC2	2	Singlet	C	cultured_all_index1	HA69	036
CAGTCCTTCGTTGACA-1	CAASENSGYALNF	TGTGCAGCAAGTGAAAATTCCGGGTATGCACTCAACTTC	TRAV23/DV6		TRAJ41	TRAC	CASSFRTVGTSREQYF	TGTGCCAGCAGCTTTCGGACGGTGGGGACTTCCCGGGAGCAGTACTTC	TRBV11-1		TRBJ2-7	TRBC2	8	Singlet	P	cultured_all_index1	HCRT1-8	1688
CAGTCCTCAGGGCATA-1	CAVSNQAGTALIF;CAASPLPPNSTQGGSEKLVF	TGTGCTGTGTCGAACCAGGCAGGAACTGCTCTGATCTTT;TGTGCAGCAAGCCCCCTCCCGCCAAATTCTACTCAGGGCGGATCTGAAAAGCTGGTCTTT	TRAV21;TRAV29/DV5	;	TRAJ15;TRAJ57	TRAC;TRAC							1	Singlet	P	cultured_all_index1	NP136	948
CAGTCCTAGCGTAATA-1	CAVSEGQAGTALIF	TGTGCTGTGAGTGAAGGCCAGGCAGGAACTGCTCTGATCTTT	TRAV8-4		TRAJ15	TRAC	CASSPQGPSYEQYF	TGTGCCAGCAGCCCCCAAGGACCCTCCTACGAGCAGTACTTC	TRBV9		TRBJ2-7	TRBC2	2	Singlet	C	cultured_all_index1	HA69	435
CAGTAACGTGAGGGTT-1	CALSATGANSKLTF	TGTGCTCTGAGTGCGACTGGAGCCAATAGTAAGCTGACATTT	TRAV19		TRAJ56	TRAC	CATSDPTGTSRHEQYF;CASSLDRTMNTEAFF	TGTGCCACCAGTGATCCGACCGGGACTAGTCGCCACGAGCAGTACTTC;TGTGCCAGCAGCTTGGACAGGACTATGAACACTGAAGCTTTCTTT	TRBV24-1;TRBV5-4	;	TRBJ2-7;TRBJ1-1	TRBC2;TRBC1	3	Singlet	P	cultured_all_index1	NP136	022
CAGTAACAGGAGTTGC-1	CAGPLRGKLIF	TGTGCTGGCCCTCTGAGAGGAAAGCTTATCTTC	TRAV35		TRAJ23	TRAC	CAWSAGTGGRFSYNEQFF	TGTGCCTGGAGTGCCGGGACAGGAGGAAGATTCTCCTACAATGAGCAGTTCTTC	TRBV30		TRBJ2-1	TRBC2	1	Singlet	P	cultured_all_index1	HCRT2-6	948
CAGGTGCTCTTAGAGC-1	CAVTPSGGGNKLTF	TGTGCTGTGACCCCCTCGGGAGGAGGAAACAAACTCACCTTT	TRAV8-4		TRAJ10	TRAC	CASGLLYEQYF	TGTGCCAGCGGATTACTATACGAGCAGTACTTC	TRBV28		TRBJ2-7	TRBC2	1	Singlet	C	cultured_all_index1	HCRT2-6	435
CAGGTGCGTTGGTGGA-1							CAISESDINTGELFF;CASSSGTGVYEQYF	TGTGCCATCAGTGAGTCGGACATTAACACCGGGGAGCTGTTTTTT;TGTGCCAGCAGCTCCGGGACAGGGGTCTACGAGCAGTACTTC	TRBV10-3;TRBV28	;	TRBJ2-2;TRBJ2-7	;	1	Singlet	P	cultured_all_index1	HCRT2-6	344
CAGGTGCCACTCAGGC-1	CVVVGRAPYGGSQGNLIF;CAVSDQVFGNEKLTF	TGTGTGGTAGTGGGACGGGCCCCTTATGGAGGAAGCCAAGGAAATCTCATCTTT;TGTGCTGTGAGTGATCAGGTCTTTGGAAATGAGAAATTAACCTTT	TRAV10;TRAV8-6	;	TRAJ42;TRAJ48	TRAC;TRAC	CASSSNYEQYF	TGTGCCAGCAGCTCTAACTACGAGCAGTACTTC	TRBV5-6		TRBJ2-7	TRBC2	7	Singlet	P	cultured_all_index1	NP136	687
CAGGTGCAGAGACTAT-1	CAALFGGNEKLTF;CAGLSGTYKYIF	TGTGCAGCGCTGTTCGGTGGAAATGAGAAATTAACCTTT;TGTGCGGGTCTCTCAGGAACCTACAAATACATCTTT	TRAV13-1;TRAV27	;	TRAJ48;TRAJ40	TRAC;TRAC	CASSFPGTEAFF	TGTGCCAGCAGTTTTCCGGGCACTGAAGCTTTCTTT	TRBV28		TRBJ1-1	TRBC1	1	Singlet	P	cultured_all_index1	HCRT1-8	051
CAGCTGGTCTGCGACG-1	CAAHRGSTLGRLYF	TGTGCGGCCCACAGAGGCTCAACCCTGGGGAGGCTATACTTT	TRAV25		TRAJ18	TRAC	CASSRGTGGRFDQPQHF	TGTGCCAGCTCACGCGGGACAGGGGGACGTTTCGATCAGCCCCAGCATTTT	TRBV18		TRBJ1-5	TRBC1	2	Singlet	P	cultured_all_index1	HCRT1-8	900
CAGCTGGTCGCAGGCT-1	CAAFSGNTPLVF	TGTGCAGCATTCTCAGGAAACACACCTCTTGTCTTT	TRAV13-1		TRAJ29	TRAC	CASSPVGNEQFF	TGTGCCAGCAGTCCCGTGGGGAATGAGCAGTTCTTC	TRBV6-5		TRBJ2-1	TRBC2	2	Singlet	C	cultured_all_index1	NP136	494
CAGCTGGCAAGGTGTG-1	CAYFGAGNKLTF	TGTGCTTATTTCGGTGCAGGCAACAAGCTAACTTTT	TRAV38-2/DV8		TRAJ17	TRAC	CSARDYRIREQFF	TGCAGTGCTAGAGATTATCGAATCAGGGAGCAGTTCTTC	TRBV20-1		TRBJ2-1	TRBC2	1	Singlet	P	cultured_all_index1	HCRT1-8	021
CAGCTGGAGCCAGTTT-1	CVVSDLPPGGKLIF	TGTGTTGTGAGTGATCTGCCCCCGGGAGGAAAGCTTATCTTC	TRAV8-2		TRAJ23	TRAC	CASSTSTGGGQPQHF;CASSPGASALTDTQYF	TGTGCCAGTAGTACCTCGACAGGTGGTGGCCAGCCCCAGCATTTT;TGCGCCAGCAGCCCAGGGGCAAGCGCCCTTACAGATACGCAGTATTTT	TRBV19;TRBV4-3	;	TRBJ1-5;TRBJ2-3	TRBC1;TRBC2	2	Singlet	P	cultured_all_index1	HA69	344
CAGCTGGAGACGCACA-1	CALRIAGGTSYGKLTF;CAESPTGFQKLVF	TGTGCTTTACGGATTGCTGGTGGTACTAGCTATGGAAAGCTGACATTT;TGTGCAGAGAGCCCTACAGGCTTTCAGAAACTTGTATTT	TRAV38-1;TRAV5	;	TRAJ52;TRAJ8	TRAC;TRAC	CASSNGGLLAKNIQYF;CASSQEMSGGELFF	TGTGCCAGTTCTAACGGAGGGCTTTTAGCCAAAAACATTCAGTACTTC;TGTGCCAGCAGCCAAGAAATGAGCGGCGGGGAGCTGTTTTTT	TRBV19;TRBV3-1	;	TRBJ2-4;TRBJ2-2	TRBC2;TRBC2	2	Singlet	P	cultured_all_index1	HA69	022
CAGCTAAAGCCAGAAC-1	CAVQGSNTGFQKLVF	TGTGCTGTGCAAGGGTCGAACACAGGCTTTCAGAAACTTGTATTT	TRAV20		TRAJ8	TRAC	CASSTGSYEQYF	TGTGCCAGCAGTACGGGATCCTACGAGCAGTACTTC	TRBV5-4		TRBJ2-7	TRBC2	1	Singlet	P	cultured_all_index1	NP136	982
CAGCGACCAGATGGCA-1	CALSHQAGTALIF	TGTGCTCTAAGTCACCAGGCAGGAACTGCTCTGATCTTT	TRAV16		TRAJ15	TRAC	CASSPDRGGDTQYF	TGCGCCAGCAGCCCGGACAGGGGGGGAGATACGCAGTATTTT	TRBV5-1		TRBJ2-3	TRBC2	1	Singlet	P	cultured_all_index1	HA69	022
CAGCGACCACACCGAC-1	CAMRSYTGTASKLTF;CALFGGGNARLMF	TGTGCAATGAGATCCTATACCGGCACTGCCAGTAAACTCACCTTT;TGTGCCCTCTTCGGCGGGGGCAATGCCAGACTCATGTTT	TRAV14/DV4;TRAV38-1	;	TRAJ44;TRAJ31	TRAC;TRAC	CASSDHQAAYEQYF	TGCGCCAGCAGCGACCACCAAGCGGCCTACGAGCAGTACTTC	TRBV5-1		TRBJ2-7	TRBC2	1	Singlet	P	cultured_all_index1	HA69	284
CAGCCGATCGTCCGTT-1	CALGPQGGSEKLVF	TGTGCTCTGGGGCCTCAGGGCGGATCTGAAAAGCTGGTCTTT	TRAV9-2		TRAJ57	TRAC	CASSYGGGVTDTQYF	TGTGCCAGCAGTTACGGGGGAGGCGTGACAGATACGCAGTATTTT	TRBV6-5		TRBJ2-3	TRBC2	1	Singlet	P	cultured_all_index1	HCRT2-6	948
CAGCCGAGTCTACCTC-1	CAESITGGGNKLTF	TGTGCAGAGAGTATCACGGGAGGAGGAAACAAACTCACCTTT	TRAV5		TRAJ10	TRAC	CASSTPGTGDVEQFF;CSVAWQSTDTQYF	TGTGCCAGTAGTACCCCCGGGACAGGGGATGTTGAGCAGTTCTTC;TGCAGCGTTGCTTGGCAGAGCACAGATACGCAGTATTTT	TRBV19;TRBV29-1	;	TRBJ2-1;TRBJ2-3	TRBC2;TRBC2	1	Singlet	C	cultured_all_index1	NP136	036
CAGCATATCAATCTCT-1	CATDAYNTDKLIF	TGTGCTACGGACGCCTATAACACCGACAAGCTCATCTTT	TRAV17		TRAJ34	TRAC	CASSHLALGEKNEQFF;CASSQQGMGPYEQYF	TGTGCCAGCAGCCATTTAGCGTTGGGGGAGAAAAATGAGCAGTTCTTC;TGCGCCAGCAGCCAACAGGGGATGGGTCCCTACGAGCAGTACTTC	TRBV3-1;TRBV4-3	;	TRBJ2-1;TRBJ2-7	TRBC2;TRBC2	3	Singlet	P	cultured_all_index1	HA69	344
CAGCAGCGTGAGGGAG-1	CALTLGGAAGNKLTF	TGTGCTCTGACCTTAGGGGGAGCTGCAGGCAACAAGCTAACTTTT	TRAV19		TRAJ17	TRAC	CASRTGSTNYGYTF	TGTGCCAGCAGGACAGGGAGTACTAACTATGGCTACACCTTC	TRBV2		TRBJ1-2	TRBC1	1	Singlet	C	cultured_all_index1	HA69	494
CAGCAGCCAGCTTCGG-1							CASSSRTLAGELFF;CASSPTRHDYGYTF	TGTGCCAGCAGTTCGAGGACTTTGGCCGGGGAGCTGTTTTTT;TGCGCCAGCAGCCCAACCCGACACGACTATGGCTACACCTTC	TRBV28;TRBV5-1	;	TRBJ2-2;TRBJ1-2	TRBC2;TRBC1	2	Singlet	P	cultured_all_index1	HA69	344
CAGCAGCCACACAGAG-1	CAASAPEYGNKLVF	TGTGCAGCAAGCGCCCCCGAATATGGAAACAAACTGGTCTTT	TRAV29/DV5		TRAJ47	TRAC							1	Singlet	P	cultured_all_index1	HCRT2-6	284
CAGCAGCAGGACCACA-1	CAGGGSQGNLIF	TGTGCAGGAGGGGGGAGCCAAGGAAATCTCATCTTT	TRAV27		TRAJ42	TRAC	CASSLLGPRKFF	TGTGCCAGCAGTTTACTTGGCCCTCGAAAGTTCTTC	TRBV12-3		TRBJ2-1	TRBC2	3	Singlet	P	cultured_all_index1	HCRT1-8	284
CAGATCAGTGCAACTT-1	CVVSDLPPGGKLIF	TGTGTTGTGAGTGATCTGCCCCCGGGAGGAAAGCTTATCTTC	TRAV8-2		TRAJ23	TRAC	CASSTSTGGGQPQHF;CASSSQGTGANVLTF	TGTGCCAGTAGTACCTCGACAGGTGGTGGCCAGCCCCAGCATTTT;TGTGCCAGCAGCTCACAGGGTACTGGGGCCAACGTCCTGACTTTC	TRBV19;TRBV3-1	;	TRBJ1-5;TRBJ2-6	TRBC1;TRBC2	1	Singlet	P	cultured_all_index1	HA69	344
CAGATCAAGATCCGAG-1	CAFMKHLGAQKLVF;CAVTSGRSSGGSNYKLTF	TGTGCTTTCATGAAGCATCTAGGAGCCCAGAAGCTGGTATTT;TGTGCTGTCACCTCAGGGAGGAGTAGTGGAGGTAGCAACTATAAACTGACATTT	TRAV38-1;TRAV41	;	TRAJ54;TRAJ53	TRAC;TRAC							1	Singlet	P	cultured_all_index1	NP136	021
CAGATCAAGAGACTAT-1	CAVRAGDSAGGTSYGKLTF	TGTGCTGTGCGGGCGGGGGACTCTGCTGGTGGTACTAGCTACGGAAAGCTGACATTT	TRAV20		TRAJ52	TRAC	CASSQRGPGTGELFF;CASSPYSPLHF	TGTGCCAGCTCACAACGGGGCCCGGGCACCGGGGAGCTGTTTTTT;TGCGCCAGCAGCCCTTATTCACCCCTCCACTTT	TRBV18;TRBV4-1	;	TRBJ2-2;TRBJ1-6	TRBC2;TRBC1	3	Singlet	C	cultured_all_index1	HCRT2-6	036
CAGAGAGGTGGTGTAG-1	CAETDPGFQKLVF	TGTGCAGAGACCGATCCAGGCTTTCAGAAACTTGTATTT	TRAV5		TRAJ8	TRAC	CASSSPNEQFF	TGTGCCAGCAGTTCGCCCAATGAGCAGTTCTTC	TRBV6-1		TRBJ2-1	TRBC2	2	Singlet	P	cultured_all_index1	HCRT2-6	021
CAGAGAGAGATACACA-1	CAVKVDSGGSNYKLTF;CAGKENSGGSNYKLTF	TGTGCTGTGAAGGTCGATAGTGGAGGTAGCAACTATAAACTGACATTT;TGTGCAGGGAAGGAGAATAGTGGAGGTAGCAACTATAAACTGACATTT	TRAV21;TRAV25	;	TRAJ53;TRAJ53	TRAC;TRAC	CASSPASYSYNEQFF	TGTGCCAGCAGCCCCGCCTCTTACTCCTACAATGAGCAGTTCTTC	TRBV7-2		TRBJ2-1	TRBC2	5	Singlet	P	cultured_all_index1	HA69	900
CAGAATCTCAACACCA-1	CALSDRGSYIPTF	TGTGCTCTGAGTGATCGGGGAAGCTACATACCTACATTT	TRAV9-2		TRAJ6	TRAC							4	Singlet	P	cultured_all_index1	NP136	051
CAGAATCCACCTATCC-1	CAFMKGSGGSNYKLTF	TGTGCTTTCATGAAGGGAAGTGGAGGTAGCAACTATAAACTGACATTT	TRAV38-1		TRAJ53	TRAC	CASSYVRGGSPLHF	TGTGCCAGCAGTTACGTCCGGGGTGGTTCACCCCTCCACTTT	TRBV6-6		TRBJ1-6	TRBC1	1	Singlet	P	cultured_all_index1	HCRT1-8	687
CAGAATCCAAGCCTAT-1	CILRDRGYNFNKFYF	TGCATCCTGAGAGACCGGGGATACAACTTCAACAAATTTTACTTT	TRAV26-2		TRAJ21	TRAC	CASSLWTSGSSQETQYF	TGTGCCAGCAGCCTATGGACTAGCGGGAGTTCTCAAGAGACCCAGTACTTC	TRBV11-1		TRBJ2-5	TRBC2	2	Singlet	P	cultured_all_index1	HA69	687
CACTCCATCAGTTGAC-1	CAGNAGNMLTF;CLVGGRGYQKVTF	TGTGCAGGAAATGCAGGCAACATGCTCACCTTT;TGCCTCGTGGGTGGGCGAGGTTACCAGAAAGTTACCTTT	TRAV25;TRAV4	;	TRAJ39;TRAJ13	TRAC;TRAC	CSAPGLPTHSPLHF;CASSLGTSGPGELFF	TGCAGTGCCCCCGGCCTCCCTACTCATTCACCCCTCCACTTT;TGTGCCAGCAGTCTCGGGACTAGCGGGCCCGGGGAGCTGTTTTTT	TRBV20-1;TRBV28	;	TRBJ1-6;TRBJ2-2	TRBC1;TRBC2	1	Singlet	P	cultured_all_index1	NP136	982
CACTCCAGTGCGAAAC-1	CAVSGRTGANSKLTF	TGTGCTGTGAGTGGGAGGACTGGAGCCAATAGTAAGCTGACATTT	TRAV8-6		TRAJ56	TRAC	CASSEVVGYGYTF	TGTGCCAGCAGCGAAGTAGTCGGCTATGGCTACACCTTC	TRBV12-4		TRBJ1-2	TRBC1	1	Singlet	P	cultured_all_index1	HA69	687
CACTCCAGTCAGTGGA-1	CAAVGGGADGLTF	TGTGCAGCGGTAGGAGGAGGTGCTGACGGACTCACCTTT	TRAV29/DV5		TRAJ45		CASSFRANTEAFF	TGCGCCAGCAGCTTCCGGGCTAACACTGAAGCTTTCTTT	TRBV5-1		TRBJ1-1	TRBC1	1	Singlet	P	cultured_all_index1	HA69	284
CACTCCAGTCAGAGGT-1	CAMTGGTSYGKLTF;CAAIGSVRAGSYQLTF	TGTGCAATGACTGGTGGTACTAGCTATGGAAAGCTGACATTT;TGTGCAGCAATAGGATCGGTGAGGGCTGGGAGTTACCAACTCACTTTC	TRAV12-3;TRAV29/DV5	;	TRAJ52;TRAJ28	TRAC;TRAC	CASGLLPGSGANVLTF	TGTGCCAGTGGGTTATTACCAGGGTCTGGGGCCAACGTCCTGACTTTC	TRBV19		TRBJ2-6	TRBC2	2	Singlet	P	cultured_all_index1	HA69	900
CACCTTGGTCGCATAT-1							CSARQPSLGYGYTF;CASSYLGVGYNEQFF	TGCAGTGCCCGACAGCCCAGCTTAGGCTATGGCTACACCTTC;TGTGCCAGCAGTTACCTGGGGGTAGGGTACAATGAGCAGTTCTTC	TRBV20-1;TRBV6-2	;	TRBJ1-2;TRBJ2-1	TRBC1;TRBC2	3	Singlet	P	cultured_all_index1	NP136	344
CACCTTGCAAATTGCC-1	CAVRGGDSSASKIIF	TGTGCCGTGAGAGGGGGGGACAGCAGTGCTTCCAAGATAATCTTT	TRAV12-2		TRAJ3	TRAC	CASSLVASANTEAFF;CASSPGHLEGNTIYF	TGTGCCAGCAGTTTAGTAGCGTCAGCGAACACTGAAGCTTTCTTT;TGTGCCAGCAGTCCGGGCCACCTGGAGGGAAACACCATATATTTT	TRBV28;TRBV28	;	TRBJ1-1;TRBJ1-3	TRBC1;TRBC1	2	Singlet	C	cultured_all_index1	HCRT1-8	494
CACCACTTCCCAAGAT-1	CVVFSGGYNKLIF	TGTGTTGTGTTTTCTGGTGGCTACAATAAGCTGATTTTT	TRAV8-2		TRAJ4	TRAC	CASSIVGETGSRYTQYF;CASSLGRTGPYEQYF	TGTGCCAGTAGTATAGTTGGAGAGACAGGGTCAAGGTATACGCAGTATTTT;TGTGCCAGCAGCTTAGGACGTACAGGACCCTACGAGCAGTACTTC	TRBV19;TRBV7-2	;	TRBJ2-3;TRBJ2-7	TRBC2;TRBC2	1	Singlet	C	cultured_all_index1	HA69	036
CACCACTGTCCGAACC-1							CASSRASGRNEQFF	TGTGCCAGCAGCCGGGCTAGCGGGAGGAATGAGCAGTTCTTC	TRBV3-1		TRBJ2-1	TRBC2	1	Singlet	P	cultured_all_index1	NP136	948
CACCACTCACATAACC-1	CAVMDSNYQLIW	TGTGCTGTGATGGATAGCAACTATCAGTTAATCTGG	TRAV1-2		TRAJ33	TRAC	CASSVLAGGPETQYF	TGTGCCAGCAGTGTTTTAGCGGGGGGGCCGGAGACCCAGTACTTC	TRBV6-1		TRBJ2-5	TRBC2	21	Singlet	C	cultured_all_index1	HA69	036
CACATAGGTACCATCA-1	CAAREGGGADGLTF	TGTGCAGCAAGGGAAGGAGGAGGTGCTGACGGACTCACCTTT	TRAV29/DV5		TRAJ45	TRAC	CAISEVAGADTEAFF	TGTGCCATCAGTGAGGTGGCGGGGGCGGACACTGAAGCTTTCTTT	TRBV10-3		TRBJ1-1	TRBC1	2	Singlet	P	cultured_all_index1	NP136	982
CACAGTAGTTACGGAG-1	CAESYTGRRALTF	TGTGCAGAGTCTTACACGGGCAGGAGAGCACTTACTTTT	TRAV5		TRAJ5	TRAC	CASSQLSGGELFF	TGTGCCAGCAGCCAACTTAGCGGAGGGGAGCTGTTTTTT	TRBV28		TRBJ2-2	TRBC2	5	Singlet	P	cultured_all_index1	HA69	344
CACAGTACAAGCCCAC-1	CAVSPMDSSYKLIF	TGTGCTGTGAGCCCGATGGATAGCAGCTATAAATTGATCTTC	TRAV8-6		TRAJ12	TRAC	CAWIVEMGTYYTF	TGTGCCTGGATCGTCGAAATGGGGACATACTACACCTTC	TRBV30		TRBJ1-2	TRBC1	2	Singlet	P	cultured_all_index1	HCRT1-8	051
CACAGTAAGCATGGCA-1	CAGGDQFYF	TGTGCCGGCGGGGACCAGTTCTATTTT	TRAV20		TRAJ49	TRAC	CAISDPTGLNTEAFF	TGTGCCATCAGTGACCCGACAGGGTTGAACACTGAAGCTTTCTTT	TRBV10-3		TRBJ1-1	TRBC1	1	Singlet	P	cultured_all_index1	HCRT1-8	284
CACACTCCAGTAACGG-1							CASNRDRYNEQFF	TGTGCCAGCAACCGGGACAGATACAATGAGCAGTTCTTC	TRBV6-1		TRBJ2-1	TRBC2	1	Singlet	P	cultured_all_index1	HA69	021
CACACCTGTCTCCACT-1	CILNDSGGSNYKLTF	TGCATCCTGAATGATAGTGGAGGTAGCAACTATAAACTGACATTT	TRAV26-2		TRAJ53	TRAC	CSARTGYIHEQFF;CASTPQDRGFSYTF	TGCAGTGCTAGGACAGGGTATATCCATGAGCAGTTCTTC;TGTGCCAGCACCCCTCAGGACAGGGGCTTTAGCTACACCTTC	TRBV20-1;TRBV7-8	;	TRBJ2-1;TRBJ1-2	TRBC2;TRBC1	1	Singlet	P	cultured_all_index1	HCRT2-6	284
CACACCTCACGGACAA-1	CAASPGGGGADGLTF;CIVRVGTNQAGTALIF	TGTGCAGCAAGCCCTGGGGGAGGAGGTGCTGACGGACTCACCTTT;TGCATCGTCAGAGTCGGCACCAACCAGGCAGGAACTGCTCTGATCTTT	TRAV13-1;TRAV26-1	;	TRAJ45;TRAJ15	TRAC;TRAC	CASIGSSYNEQFF	TGTGCCAGCATAGGTAGCTCCTACAATGAGCAGTTCTTC	TRBV2		TRBJ2-1	TRBC2	1	Singlet	C	cultured_all_index1	NP136	036
CACACAATCCAGAAGG-1	CAESILTGGGNKLTF;CAETPSGGGADGLTF	TGTGCAGAGAGTATACTCACGGGAGGAGGAAACAAACTCACCTTT;TGTGCAGAGACCCCTTCAGGAGGAGGTGCTGACGGACTCACCTTT	TRAV5;TRAV5	;	TRAJ10;TRAJ45	TRAC;TRAC	CSAKRWDRGFNSNQPQHF;CAWSVKGQPNPEAFF	TGCAGTGCTAAAAGGTGGGACAGGGGATTCAATAGCAATCAGCCCCAGCATTTT;TGTGCCTGGAGTGTAAAGGGACAGCCGAACCCTGAAGCTTTCTTT	TRBV20-1;TRBV30	;	TRBJ1-5;TRBJ1-1	TRBC1;TRBC1	1	Singlet	C	cultured_all_index1	HA69	036
CACACAAGTGTCAATC-1	CATAAYGNNRLAF	TGTGCTACGGCCGCTTATGGGAACAACAGACTCGCTTTT	TRAV17		TRAJ7	TRAC	CASSPARGGDTQYF;CASSPRDYPRGEQFF	TGCGCCAGCAGCCCCGCACGGGGAGGAGATACGCAGTATTTT;TGTGCCAGCAGCCCGCGGGACTACCCTAGGGGTGAGCAGTTCTTC	TRBV5-1;TRBV7-2	;	TRBJ2-3;TRBJ2-1	TRBC2;TRBC2	1	Singlet	C	cultured_all_index1	HA69	494
CACACAACACGAAAGC-1	CAFMKLTGGGADGLTF;CAESMLTGGGNKLTF	TGTGCTTTCATGAAGTTAACAGGAGGAGGTGCTGACGGACTCACCTTT;TGTGCAGAGAGTATGCTCACGGGAGGAGGAAACAAACTCACCTTT	TRAV38-1;TRAV5	;	TRAJ45;TRAJ10	TRAC;TRAC	CASSGRLGSPLHF	TGTGCCAGCAGCGGCAGGCTGGGGTCACCCCTCCACTTT	TRBV27		TRBJ1-6	TRBC1	1	Singlet	P	cultured_all_index1	HCRT2-6	1688
CACAAACTCGAACTGT-1							CASSPPEDGETQYF	TGTGCCAGCTCACCACCGGAGGACGGAGAGACCCAGTACTTC	TRBV18		TRBJ2-5	TRBC2	59	Singlet	P	cultured_all_index1	HA69	021
CACAAACGTCAACATC-1	CALSGANAGGTSYGKLTF	TGTGCTCTGAGTGGCGCTAATGCTGGTGGTACTAGCTATGGAAAGCTGACATTT	TRAV19		TRAJ52	TRAC	CASFSGGAPNEQFF	TGTGCCAGCTTTAGCGGGGGGGCCCCCAATGAGCAGTTCTTC	TRBV12-3		TRBJ2-1	TRBC2	3	Singlet	P	cultured_all_index1	NP136	344
CACAAACAGTGGTAGC-1	CAEPYNNNDMRF	TGTGCAGAGCCGTACAATAACAATGACATGCGCTTT	TRAV5		TRAJ43	TRAC	CASSLERPPNEKLFF;CASRERGDFPYEQYF	TGCGCCAGCAGCTTGGAGAGGCCACCTAATGAAAAACTGTTTTTT;TGTGCCAGCAGGGAGCGGGGGGATTTCCCCTACGAGCAGTACTTC	TRBV5-1;TRBV6-1	;	TRBJ1-4;TRBJ2-7	TRBC1;TRBC2	1	Singlet	P	cultured_all_index1	NP136	021
CAAGTTGGTTGAACTC-1							CASSGAGTGNEKLFF;CASSLGGNQPQHF	TGTGCCAGCAGTGGAGCCGGGACAGGGAATGAAAAACTGTTTTTT;TGTGCCAGCAGCTTAGGAGGAAATCAGCCCCAGCATTTT	TRBV2;TRBV7-9	;	TRBJ1-4;TRBJ1-5	TRBC1;TRBC1	3	Singlet	P	cultured_all_index1	HA69	1688
CAAGGCCGTCACTGGC-1	CILRDRGTSGTYKYIF	TGCATCCTGAGAGACAGGGGGACCTCAGGAACCTACAAATACATCTTT	TRAV26-2		TRAJ40	TRAC	CASSTRTVKTEAFF;CASRKDSADTQYF	TGTGCCAGTAGTACCAGGACGGTGAAGACTGAAGCTTTCTTT;TGTGCCAGCAGGAAAGACAGCGCAGATACGCAGTATTTT	TRBV19;TRBV6-5	;	TRBJ1-1;TRBJ2-3	TRBC1;TRBC2	1	Singlet	P	cultured_all_index1	HCRT1-8	022
CAAGGCCAGCGTTCCG-1	CGTESTGFQKLVF	TGCGGCACAGAGTCCACAGGCTTTCAGAAACTTGTATTT	TRAV30		TRAJ8	TRAC	CASSVVREDQPQHF	TGTGCCAGCAGCGTAGTGAGGGAGGACCAGCCCCAGCATTTT	TRBV9		TRBJ1-5	TRBC1	2	Singlet	P	cultured_all_index1	HCRT2-6	051
CAAGATCCAAACTGCT-1	CAGAREQGAQKLVF;CAFRPMNSGYSTLTF	TGTGCAGGAGCTCGCGAACAGGGAGCCCAGAAGCTGGTATTT;TGTGCTTTCAGGCCTATGAATTCAGGATACAGCACCCTCACCTTT	TRAV27;TRAV38-1	;	TRAJ54;TRAJ11	TRAC;TRAC	CATSPWTSFHEQYF	TGTGCCACCTCTCCTTGGACTAGCTTCCACGAGCAGTACTTC	TRBV15		TRBJ2-7	TRBC2	3	Singlet	P	cultured_all_index1	HA69	687
CAAGATCAGCGTAATA-1	CAVRGSNTGKLIF	TGTGCAGTTAGGGGGAGCAACACAGGCAAACTAATCTTT	TRAV29/DV5		TRAJ37	TRAC	CASSPPNSYEQYF	TGTGCCAGCAGCCCCCCGAACTCCTACGAGCAGTACTTC	TRBV7-6		TRBJ2-7	TRBC2	2	Singlet	C	cultured_all_index1	HCRT2-6	036
CAAGAAACATGGGAAC-1	CAMREGLTGRRALTF	TGTGCAATGAGAGAGGGCTTGACGGGCAGGAGAGCACTTACTTTT	TRAV14/DV4		TRAJ5	TRAC	CSADSGRNTYEQYF	TGCAGTGCCGACTCAGGGCGAAATACCTACGAGCAGTACTTC	TRBV20-1		TRBJ2-7	TRBC2	1	Singlet	P	cultured_all_index1	HCRT1-8	021
CAAGAAACACAACGCC-1							CASSFDRGTFYEQYF	TGTGCCAGCAGCTTCGACAGGGGAACATTCTACGAGCAGTACTTC	TRBV7-6		TRBJ2-7	TRBC2	1	Singlet	P	cultured_all_index1	NP136	687
CAAGAAAAGGCTAGGT-1	CAALQGGYNKLIF	TGTGCAGCTCTTCAGGGTGGCTACAATAAGCTGATTTTT	TRAV23/DV6		TRAJ4	TRAC	CASGQHSEAFF	TGTGCCAGCGGGCAGCACTCTGAAGCTTTCTTT	TRBV3-1		TRBJ1-1	TRBC1	2	Singlet	P	cultured_all_index1	HCRT1-8	1688
CAACTAGTCCCAACGG-1	CLVGARTSGSARQLTF	TGCCTCGTGGGTGCCCGTACTTCTGGTTCTGCAAGGCAACTGACCTTT	TRAV4		TRAJ22	TRAC	CASSLGTRENSPLHF	TGTGCCAGCAGCTTAGGGACACGGGAAAATTCACCCCTCCACTTT	TRBV13		TRBJ1-6	TRBC1	1	Singlet	P	cultured_all_index1	NP136	687
CAACTAGGTACTTGAC-1	CGPTKTSYDKVIF	TGTGGGCCCACGAAAACCTCCTACGACAAGGTGATATTT	TRAV24		TRAJ50	TRAC	CSAKRAGITDTQYF	TGCAGCGCTAAGCGGGCGGGGATTACAGATACGCAGTATTTT	TRBV20-1		TRBJ2-3	TRBC2	8	Singlet	P	cultured_all_index1	HA69	687
CAACTAGGTAAACCTC-1	CAGTRQGGSEKLVF;CAVSDGGTSYGKLTF	TGTGCAGGCACCCGTCAGGGCGGATCTGAAAAGCTGGTCTTT;TGTGCTGTGAGTGATGGTGGTACTAGCTATGGAAAGCTGACATTT	TRAV23/DV6;TRAV8-6	;	TRAJ57;TRAJ52	TRAC;TRAC	CASSLMGLSTDTQYF;CASSQQGMGPYEQYF	TGTGCCAGCAGTTTAATGGGACTAAGCACAGATACGCAGTATTTT;TGCGCCAGCAGCCAACAGGGGATGGGTCCCTACGAGCAGTACTTC	TRBV12-3;TRBV4-3	;	TRBJ2-3;TRBJ2-7	TRBC2;TRBC2	2	Singlet	P	cultured_all_index1	HCRT1-8	344
CAACTAGAGGTGCACA-1	CAVSRAAGNKLTF	TGCGCTGTGAGTAGGGCTGCAGGCAACAAGCTAACTTTT	TRAV1-1		TRAJ17	TRAC	CAVQQGFAGELFF	TGTGCCGTTCAGCAGGGTTTCGCCGGGGAGCTGTTTTTT	TRBV6-1		TRBJ2-2	TRBC2	4	Singlet	P	cultured_all_index1	HCRT1-8	344
CAACCTCGTATTCGTG-1	CAVTPPGAGSYQLTF	TGTGCTGTCACACCCCCAGGGGCTGGGAGTTACCAACTCACTTTC	TRAV2		TRAJ28	TRAC	CASASPDLENTIYF	TGTGCCAGCGCCTCCCCAGATTTGGAAAACACCATATATTTT	TRBV12-3		TRBJ1-3	TRBC1	2	Singlet	P	cultured_all_index1	HCRT1-8	687
CAACCAATCCTGTAGA-1	CAASERKMRF;CAGAQGSNYKLTF	TGTGCAGCAAGTGAGAGGAAAATGCGCTTT;TGTGCAGGAGCCCAAGGTAGCAACTATAAACTGACATTT	TRAV13-1;TRAV27	;	TRAJ43;TRAJ53	TRAC;TRAC							1	Singlet	P	cultured_all_index1	NP136	022
CAACCAAGTGAAATCA-1	CIVRVAGAGNQFYF	TGCATCGTCAGAGTCGCTGGGGCCGGTAACCAGTTCTATTTT	TRAV26-1		TRAJ49	TRAC	CAWSVHYGYTF	TGTGCCTGGAGTGTACACTATGGCTACACCTTC	TRBV30		TRBJ1-2	TRBC1	1	Singlet	P	cultured_all_index1	HCRT1-8	022
CAACCAAAGGCATGGT-1	CAVGRLGDMRF;CAPSNQAGTALIF	TGTGCCGTGGGTAGATTGGGTGACATGCGCTTT;TGTGCTCCCTCCAACCAGGCAGGAACTGCTCTGATCTTT	TRAV12-2;TRAV21	;	TRAJ43;TRAJ15	TRAC;TRAC	CSARLVETQYF;CASSYSPTGGGEQYF	TGCAGTGCTAGACTTGTTGAGACCCAGTACTTC;TGTGCCAGCAGTTACAGCCCGACAGGGGGCGGCGAGCAGTACTTC	TRBV20-1;TRBV6-5	;	TRBJ2-5;TRBJ2-7	TRBC2;TRBC2	3	Singlet	P	cultured_all_index1	HA69	982
CAACCAAAGACTCGGA-1	CAFGSGNTGKLIF	TGTGCCTTCGGCTCTGGCAACACAGGCAAACTAATCTTT	TRAV8-1		TRAJ37	TRAC	CASSFPGTGGLEQYF	TGTGCCAGCAGTTTCCCCGGGACAGGGGGACTCGAGCAGTACTTC	TRBV27		TRBJ2-7	TRBC2	3	Singlet	P	cultured_all_index1	HCRT2-6	344
ATTTCTGGTCTTTCAT-1	CILRAHNNAGNMLTF	TGCATCCTGAGAGCTCATAATAATGCAGGCAACATGCTCACCTTT	TRAV26-2		TRAJ39	TRAC	CAISEPRPNTGELLF	TGTGCCATCAGTGAGCCCCGACCAAACACCGGGGAGCTGCTTTTT	TRBV10-3		TRBJ2-2		1	Singlet	P	cultured_all_index1	HCRT2-6	900
ATTGGTGGTCGAATCT-1	CAGGGSQGNLIF	TGTGCAGGAGGAGGAAGCCAAGGAAATCTCATCTTT	TRAV27		TRAJ42	TRAC							12	Singlet	P	cultured_all_index1	HA69	687
ATTGGACTCATATCGG-1	CASSATTDSWGKFQF	TGTGCCTCTTCGGCGACAACTGACAGCTGGGGGAAATTCCAGTTT	TRAV24		TRAJ24	TRAC	CASSPISSGRLGNEQFF	TGTGCCAGCAGCCCCATTTCTAGCGGGAGGTTAGGCAATGAGCAGTTCTTC	TRBV7-3		TRBJ2-1	TRBC2	1	Singlet	P	cultured_all_index1	HCRT2-6	022
ATTGGACGTTTCCACC-1	CALIRIQGAQKLVF	TGTGCTCTGATTCGAATTCAGGGAGCCCAGAAGCTGGTATTT	TRAV19		TRAJ54	TRAC	CSASGLAGRFSGYTF;CASSVAQGYNEQFF	TGCAGTGCTAGTGGGCTGGCAGGGAGGTTTAGTGGCTACACCTTC;TGTGCCAGCAGCGTAGCTCAGGGCTACAATGAGCAGTTCTTC	TRBV20-1;TRBV9	;	TRBJ1-2;TRBJ2-1	TRBC1;TRBC2	1	Singlet	C	cultured_all_index1	HCRT1-8	036
ATTCTACAGCGGATCA-1	CAARPPQGGSEKLVF	TGTGCAGCAAGACCGCCTCAGGGCGGATCTGAAAAGCTGGTCTTT	TRAV23/DV6		TRAJ57	TRAC	CASSLPDRVDQPQHF	TGTGCCAGCAGTTTACCCGACAGGGTGGATCAGCCCCAGCATTTT	TRBV27		TRBJ1-5	TRBC1	2	Singlet	P	cultured_all_index1	HA69	344
ATTATCCAGATGTGTA-1	CAVFNARLMF	TGCGCTGTGTTCAATGCCAGACTCATGTTT	TRAV1-1		TRAJ31	TRAC	CASSPRSGGSDYEQYF;CASSLLGGELFF	TGTGCCAGCTCACCACGGAGTGGCGGGAGTGACTACGAGCAGTACTTC;TGTGCCAGCAGCTTACTTGGCGGGGAGCTGTTTTTT	TRBV18;TRBV7-8	;	TRBJ2-7;TRBJ2-2	TRBC2;TRBC2	1	Singlet	P	cultured_all_index1	HCRT2-6	687
ATTACTCTCGATGAGG-1	CLVYSYSGNTGKLIF;CALSDRQGNQFYF	TGCCTCGTCTACTCCTACTCTGGCAACACAGGCAAACTAATCTTT;TGTGCTCTGAGTGATCGTCAAGGTAACCAGTTCTATTTT	TRAV4;TRAV9-2	;	TRAJ37;TRAJ49	TRAC;TRAC							1	Singlet	C	cultured_all_index1	HCRT1-8	036
ATTACTCGTGTCCTCT-1	CEAREAGGTSYGKLTF	TGTGAAGCAAGAGAGGCGGGTGGTACTAGCTATGGAAAGCTGACATTT	TRAV13-1		TRAJ52	TRAC	CASSLRPGANVLTF	TGTGCCAGCAGTTTACGTCCTGGGGCCAACGTCCTGACTTTC	TRBV27		TRBJ2-6	TRBC2	3	Singlet	P	cultured_all_index1	HA69	344
ATTACTCCATAAGACA-1	CAYRSVTGNQFYF	TGTGCTTATAGGAGCGTCACCGGTAACCAGTTCTATTTT	TRAV38-2/DV8		TRAJ49	TRAC	CSVRSTGPKAGELFF;CASSHGSLTDTQYF	TGCAGCGTTCGATCTACAGGACCAAAAGCCGGGGAGCTGTTTTTT;TGTGCCAGCAGCCACGGGTCCCTCACAGATACGCAGTATTTT	TRBV29-1;TRBV3-1	;	TRBJ2-2;TRBJ2-3	TRBC2;TRBC2	1	Singlet	P	cultured_all_index1	HCRT2-6	687
ATGTGTGGTAGGCTGA-1	CAASATAAGNKLTF	TGTGCAGCAAGCGCCACAGCTGCAGGCAACAAGCTAACTTTT	TRAV29/DV5		TRAJ17	TRAC							1	Singlet	C	cultured_all_index1	HCRT1-8	494
ATGTGTGCATACTACG-1	CAASERKMRF;CAESCMDSNYQLIW	TGTGCAGCAAGTGAGAGGAAAATGCGCTTT;TGTGCAGAGAGTTGCATGGATAGCAACTATCAGTTAATCTGG	TRAV13-1;TRAV5	;	TRAJ43;TRAJ33	TRAC;TRAC	CAISEGGQTNTEAFF	TGTGCCATCAGTGAGGGGGGACAAACGAACACTGAAGCTTTCTTT	TRBV10-3		TRBJ1-1	TRBC1	2	Singlet	P	cultured_all_index1	HA69	344
ATGCGATGTCGCGAAA-1	CAMRDRGSTLGRLYF	TGTGCAATGAGGGACAGAGGCTCAACCCTGGGGAGGCTATACTTT	TRAV12-3		TRAJ18	TRAC	CATSDFPSGRSYNEQFF	TGTGCCACCAGTGATTTTCCTAGCGGGAGATCGTACAATGAGCAGTTCTTC	TRBV24-1		TRBJ2-1	TRBC2	1	Singlet	P	cultured_all_index1	NP136	948
ATGCGATCAATTCCTT-1	CAVRDMIAQGAKLIF	TGTGCTGTGAGAGACATGATCGCCCAGGGAGCAAAGCTTATCTTC	TRAV3		TRAJ23		CASSSGREGAHTGELFF	TGTGCCAGCAGCTCAGGTCGCGAAGGGGCGCACACCGGGGAGCTGTTTTTT	TRBV11-1		TRBJ2-2	TRBC2	4	Singlet	P	cultured_all_index1	HA69	021
ATGCGATAGTAACCCT-1	CAGPSSGSARQLTF	TGTGCAGGTCCTTCTTCTGGTTCTGCAAGGCAACTGACCTTT	TRAV27		TRAJ22	TRAC	CASSPQGINEKLFF	TGCGCCAGCAGCCCGCAGGGGATAAATGAAAAACTGTTTTTT	TRBV4-3		TRBJ1-4	TRBC1	1	Singlet	P	cultured_all_index1	HA69	344
ATCTGCCTCGTGGACC-1	CAVGPGPGTASKLTF	TGTGCTGTGGGTCCAGGGCCCGGCACTGCCAGTAAACTCACCTTT	TRAV8-3		TRAJ44	TRAC	CASSPIGHSSPSTF	TGTGCCAGCAGCCCTATAGGACATTCCTCGCCATCCACCTTC	TRBV28		TRBJ2-7	TRBC2	2	Singlet	P	cultured_all_index1	HA69	948
ATCTGCCCAATGAAAC-1	CAMRETVNDMRF;CAYRSAILGDDKIIF	TGTGCAATGAGAGAGACTGTTAATGACATGCGCTTT;TGTGCTTATAGGAGCGCGATATTGGGAGATGACAAGATCATCTTT	TRAV14/DV4;TRAV38-2/DV8	;	TRAJ43;TRAJ30	TRAC;							1	Singlet	P	cultured_all_index1	NP136	344
ATCTACTTCATAGCAC-1	CALSRGSNYKLTF	TGTGCTCTGTCCCGAGGTAGCAACTATAAACTGACATTT	TRAV19		TRAJ53	TRAC	CASSQDTTLEYTDTQYF;CASSQQGMGPYEQYF	TGCGCCAGCAGCCAAGATACGACACTGGAATACACAGATACGCAGTATTTT;TGCGCCAGCAGCCAACAGGGGATGGGTCCCTACGAGCAGTACTTC	TRBV4-3;TRBV4-3	;	TRBJ2-3;TRBJ2-7	TRBC2;TRBC2	2	Singlet	P	cultured_all_index1	HA69	344
ATCTACTGTTGGAGGT-1	CAVNARTGGFKTIF	TGTGCCGTGAATGCCAGGACTGGAGGCTTCAAAACTATCTTT	TRAV8-1		TRAJ9	TRAC	CASSLRAGCPQPQHF	TGTGCCAGCAGTCTACGGGCAGGGTGCCCTCAGCCCCAGCATTTT	TRBV28		TRBJ1-5	TRBC1	2	Singlet	P	cultured_all_index1	HCRT1-8	021
ATCTACTGTTACTGAC-1							CASSLGLAGVNYEQYF;CASSLAASGGDQKTQYF	TGCGCCAGCAGCTTGGGACTAGCGGGAGTCAACTACGAGCAGTACTTC;TGTGCCAGCAGCTTAGCGGCCAGCGGGGGGGATCAGAAGACCCAGTACTTC	TRBV5-1;TRBV7-2	;	TRBJ2-7;TRBJ2-5	TRBC2;TRBC2	1	Singlet	P	cultured_all_index1	HA69	1688
ATCTACTCAAGTAGTA-1	CLVGESGGAGSYQLTF	TGCCTCGTGGGTGAATCGGGTGGGGCTGGGAGTTACCAACTCACTTTC	TRAV4		TRAJ28	TRAC							4	Singlet	C	cultured_all_index1	HA69	036
ATCGAGTTCTTGCATT-1							CATTISDNQPQHF	TGTGCCACCACCATATCGGACAATCAGCCCCAGCATTTT	TRBV15		TRBJ1-5	TRBC1	1	Singlet	P	cultured_all_index1	NP136	284
ATCCACCGTGGTGTAG-1	CVVSLSGGGADGLTF;CAYLSARQLTF	TGTGTGGTGAGTCTCTCAGGAGGAGGTGCTGACGGACTCACCTTT;TGTGCTTATCTTTCTGCAAGGCAACTGACCTTT	TRAV12-1;TRAV27	;	TRAJ45;TRAJ22	TRAC;TRAC	CASSIALLRTDQPQHF;CASSLVRQPNEKLFF	TGTGCCAGTAGTATAGCCCTCCTAAGGACCGATCAGCCCCAGCATTTT;TGTGCCAGCAGCTTAGTCCGTCAGCCTAATGAAAAACTGTTTTTT	TRBV19;TRBV7-8	;	TRBJ1-5;TRBJ1-4	TRBC1;TRBC1	1	Singlet	P	cultured_all_index1	HA69	284
ATCCACCGTGACCAAG-1	CAAFLNYGGSQGNLIF	TGTGCTGCCTTCTTGAATTATGGAGGAAGCCAAGGAAATCTCATCTTT	TRAV41		TRAJ42	TRAC	CSARGSKANDQFF	TGCAGTGCGAGAGGCAGTAAGGCAAATGATCAGTTCTTC	TRBV20-1		TRBJ2-1	TRBC2	1	Singlet	P	cultured_all_index1	HCRT1-8	284
ATCCACCCATCGGTTA-1	CAMRGVNTNAGKSTF	TGTGCAATGAGAGGAGTGAACACCAATGCAGGCAAATCAACCTTT	TRAV14/DV4		TRAJ27	TRAC	CASSTGESNQPQHF	TGCGCCAGCAGCACCGGGGAAAGCAATCAGCCCCAGCATTTT	TRBV5-1		TRBJ1-5	TRBC1	1	Singlet	P	cultured_all_index1	HA69	982
ATCCACCCAGACGTAG-1	CAASMNRDDKIIF	TGTGCAGCAAGCATGAACAGAGATGACAAGATCATCTTT	TRAV23/DV6		TRAJ30	TRAC	CASSSSLASKAFF	TGTGCCAGCAGCTCCTCCCTTGCTTCGAAAGCTTTCTTT	TRBV7-9		TRBJ1-1	TRBC1	1	Singlet	P	cultured_all_index1	HA69	022
ATCATGGCATCTATGG-1							CASSFRANTEAFF;CASSLGGTGNQEQYF	TGCGCCAGCAGCTTCCGGGCTAACACTGAAGCTTTCTTT;TGCGCCAGCAGCTTGGGTGGGACAGGAAATCAAGAGCAGTACTTC	TRBV5-1;TRBV5-1	;	TRBJ1-1;TRBJ2-7	TRBC1;TRBC2	5	Singlet	P	cultured_all_index1	HA69	982
ATCATGGAGCCAGTTT-1	CAYRTLYRGGSEKLVF	TGTGCTTATAGGACTCTTTATCGGGGCGGATCTGAAAAGCTGGTCTTT	TRAV38-2/DV8		TRAJ57	TRAC	CSVGRRLPPGEQYF	TGCAGCGTTGGCCGCCGGCTGCCTCCGGGCGAGCAGTACTTC	TRBV29-1		TRBJ2-7	TRBC2	1	Singlet	C	cultured_all_index1	HA69	435
ATCATCTGTCCTAGCG-1	CILRDSAGGTSYGKLTF	TGCATCCTGAGAGACAGCGCTGGTGGGACTAGCTATGGAAAGCTGACATTT	TRAV26-2		TRAJ52	TRAC	CASSPDRLGEQFF	TGTGCCAGCAGCCCCGACAGGCTTGGTGAGCAGTTCTTC	TRBV28		TRBJ2-1	TRBC2	2	Singlet	C	cultured_all_index1	HA69	036
ATCATCTCATTTCAGG-1	CVVNETNAGKSTF;CAASKEGNTDKLIF	TGTGTGGTGAACGAAACCAATGCAGGCAAATCAACCTTT;TGTGCAGCAAGTAAGGAAGGGAACACCGACAAGCTCATCTTT	TRAV12-1;TRAV13-1	;	TRAJ27;TRAJ34	TRAC;TRAC	CASSLGTNTEAFF	TGTGCCAGCAGCTTAGGGACAAACACTGAAGCTTTCTTT	TRBV11-3		TRBJ1-1	TRBC1	9	Singlet	C	cultured_all_index1	HCRT1-8	036
ATCATCTCAGATCGGA-1							CAISAGDRGLANEKLFF	TGTGCCATCAGTGCTGGGGACAGGGGGCTGGCTAATGAAAAACTGTTTTTT	TRBV10-3	TRBD1	TRBJ1-4	TRBC1	1	Singlet	P	cultured_all_index1	HCRT1-8	982
ATCATCTCAGATAATG-1	CAHLGNNNARLMF	TGTGCCCATCTCGGAAATAACAATGCCAGACTCATGTTT	TRAV38-1		TRAJ31	TRAC	CASSVDRDNQPQHF	TGTGCCAGCTCCGTAGACAGGGATAATCAGCCCCAGCATTTT	TRBV18		TRBJ1-5	TRBC1	2	Singlet	P	cultured_all_index1	HA69	948
ATCATCTCAAACCCAT-1	CGTEDNYGQNFVF;CAAQNSGGSNYKLTF	TGCGGCACAGAGGATAACTATGGTCAGAATTTTGTCTTT;TGTGCTGCCCAGAATAGTGGAGGTAGCAACTATAAACTGACATTT	TRAV30;TRAV36/DV7	;	TRAJ26;TRAJ53	TRAC;TRAC	CASSQPRSSSYNEQFF;CASSKGQDNSPLHF	TGTGCCAGCTCACAACCGCGAAGCAGCTCCTACAATGAGCAGTTCTTC;TGTGCCAGCAGCAAGGGACAGGATAATTCACCCCTCCACTTT	TRBV18;TRBV9	;	TRBJ2-1;TRBJ1-6	TRBC2;TRBC1	1	Singlet	P	cultured_all_index1	HCRT2-6	022
ATCATCTAGAGTACAT-1	CAVEALYAGGTSYGKLTF	TGTGCTGTGGAGGCGTTGTATGCTGGTGGTACTAGCTACGGAAAGCTGACATTT	TRAV36/DV7		TRAJ52	TRAC	CASSVGGAGEQYF	TGTGCCAGCAGCGTAGGGGGGGCGGGGGAGCAGTACTTC	TRBV9		TRBJ2-7	TRBC2	1	Singlet	C	cultured_all_index1	HCRT1-8	435
ATCACGAGTCAGATAA-1	CALSEAFNNNDMRF	TGTGCTCTGAGTGAGGCATTCAATAACAATGACATGCGCTTT	TRAV19		TRAJ43	TRAC	CASSTTRITEAFF	TGTGCCAGCAGTACAACAAGGATCACTGAAGCTTTCTTT	TRBV12-4		TRBJ1-1	TRBC1	1	Singlet	C	cultured_all_index1	HCRT1-8	494
ATCACGACATCGGACC-1	CAVSTGGTASKLTF	TGTGCCGTGAGCACGGGCGGCACTGCCAGTAAACTCACCTTT	TRAV12-2		TRAJ44	TRAC	CASSLSQAWKETQYF;CASSFKEGSNYGYTF	TGTGCCAGCAGCTTAAGTCAGGCCTGGAAAGAGACCCAGTACTTC;TGTGCCAGCAGCTTCAAGGAAGGATCTAACTATGGCTACACCTTC	TRBV7-2;TRBV9	;	TRBJ2-5;TRBJ1-2	TRBC2;TRBC1	2	Singlet	P	cultured_all_index1	HA69	284
ATCACGACACGGCTAC-1							CATSAGPGELFF	TGTGCCACCAGTGCCGGGCCCGGGGAGCTGTTTTTT	TRBV24-1		TRBJ2-2	TRBC2	1	Singlet	P	cultured_all_index1	HCRT1-8	344
ATCACGAAGAGTGAGA-1	CATIAGGTSYGKLTF;CIVRPLGGKLIF	TGTGCTACGATCGCTGGTGGTACTAGCTACGGAAAGCTGACATTT;TGCATCGTCAGACCACTGGGAGGAAAGCTTATCTTC	TRAV17;TRAV26-1	;	TRAJ52;TRAJ23	TRAC;TRAC							2	Singlet	P	cultured_all_index1	HCRT1-8	344
ATAGACCAGAGACGAA-1	CIVRATSGGYNKLIF	TGCATCGTCAGGGCCACTTCTGGTGGCTACAATAAGCTGATTTTT	TRAV26-1		TRAJ4	TRAC	CASSFMGGEQFF;CASSQGPADNSPLHF	TGTGCCAGCAGCTTCATGGGGGGAGAGCAGTTCTTC;TGTGCCAGCAGCCAGGGGCCAGCTGATAATTCACCCCTCCACTTT	TRBV11-3;TRBV9	;	TRBJ2-1;TRBJ1-6	TRBC2;TRBC1	1	Singlet	P	cultured_all_index1	HA69	900
ATAAGAGTCCATTCTA-1	CIVRVGTNQAGTALIF;CAVLSRGSTLGRLYF	TGCATCGTCAGAGTCGGCACCAACCAGGCAGGAACTGCTCTGATCTTT;TGTGCAGTACTGTCCAGAGGCTCAACCCTGGGGAGGCTATACTTT	TRAV26-1;TRAV29/DV5	;	TRAJ15;TRAJ18	TRAC;TRAC	CASSQDLNEKLFF	TGTGCCAGCAGCCAAGATTTAAATGAAAAACTGTTTTTT	TRBV14		TRBJ1-4	TRBC1	1	Singlet	P	cultured_all_index1	HA69	344
ATAAGAGTCAGCGACC-1	CLVGDWRNAGNMLTF	TGCCTCGTGGGTGACTGGCGAAATGCAGGCAACATGCTCACCTTT	TRAV4		TRAJ39	TRAC	CSVDTGLGQNTGELFF	TGCAGCGTTGATACGGGGTTAGGACAGAACACCGGGGAGCTGTTTTTT	TRBV29-1		TRBJ2-2	TRBC2	1	Singlet	P	cultured_all_index1	HCRT1-8	344
ATAAGAGGTGAAATCA-1	CAVSDRNANAGKSTF	TGTGCTGTGAGTGATCGGAACGCCAATGCAGGCAAATCAACCTTT	TRAV8-4		TRAJ27	TRAC	CSVDQGTDTQYF	TGCAGCGTTGACCAGGGCACAGATACGCAGTATTTT	TRBV29-1		TRBJ2-3	TRBC2	2	Singlet	P	cultured_all_index1	NP136	982
ATAAGAGGTAGCTTGT-1	CIVRVAGGSQGNLIF	TGCATCGTCAGAGTCGCAGGAGGAAGCCAAGGAAATCTCATCTTT	TRAV26-1		TRAJ42		CASTGQGPFAEAFF	TGTGCCAGTACCGGACAGGGGCCCTTTGCTGAAGCTTTCTTT	TRBV19		TRBJ1-1	TRBC1	1	Singlet	P	cultured_all_index1	HCRT1-8	344
ATAAGAGAGGATATAC-1	CAESDTGGFKTIF	TGTGCAGAGAGCGATACTGGAGGCTTCAAAACTATCTTT	TRAV5		TRAJ9	TRAC	CASRPGASEQYF	TGTGCCAGCAGACCAGGGGCTAGTGAGCAGTACTTC	TRBV28		TRBJ2-7	TRBC2	6	Singlet	P	cultured_all_index1	NP136	344
ATAACGCTCCTCTAGC-1	CAVRGGDYKLSF	TGTGCTGTGAGAGGGGGGGACTACAAGCTCAGCTTT	TRAV1-2		TRAJ20	TRAC	CASSVLAGGQETQYF	TGTGCCAGCAGTGTACTAGCGGGGGGGCAAGAGACCCAGTACTTC	TRBV6-1		TRBJ2-5	TRBC2	1	Singlet	P	cultured_all_index1	NP136	284
AGTTGGTTCTGGAGCC-1	CAETHTGFQKLVF;CAPGQYSSASKIIF	TGTGCAGAGACCCACACAGGCTTTCAGAAACTTGTATTT;TGTGCTCCCGGACAGTACAGCAGTGCTTCCAAGATAATCTTT	TRAV5;TRAV6	;	TRAJ8;TRAJ3	TRAC;TRAC	CASSLPGLAGGPGNEQFF	TGTGCCAGCAGTTTGCCCGGACTAGCGGGGGGGCCTGGCAATGAGCAGTTCTTC	TRBV27		TRBJ2-1	TRBC2	3	Singlet	P	cultured_all_index1	HA69	284
AGTTGGTTCCATGAAC-1	CALSAPFSGGGADGLTF	TGTGCTCTGAGTGCCCCCTTTTCAGGAGGAGGTGCTGACGGACTCACCTTT	TRAV9-2		TRAJ45	TRAC	CASSLSRGSYEQYF	TGTGCCAGCAGCTTATCAAGGGGTTCCTACGAGCAGTACTTC	TRBV7-2		TRBJ2-7	TRBC2	1	Singlet	C	cultured_all_index1	HCRT1-8	036
AGTGTCATCGTTACAG-1							CASSLDPGFRNTEAFF;CASSLRGGRGLGNTIYF	TGTGCCAGCAGCTTAGACCCGGGGTTTCGGAACACTGAAGCTTTCTTT;TGTGCCAGCAGCTTGCGAGGGGGCAGGGGGCTCGGGAACACCATATATTTT	TRBV12-4;TRBV5-4	;	TRBJ1-1;TRBJ1-3	TRBC1;TRBC1	1	Singlet	C	cultured_all_index1	HA69	036
AGTGTCAGTAGCTTGT-1	CVVSDLPPGGKLIF	TGTGTTGTGAGTGATCTGCCCCCGGGAGGAAAGCTTATCTTC	TRAV8-2		TRAJ23	TRAC	CASSIVAGGTSYNEQFF	TGTGCCAGTAGTATAGTGGCCGGGGGCACCTCCTACAATGAGCAGTTCTTC	TRBV19		TRBJ2-1	TRBC2	2	Singlet	P	cultured_all_index1	HA69	344
AGTGGGATCTTGTATC-1	CAARGTGANNLFF	TGTGCAGCAAGGGGAACTGGGGCAAACAACCTCTTCTTT	TRAV13-1		TRAJ36	TRAC	CASSLRAPTSDTQYF	TGTGCCAGCAGCTTAAGAGCGCCCACCTCAGATACGCAGTATTTT	TRBV5-5		TRBJ2-3	TRBC2	1	Singlet	C	cultured_all_index1	HCRT2-6	036
AGTGGGATCCGCATAA-1	CALNHQGAQKLVF	TGTGCTCTGAACCATCAGGGAGCCCAGAAGCTGGTATTT	TRAV9-2		TRAJ54	TRAC	CASSTDGAHNEKLFF	TGTGCCAGCAGCACAGACGGGGCCCATAATGAAAAACTGTTTTTT	TRBV7-2		TRBJ1-4	TRBC1	5	Singlet	P	cultured_all_index1	HA69	344
AGTGGGAGTATAATGG-1							CSARGGNTEAFF	TGCAGTGCTAGGGGCGGGAACACTGAAGCTTTCTTT	TRBV20-1		TRBJ1-1	TRBC1	1	Singlet	C	cultured_all_index1	NP136	036
AGTGGGACAATGACCT-1	CVVTYQAGTALIF;CAVSETGANNLFF	TGTGTGGTGACGTACCAGGCAGGAACTGCTCTGATCTTT;TGTGCTGTGAGTGAGACTGGGGCAAACAACCTCTTCTTT	TRAV10;TRAV8-4	;	TRAJ15;TRAJ36	TRAC;TRAC	CASSLRGWAQPQHF	TGTGCCAGCAGTCTCAGGGGGTGGGCTCAGCCCCAGCATTTT	TRBV28		TRBJ1-5	TRBC1	1	Singlet	P	cultured_all_index1	NP136	344
AGTGAGGAGCTAACAA-1	CAVDSNYQLIW	TGTGCTGTGGATAGCAACTATCAGTTAATCTGG	TRAV2		TRAJ33	TRAC	CATSRELAQNIQYF;CASSLAGSNQPQHF	TGTGCCACCAGCAGAGAACTAGCGCAGAACATTCAGTACTTC;TGTGCCAGCAGTTTAGCAGGGAGCAATCAGCCCCAGCATTTT	TRBV15;TRBV28	;	TRBJ2-4;TRBJ1-5	TRBC2;TRBC1	2	Singlet	P	cultured_all_index1	HCRT1-8	284
AGTGAGGAGATGCCTT-1	CAASRGAAGNKLTF	TGTGCAGCAAGTAGGGGAGCTGCAGGCAACAAGCTAACTTTT	TRAV13-1		TRAJ17	TRAC	CASSLAVYEQYF;CATSRGSTEAFF	TGTGCCAGCAGTTTAGCAGTATACGAGCAGTACTTC;TGTGCCACCAGCAGAGGATCGACTGAAGCTTTCTTT	TRBV12-4;TRBV15	;	TRBJ2-7;TRBJ1-1	TRBC2;TRBC1	1	Singlet	P	cultured_all_index1	NP136	1688
AGTCTTTTCTGGTTCC-1	CAAFSTSGTYKYIF	TGTGCAGCCTTCTCTACCTCAGGAACCTACAAATACATCTTT	TRAV29/DV5		TRAJ40	TRAC	CASSSPGYETQYF;CASSQFAQSSGANVLTF	TGTGCCAGCAGTTCCCCTGGATATGAGACCCAGTACTTC;TGCGCCAGCAGCCAATTCGCCCAGAGCTCTGGGGCCAACGTCCTGACTTTC	TRBV28;TRBV4-1	;	TRBJ2-5;TRBJ2-6	TRBC2;TRBC2	1	Singlet	P	cultured_all_index1	NP136	344
AGTCTTTTCGGCGCTA-1	CAVRDGPRNNNARLMF	TGTGCTGTGAGAGACGGCCCCCGGAATAACAATGCCAGACTCATGTTT	TRAV3		TRAJ31	TRAC	CASRQWGPYEQYF;CASRGSTDTQYF	TGTGCCAGCAGGCAGTGGGGACCCTACGAGCAGTACTTC;TGTGCCAGCAGGGGATCCACAGATACGCAGTATTTT	TRBV12-3;TRBV25-1	;	TRBJ2-7;TRBJ2-3	TRBC2;TRBC2	2	Singlet	P	cultured_all_index1	HCRT1-8	900
AGTCTTTCACCGTTGG-1	CAVSHTGGFKTIF	TGTGCTGTGAGTCATACTGGAGGCTTCAAAACTATCTTT	TRAV8-4		TRAJ9	TRAC	CSVAPGGNEQFF	TGCAGCGTTGCACCAGGGGGCAATGAGCAGTTCTTC	TRBV29-1		TRBJ2-1	TRBC2	1	Singlet	P	cultured_all_index1	HCRT1-8	1688
AGTCTTTCAATCTACG-1	CAVYRSNYQLIW;CAFINGNTGKLIF	TGTGCTGTGTACCGAAGCAACTATCAGTTAATCTGG;TGTGCTTTCATAAACGGCAACACAGGCAAACTAATCTTT	TRAV20;TRAV38-1	;	TRAJ33;TRAJ37	TRAC;TRAC	CASSPGPSNTDTQYF	TGTGCCAGCAGTCCCGGGCCGTCCAACACAGATACGCAGTATTTT	TRBV7-3		TRBJ2-3	TRBC2	3	Singlet	P	cultured_all_index1	HCRT1-8	344
AGTAGTCTCAAGGTAA-1	CAVKNAGNMLTF	TGTGCTGTGAAGAATGCAGGCAACATGCTCACCTTT	TRAV21		TRAJ39	TRAC	CASSFPTRSEYGYTF;CSCSSGMNTEAFF	TGTGCCAGCAGCTTCCCTACCCGATCGGAGTATGGCTACACCTTC;TGCAGCTGCTCTTCAGGCATGAACACTGAAGCTTTCTTT	TRBV27;TRBV29-1	;	TRBJ1-2;TRBJ1-1	TRBC1;TRBC1	1	Singlet	C	cultured_all_index1	NP136	435
AGTAGTCAGTAACCCT-1	CILHAGNNRKLIW	TGCATCCTACATGCTGGCAACAACCGTAAGCTGATTTGG	TRAV26-2		TRAJ38	TRAC	CASSLAGQLISPLHF	TGTGCCAGCAGCTTAGCGGGCCAGTTGATTTCACCCCTCCACTTT	TRBV11-2		TRBJ1-6	TRBC1	1	Singlet	C	cultured_all_index1	HCRT1-8	494
AGGTCATCAGCTTCGG-1	CAASMRNTPLVF;CAVEDRGSGNTGKLIF	TGTGCAGCAAGTATGAGGAACACACCTCTTGTCTTT;TGTGCTGTGGAGGATCGGGGCTCTGGCAACACAGGCAAACTAATCTTT	TRAV13-1;TRAV2	;	TRAJ29;TRAJ37	TRAC;TRAC	CASSPSGAGNQPQHF;CASSAATGTGFHF	TGTGCCAGCAGCCCGTCAGGGGCTGGGAATCAGCCCCAGCATTTT;TGCGCCAGCAGCGCAGCAACCGGGACAGGGTTCCACTTT	TRBV14;TRBV5-1	;	TRBJ1-5;TRBJ1-6	TRBC1;TRBC1	7	Singlet	P	cultured_all_index1	HCRT2-6	284
AGGTCATAGCGATATA-1	CAARDLEYGNKLVF	TGTGCAGCAAGAGATTTGGAATATGGAAACAAACTGGTCTTT	TRAV29/DV5		TRAJ47	TRAC	CASSQGFGETQYF	TGTGCCTCGTCACAGGGGTTTGGAGAGACCCAGTACTTC	TRBV10-3		TRBJ2-5	TRBC2	1	Singlet	C	cultured_all_index1	HA69	435
AGGGTGATCTGGAGCC-1	CAVRSNTGNQFYF	TGTGCTGTCAGATCGAACACCGGTAACCAGTTCTATTTT	TRAV41		TRAJ49	TRAC	CASSYSRQGYTF	TGTGCCAGCAGTTACTCGAGACAGGGCTACACCTTC	TRBV6-5		TRBJ1-2	TRBC1	1	Singlet	P	cultured_all_index1	HCRT1-8	344
AGGGTGAGTAGCACGA-1							CASSDGTDSNQPQHF	TGCGCCAGCAGCGACGGGACGGATAGCAATCAGCCCCAGCATTTT	TRBV5-1		TRBJ1-5	TRBC1	1	Singlet	P	cultured_all_index1	HA69	344
AGGGATGTCCGCGCAA-1	CIVRVGTNQAGTALIF;CAASGMNNNDMRF	TGCATCGTCAGAGTCGGCACCAACCAGGCAGGAACTGCTCTGATCTTT;TGTGCAGCAAGCGGAATGAATAACAATGACATGCGCTTT	TRAV26-1;TRAV29/DV5	;	TRAJ15;TRAJ43	TRAC;TRAC	CASGAGPGLYGYTF;CASTGQGPFAEAFF	TGTGCCTCGGGAGCGGGCCCCGGACTCTATGGCTACACCTTC;TGTGCCAGTACCGGACAGGGGCCCTTTGCTGAAGCTTTCTTT	TRBV10-3;TRBV19	;	TRBJ1-2;TRBJ1-1	TRBC1;TRBC1	1	Singlet	P	cultured_all_index1	HA69	344
AGGGATGGTTGTCTTT-1	CAVGPTQGGSEKLVF	TGTGCCGTGGGCCCAACTCAGGGCGGATCTGAAAAGCTGGTCTTT	TRAV39		TRAJ57	TRAC							1	Singlet	P	cultured_all_index1	HCRT2-6	284
AGGGATGGTGATGCCC-1	CAVEAGKLIF	TGTGCTGTGGAGGCAGGCAAACTAATCTTT	TRAV2		TRAJ37	TRAC	CASSPGPTQANEQFF	TGTGCCAGCTCACCCGGACCCACCCAGGCCAATGAGCAGTTCTTC	TRBV18		TRBJ2-1	TRBC2	1	Singlet	P	cultured_all_index1	HCRT1-8	948
AGGGATGCAGTGGAGT-1	CAVNNGSGTYKYIF;CLVGGRGYQKVTF	TGTGCTGTGAACAACGGCTCAGGAACCTACAAATACATCTTT;TGCCTCGTGGGTGGGCGAGGTTACCAGAAAGTTACCTTT	TRAV21;TRAV4	;	TRAJ40;TRAJ13	TRAC;TRAC	CASSHSADTQYF	TGTGCCAGCAGCCATAGCGCAGATACGCAGTATTTT	TRBV7-9		TRBJ2-3	TRBC2	1	Singlet	P	cultured_all_index1	HA69	982
AGGCCGTTCCTCGCAT-1	CAASRPESGSARQLTF	TGTGCAGCAAGTAGGCCCGAATCTGGTTCTGCAAGGCAACTGACCTTT	TRAV13-1		TRAJ22	TRAC	CASAGTGYGYTF	TGTGCCAGTGCCGGGACAGGCTATGGCTACACCTTC	TRBV7-9		TRBJ1-2	TRBC1	1	Singlet	C	cultured_all_index1	HA69	036
AGGCCGTGTCCGTGAC-1	CAVNKGYNFNKFYF	TGTGCCGTGAACAAGGGGTACAACTTCAACAAATTTTACTTT	TRAV12-2		TRAJ21	TRAC							6	Singlet	P	cultured_all_index1	HCRT1-8	344
AGGCCACGTATCACCA-1	CAAWATDSWGKFQF	TGTGCAGCATGGGCAACTGACAGCTGGGGGAAATTCCAGTTT	TRAV29/DV5		TRAJ24	TRAC	CASSLLQNYGYTF	TGTGCCAGTAGTTTGCTTCAGAACTATGGCTACACCTTC	TRBV19		TRBJ1-2	TRBC1	2	Singlet	C	cultured_all_index1	NP136	036
AGGCCACCATAAGACA-1	CALDLRTSGTYKYIF	TGTGCTCTAGACCTCCGGACCTCAGGAACCTACAAATACATCTTT	TRAV6		TRAJ40	TRAC	CATVYNEQFF	TGTGCCACTGTCTACAATGAGCAGTTCTTC	TRBV28		TRBJ2-1	TRBC2	1	Singlet	P	cultured_all_index1	HCRT1-8	948
AGGCCACCAGACGTAG-1							CANPGKGQTNYGYTF;CASSLVGAGVGTDTQYF	TGTGCCAATCCGGGGAAGGGCCAGACTAACTATGGCTACACCTTC;TGTGCCAGCAGCTTAGTTGGCGCGGGAGTCGGAACAGATACGCAGTATTTT	TRBV6-2;TRBV7-9	;	TRBJ1-2;TRBJ2-3	TRBC1;TRBC2	1	Singlet	P	cultured_all_index1	NP136	284
AGCTTGATCATAAAGG-1	CALSDLQDAGNNRKLIW	TGTGCTCTGAGTGACCTCCAGGACGCTGGCAACAACCGTAAGCTGATTTGG	TRAV19		TRAJ38	TRAC	CASSQEIYQGTDTQYF	TGCGCCAGCAGCCAAGAAATTTACCAAGGTACAGATACGCAGTATTTT	TRBV4-3		TRBJ2-3	TRBC2	1	Singlet	C	cultured_all_index1	HCRT1-8	036
AGCTTGAGTGATAAAC-1	CAGARGNTDKLIF;CAVRREGGGSQGNLIF	TGTGCAGGAGCTCGGGGGAACACCGACAAGCTCATCTTT;TGTGCTGTGAGGCGGGAGGGAGGAGGAAGCCAAGGAAATCTCATCTTT	TRAV27;TRAV8-4	;	TRAJ34;TRAJ42	TRAC;TRAC	CASSLGLNTEAFF	TGTGCCAGCAGCTTGGGGTTGAACACTGAAGCTTTCTTT	TRBV6-2		TRBJ1-1	TRBC1	1	Singlet	P	cultured_all_index1	HCRT1-8	344
AGCTTGACACATCTTT-1							CASSYLLGQGTQYF;CASSFGQDYGYTF	TGTGCCAGCAGTTACCTGTTAGGTCAGGGGACCCAGTACTTC;TGTGCCAGCAGCTTCGGACAGGACTATGGCTACACCTTC	TRBV6-5;TRBV7-8	;	TRBJ2-5;TRBJ1-2	TRBC2;TRBC1	1	Singlet	P	cultured_all_index1	HA69	948
AGCTCCTAGCCGCCTA-1	CAASKAAGNKLTF	TGTGCAGCAAGTAAAGCTGCAGGCAACAAGCTAACTTTT	TRAV13-1		TRAJ17	TRAC	CATSRGSGGLGANVLTF	TGTGCCACCAGCAGAGGCAGTGGAGGGCTTGGGGCCAACGTCCTGACTTTC	TRBV15		TRBJ2-6	TRBC2	2	Singlet	P	cultured_all_index1	HA69	687
AGCGTATTCACCTTAT-1	CALRRRGNTPLVF;CAEMRDNQGGKLIF	TGTGCTCTGCGGCGTAGAGGAAACACACCTCTTGTCTTT;TGTGCAGAGATGAGAGATAACCAGGGAGGAAAGCTTATCTTC	TRAV19;TRAV5	;	TRAJ29;TRAJ23	TRAC;TRAC	CASSLRLAYNEQFF	TGTGCCAGCAGCTTGCGACTAGCCTACAATGAGCAGTTCTTC	TRBV5-6		TRBJ2-1	TRBC2	3	Singlet	P	cultured_all_index1	HCRT1-8	022
AGCGTATTCAACCAAC-1	CAVRSGGSNYKLTF	TGTGCTGTGAGGAGTGGAGGTAGCAACTATAAACTGACATTT	TRAV36/DV7		TRAJ53	TRAC	CASSSGTGVYEQYF	TGTGCCAGCAGCTCCGGGACAGGGGTCTACGAGCAGTACTTC	TRBV28		TRBJ2-7	TRBC2	2	Singlet	C	cultured_all_index1	HA69	435
AGCGGTCTCAGAGGTG-1	CAFMSYSSNTGKLIF	TGTGCTTTCATGTCTTACTCTAGCAACACAGGCAAACTAATCTTT	TRAV38-1		TRAJ37	TRAC	CAYEPPGLYEQYF	TGTGCCTATGAACCCCCGGGGCTCTACGAGCAGTACTTC	TRBV30		TRBJ2-7	TRBC2	1	Singlet	P	cultured_all_index1	HCRT2-6	021
AGCGGTCCAGGCTGAA-1	CILREYFGNEKLTF	TGCATCCTGAGAGAGTACTTTGGAAATGAGAAATTAACCTTT	TRAV26-2		TRAJ48	TRAC	CASSEPLAGVSYEQYF	TGTGCCAGCAGTGAACCACTAGCGGGAGTCTCCTACGAGCAGTACTTC	TRBV2		TRBJ2-7	TRBC2	1	Singlet	P	cultured_all_index1	HA69	022
AGCGGTCCAATCCGAT-1	CAVEGNFGNEKLTF	TGTGCTGTGGAGGGAAACTTTGGAAATGAGAAATTAACCTTT	TRAV36/DV7		TRAJ48	TRAC	CASSQDQGSTQYF;CASSYSGGGIDEQYF	TGTGCCAGCAGCCAAGATCAGGGCAGTACGCAGTATTTT;TGTGCCAGCAGTTACTCGGGGGGGGGAATCGACGAGCAGTACTTC	TRBV3-1;TRBV6-5	;	TRBJ2-3;TRBJ2-7	TRBC2;TRBC2	1	Singlet	C	cultured_all_index1	HCRT1-8	435
AGCCTAATCAACACCA-1	CAMSATAAGNKLTF	TGTGCAATGAGCGCAACAGCTGCAGGCAACAAGCTAACTTTT	TRAV12-3		TRAJ17	TRAC	CASSLAGQVNQPQHF;CASSFGRGQFYEQYF	TGCGCCAGCAGCTTGGCCGGTCAGGTGAATCAGCCCCAGCATTTT;TGTGCCAGCAGCTTCGGACGGGGACAGTTCTACGAGCAGTACTTC	TRBV5-1;TRBV7-9	;	TRBJ1-5;TRBJ2-7	TRBC1;TRBC2	2	Singlet	C	cultured_all_index1	HA69	036
AGCCTAAGTTGAGTTC-1	CILRPDSNMLTF;CAHGEEYGNKLVF	TGCATCCTGAGACCCGACTCCAACATGCTCACCTTT;TGTGCCCACGGCGAGGAATATGGAAACAAACTGGTCTTT	TRAV26-2;TRAV38-2/DV8	;	TRAJ39;TRAJ47	TRAC;TRAC	CSARDPSPLSGGLTGELFF	TGCAGTGCTAGAGACCCGTCCCCTCTTAGCGGGGGGCTCACCGGGGAGCTGTTTTTT	TRBV20-1		TRBJ2-2		1	Singlet	P	cultured_all_index1	HCRT1-8	051
AGCCTAAGTGCCTGTG-1							CASTLSWGNQPQHF;CASSPGTGGYNEQFF	TGTGCCAGCACCCTTTCTTGGGGCAATCAGCCCCAGCATTTT;TGCGCCAGCAGCCCGGGGACAGGGGGGTACAATGAGCAGTTCTTC	TRBV12-3;TRBV5-1	;	TRBJ1-5;TRBJ2-1	TRBC1;TRBC2	1	Singlet	C	cultured_all_index1	HA69	036
AGCCTAAGTACACCGC-1	CAEKGSGNTPLVF;CAAMTSGTYKYIF	TGTGCAGAGAAAGGTTCAGGAAACACACCTCTTGTCTTT;TGTGCAGCAATGACCTCAGGAACCTACAAATACATCTTT	TRAV13-2;TRAV29/DV5	;	TRAJ29;TRAJ40	TRAC;TRAC	CATTNPVGVTEAFF	TGTGCCACCACCAACCCGGTCGGGGTCACTGAAGCTTTCTTT	TRBV24-1		TRBJ1-1	TRBC1	2	Singlet	P	cultured_all_index1	HCRT1-8	948
AGCCTAAAGGTCGGAT-1	CIVRVDLRGATNKLIF	TGCATCGTCAGAGTCGATTTAAGAGGTGCTACAAACAAGCTCATCTTT	TRAV26-1		TRAJ32	TRAC	CASSLSSWGRGYTF	TGTGCCAGCAGTTTATCGAGTTGGGGGCGAGGCTACACCTTC	TRBV27		TRBJ1-2	TRBC1	1	Singlet	P	cultured_all_index1	HCRT2-6	344
AGCATACCACTTCTGC-1	CAMMDTGFQKLVF	TGTGCAATGATGGACACAGGCTTTCAGAAACTTGTATTT	TRAV12-3		TRAJ8	TRAC	CSGGTSLYEQYF	TGCAGTGGCGGGACGTCACTCTACGAGCAGTACTTC	TRBV20-1		TRBJ2-7	TRBC2	1	Singlet	P	cultured_all_index1	HA69	284
AGCATACCACTAGTAC-1	CAESDNAGNMLTF	TGTGCAGAGAGCGATAATGCAGGCAACATGCTCACCTTT	TRAV5		TRAJ39	TRAC	CASNLGLAGTQGTQYF	TGTGCCAGCAATCTGGGACTAGCGGGAACCCAAGGGACCCAGTACTTC	TRBV6-2		TRBJ2-5	TRBC2	1	Singlet	P	cultured_all_index1	HA69	344
AGCATACCACCGAAAG-1							CAISAGGSTDTQYF	TGTGCCATCAGTGCCGGGGGAAGCACAGATACGCAGTATTTT	TRBV10-3		TRBJ2-3	TRBC2	2	Singlet	P	cultured_all_index1	HCRT1-8	900
AGCATACAGTTCGCAT-1	CAFMKPNTGNQFYF	TGTGCTTTCATGAAGCCGAACACCGGTAACCAGTTCTATTTT	TRAV38-1		TRAJ49	TRAC							2	Singlet	C	cultured_all_index1	HA69	435
AGCATACAGCCTTGAT-1	CAVRRGNNRLAF	TGCGCTGTGCGGCGGGGGAACAACAGACTCGCTTTT	TRAV1-1		TRAJ7	TRAC	CASSRPGQGQETQYF	TGCGCCAGCAGCCGCCCGGGACAAGGCCAAGAGACCCAGTACTTC	TRBV5-1		TRBJ2-5	TRBC2	1	Singlet	P	cultured_all_index1	NP136	284
AGCAGCCTCAACACTG-1	CAALTGGGNKLTF;CALSRYNTDKLIF	TGTGCAGCTCTCACGGGAGGAGGAAACAAACTCACCTTT;TGTGCTCTGAGTCGCTATAACACCGACAAGCTCATCTTT	TRAV13-1;TRAV9-2	;	TRAJ10;TRAJ34	TRAC;TRAC							1	Singlet	P	cultured_all_index1	HA69	1688
AGCAGCCGTTGCTCCT-1	CLVGDIVSGGYNKLIF	TGCCTCGTGGGTGACATCGTGTCTGGTGGCTACAATAAGCTGATTTTT	TRAV4		TRAJ4	TRAC	CASSPAETQYF;CSVETRLYEQYF	TGCGCCAGCAGCCCCGCCGAGACCCAGTACTTC;TGCAGCGTTGAAACAAGACTCTACGAGCAGTACTTC	TRBV10-2;TRBV29-1	;	TRBJ2-5;TRBJ2-7	TRBC2;TRBC2	2	Singlet	P	cultured_all_index1	HCRT1-8	284
AGCAGCCCAAGTAGTA-1	CAALVRDTSGTYKYIF;CAGPDLEYGNKLVF	TGTGCAGCTCTCGTTAGAGATACCTCAGGAACCTACAAATACATCTTT;TGTGCTGGGCCAGACCTGGAATATGGAAACAAACTGGTCTTT	TRAV23/DV6;TRAV35	;	TRAJ40;TRAJ47	TRAC;TRAC	CASSLWGQGGELFF	TGTGCCAGCAGTTTGTGGGGCCAGGGCGGGGAGCTGTTTTTT	TRBV12-3		TRBJ2-2	TRBC2	1	Singlet	P	cultured_all_index1	HCRT2-6	1688
AGATTGCGTATTCTCT-1	CAASARGGADGLTF	TGTGCAGCAAGCGCGAGAGGAGGTGCTGACGGACTCACCTTT	TRAV29/DV5		TRAJ45	TRAC	CSARLGFSGYTF	TGCAGTGCTAGACTCGGCTTCAGCGGCTACACCTTC	TRBV20-1		TRBJ1-2	TRBC1	1	Singlet	C	cultured_all_index1	HCRT1-8	435
AGATTGCGTAAGCACG-1	CAGPRGFGNVLHC	TGTGCAGGGCCCAGGGGCTTTGGGAATGTGCTGCATTGC	TRAV25		TRAJ35	TRAC	CASSLTGVPTNEKLFF	TGTGCCAGCAGTCTAACAGGGGTCCCAACTAATGAAAAACTGTTTTTT	TRBV6-6		TRBJ1-4	TRBC1	6	Singlet	P	cultured_all_index1	HA69	948
AGATCTGGTGCGATAG-1	CAVRSRYGGSQGNLIF	TGTGCTGTCAGATCGAGGTATGGAGGAAGCCAAGGAAATCTCATCTTT	TRAV41		TRAJ42	TRAC	CASSVEGTGELFF	TGTGCCAGCAGCGTGGAGGGGACCGGGGAGCTGTTTTTT	TRBV9		TRBJ2-2	TRBC2	4	Singlet	P	cultured_all_index1	NP136	344
AGATCTGAGGTGATTA-1	CAHLKAAGNKLTF	TGTGCCCACCTCAAAGCTGCAGGCAACAAGCTAACTTTT	TRAV24		TRAJ17	TRAC	CASSPDRDQPQHF	TGTGCCAGCAGTCCGGACAGGGATCAGCCCCAGCATTTT	TRBV2		TRBJ1-5	TRBC1	5	Singlet	P	cultured_all_index1	HA69	284
AGAGTGGTCAGATAAG-1	CAIVKNSGYALNF	TGTGCAATAGTTAAAAATTCCGGGTATGCACTCAACTTC	TRAV12-3		TRAJ41	TRAC	CASSDPGRINIQYF;CASSLGQLRPLKNTEAFF	TGTGCCAGCAGTGATCCGGGACGGATAAACATTCAGTACTTC;TGCGCCAGCAGCTTGGGACAGCTCAGACCCTTAAAGAACACTGAAGCTTTCTTT	TRBV28;TRBV5-1	;	TRBJ2-4;TRBJ1-1	TRBC2;TRBC1	1	Singlet	P	cultured_all_index1	HA69	284
AGAGTGGCATTGTGCA-1	CIVRVGNNNARLMF	TGCATCGTCAGAGTCGGGAATAACAATGCCAGACTCATGTTT	TRAV26-1		TRAJ31	TRAC	CASSQDRGQPSGKLFF	TGCGCCAGCAGCCAAGATAGGGGACAGCCTAGCGGAAAACTGTTTTTT	TRBV4-3		TRBJ1-4	TRBC1	2	Singlet	P	cultured_all_index1	NP136	021
AGAGCTTTCGACCAGC-1	CAYPGTGGGNKLTF	TGTGCTTACCCAGGGACGGGAGGAGGAAACAAACTCACCTTT	TRAV2		TRAJ10	TRAC	CASRFRISYEQYF	TGTGCCAGCAGGTTCCGTATCTCCTACGAGCAGTACTTC	TRBV6-2		TRBJ2-7	TRBC2	4	Singlet	C	cultured_all_index1	NP136	036
AGAGCTTGTGAGTGAC-1	CAEAYSGAGSYQLTF	TGTGCAGAGGCCTACTCTGGGGCTGGGAGTTACCAACTCACTTTC	TRAV13-2		TRAJ28	TRAC	CATSPLAEETQYF	TGTGCCACCAGCCCCCTAGCGGAAGAGACCCAGTACTTC	TRBV15		TRBJ2-5	TRBC2	1	Singlet	P	cultured_all_index1	HCRT1-8	687
AGAGCTTCAGTATAAG-1	CIVRVGTNQAGTALIF	TGCATCGTCAGAGTCGGCACCAACCAGGCAGGAACTGCTCTGATCTTT	TRAV26-1		TRAJ15	TRAC	CASSLLDYSYEQYF	TGTGCCAGCTCACTTTTAGACTACTCCTACGAGCAGTACTTC	TRBV18		TRBJ2-7	TRBC2	2	Singlet	P	cultured_all_index1	HCRT1-8	344
AGAGCTTCACATGACT-1							CASSQRANYGYTF	TGTGCCAGCAGCCAACGGGCCAACTATGGCTACACCTTC	TRBV9		TRBJ1-2	TRBC1	1	Singlet	C	cultured_all_index1	NP136	036
AGAGCGAAGTATGACA-1	CAVSNDYKLSF	TGTGCTGTGTCTAACGACTACAAGCTCAGCTTT	TRAV2		TRAJ20	TRAC	CASSYEGTGGTDTQYF	TGTGCCAGCAGCTATGAGGGGACAGGGGGCACAGATACGCAGTATTTT	TRBV7-2	TRBD1	TRBJ2-3	TRBC2	14	Singlet	C	cultured_all_index1	HCRT2-6	036
AGACGTTCATATACGC-1	CIVRANAGGTSYGKLTF	TGCATCGTCAGAGCCAATGCTGGTGGTACTAGCTATGGAAAGCTGACATTT	TRAV26-1		TRAJ52	TRAC	CASSGPGRGEQYF	TGTGCCAGCAGTGGCCCGGGGAGGGGCGAGCAGTACTTC	TRBV28		TRBJ2-7	TRBC2	1	Singlet	C	cultured_all_index1	HCRT1-8	036
AGAATAGTCGTCTGAA-1	CAVERRGGSEKLVF	TGTGCTGTGGAGCGGCGGGGCGGATCTGAAAAGCTGGTCTTT	TRAV22		TRAJ57	TRAC	CASSYESSYNSPLHF	TGTGCCAGCAGTTATGAAAGCTCCTATAATTCACCCCTCCACTTT	TRBV6-5		TRBJ1-6		2	Singlet	C	cultured_all_index1	HA69	435
AGAATAGGTAAATGAC-1	CAVGSGGFKTIF	TGTGCTGTGGGCTCAGGAGGCTTCAAAACTATCTTT	TRAV2		TRAJ9	TRAC							2	Singlet	P	cultured_all_index1	HCRT1-8	284
ACTTTCACAACAACCT-1	CALSGGGADGLTF	TGTGCTCTGTCAGGAGGAGGTGCTGACGGACTCACCTTT	TRAV6		TRAJ45	TRAC	CASSLRGQSSYNEQFF	TGTGCCAGCAGCTTACGAGGACAGAGCTCCTACAATGAGCAGTTCTTC	TRBV7-3		TRBJ2-1	TRBC2	1	Singlet	P	cultured_all_index1	HCRT1-8	051
ACTTTCAAGGCTATCT-1							CSARPAGRDTDTQYF	TGCAGTGCTAGGCCGGCCGGGAGAGACACAGATACGCAGTATTTT	TRBV20-1		TRBJ2-3	TRBC2	1	Singlet	P	cultured_all_index1	HCRT2-6	022
ACTTTCAAGACTGGGT-1	CAVLSGNTGKLIF	TGTGCCGTCCTCTCTGGCAACACAGGCAAACTAATCTTT	TRAV12-2		TRAJ37	TRAC	CAISERGRTGELFF;CAGSNGVSNTGELFF	TGTGCCATCAGTGAGAGGGGGAGGACCGGGGAGCTGTTTTTT;TGTGCTGGTTCGAATGGCGTATCGAACACCGGGGAGCTGTTTTTT	TRBV10-3;TRBV10-3	;	TRBJ2-2;TRBJ2-2	TRBC2;TRBC2	1	Singlet	P	cultured_all_index1	HCRT1-8	687
ACTTGTTTCCTTGACC-1	CVVNRDDKIIF	TGTGTGGTGAACAGAGATGACAAGATCATCTTT	TRAV12-1		TRAJ30	TRAC	CASSGVRLEEEKLFF	TGTGCCAGCAGTGGGGTAAGGTTAGAGGAGGAAAAACTGTTTTTT	TRBV28		TRBJ1-4	TRBC1	1	Singlet	P	cultured_all_index1	HCRT1-8	344
ACTTGTTCACTGAAGG-1	CAASIRGGADGLTF	TGTGCAGCAAGCATCAGGGGAGGTGCTGACGGACTCACCTTT	TRAV23/DV6		TRAJ45	TRAC	CSAREGFGQGATF	TGCAGTGCTAGAGAGGGGTTTGGACAGGGAGCTACCTTC	TRBV20-1		TRBJ1-2	TRBC1	2	Singlet	P	cultured_all_index1	HCRT1-8	1688
ACTTGTTAGATGCCTT-1	CASLNTNAGKSTF	TGTGCTTCTCTAAACACCAATGCAGGCAAATCAACCTTT	TRAV38-1		TRAJ27	TRAC	CASSSEGAGANVLTF;CASSFKEGSNYGYTF	TGTGCCAGCAGTTCGGAGGGAGCTGGGGCCAACGTCCTGACTTTC;TGTGCCAGCAGCTTCAAGGAAGGATCTAACTATGGCTACACCTTC	TRBV27;TRBV9	;	TRBJ2-6;TRBJ1-2	TRBC2;TRBC1	4	Singlet	P	cultured_all_index1	HA69	948
ACTTACTAGTAGCCGA-1	CAVNSGAGSYQLTF;CAVIRNDYKLSF	TGTGCCGTGAACTCTGGGGCTGGGAGTTACCAACTCACTTTC;TGTGCTGTGATAAGAAACGACTACAAGCTCAGCTTT	TRAV12-2;TRAV21	;	TRAJ28;TRAJ20	TRAC;TRAC	CASSRGDGLAEAFF	TGTGCCAGCAGCCGAGGCGACGGATTGGCTGAAGCTTTCTTT	TRBV3-1		TRBJ1-1	TRBC1	2	Singlet	P	cultured_all_index1	HA69	900
ACTTACTAGAACTGTA-1	CAGVQGGSEKLVF	TGTGCAGGAGTCCAGGGCGGATCTGAAAAGCTGGTCTTT	TRAV27		TRAJ57	TRAC	CASSLTLVNTGELFF;CQEVLELAGEWYEQYF	TGTGCCAGCAGTTTAACCCTAGTGAACACCGGGGAGCTGTTTTTT;TGTCAGGAGGTCCTGGAACTAGCGGGAGAATGGTACGAGCAGTACTTC	TRBV12-4;TRBV6-5	;	TRBJ2-2;TRBJ2-7	TRBC2;TRBC2	2	Singlet	P	cultured_all_index1	HCRT1-8	687
ACTGTCCTCACAAACC-1	CATDEYNQGGKLIF	TGTGCTACGGACGAATACAACCAGGGAGGAAAGCTTATCTTC	TRAV17		TRAJ23	TRAC	CASRVLAGERNEQFF	TGTGCCAGCAGGGTTCTAGCGGGAGAAAGGAATGAGCAGTTCTTC	TRBV28		TRBJ2-1	TRBC2	3	Singlet	C	cultured_all_index1	HA69	036
ACTGTCCCAGGGTACA-1	CAGPNSGGYQKVTF	TGTGCAGGTCCGAATTCTGGGGGTTACCAGAAAGTTACCTTT	TRAV25		TRAJ13	TRAC	CSAPIGGHGYTF;CASSFRAREKLFF	TGCAGTGCCCCAATAGGGGGTCATGGCTACACCTTC;TGTGCCAGCAGTTTCAGGGCTCGGGAAAAACTGTTTTTT	TRBV20-1;TRBV27	;	TRBJ1-2;TRBJ1-4	TRBC1;TRBC1	1	Singlet	C	cultured_all_index1	HA69	036
ACTGTCCCAGACGTAG-1	CAEADYGGSQGNLIF;CAESRTGGFKTIF	TGTGCAGAGGCCGATTATGGAGGAAGCCAAGGAAATCTCATCTTT;TGTGCAGAGAGTAGAACTGGAGGCTTCAAAACTATCTTT	TRAV5;TRAV5	;	TRAJ42;TRAJ9	TRAC;TRAC	CASSPKLAGANEQFF	TGTGCCAGCTCACCAAAACTAGCGGGAGCCAATGAGCAGTTCTTC	TRBV18		TRBJ2-1	TRBC2	2	Singlet	P	cultured_all_index1	HCRT1-8	344
ACTGCTCTCTTTAGTC-1	CAVKKIWSNDYKLSF;CAVGRLGDMRF	TGTGCCGTGAAAAAGATTTGGTCTAACGACTACAAGCTCAGCTTT;TGTGCCGTGGGTAGATTGGGTGACATGCGCTTT	TRAV12-2;TRAV12-2	;	TRAJ20;TRAJ43	TRAC;TRAC	CASSQDRGLLGYTF	TGCGCCAGCAGCCAAGATCGAGGGCTACTCGGCTACACCTTC	TRBV4-3		TRBJ1-2	TRBC1	2	Singlet	P	cultured_all_index1	HCRT1-8	982
ACTGCTCGTACCCAAT-1	CAAMRSAGNMLTF	TGTGCAGCAATGAGAAGTGCAGGCAACATGCTCACCTTT	TRAV13-1		TRAJ39		CASSQDGTEGSEQYF	TGCGCCAGCAGCCAAGACGGGACCGAAGGCAGCGAGCAGTACTTC	TRBV4-3		TRBJ2-7	TRBC2	1	Singlet	C	cultured_all_index1	HCRT1-8	036
ACTGATGGTTAGGGTG-1	CAYRSAILGDDKIIF	TGTGCTTATAGGAGCGCGATTCTTGGGGATGACAAGATCATCTTT	TRAV38-2/DV8		TRAJ30	TRAC	CASSLGAGDRTEAFF	TGTGCCAGCAGTTTAGGGGCGGGGGATCGCACTGAAGCTTTCTTT	TRBV12-3		TRBJ1-1	TRBC1	2	Singlet	P	cultured_all_index1	NP136	051
ACTGATGGTGGGTCAA-1	CIVRPTGGFKTIF	TGCATCGTCAGACCAACTGGAGGCTTCAAAACTATCTTT	TRAV26-1		TRAJ9	TRAC	CASSLLTGAFSNQPQHF	TGTGCCAGCAGTTTATTAACTGGGGCCTTTAGCAATCAGCCCCAGCATTTT	TRBV28		TRBJ1-5	TRBC1	6	Singlet	P	cultured_all_index1	HCRT2-6	284
ACTGATGAGCTAGTTC-1	CAVAGVETSGSRLTF	TGTGCTGTGGCAGGGGTGGAAACCAGTGGCTCTAGGTTGACCTTT	TRAV22		TRAJ58	TRAC	CAISESYTGELFF;CATPGPEKKPRGTGELFF	TGTGCCATCAGTGAATCTTACACCGGGGAGCTGTTTTTT;TGTGCCACCCCAGGACCAGAAAAAAAACCGCGGGGCACCGGGGAGCTGTTTTTT	TRBV10-3;TRBV6-5	;	TRBJ2-2;TRBJ2-2	TRBC2;TRBC2	4	Singlet	P	cultured_all_index1	HA69	022
ACTGAGTTCTTTCCTC-1	CAVRDGPGGFKTIF	TGTGCTGTGAGAGACGGGCCTGGAGGCTTCAAAACTATCTTT	TRAV3		TRAJ9	TRAC	CASSLRSGGTNEKLFF	TGCGCCAGCAGCCTGCGGTCGGGGGGCACTAATGAAAAACTGTTTTTT	TRBV5-1		TRBJ1-4	TRBC1	2	Singlet	P	cultured_all_index1	NP136	284
ACTGAGTGTTCACCTC-1	CATDATNQAGTALIF;CALTLNSGGYQKVTF	TGTGCTACGGACGCGACAAACCAGGCAGGAACTGCTCTGATCTTT;TGTGCTCTGACCCTGAATTCTGGGGGTTACCAGAAAGTTACCTTT	TRAV17;TRAV9-2	;	TRAJ15;TRAJ13	TRAC;TRAC	CATRGGLHRYNEQFF;CASSQGLTGEVETQYF	TGTGCCACCAGAGGGGGACTTCACAGGTACAATGAGCAGTTCTTC;TGCGCCAGCAGCCAAGGGTTGACAGGGGAGGTTGAGACCCAGTACTTC	TRBV24-1;TRBV4-3	;	TRBJ2-1;TRBJ2-5	TRBC2;TRBC2	2	Singlet	P	cultured_all_index1	HCRT2-6	051
ACTGAGTGTCGCGTGT-1	CATGVFQGAQKLVF	TGTGCTACGGGCGTTTTTCAGGGAGCCCAGAAGCTGGTATTT	TRAV17		TRAJ54	TRAC	CASTKLYSGGLETQYF	TGTGCCAGCACCAAGTTATATAGCGGGGGCCTAGAGACCCAGTACTTC	TRBV27		TRBJ2-5	TRBC2	1	Singlet	C	cultured_all_index1	HA69	036
ACTGAGTAGGTGGGTT-1	CAYRSWSSNTGKLIF	TGTGCTTATAGGAGCTGGTCTAGCAACACAGGCAAACTAATCTTT	TRAV38-2/DV8		TRAJ37	TRAC	CASNGQGRDEQYF	TGTGCCAGCAACGGCCAGGGTCGGGACGAGCAGTACTTC	TRBV27		TRBJ2-7	TRBC2	1	Singlet	P	cultured_all_index1	HCRT1-8	344
ACGTCAACAAAGCGGT-1							CASSEDSSNQPQHF;CASSVSGASYNEQFF	TGTGCCAGCAGTGAAGACAGTTCCAATCAGCCCCAGCATTTT;TGTGCCAGCAGCGTATCCGGTGCCTCCTACAATGAGCAGTTCTTC	TRBV25-1;TRBV9	;	TRBJ1-5;TRBJ2-1	TRBC1;TRBC2	1	Singlet	C	cultured_all_index1	NP136	435
ACGGGTCTCAGTCAGT-1	CAVGGSGNTGKLIF;CGTEIDGNNDMRF	TGTGCTGTAGGTGGCTCTGGCAACACAGGCAAACTAATCTTT;TGCGGCACAGAGATCGACGGTAACAATGACATGCGCTTT	TRAV21;TRAV30	;	TRAJ37;TRAJ43	TRAC;TRAC	CASSAGSRPQETQYF;CASSFKGEYNSPLHF	TGTGCCAGCAGTGCGGGGAGCAGACCCCAAGAGACCCAGTACTTC;TGTGCCAGCAGCTTTAAGGGGGAATATAATTCACCCCTCCACTTT	TRBV25-1;TRBV7-6	;	TRBJ2-5;TRBJ1-6	TRBC2;TRBC1	2	Singlet	P	cultured_all_index1	HCRT1-8	344
ACGGGTCCATGCAACT-1	CAAINRDDKIIF	TGTGCAGCAATTAACAGAGATGACAAGATCATCTTT	TRAV13-1		TRAJ30	TRAC							1	Singlet	P	cultured_all_index1	HA69	982
ACGGGTCAGACTACAA-1	CALSEADFGNEKLTF	TGTGCTCTGAGTGAGGCGGACTTTGGAAATGAGAAATTAACCTTT	TRAV19		TRAJ48	TRAC	CASSPLGSNEQFF	TGTGCCAGCAGTCCCCTCGGCTCCAATGAGCAGTTCTTC	TRBV27		TRBJ2-1	TRBC2	1	Singlet	P	cultured_all_index1	HA69	1688
ACGGGCTTCTGAAAGA-1							CSARRAWAPGTGDLYEQYF	TGCAGTGCTAGAAGGGCTTGGGCCCCCGGGACTGGGGACCTCTACGAGCAGTACTTC	TRBV20-1		TRBJ2-7	TRBC2	1	Singlet	C	cultured_all_index1	HCRT1-8	036
ACGGGCTTCAGGATCT-1	CIGSGYSTLTF	TGCATTGGTTCAGGATACAGCACCCTCACCTTT	TRAV26-1		TRAJ11	TRAC	CASSLSQGGRGYTF	TGTGCCAGCAGTTTATCGCAAGGGGGCAGGGGCTACACCTTC	TRBV12-3		TRBJ1-2	TRBC1	1	Singlet	P	cultured_all_index1	HA69	022
ACGGGCTTCACCTTAT-1	CAASRPESGSARQLTF	TGTGCAGCAAGTAGGCCCGAATCTGGTTCTGCAAGGCAACTGACCTTT	TRAV13-1		TRAJ22	TRAC	CASGELAGGRYEQYF;CASSWTSGGSYEQYF	TGTGCCAGCGGGGAACTAGCGGGAGGGCGTTACGAGCAGTACTTC;TGTGCCAGCAGCTGGACTAGCGGGGGGTCCTACGAGCAGTACTTC	TRBV6-2;TRBV7-2	;	TRBJ2-7;TRBJ2-7	TRBC2;TRBC2	3	Singlet	C	cultured_all_index1	HA69	036
ACGGGCTGTGCGGTAA-1	CAVNTGGFKTIF	TGTGCTGTAAATACTGGAGGCTTCAAAACTATCTTT	TRAV8-6		TRAJ9	TRAC	CASSELGQGGTDTQYF	TGTGCCAGCAGTGAATTGGGACAGGGGGGCACAGATACGCAGTATTTT	TRBV6-1		TRBJ2-3	TRBC2	1	Singlet	P	cultured_all_index1	HA69	900
ACGGGCTGTCTGGTCG-1	CALSRGSNYKLTF	TGTGCTCTGTCCCGAGGTAGCAACTATAAACTGACATTT	TRAV19		TRAJ53	TRAC	CASSQQGMGPYEQYF	TGCGCCAGCAGCCAACAGGGGATGGGTCCCTACGAGCAGTACTTC	TRBV4-3		TRBJ2-7	TRBC2	1	Singlet	P	cultured_all_index1	HCRT2-6	344
ACGGGCTGTAAGAGGA-1	CAVRSGGYQKVTF	TGTGCTGTGAGGTCTGGGGGTTACCAGAAAGTTACCTTT	TRAV8-6		TRAJ13	TRAC	CASSPPNESSYNSPLHF	TGTGCCAGCTCACCACCTAATGAAAGCTCCTATAATTCACCCCTCCACTTT	TRBV18		TRBJ1-6	TRBC1	1	Singlet	C	cultured_all_index1	HA69	435
ACGGGCTCAAACGTGG-1	CIVRLSHTGGFKTIF;CAASAEGQNFVF	TGCATCGTCAGACTTTCCCATACTGGAGGCTTCAAAACTATCTTT;TGTGCAGCAAGCGCGGAAGGTCAGAATTTTGTCTTT	TRAV26-1;TRAV29/DV5	;	TRAJ9;TRAJ26	TRAC;TRAC	CASSPGAVANEKLFF	TGTGCCAGCAGCCCGGGGGCGGTAGCTAATGAAAAACTGTTTTTT	TRBV7-9		TRBJ1-4	TRBC1	1	Singlet	P	cultured_all_index1	HCRT1-8	344
ACGGCCATCAGCAACT-1	CALRPFQGAQKLVF;CAVYPADNNDMRF	TGTGCTCTGAGGCCTTTTCAGGGAGCCCAGAAGCTGGTATTT;TGTGCTGTGTATCCCGCGGATAACAATGACATGCGCTTT	TRAV19;TRAV21	;	TRAJ54;TRAJ43	TRAC;TRAC	CASSLGTGQAYEQYF;CASSTTLTGNTIYF	TGCGCCAGCAGCTTGGGTACGGGCCAAGCCTACGAGCAGTACTTC;TGTGCCAGCTCCACGACCCTGACCGGAAACACCATATATTTT	TRBV5-1;TRBV9	;	TRBJ2-7;TRBJ1-3	TRBC2;TRBC1	2	Singlet	P	cultured_all_index1	HA69	1688
ACGGCCATCACCCGAG-1	CANSGGSNYKLTF	TGTGCAAATAGTGGAGGTAGCAACTATAAACTGACATTT	TRAV13-1		TRAJ53	TRAC	CASSAGQGAGTGELFF	TGTGCCAGCAGCGCCGGACAGGGGGCTGGTACCGGGGAGCTTTTTTTT	TRBV11-3		TRBJ2-2	TRBC2	1	Singlet	P	cultured_all_index1	HCRT1-8	344
ACGGAGATCAGCACAT-1	CALPGGNTDKLIF	TGTGCTCTTCCGGGGGGGAACACCGACAAGCTCATCTTT	TRAV9-2		TRAJ34	TRAC							5	Singlet	P	cultured_all_index1	HA69	344
ACGCCGAGTCATGCAT-1	CALSKDAGGTSYGKLTF	TGTGCTCTGAGTAAGGATGCTGGTGGTACTAGCTATGGAAAGCTGACATTT	TRAV9-2		TRAJ52	TRAC	CASSVAPGSGYEQYF	TGTGCCAGCAGCGTAGCACCCGGGAGTGGCTACGAGCAGTACTTC	TRBV9		TRBJ2-7	TRBC2	1	Singlet	P	cultured_all_index1	NP136	344
ACGCCAGTCTCCTATA-1	CVIWGSGGGADGLTF	TGTGTCATCTGGGGCTCAGGAGGAGGTGCTGACGGACTCACCTTT	TRAV41		TRAJ45	TRAC	CASSSPSGRAFGELFF	TGTGCCAGCAGCTCCCCTAGCGGGAGGGCCTTCGGGGAGCTGTTTTTT	TRBV7-9		TRBJ2-2	TRBC2	1	Singlet	P	cultured_all_index1	HA69	284
ACGCCAGTCCCTAACC-1	CAMSGPSENSGGSNYKLTF;CAVGVADSWGKLQF	TGTGCAATGAGCGGTCCTAGCGAAAATAGTGGAGGTAGCAACTATAAACTGACATTT;TGTGCTGTGGGCGTGGCTGACAGCTGGGGGAAATTGCAGTTT	TRAV12-3;TRAV8-3	;	TRAJ53;TRAJ24	TRAC;TRAC	CASSDKKGQDTEAFF	TGTGCCAGCAGTGATAAGAAGGGGCAGGACACTGAAGCTTTCTTT	TRBV6-5		TRBJ1-1	TRBC1	6	Singlet	P	cultured_all_index1	HA69	344
ACGCCAGGTGCGAAAC-1							CAWDWSNNSPLHF	TGTGCCTGGGATTGGTCAAATAATTCACCCCTCCACTTT	TRBV30		TRBJ1-6	TRBC1	1	Singlet	P	cultured_all_index1	NP136	344
ACGCCAGGTCGCGGTT-1	CAASRSGGYQKVTF	TGTGCAGCAAGCAGATCTGGGGGTTACCAGAAAGTTACCTTT	TRAV23/DV6		TRAJ13	TRAC	CASSHTTDSQRGGYTF	TGCGCCAGCAGCCATACCACCGACTCCCAAAGGGGGGGCTACACCTTC	TRBV4-1		TRBJ1-2	TRBC1	5	Singlet	P	cultured_all_index1	HCRT2-6	051
ACGCCAGCATAGAAAC-1	CAVIYPGGGADGLTF	TGTGCTGTCATATACCCAGGAGGAGGTGCTGACGGACTCACCTTT	TRAV41		TRAJ45		CASSAEGQANTEAFF	TGTGCCAGCAGTGCAGAGGGACAGGCTAACACTGAAGCTTTCTTT	TRBV2		TRBJ1-1	TRBC1	1	Singlet	P	cultured_all_index1	HCRT1-8	051
ACGCAGCTCAGCACAT-1	CAAGSYNTDKLIF	TGTGCTGCGGGATCTTATAACACCGACAAGCTCATCTTT	TRAV21		TRAJ34	TRAC	CASSLDRAGVYGYTF	TGTGCCAGCAGTTTGGACAGGGCCGGGGTCTATGGCTACACCTTC	TRBV12-4		TRBJ1-2	TRBC1	1	Singlet	C	cultured_all_index1	HCRT1-8	435
ACGCAGCCAGCTTCGG-1	CAVTGYGQNFVF	TGTGCTGTGACGGGCTATGGTCAGAATTTTGTCTTT	TRAV1-2		TRAJ26	TRAC	CASSPLGQLNTEAFF	TGTGCCAGCAGCCCCCTGGGACAGCTGAACACTGAAGCTTTCTTT	TRBV9		TRBJ1-1	TRBC1	5	Singlet	P	cultured_all_index1	HCRT2-6	284
ACGCAGCCAGCATACT-1	CALSDLLSGTASKLTF	TGTGCTCTGAGTGATCTCCTTAGCGGCACTGCCAGTAAACTCACCTTT	TRAV9-2		TRAJ44	TRAC	CASSPSGTIMRYGYTF	TGTGCCAGCAGCCCTTCCGGGACGATAATGAGATATGGCTACACCTTC	TRBV28		TRBJ1-2	TRBC1	1	Singlet	P	cultured_all_index1	HCRT2-6	284
ACGATGTTCAACGGGA-1	CAVGGSGNTGKLIF	TGTGCTGTAGGTGGCTCTGGCAACACAGGCAAACTAATCTTT	TRAV21		TRAJ37	TRAC	CASSAGSRPQETQYF;CASSQGRAPAGNTIYL	TGTGCCAGCAGTGCGGGGAGCAGACCCCAAGAGACCCAGTACTTC;TGCGCCAGCAGCCAAGGCCGGGCCCCGGCAGGAAACACCATATATTTG	TRBV25-1;TRBV4-3	;	TRBJ2-5;TRBJ1-3	TRBC2;TRBC1	2	Singlet	P	cultured_all_index1	HCRT1-8	344
ACGATACTCTCACATT-1	CAAKGGGYNNNDMRF;CALSVPNRDDKIIF	TGTGCAGCAAAGGGAGGGGGCTACAATAACAATGACATGCGCTTT;TGTGCTCTGAGTGTCCCGAACAGAGATGACAAGATCATCTTT	TRAV13-1;TRAV9-2	;	TRAJ43;TRAJ30	TRAC;TRAC							1	Singlet	P	cultured_all_index1	HA69	021
ACGATACTCTAACTGG-1	CALTFSSGSARQLTF	TGTGCTCTGACGTTTTCTTCTGGTTCTGCAAGGCAACTGACCTTT	TRAV6		TRAJ22	TRAC	CASSYPSQGSNEQFF	TGTGCCAGCAGTTACCCCTCGCAGGGTAGCAATGAGCAGTTCTTC	TRBV6-6		TRBJ2-1	TRBC2	1	Singlet	P	cultured_all_index1	NP136	982
ACGATACTCATCATTC-1	CAGDILGGGFKTIF;CAASAAYSGAGSYQLTF	TGTGCAGGAGATATTCTCGGTGGAGGCTTCAAAACTATCTTT;TGTGCAGCAAGCGCGGCATACTCTGGGGCTGGGAGTTACCAACTCACTTTC	TRAV27;TRAV29/DV5	;	TRAJ9;TRAJ28	TRAC;TRAC	CASSQDRARGYTF	TGCGCCAGCAGCCAAGACAGGGCAAGAGGCTACACCTTC	TRBV5-1		TRBJ1-2	TRBC1	1	Singlet	P	cultured_all_index1	NP136	1688
ACGATACAGGCCATAG-1							CASSLSRQGMAKNIQYF	TGTGCCAGCAGCCTCTCCCGACAGGGAATGGCCAAAAACATTCAGTACTTC	TRBV13		TRBJ2-4	TRBC2	1	Singlet	P	cultured_all_index1	HA69	344
ACGAGGAGTGCGATAG-1	CAASIRGFQKLVF	TGTGCAGCAAGTATTAGAGGCTTTCAGAAACTTGTATTT	TRAV13-1		TRAJ8	TRAC	CASSPAGDAYEQYF	TGTGCCAGCTCCCCCGCCGGGGACGCCTACGAGCAGTACTTC	TRBV18		TRBJ2-7	TRBC2	3	Singlet	P	cultured_all_index1	HA69	284
ACGAGGAGTCTCACCT-1	CAVNKRANQAGTALIF;CAVEDEGGYQKVTF	TGTGCCGTGAACAAAAGGGCCAACCAGGCAGGAACTGCTCTGATCTTT;TGTGCTGTGGAGGATGAAGGGGGTTACCAGAAAGTTACCTTT	TRAV12-2;TRAV2	;	TRAJ15;TRAJ13	TRAC;TRAC	CASSSTGTSYSNQPQHF	TGTGCCAGCTCGTCGACAGGGACGTCATATAGCAATCAGCCCCAGCATTTT	TRBV18		TRBJ1-5	TRBC1	1	Singlet	P	cultured_all_index1	HCRT1-8	021
ACGAGGACACGTCAGC-1	CALSGKGSQGNLIF	TGTGCTCTGAGTGGTAAAGGAAGCCAAGGAAATCTCATCTTT	TRAV9-2		TRAJ42	TRAC	CASSLISNGAFF	TGTGCCAGCAGTTTAATTTCTAATGGAGCTTTCTTT	TRBV28		TRBJ1-1	TRBC1	11	Singlet	C	cultured_all_index1	HA69	494
ACGAGGAAGGTGTTAA-1	CAVEDKHDYKLSF;CAESGPGYSTLTF	TGTGCTGTGGAGGATAAGCACGACTACAAGCTCAGCTTT;TGTGCAGAGAGTGGGCCCGGATACAGCACCCTCACCTTT	TRAV2;TRAV5	;	TRAJ20;TRAJ11	TRAC;TRAC	CSASPGLAVHNEQFF	TGCAGTGCTAGCCCGGGACTAGCGGTCCACAATGAGCAGTTCTTC	TRBV20-1		TRBJ2-1	TRBC2	1	Singlet	C	cultured_all_index1	HA69	435
ACGAGGAAGGGCTTCC-1	CAVVNAGKSTF;CAVGRLGDMRF	TGCGCTGTGGTCAATGCAGGCAAATCAACCTTT;TGTGCCGTGGGTAGATTGGGTGACATGCGCTTT	TRAV1-1;TRAV12-2	;	TRAJ27;TRAJ43	TRAC;TRAC	CASSYSPTGGGEQYF	TGTGCCAGCAGTTACAGCCCGACAGGGGGCGGCGAGCAGTACTTC	TRBV6-5		TRBJ2-7	TRBC2	6	Singlet	P	cultured_all_index1	NP136	982
ACGAGCCGTTCCAACA-1	CAVRDSGYSTLTF	TGTGCCGTGAGGGATTCAGGATACAGCACCCTCACCTTT	TRAV12-2		TRAJ11	TRAC	CASSPEGAWEQYF	TGTGCCAGCAGTCCCGAGGGAGCGTGGGAGCAGTACTTC	TRBV6-6		TRBJ2-7	TRBC2	2	Singlet	P	cultured_all_index1	HCRT1-8	284
ACGAGCCCAGACAAGC-1	CAMRSGAGSYQLTF	TGTGCAATGAGGTCTGGGGCTGGGAGTTACCAACTCACTTTC	TRAV12-3		TRAJ28	TRAC	CASSPEIMQPQHF;CASSLPGGSYEQYF	TGTGCCAGCAGCCCCGAGATCATGCAGCCCCAGCATTTT;TGTGCCAGCAGCCTCCCAGGGGGTTCCTACGAGCAGTACTTC	TRBV11-2;TRBV11-2	;	TRBJ1-5;TRBJ2-7	TRBC1;TRBC2	1	Singlet	C	cultured_all_index1	HCRT1-8	036
ACCTTTAGTCTGGAGA-1							CASSLRGGTEAFF	TGTGCCAGCAGTTTACGTGGTGGCACTGAAGCTTTCTTT	TRBV12-4		TRBJ1-1	TRBC1	1	Singlet	P	cultured_all_index1	HCRT2-6	021
ACCTTTACATAAAGGT-1	CAVLYAGKSTF;CAVGPMEYGNKLVF	TGTGCCGTCCTGTATGCAGGCAAATCAACCTTT;TGTGCTGTGGGCCCCATGGAATATGGAAACAAACTGGTCTTT	TRAV12-2;TRAV8-3	;	TRAJ27;TRAJ47	TRAC;TRAC							2	Singlet	P	cultured_all_index1	NP136	687
ACCGTAAGTACAGCAG-1	CIVRVGTNQAGTALIF	TGCATCGTCAGAGTCGGCACCAACCAGGCAGGAACTGCTCTGATCTTT	TRAV26-1		TRAJ15	TRAC	CASRGFGANSYNEQFF;CASTGQGPFAEAFF	TGCGCCTCTCGGGGCTTCGGGGCCAACTCCTACAATGAGCAGTTCTTC;TGTGCCAGTACCGGACAGGGGCCCTTTGCTGAAGCTTTCTTT	TRBV10-2;TRBV19	;	TRBJ2-1;TRBJ1-1	TRBC2;TRBC1	1	Singlet	P	cultured_all_index1	HA69	344
ACCGTAAGTAACGACG-1	CIVRVGTNQAGTALIF;CIVRVGISSGSARQLTF	TGCATCGTCAGAGTCGGCACCAACCAGGCAGGAACTGCTCTGATCTTT;TGCATCGTCAGAGTCGGAATTTCTTCTGGTTCTGCAAGGCAACTGACCTTT	TRAV26-1;TRAV26-1	;	TRAJ15;TRAJ22	TRAC;TRAC	CASSSPGVGEQYF	TGTGCCAGCAGCTCTCCGGGGGTAGGGGAGCAGTACTTC	TRBV28		TRBJ2-7	TRBC2	22	Singlet	C	cultured_all_index1	HA69	036
ACCAGTATCGAGCCCA-1	CAVPPYGNKLVF	TGTGCTGTCCCTCCATATGGAAACAAACTGGTCTTT	TRAV36/DV7		TRAJ47	TRAC	CATSRAPLAGVWGANVLTF	TGTGCCACCAGCAGAGCCCCCCTAGCGGGGGTGTGGGGGGCCAACGTCCTGACTTTC	TRBV15		TRBJ2-6	TRBC2	3	Singlet	P	cultured_all_index1	HA69	344
ACCAGTATCCGCGTTT-1	CALESPGTPLVF	TGTGCTCTGGAGTCCCCGGGCACACCTCTTGTCTTT	TRAV9-2		TRAJ29	TRAC							1	Singlet	P	cultured_all_index1	HA69	021
ACCAGTAGTTGACGTT-1	CVVAMDSNYQLIW;CAVSGRSQGNLIF	TGTGTGGTGGCCATGGATAGCAACTATCAGTTAATCTGG;TGTGCTGTGAGTGGAAGAAGCCAAGGAAATCTCATCTTT	TRAV12-1;TRAV8-6	;	TRAJ33;TRAJ42	TRAC;TRAC	CASSPSGLGNQPQHF	TGTGCCAGCAGCCCCTCCGGATTAGGCAATCAGCCCCAGCATTTT	TRBV9		TRBJ1-5	TRBC1	1	Singlet	P	cultured_all_index1	HA69	948
ACCAGTAGTCATATGC-1	CAVTHYNQGGKLIF	TGTGCTGTGACCCATTATAACCAGGGAGGAAAGCTTATCTTC	TRAV8-4		TRAJ23	TRAC	CASSPQRVGYGYTF	TGTGCCAGCAGCCCCCAGCGGGTTGGCTATGGCTACACCTTC	TRBV7-6		TRBJ1-2	TRBC1	5	Singlet	P	cultured_all_index1	HCRT2-6	687
ACCAGTAAGTTGAGAT-1	CALSPSGGYQKVTF	TGTGCTCTGAGCCCCTCTGGGGGTTACCAGAAAGTTACCTTT	TRAV9-2		TRAJ13	TRAC	CASSPGDTQYF	TGTGCCAGCAGCCCCGGAGATACGCAGTATTTT	TRBV7-9		TRBJ2-3	TRBC2	1	Singlet	P	cultured_all_index1	HA69	021
ACATGGTCAATGGACG-1	CAVEDDSNNARLMF	TGTGCTGTGGAGGATGATAGTAACAATGCCAGACTCATGTTT	TRAV2		TRAJ31	TRAC	CASSYKETQYF	TGCGCCAGCAGCTACAAGGAGACCCAGTACTTC	TRBV5-1		TRBJ2-5	TRBC2	1	Singlet	P	cultured_all_index1	HCRT2-6	284
ACATACGGTTCCACTC-1	CAANAGRRALTF	TGTGCAGCAAACGCGGGCAGGAGAGCACTTACTTTT	TRAV13-1		TRAJ5	TRAC	CATGTSSDTQYF	TGTGCCACTGGGACTAGCTCAGATACGCAGTATTTT	TRBV7-2		TRBJ2-3	TRBC2	4	Singlet	P	cultured_all_index1	HA69	284
ACATACGGTAGAGCTG-1	CAEKTGANNLFF;CAASLTSGTYKYIF	TGTGCGGAAAAAACTGGGGCAAACAACCTCTTCTTT;TGTGCAGCAAGTCTTACCTCAGGAACCTACAAATACATCTTT	TRAV13-1;TRAV13-1	;	TRAJ36;TRAJ40	TRAC;TRAC	CASRATGGNTEAFF	TGTGCCAGCAGGGCGACAGGGGGGAACACTGAAGCTTTCTTT	TRBV6-5		TRBJ1-1	TRBC1	1	Singlet	C	cultured_all_index1	HA69	494
ACATACGAGTTACGGG-1	CAGGSGANNLFF;CILRDVTGNTPLVF	TGTGCAGGGGGATCTGGGGCAAACAACCTCTTCTTT;TGCATCCTGAGAGACGTCACGGGAAACACACCTCTTGTCTTT	TRAV25;TRAV26-2	;	TRAJ36;TRAJ29	TRAC;TRAC	CASSHLDSGSEQFF	TGTGCCAGCTCGCACCTGGACTCGGGATCCGAGCAGTTCTTC	TRBV18		TRBJ2-1	TRBC2	1	Singlet	P	cultured_all_index1	HCRT1-8	687
ACAGCTAGTTGTGGAG-1	CALSGANAGGTSYGKLTF;CAGNTGNQFYF	TGTGCTCTGAGTGGCGCTAATGCTGGTGGTACTAGCTATGGAAAGCTGACATTT;TGTGCAGGGAACACCGGTAACCAGTTCTATTTT	TRAV19;TRAV27	;	TRAJ52;TRAJ49	TRAC;TRAC	CASRLRGDTQYF	TGTGCCAGCAGGTTAAGGGGAGATACGCAGTATTTT	TRBV12-3		TRBJ2-3	TRBC2	1	Singlet	P	cultured_all_index1	HA69	344
ACAGCTACACCAGATT-1	CATQDGQKLLF	TGTGCTACGCAAGATGGCCAGAAGCTGCTCTTT	TRAV17		TRAJ16	TRAC	CASSVQGFSYEQYF	TGTGCCAGCAGTGTCCAGGGGTTCTCCTACGAGCAGTACTTC	TRBV12-3		TRBJ2-7	TRBC2	14	Singlet	C	cultured_all_index1	HA69	435
ACAGCTACAAGGTTTC-1							CSATPTVTNTEAFF	TGCAGTGCTACACCAACAGTGACGAACACTGAAGCTTTCTTT	TRBV20-1		TRBJ1-1	TRBC1	1	Singlet	P	cultured_all_index1	NP136	982
ACAGCCGTCTTACCGC-1	CAVRLSFNTDKLIF	TGTGCTGTGAGGCTTTCTTTTAACACCGACAAGCTCATCTTT	TRAV8-6		TRAJ34		CASSQQGMGPYEQYF	TGCGCCAGCAGCCAACAGGGGATGGGTCCCTACGAGCAGTACTTC	TRBV4-3		TRBJ2-7	TRBC2	2	Singlet	P	cultured_all_index1	HA69	344
ACAGCCGCAAGAAGAG-1	CAVGRLGDMRF;CAASKGGFKTIF	TGTGCCGTGGGTAGATTGGGTGACATGCGCTTT;TGTGCAGCAAGTAAAGGAGGCTTCAAAACTATCTTT	TRAV12-2;TRAV13-1	;	TRAJ43;TRAJ9	TRAC;TRAC	CASSYSPTGGGEQYF	TGTGCCAGCAGTTACAGCCCGACAGGGGGCGGCGAGCAGTACTTC	TRBV6-5		TRBJ2-7	TRBC2	4	Singlet	P	cultured_all_index1	NP136	982
ACACTGACAGTGAGTG-1	CAASGGKVYGNKLVF;CAVDPSRGSGGSNYKLTF	TGTGCAGCAAGCGGGGGTAAGGTATATGGAAACAAACTGGTCTTT;TGTGCTGTGGACCCGTCGAGGGGTAGTGGAGGTAGCAACTATAAACTGACATTT	TRAV29/DV5;TRAV36/DV7	;	TRAJ47;TRAJ53	TRAC;TRAC	CASSSPRLAVVETQYF	TGTGCCAGCAGCTCCCCCCGACTAGCGGTGGTGGAGACCCAGTACTTC	TRBV3-1		TRBJ2-5	TRBC2	2	Singlet	P	cultured_all_index1	HCRT1-8	948
ACACCGGCATCGGTTA-1	CAASMTGTASKLTF	TGTGCAGCAAGTATGACCGGCACTGCCAGTAAACTCACCTTT	TRAV13-1		TRAJ44		CASSTSTGGGQPQHF	TGTGCCAGTAGTACCTCCACAGGTGGTGGCCAGCCCCAGCATTTT	TRBV19		TRBJ1-5	TRBC1	2	Singlet	P	cultured_all_index1	NP136	344
ACACCGGAGATCCCGC-1	CLVGVRHSNAGNNRKLIW	TGCCTCGTGGGTGTTCGCCACTCTAATGCTGGCAACAACCGTAAGCTGATTTGG	TRAV4		TRAJ38	TRAC	CASSPAGVGEAYEQYF	TGTGCCAGCAGCCCGGCGGGGGTGGGAGAAGCCTACGAGCAGTACTTC	TRBV5-4		TRBJ2-7	TRBC2	1	Singlet	P	cultured_all_index1	HA69	948
ACACCGGAGATATGCA-1	CAMGLFRNNRLAF	TGTGCTATGGGCCTCTTTAGGAACAACAGACTCGCTTTT	TRAV9-2		TRAJ7	TRAC	CASSLLTRSNEQFF	TGTGCCAGCAGCTTACTAACTAGAAGCAATGAGCAGTTCTTC	TRBV7-2		TRBJ2-1	TRBC2	2	Singlet	C	cultured_all_index1	HA69	494
ACACCCTGTAAGGATT-1	CAVQGGGGFKTIF	TGTGCTGTGCAGGGGGGTGGAGGCTTCAAAACTATCTTT	TRAV20		TRAJ9	TRAC	CASTTSGGVYGYTF;CASSRGDRGYEQYF	TGTGCCAGCACTACCTCAGGAGGGGTATACGGCTACACCTTC;TGTGCCAGCAGCCGCGGGGACAGGGGTTACGAGCAGTACTTC	TRBV6-1;TRBV7-9	;	TRBJ1-2;TRBJ2-7	TRBC1;TRBC2	1	Singlet	P	cultured_all_index1	HA69	284
ACACCAAGTAAACACA-1	CAVRSYNTDKLIF	TGTGCTGTCAGATCTTATAACACCGACAAGCTCATCTTT	TRAV41		TRAJ34	TRAC	CATSRGSPFGVPGEKLFF	TGTGCCACCAGCAGAGGGTCCCCTTTCGGGGTTCCTGGTGAAAAACTGTTTTTT	TRBV15		TRBJ1-4	TRBC1	28	Singlet	P	cultured_all_index1	HCRT2-6	1688
ACACCAACAGACTCGC-1	CILAYNNNDMRF	TGCATCCTGGCCTACAATAACAATGACATGCGCTTT	TRAV26-2		TRAJ43	TRAC	CASSTSTGGGQPQHF;CAWGRDTNTEAFF	TGTGCCAGTAGTACCTCGACAGGTGGTGGCCAGCCCCAGCATTTT;TGTGCCTGGGGACGGGACACCAACACTGAAGCTTTCTTT	TRBV19;TRBV30	;	TRBJ1-5;TRBJ1-1	TRBC1;TRBC1	2	Singlet	P	cultured_all_index1	HA69	344
AATCGGTTCATTATCC-1	CIVRPNAGNNRKLIW	TGCATCGTCAGACCCAATGCTGGCAACAACCGTAAGCTGATTTGG	TRAV26-1		TRAJ38	TRAC	CASSSELIAGFSRYEQYF;CASSPPRWSQHF	TGTGCCAGCAGCTCAGAGTTGATAGCGGGGTTCTCTCGCTACGAGCAGTACTTC;TGTGCCAGCAGCCCCCCTAGGTGGTCCCAGCATTTT	TRBV11-2;TRBV28	;	TRBJ2-7;TRBJ1-5	TRBC2;	50	Singlet	C	cultured_all_index1	HCRT1-8	036
AATCGGTGTGCAGACA-1	CAVRTTGNQFYF	TGTGCTGTCAGAACCACCGGTAACCAGTTCTATTTT	TRAV41		TRAJ49	TRAC							2	Singlet	P	cultured_all_index1	NP136	1688
AATCGGTCATTTGCCC-1	CILRDRGYNFNKFYF	TGCATCCTGAGAGACCGGGGATACAACTTCAACAAATTTTACTTT	TRAV26-2		TRAJ21	TRAC	CASSLWTSGSSQETQYF;CAWSHGSGTDTQYF	TGTGCCAGCAGCCTATGGACTAGCGGGAGTTCTCAAGAGACCCAGTACTTC;TGTGCCTGGAGTCATGGGAGTGGGACAGATACGCAGTATTTT	TRBV11-1;TRBV30	;	TRBJ2-5;TRBJ2-3	TRBC2;TRBC2	1	Singlet	P	cultured_all_index1	HCRT1-8	687
AATCGGTCATACAGCT-1	CAFTKGWNNNARLMF	TGTGCTTTCACCAAAGGGTGGAATAACAATGCCAGACTCATGTTT	TRAV38-1		TRAJ31	TRAC	CASSPPTMSGNTIYF	TGTGCCAGCTCACCTCCCACGATGAGTGGAAACACCATATATTTT	TRBV18		TRBJ1-3	TRBC1	2	Singlet	C	cultured_all_index1	HCRT1-8	494
AATCGGTCACGGATAG-1							CAIGEIAGVYEQYF	TGTGCTATTGGAGAAATTGCAGGAGTCTACGAGCAGTACTTC	TRBV12-5		TRBJ2-7	TRBC2	1	Singlet	C	cultured_all_index1	HCRT1-8	435
AATCCAGTCCTAGTGA-1	CALGHYQLIW	TGTGCTCTAGGCCACTATCAGTTAATCTGG	TRAV6		TRAJ33	TRAC	CSARTLDRETQYF	TGCAGTGCTAGAACCCTAGATAGGGAGACCCAGTACTTC	TRBV20-1		TRBJ2-5	TRBC2	1	Singlet	P	cultured_all_index1	HCRT1-8	021
AATCCAGGTTGAACTC-1	CAVDMDSNYQLIW	TGTGCCGTGGACATGGATAGCAACTATCAGTTAATCTGG	TRAV39		TRAJ33	TRAC	CASSLGGSLNIQYF	TGTGCCAGCAGTTTAGGCGGGAGCTTAAACATTCAGTACTTC	TRBV28		TRBJ2-4	TRBC2	1	Singlet	P	cultured_all_index1	NP136	1688
AAGTCTGTCTGTACGA-1	CAATNSGYALNF	TGTGCAGCAACAAATTCCGGGTATGCACTCAACTTC	TRAV29/DV5		TRAJ41	TRAC	CASSQLAGETQYF	TGTGCCAGCAGTCAACTAGCGGGAGAGACCCAGTACTTC	TRBV6-2		TRBJ2-5	TRBC2	2	Singlet	P	cultured_all_index1	HA69	344
AAGTCTGTCTCTTATG-1	CAVSEEWTSGSRLTF;CALRDSGGGADGLTF	TGTGCTGTGAGTGAAGAGTGGACCAGTGGCTCTAGGTTGACCTTT;TGTGCTCTGAGGGATTCAGGAGGAGGTGCTGACGGACTCACCTTT	TRAV8-4;TRAV9-2	;	TRAJ58;TRAJ45	TRAC;TRAC	CASSLISNGAFF	TGTGCCAGCAGTTTAATATCTAATGGAGCTTTCTTT	TRBV28		TRBJ1-1	TRBC1	6	Singlet	C	cultured_all_index1	HA69	494
AAGTCTGTCACGAAGG-1	CAFMKLGTSYGKLTF	TGTGCTTTCATGAAGCTTGGTACTAGCTATGGAAAGCTGACATTT	TRAV38-1		TRAJ52	TRAC	CAITPGDPHGYTF	TGTGCCATCACACCGGGGGACCCTCATGGCTACACCTTC	TRBV28		TRBJ1-2	TRBC1	1	Singlet	P	cultured_all_index1	HCRT1-8	900
AAGTCTGCAGCTCCGA-1	CGTERAGGTSYGKLTF	TGCGGCACAGAGAGGGCTGGTGGTACTAGCTATGGAAAGCTGACATTT	TRAV30		TRAJ52	TRAC	CASSRTGSSEQYF	TGTGCCAGCAGCCGGACAGGGTCAAGCGAGCAGTACTTC	TRBV27		TRBJ2-7	TRBC2	1	Singlet	P	cultured_all_index1	HCRT1-8	021
AAGGTTCCACATCTTT-1	CALSHTGGFKTIF	TGTGCTCTGAGTCATACTGGAGGCTTCAAAACTATCTTT	TRAV9-2		TRAJ9	TRAC	CASRLDPAGNQPQHF	TGCGCCAGCAGACTCGACCCGGCGGGCAATCAGCCCCAGCATTTT	TRBV4-1		TRBJ1-5	TRBC1	1	Singlet	P	cultured_all_index1	HA69	1688
AAGGTTCAGCGGCTTC-1	CAITGGFKTIF	TGTGCAATTACTGGAGGCTTCAAAACTATCTTT	TRAV13-1		TRAJ9	TRAC	CASSQGQGATNYGYTF;CASSDKKGQDTEAFF	TGCGCCAGCAGCCAAGGACAGGGGGCTACTAACTATGGCTACACCTTC;TGTGCCAGCAGTGATAAGAAGGGGCAGGACACTGAAGCTTTCTTT	TRBV4-3;TRBV6-5	;	TRBJ1-2;TRBJ1-1	TRBC1;TRBC1	3	Singlet	P	cultured_all_index1	HA69	344
AAGGCAGTCATACGGT-1	CADRYQGGSEKLVF;CARGPGDSWGKLQF	TGTGCCGACCGGTATCAGGGCGGATCTGAAAAGCTGGTCTTT;TGTGCTCGGGGGCCAGGGGACAGCTGGGGGAAATTGCAGTTT	TRAV12-2;TRAV19	;	TRAJ57;TRAJ24	TRAC;TRAC	CASSLGQLRPLKNTEAFF	TGCGCCAGCAGCTTGGGACAGCTCAGACCCTTAAAGAACACTGAAGCTTTCTTT	TRBV5-1		TRBJ1-1	TRBC1	7	Singlet	P	cultured_all_index1	HA69	982
AAGGCAGGTTCGTGAT-1	CATLGNDYKLSF;CGTEISSNNDMRF	TGTGCTACGCTGGGGAACGACTACAAGCTCAGCTTT;TGCGGCACAGAGATCTCTTCTAACAATGACATGCGCTTT	TRAV17;TRAV30	;	TRAJ20;TRAJ43	TRAC;TRAC	CASSLGGTKLNTGELFF	TGTGCCAGCAGTCTAGGGGGCACGAAGCTGAACACGGGGGAGCTGTTTTTT	TRBV2		TRBJ2-2	TRBC2	1	Singlet	P	cultured_all_index1	HCRT1-8	021
AAGGAGCTCACATGCA-1	CVPHKFYF	TGTGTACCCCACAAATTTTACTTT	TRAV12-2		TRAJ21		CASSLGAVQETQYF	TGTGCCAGCAGTTTAGGGGCAGTCCAAGAGACCCAGTACTTC	TRBV28		TRBJ2-5	TRBC2	1	Singlet	P	cultured_all_index1	HA69	900
AAGGAGCCAATACGCT-1	CAARASGNTPLVF	TGTGCAGCAAGAGCCTCAGGAAACACACCTCTTGTCTTT	TRAV29/DV5		TRAJ29	TRAC	CASSLAKRTRRAGVGTGELFF;CASSLAAGSNEQFF	TGTGCCAGCAGCTTAGCAAAACGGACTAGGCGAGCGGGAGTTGGCACCGGGGAGCTGTTTTTT;TGTGCCAGCAGCTTAGCGGCAGGGTCCAATGAGCAGTTCTTC	TRBV7-4;TRBV7-9	;	TRBJ2-2;TRBJ2-1	TRBC2;TRBC2	1	Singlet	P	cultured_all_index1	HCRT1-8	948
AAGGAGCAGCCGATTT-1	CAVSYNNNDMRF	TGTGCTGTGTCATACAATAACAATGACATGCGCTTT	TRAV21		TRAJ43	TRAC	CAISDSTSPGANGLIF;CSAKRGEGTDTQYF	TGTGCCATCAGTGATAGCACCAGTCCTGGAGCCAACGGCCTGATTTTC;TGCAGTGCAAAGCGGGGGGAAGGCACAGATACGCAGTATTTT	TRBV10-3;TRBV20-1	;	TRBJ2-6;TRBJ2-3	;TRBC2	1	Singlet	P	cultured_all_index1	HA69	900
AAGACCTTCGCTTGTC-1							CASSQDGTEGSEQYF	TGCGCCAGCAGCCAAGACGGGACCGAAGGCAGCGAGCAGTACTTC	TRBV4-3		TRBJ2-7	TRBC2	1	Singlet	C	cultured_all_index1	HCRT1-8	036
AAGACCTGTACGAAAT-1	CALDIRRYSSASKIIF	TGTGCTCTAGACATTAGAAGGTACAGCAGTGCTTCCAAGATAATCTTT	TRAV6		TRAJ3	TRAC							1	Singlet	C	cultured_all_index1	HCRT2-6	036
AACTTTCGTTTCGCTC-1	CAVGDTILTGGGNKLTF	TGTGCTGTGGGTGACACTATACTCACGGGAGGAGGAAACAAACTCACCTTT	TRAV8-6		TRAJ10	TRAC	CSARDYLRGSTDTQYF	TGCAGTGCTAGAGATTATTTAAGGGGTAGCACAGATACGCAGTATTTT	TRBV20-1		TRBJ2-3	TRBC2	6	Singlet	P	cultured_all_index1	HA69	948
AACTTTCGTCCGTCAG-1	CARPTAGNMLTF;CAVGGPGTYKYIF	TGTGCAAGGCCTACGGCAGGCAACATGCTCACCTTT;TGTGCTGTGGGTGGACCAGGAACCTACAAATACATCTTT	TRAV27;TRAV8-3	;	TRAJ39;TRAJ40	TRAC;TRAC	CASSHWSSGPTSTDTQYF;CASSLISNGAFF	TGTGCCAGCAGTCACTGGAGTAGCGGACCCACCTCCACAGATACGCAGTATTTT;TGTGCCAGCAGTTTAATATCTAATGGAGCTTTCTTT	TRBV12-3;TRBV28	;	TRBJ2-3;TRBJ1-1	TRBC2;TRBC1	1	Singlet	C	cultured_all_index1	HCRT1-8	494
AACTTTCCATCGACGC-1	CAASGEGTYKYIF	TGTGCAGCAAGCGGGGAAGGAACCTACAAATACATCTTT	TRAV29/DV5		TRAJ40	TRAC	CASSLGPGTGKAFF	TGTGCCAGCAGCTTAGGTCCCGGGACAGGGAAAGCTTTCTTT	TRBV7-6		TRBJ1-1	TRBC1	1	Singlet	P	cultured_all_index1	NP136	051
AACTTTCCAGGAATGC-1	CAVKAYSSASKIIF	TGTGCCGTGAAGGCGTACAGCAGTGCTTCCAAGATAATCTTT	TRAV12-2		TRAJ3	TRAC	CASSFAGREHGYTF	TGTGCCAGTAGTTTCGCCGGGAGGGAGCATGGCTACACCTTC	TRBV19		TRBJ1-2	TRBC1	1	Singlet	P	cultured_all_index1	HCRT1-8	982
AACTGGTAGAGTGAGA-1	CVGNTGFQKLVF	TGTGTGGGGAACACAGGCTTTCAGAAACTTGTATTT	TRAV25		TRAJ8	TRAC	CSARPSRGGGDNSPLHF	TGCAGTGCTAGACCGTCGAGAGGGGGCGGAGATAATTCACCCCTCCACTTT	TRBV20-1		TRBJ1-6	TRBC1	6	Singlet	P	cultured_all_index1	HA69	284
AACTCTTTCGTAGGTT-1							CASSSTLWETTATEAFF	TGTGCCAGCAGCTCCACCTTATGGGAGACTACAGCCACTGAAGCTTTCTTT	TRBV7-9		TRBJ1-1	TRBC1	1	Singlet	P	cultured_all_index1	HA69	021
AACTCTTTCATGCTCC-1	CAATQGGSEKLVF	TGTGCAGCGACTCAGGGCGGATCTGAAAAGCTGGTCTTT	TRAV29/DV5		TRAJ57	TRAC	CASTSTVTYEQYF;CASRIMLRETQYF	TGTGCCAGCACCTCGACAGTCACCTACGAGCAGTACTTC;TGTGCCAGCCGTATCATGCTTCGGGAGACCCAGTACTTC	TRBV28;TRBV7-9	;	TRBJ2-7;TRBJ2-5	TRBC2;TRBC2	2	Singlet	P	cultured_all_index1	NP136	344
AACTCTTGTGGTCCGT-1	CAMSFPAGNKLTF	TGTGCAATGAGCTTCCCTGCAGGCAACAAGCTAACTTTT	TRAV12-3		TRAJ17	TRAC	CATSDPGRETQYF	TGTGCCACCAGTGATCCAGGGCGAGAGACCCAGTACTTC	TRBV24-1		TRBJ2-5	TRBC2	52	Singlet	P	cultured_all_index1	NP136	022
AACTCTTCACTGCCAG-1	CIVLFHGSGNTGKLIF;CAVKAAGNKLTF	TGCATCGTTCTCTTTCATGGCTCTGGCAACACAGGCAAACTAATCTTT;TGTGCTGTCAAAGCTGCAGGCAACAAGCTAACTTTT	TRAV26-1;TRAV41	;	TRAJ37;TRAJ17	;TRAC	CATTGPRPFYGYTF;CATSEPDPRETQYF	TGTGCCACCACGGGCCCTAGACCTTTCTATGGCTACACCTTC;TGTGCCACCAGTGAGCCTGACCCGAGGGAGACCCAGTACTTC	TRBV19;TRBV24-1	;	TRBJ1-2;TRBJ2-5	TRBC1;TRBC2	2	Singlet	P	cultured_all_index1	HCRT2-6	948
AACTCCCAGCGATAGC-1	CVVSDLPPGGKLIF	TGTGTTGTGAGTGATCTGCCCCCGGGAGGAAAGCTTATCTTC	TRAV8-2		TRAJ23	TRAC	CASSTSTGGGQPQHF;CASSYFGAGGYTF	TGTGCCAGTAGTACCTCGACAGGTGGTGGCCAGCCCCAGCATTTT;TGTGCCAGCAGTTACTTCGGGGCGGGTGGCTACACCTTC	TRBV19;TRBV6-6	;	TRBJ1-5;TRBJ1-2	TRBC1;TRBC1	2	Singlet	P	cultured_all_index1	HCRT1-8	344
AACTCAGTCGTTACGA-1	CAASERKMRF;CAESCMDSNYQLIW	TGTGCAGCAAGTGAGAGGAAAATGCGCTTT;TGTGCAGAGAGTTGCATGGATAGCAACTATCAGTTAATCTGG	TRAV13-1;TRAV5	;	TRAJ43;TRAJ33	TRAC;TRAC	CASSLAENTEAFF;CASSPRDYPRGEQFF	TGTGCCAGCAGCTTAGCGGAGAACACTGAAGCTTTCTTT;TGTGCCAGCAGCCCGCGGGACTACCCTAGGGGTGAGCAGTTCTTC	TRBV7-2;TRBV7-2	;	TRBJ1-1;TRBJ2-1	TRBC1;TRBC2	2	Singlet	P	cultured_all_index1	HCRT2-6	344
AACTCAGGTCTCTCTG-1	CIVRVGTNQAGTALIF	TGCATCGTCAGAGTCGGCACCAACCAGGCAGGAACTGCTCTGATCTTT	TRAV26-1		TRAJ15	TRAC	CASTGQGPFAEAFF;CASTTAGSRTDTQYF	TGTGCCAGTACCGGACAGGGGCCCTTTGCTGAAGCTTTCTTT;TGTGCCAGCACCACGGCCGGGAGTCGGACAGATACGCAGTATTTT	TRBV19;TRBV3-1	;	TRBJ1-1;TRBJ2-3	TRBC1;TRBC2	1	Singlet	P	cultured_all_index1	HCRT2-6	344
AACGTTGTCACTCTTA-1	CALSEFQGAQKLVF	TGTGCTCTGAGTGAGTTTCAGGGAGCCCAGAAGCTGGTATTT	TRAV19		TRAJ54	TRAC	CASSADRGRAGELFF;CASSWSGRGTYEQYF	TGCGCCAGCAGCGCGGACAGGGGACGAGCCGGGGAGCTGTTTTTT;TGTGCCAGCAGCTGGTCGGGGCGGGGGACCTACGAGCAGTACTTC	TRBV5-1;TRBV7-2	;	TRBJ2-2;TRBJ2-7	TRBC2;TRBC2	2	Singlet	C	cultured_all_index1	HCRT1-8	036
AACGTTGCACTAGTAC-1	CAVHTDKLIF	TGTGCCGTTCACACCGACAAGCTCATCTTT	TRAV12-2		TRAJ34	TRAC	CSARDPGTGNTEAFF;CASSLPSGASEQFF	TGCAGTGCTAGAGATCCGGGGACAGGGAACACTGAAGCTTTCTTT;TGTGCCAGCAGCTTGCCTAGCGGGGCGAGCGAGCAGTTCTTC	TRBV20-1;TRBV5-4	;	TRBJ1-1;TRBJ2-1	TRBC1;TRBC2	1	Singlet	C	cultured_all_index1	NP136	036
AACGTTGAGTGAAGTT-1	CAFMSMTSGTYKYIF	TGTGCTTTCATGAGCATGACCTCAGGAACCTACAAATACATCTTT	TRAV38-1		TRAJ40	TRAC	CASSQGGGTGNTIYF	TGTGCCAGCAGCCAAGGTGGAGGGACTGGAAACACCATATATTTT	TRBV3-1		TRBJ1-3	TRBC1	1	Singlet	P	cultured_all_index1	NP136	344
AACCGCGTCTCGTATT-1	CASNSGNTPLVF	TGTGCTTCGAATTCAGGAAACACACCTCTTGTCTTT	TRAV9-2		TRAJ29	TRAC	CASSLNSINEKLFF	TGCGCCAGCAGCTTGAACAGTATTAATGAAAAACTGTTTTTT	TRBV5-1		TRBJ1-4	TRBC1	1	Singlet	P	cultured_all_index1	HA69	022
AACCGCGGTTGTCGCG-1	CAVRATDSWGKLQF	TGTGCTGTGAGAGCAACTGACAGCTGGGGGAAATTGCAGTTT	TRAV8-6		TRAJ24	TRAC	CATSDPLRGETEAFF	TGTGCCACCAGTGACCCTCTCCGGGGGGAGACTGAAGCTTTCTTT	TRBV24-1		TRBJ1-1	TRBC1	1	Singlet	P	cultured_all_index1	HA69	021
AACCGCGGTCTAGCCG-1	CAYNTGNTPLVF	TGTGCTTATAATACAGGAAACACACCTCTTGTCTTT	TRAV38-1		TRAJ29	TRAC	CASSGPRDYSYEQYF	TGTGCCAGCAGTGGCCCCCGGGATTACTCCTACGAGCAGTACTTC	TRBV6-6		TRBJ2-7	TRBC2	1	Singlet	C	cultured_all_index1	HA69	036
AACCGCGGTCCGTCAG-1	CAAGSGGGADGLTF;CAVSEEWTSGSRLTF	TGTGCAGCAGGATCAGGAGGAGGTGCTGACGGACTCACCTTT;TGTGCTGTGAGTGAAGAGTGGACCAGTGGCTCTAGGTTGACCTTT	TRAV13-1;TRAV8-4	;	TRAJ45;TRAJ58	TRAC;TRAC	CASSLISNGAFF;CASSERLGDGELFF	TGTGCCAGCAGTTTAATATCTAATGGAGCTTTCTTT;TGTGCCAGCAGTGAACGGTTGGGGGACGGGGAGCTGTTTTTT	TRBV28;TRBV6-1	;	TRBJ1-1;TRBJ2-2	TRBC1;TRBC2	4	Singlet	C	cultured_all_index1	HA69	494
AACCATGTCAACACGT-1	CAASKNSGYSTLTF	TGTGCAGCAAGCAAGAATTCAGGATACAGCACCCTCACCTTT	TRAV23/DV6		TRAJ11	TRAC							3	Singlet	P	cultured_all_index1	HA69	284
AACACGTGTGGTAACG-1							CASSLNPGGYNEQFF;CAWSVGGPKETQYF	TGTGCCAGCAGCTTGAACCCGGGTGGCTACAATGAGCAGTTCTTC;TGTGCCTGGAGTGTAGGGGGACCGAAAGAGACCCAGTACTTC	TRBV11-1;TRBV30	;	TRBJ2-1;TRBJ2-5	TRBC2;TRBC2	2	Singlet	P	cultured_all_index1	HA69	344
AACACGTGTCAATGTC-1	CAGNTGNQFYF;CALAQAGTALIF	TGTGCAGGGAACACCGGTAACCAGTTCTATTTT;TGTGCTCTGGCCCAGGCAGGAACTGCTCTGATCTTT	TRAV27;TRAV9-2	;	TRAJ49;TRAJ15	TRAC;TRAC	CASRLQGAPTGELFF	TGTGCCAGCAGACTACAGGGGGCGCCCACCGGGGAGCTGTTTTTT	TRBV28		TRBJ2-2	TRBC2	5	Singlet	C	cultured_all_index1	HCRT2-6	435
AACACGTGTAGCGATG-1	CAGDMGRRALTF	TGTGCAGGGGACATGGGCAGGAGAGCACTTACTTTT	TRAV27		TRAJ5	TRAC	CASSYSVGLGTEAFF	TGTGCCAGCAGTTACTCTGTGGGCCTGGGCACTGAAGCTTTCTTT	TRBV6-2		TRBJ1-1	TRBC1	1	Singlet	P	cultured_all_index1	HCRT1-8	948
AAATGCCCAGGTGGAT-1	CALSDLMTGRRALTF	TGTGCTCTGAGTGATCTCATGACGGGCAGGAGAGCACTTACTTTT	TRAV9-2		TRAJ5	TRAC	CASTYYPRGDTQYF	TGTGCCAGCACCTACTATCCCAGGGGAGATACGCAGTATTTT	TRBV6-2		TRBJ2-3	TRBC2	2	Singlet	C	cultured_all_index1	NP136	435
AAATGCCCAAGTTAAG-1	CAVKNAGNMLTF	TGTGCCGTGAAAAATGCAGGCAACATGCTCACCTTT	TRAV12-2		TRAJ39	TRAC	CASSPTGGNSPLHF;CASGFQGQGQDTQYF	TGTGCCAGCAGTCCCACGGGGGGTAATTCACCCCTCCACTTT;TGCGCCAGCGGATTCCAAGGACAGGGTCAAGATACGCAGTATTTT	TRBV2;TRBV4-3	;	TRBJ1-6;TRBJ2-3	TRBC1;TRBC2	1	Singlet	C	cultured_all_index1	HCRT1-8	494
AAATGCCAGACGCTTT-1	CAYRSYNRNQFYF	TGTGCTTATAGGAGCTATAATCGGAACCAGTTCTATTTT	TRAV38-2/DV8		TRAJ49	TRAC	CASGTSGPSTDTQYF	TGTGCCAGCGGGACTAGCGGGCCTAGCACAGATACGCAGTATTTT	TRBV28		TRBJ2-3	TRBC2	1	Singlet	C	cultured_all_index1	HA69	036
AAATGCCAGAACTCGG-1	CIAYSGNTPLVF	TGCATCGCCTATTCAGGAAACACACCTCTTGTCTTT	TRAV26-1		TRAJ29	TRAC	CASSSWTSGRTSEQYF	TGTGCCAGCAGTTCCTGGACTAGCGGGAGAACATCCGAGCAGTACTTC	TRBV6-5		TRBJ2-7	TRBC2	1	Singlet	P	cultured_all_index1	HCRT1-8	022
AAAGTAGTCCTTGCCA-1	CIVRVLFGNEKLTF	TGCATCGTCAGAGTCCTCTTTGGAAATGAGAAATTAACCTTT	TRAV26-1		TRAJ48	TRAC	CAWSPPQGQQPQHF	TGTGCCTGGAGTCCCCCCCAGGGCCAACAGCCCCAGCATTTT	TRBV30		TRBJ1-5	TRBC1	1	Singlet	C	cultured_all_index1	NP136	494
AAAGTAGCACAGACTT-1							CSVSDGGQETQYF;CASSPAQGHNEQFF	TGCAGTGTTTCAGACGGAGGCCAAGAGACCCAGTACTTC;TGCGCCAGCAGCCCAGCCCAGGGCCACAATGAGCAGTTCTTC	TRBV29-1;TRBV4-3	;	TRBJ2-5;TRBJ2-1	TRBC2;TRBC2	19	Singlet	P	cultured_all_index1	HA69	344
AAAGTAGCAATTCCTT-1	CGAVPTNFGNEKLTF	TGTGGAGCAGTCCCAACTAACTTTGGAAATGAGAAATTAACCTTT	TRAV34		TRAJ48	TRAC	CSVSGTVTRTSTDTQYF	TGCAGCGTTTCCGGGACAGTGACGAGAACTAGCACAGATACGCAGTATTTT	TRBV29-1		TRBJ2-3	TRBC2	1	Singlet	C	cultured_all_index1	HCRT1-8	435
AAAGCAACAGTGACAG-1	CIVCLYNQGGKLIF	TGCATCGTTTGCCTTTATAACCAGGGAGGAAAGCTTATCTTC	TRAV26-1		TRAJ23	TRAC	CASSVGKTGKAFF;CASNRQGTYEQYF	TGTGCCAGCTCGGTTGGGAAGACAGGTAAAGCTTTCTTT;TGTGCCAGCAATAGGCAGGGAACCTACGAGCAGTACTTC	TRBV28;TRBV9	;	TRBJ1-1;TRBJ2-7	TRBC1;TRBC2	1	Singlet	P	cultured_all_index1	HCRT1-8	284
AAAGCAACACTAAGTC-1	CAVLRLMNTGFQKLVF	TGTGCTGTGCTACGGTTGATGAACACAGGCTTTCAGAAACTTGTATTT	TRAV20		TRAJ8	TRAC	CASSTYGPSNTGELFF	TGTGCCAGCAGCACATATGGGCCTTCGAACACCGGGGAGCTGTTTTTT	TRBV7-9		TRBJ2-2		5	Singlet	P	cultured_all_index1	HCRT2-6	344
TTTGTCATCTTCATGT-1	CAGHPNTNAGKSTF	TGTGCTGGGCACCCCAACACCAATGCAGGCAAATCAACCTTT	TRAV35		TRAJ27	TRAC							2	Singlet	P	cultured_all_index1	HCRT2-6	1688
TTTGTCACAGCTGCAC-1							CASSQAGQGPRSSYEQYF	TGCGCCAGCAGCCAAGCTGGACAGGGGCCAAGGAGCTCCTACGAGCAGTACTTC	TRBV4-1		TRBJ2-7	TRBC2	2	Singlet	P	cultured_all_index1	HCRT2-6	1688
TTTGGTTTCCGAATGT-1	CAASAVANKFYF;CAMREGRQLTF	TGTGCAGCAAGCGCTGTAGCCAACAAATTTTACTTT;TGTGCAATGAGAGAGGGCCGGCAACTGACCTTT	TRAV13-1;TRAV14/DV4	;	TRAJ21;TRAJ22	TRAC;TRAC	CSARGTRGTDTQYF	TGCAGTGCTAGAGGGACGCGGGGCACAGATACGCAGTATTTT	TRBV20-1		TRBJ2-3	TRBC2	3	Singlet	P	cultured_all_index1	HCRT1-8	284
TTTGGTTGTCTGATCA-1	CAFMKLNNARLMF	TGTGCTTTCATGAAGCTAAACAATGCCAGACTCATGTTT	TRAV38-1		TRAJ31	TRAC	CSASSGVNSYEQYF;CASSFSTLTEAFF	TGCAGTGCTAGTAGCGGGGTGAACTCCTACGAGCAGTACTTC;TGTGCCAGCAGTTTCTCGACCTTGACTGAAGCTTTCTTT	TRBV20-1;TRBV6-1	;	TRBJ2-7;TRBJ1-1	TRBC2;TRBC1	1	Singlet	C	cultured_all_index1	HA69	036
TTTGGTTCAATACGCT-1	CGTSYGKLTF	TGTGGTACTAGCTATGGAAAGCTGACATTT	TRAV27		TRAJ52	TRAC	CASSLVQGEAFF	TGCGCCAGCAGCTTGGTTCAGGGAGAAGCTTTCTTT	TRBV5-1		TRBJ1-1	TRBC1	3	Singlet	C	cultured_all_index1	HCRT2-6	435
TTTGGTTAGTACGTTC-1							CAISESPRADYGYTF	TGTGCCATCAGTGAGTCACCCAGGGCTGACTATGGCTACACCTTC	TRBV10-3		TRBJ1-2	TRBC1	5	Singlet	P	cultured_all_index1	HA69	284
TTTGGTTAGAAGGACA-1	CAMRELPTWDSSYKLIF	TGTGCAATGAGAGAGCTCCCGACATGGGATAGCAGCTATAAATTGATCTTC	TRAV14/DV4		TRAJ12	TRAC	CATSDLQSSKDEQFF	TGTGCCACCAGTGATTTGCAAAGCAGTAAGGATGAGCAGTTCTTC	TRBV24-1		TRBJ2-1	TRBC2	1	Singlet	C	cultured_all_index1	HA69	036
AAAGCAAAGCTAACAA-1	CALKWDTGRRALTF	TGTGCTCTGAAATGGGACACGGGCAGGAGAGCACTTACTTTT	TRAV9-2		TRAJ5	TRAC	CATSRGGGRTDTQYF	TGTGCCACCAGCAGAGGTGGGGGGCGCACAGATACGCAGTATTTT	TRBV15		TRBJ2-3	TRBC2	1	Singlet	P	cultured_all_index1	HA69	982
TTTGCGCGTAGGCATG-1	CAYRSAIFGDDKIIF	TGTGCTTATAGGAGCGCGATCTTCGGAGATGACAAGATCATCTTT	TRAV38-2/DV8		TRAJ30	TRAC							1	Singlet	P	cultured_all_index1	HCRT1-8	022
TTTGCGCCATCCAACA-1	CAASIRAGANNLFF	TGTGCAGCAAGCATAAGGGCTGGGGCAAACAACCTCTTCTTT	TRAV23/DV6		TRAJ36	TRAC	CASRKNSGDEQFF	TGTGCCAGCAGGAAGAATTCAGGGGATGAGCAGTTCTTC	TRBV6-5		TRBJ2-1	TRBC2	5	Singlet	P	cultured_all_index1	HCRT2-6	344
TTTGCGCCACGAAATA-1	CAGMDSNYQLIW	TGTGCCGGCATGGATAGCAACTATCAGTTAATCTGG	TRAV8-1		TRAJ33	TRAC	CASSFNPGQGTYNEQFF	TGTGCCAGCAGTTTTAATCCGGGACAGGGGACCTATAATGAGCAGTTCTTC	TRBV12-3		TRBJ2-1	TRBC2	1	Singlet	P	cultured_all_index1	HCRT1-8	284
AAAGCAAAGAGGTAGA-1	CAASKGTNAGKSTF;CAASPLYSGGDADGLTF	TGTGCAGCAAGTAAGGGCACCAATGCAGGCAAATCAACCTTT;TGTGCTGCCTCTCCCTTGTATTCAGGAGGAGATGCTGACGGACTCACCTTT	TRAV13-1;TRAV8-6	;	TRAJ27;TRAJ45	TRAC;TRAC	CAGSNGVSNTGELFF	TGTGCTGGTTCGAATGGCGTATCGAACACCGGGGAGCTGTTTTTT	TRBV10-3		TRBJ2-2	TRBC2	1	Singlet	P	cultured_all_index1	NP136	982
TTTGCGCAGCGTTGCC-1							CASSLLGGELFF;CASSVEGLSYNEQFF	TGTGCCAGCAGCTTACTTGGCGGGGAGCTGTTTTTT;TGTGCCAGCAGCGTAGAGGGTCTATCCTACAATGAGCAGTTCTTC	TRBV7-8;TRBV9	;	TRBJ2-2;TRBJ2-1	TRBC2;TRBC2	1	Singlet	P	cultured_all_index1	HA69	022
TTTGCGCAGCGGATCA-1	CATALGYKLSF	TGTGCTACGGCCTTGGGCTACAAGCTCAGCTTT	TRAV17		TRAJ20	TRAC	CSARVPRDSQETQYF	TGCAGTGCTAGAGTTCCCCGGGACTCACAAGAGACCCAGTACTTC	TRBV20-1		TRBJ2-5	TRBC2	1	Singlet	P	cultured_all_index1	HCRT1-8	982
TTTCCTCTCAACGGCC-1	CAYRSPIFGNEKLTF	TGTGCTTATAGGAGCCCAATTTTTGGAAATGAGAAATTAACCTTT	TRAV38-2/DV8		TRAJ48	TRAC							2	Singlet	P	cultured_all_index1	HA69	022
TTTCCTCCACGCCAGT-1	CALSAGNTPLVF	TGTGCTCTGAGTGCGGGAAACACACCTCTTGTCTTT	TRAV19		TRAJ29	TRAC	CAISELRENQPQHF	TGTGCCATCAGTGAGTTGCGGGAGAATCAGCCCCAGCATTTT	TRBV10-3		TRBJ1-5	TRBC1	1	Singlet	P	cultured_all_index1	HA69	344
TTTCCTCCACACCGCA-1	CAASMNTGFQKLVF	TGTGCAGCAAGCATGAACACAGGCTTTCAGAAACTTGTATTT	TRAV23/DV6		TRAJ8	TRAC	CASTSLTQVFTHQPQHF	TGTGCCAGCACTTCCTTAACACAGGTTTTTACGCATCAGCCCCAGCATTTT	TRBV6-2		TRBJ1-5	TRBC1	1	Singlet	P	cultured_all_index1	HCRT1-8	948
TTTCCTCCAATAACGA-1	CATGLSTDKLIF	TGTGCTACGGGCTTGAGCACCGACAAGCTCATCTTT	TRAV17		TRAJ34	TRAC	CASSYGGGITDTQYF;CASSLAQAFYEQYF	TGTGCCAGCAGTTATGGGGGGGGGATCACAGATACGCAGTATTTT;TGTGCCAGCAGCTTAGCACAGGCCTTCTACGAGCAGTACTTC	TRBV6-5;TRBV7-2	;	TRBJ2-3;TRBJ2-7	TRBC2;TRBC2	1	Singlet	P	cultured_all_index1	HA69	344
TTTCCTCAGGCTCATT-1	CAASDPLDSGYSTLTF	TGTGCAGCAAGCGACCCGTTGGATTCAGGATACAGCACCCTCACCTTT	TRAV29/DV5		TRAJ11	TRAC	CASSSILWDNSPLHF	TGTGCCAGCAGTTCCATCCTCTGGGATAATTCTCCCCTCCACTTT	TRBV7-2		TRBJ1-6	TRBC1	1	Singlet	P	cultured_all_index1	HA69	982
TTTCCTCAGCGTGTCC-1	CVVPLWNFNKFYF;CAVLLGYSTLTF	TGTGTGGTCCCGTTGTGGAACTTCAACAAATTTTACTTT;TGTGCCGTCCTTTTGGGATACAGCACCCTCACCTTT	TRAV10;TRAV12-2	;	TRAJ21;TRAJ11	TRAC;TRAC	CASSSNTGTGNGYTF	TGTGCCAGCAGTTCCAACACCGGGACAGGGAATGGCTACACCTTC	TRBV28		TRBJ1-2	TRBC1	2	Singlet	P	cultured_all_index1	HCRT1-8	344
TTTCCTCAGCGGCTTC-1							CASSLNSINEKLFF	TGCGCCAGCAGCTTGAACAGTATTAATGAAAAACTGTTTTTT	TRBV5-1		TRBJ1-4	TRBC1	1	Singlet	P	cultured_all_index1	HCRT2-6	982
TTTATGCGTTGAACTC-1	CAGEGGFGNVLHC;CIVRPWYNAGNMLTF	TGTGCAGGGGAAGGGGGCTTTGGGAATGTGCTGCATTGC;TGCATCGTCAGACCTTGGTATAATGCAGGCAACATGCTCACCTTT	TRAV25;TRAV26-1	;	TRAJ35;TRAJ39	TRAC;TRAC	CASSTRPRDSLPMNTEAFF	TGTGCCAGTAGTACCCGCCCGCGGGACAGCTTACCTATGAACACTGAAGCTTTCTTT	TRBV19		TRBJ1-1	TRBC1	1	Singlet	P	cultured_all_index1	HCRT1-8	687
TTTATGCAGAGGTACC-1	CALRGAYGNKLVF	TGTGCCCTCAGAGGGGCATATGGAAACAAACTGGTCTTT	TRAV12-2		TRAJ47	TRAC							1	Singlet	C	cultured_all_index1	HA69	036
TTTACTGTCCTCATTA-1	CIVLRSNDYKLSF	TGCATCGTTCTACGTTCTAACGACTACAAGCTCAGCTTT	TRAV26-1		TRAJ20	TRAC	CSVERDRGGTGEQYF	TGCAGCGTTGAACGGGACAGGGGAGGAACGGGCGAGCAGTACTTC	TRBV29-1		TRBJ2-7	TRBC2	5	Singlet	C	cultured_all_index1	HA69	036
TTTACTGCAGTAAGAT-1	CAAIHNTNAGKSTF	TGTGCAGCAATTCATAACACCAATGCAGGCAAATCAACCTTT	TRAV13-1		TRAJ27	TRAC							1	Singlet	C	cultured_all_index1	HA69	036
AAAGATGTCAATCTCT-1	CAMIGSGAGSYQLTF;CATGRAGGGNKLTF	TGTGCAATGATAGGGTCTGGGGCTGGGAGTTACCAACTCACTTTC;TGTGCTACGGGAAGGGCGGGAGGAGGAAACAAACTCACCTTT	TRAV12-3;TRAV17	;	TRAJ28;TRAJ10	TRAC;TRAC	CASSVGTGARTEAFF	TGTGCCAGCAGCGTAGGGACAGGGGCGCGAACTGAAGCTTTCTTT	TRBV9		TRBJ1-1	TRBC1	1	Singlet	C	cultured_all_index1	HCRT2-6	036
TTGTAGGGTTCAGTAC-1							CAYEPPGLYEQYF	TGTGCCTATGAACCCCCGGGGCTCTACGAGCAGTACTTC	TRBV30		TRBJ2-7	TRBC2	5	Singlet	P	cultured_all_index1	HA69	021
TTGGCAACACTGCCAG-1	CAEKNRDDKIIF	TGTGCCGAAAAGAACAGAGATGACAAGATCATCTTT	TRAV38-2/DV8		TRAJ30	TRAC	CASSHRTPNTEAFF	TGTGCCAGCAGTCACCGGACCCCTAACACTGAAGCTTTCTTT	TRBV6-5		TRBJ1-1	TRBC1	1	Singlet	P	cultured_all_index1	HA69	948
TTGGAACCAGTAACGG-1	CAVGRLGDMRF	TGTGCCGTGGGTAGATTGGGTGACATGCGCTTT	TRAV12-2		TRAJ43	TRAC	CASSYSPTGGGEQYF;CASSVAVAGGTDTQYF	TGTGCCAGCAGTTACAGCCCGACAGGGGGCGGCGAGCAGTACTTC;TGTGCCAGCAGCGTAGCAGTAGCGGGAGGCACAGATACGCAGTATTTT	TRBV6-5;TRBV9	;	TRBJ2-7;TRBJ2-3	TRBC2;TRBC2	2	Singlet	P	cultured_all_index1	NP136	982
TTGCGTCTCACTATTC-1	CAGAPGNQFYF;CAVGDESTGTASKLTF	TGTGCAGGAGCCCCCGGTAACCAGTTCTATTTT;TGTGCTGTGGGTGATGAGTCGACCGGCACTGCCAGTAAACTCACCTTT	TRAV27;TRAV8-3	;	TRAJ49;TRAJ44	TRAC;TRAC	CASSSRLGGAEQYF	TGTGCCAGCAGCTCTAGACTAGGTGGGGCCGAGCAGTACTTC	TRBV7-9		TRBJ2-7	TRBC2	1	Singlet	P	cultured_all_index1	NP136	284
TTGCGTCCACATTTCT-1	CALSEADFGNEKLTF	TGTGCTCTGAGTGAGGCGGACTTTGGAAATGAGAAATTAACCTTT	TRAV19		TRAJ48	TRAC	CASSQIRLAGEYNEQFF	TGCGCCAGCAGCCAGATAAGACTAGCGGGAGAGTACAATGAGCAGTTCTTC	TRBV4-1		TRBJ2-1	TRBC2	1	Singlet	P	cultured_all_index1	HCRT1-8	1688
TTGCGTCAGGGCACTA-1	CAASKEGNTDKLIF;CALSEVQTSGSRLTF	TGTGCAGCAAGTAAGGAAGGGAACACCGACAAGCTCATCTTT;TGTGCTCTGAGTGAGGTTCAAACCAGTGGCTCTAGGTTGACCTTT	TRAV13-1;TRAV19	;	TRAJ34;TRAJ58	TRAC;TRAC	CASSSTGTNYGYTF	TGTGCCAGCAGCTCCACCGGGACTAACTATGGCTACACCTTC	TRBV7-9		TRBJ1-2	TRBC1	1	Singlet	C	cultured_all_index1	HCRT2-6	036
TTGCCGTTCTCTAAGG-1	CAGPQNYGQNFVF	TGTGCAGGGCCGCAAAACTATGGTCAGAATTTTGTCTTT	TRAV25		TRAJ26	TRAC	CASSIGTTYEQYF;CASSHDPWRDEQFF	TGTGCCAGCAGCATAGGGACTACATATGAGCAGTACTTC;TGTGCCAGCAGCCACGACCCCTGGCGGGATGAGCAGTTCTTC	TRBV11-2;TRBV3-1	;	TRBJ2-7;TRBJ2-1	TRBC2;TRBC2	1	Singlet	P	cultured_all_index1	NP136	982
TTGCCGTGTGTTTGTG-1	CALSVIGGNQKLVF;CAIKAAGNKLTF	TGTGCTCTGAGTGTAATCGGGGGGAATCAGAAACTTGTATTT;TGTGCTATCAAAGCTGCAGGCAACAAGCTAACTTTT	TRAV19;TRAV2	;	TRAJ8;TRAJ17	TRAC;TRAC	CASNPLPDPRVEQFF	TGTGCCAGCAACCCACTCCCTGATCCTAGGGTTGAGCAGTTCTTC	TRBV12-3		TRBJ2-1	TRBC2	1	Singlet	C	cultured_all_index1	HCRT1-8	494
TTGCCGTGTGTAAGTA-1	CAMAVTGGSYIPTF	TGTGCAATGGCAGTAACAGGAGGAAGCTACATACCTACATTT	TRAV12-3		TRAJ6	TRAC							30	Singlet	P	cultured_all_index1	HCRT1-8	687
TTGCCGTCATGCCCGA-1	CAERETGFQKLVF	TGTGCAGAGAGGGAAACAGGCTTTCAGAAACTTGTATTT	TRAV5		TRAJ8	TRAC	CASRDRTLSTDTQYF	TGTGCCAGCAGGGACAGAACATTAAGCACAGATACGCAGTATTTT	TRBV28		TRBJ2-3	TRBC2	10	Singlet	C	cultured_all_index1	HA69	036
TTGCCGTAGTGCCATT-1	CALSDLLSGTASKLTF	TGTGCTCTGAGTGATCTCCTTAGCGGCACTGCCAGTAAACTCACCTTT	TRAV9-2		TRAJ44	TRAC	CASSLGTSGPGELFF;CASSSQDGPGVEQYF	TGTGCCAGCAGTCTCGGGACTAGCGGGCCCGGGGAGCTGTTTTTT;TGTGCCAGCAGTTCCCAAGACGGACCTGGCGTGGAGCAGTACTTC	TRBV28;TRBV28	;	TRBJ2-2;TRBJ2-7	TRBC2;TRBC2	2	Singlet	P	cultured_all_index1	HCRT1-8	284
AAAGATGCAAGTTAAG-1							CSAVAGQFSNQPQHF	TGCAGTGCTGTTGCCGGACAGTTTAGCAATCAGCCCCAGCATTTT	TRBV20-1		TRBJ1-5	TRBC1	2	Singlet	C	cultured_all_index1	NP136	036
TTGCCGTAGCCAGGAT-1	CAVEGGGSYIPTF	TGTGCTGTGGAAGGCGGAGGAAGCTACATACCTACATTT	TRAV20		TRAJ6	TRAC	CASIKSGRVYNEQFF	TGTGCCAGCATTAAAAGCGGGAGGGTCTACAATGAGCAGTTCTTC	TRBV12-4		TRBJ2-1	TRBC2	1	Singlet	P	cultured_all_index1	HCRT1-8	022
TTGACTTTCGGCTTGG-1	CAGHLYINDMRF	TGTGCTGGGCACCTCTACATCAATGACATGCGCTTT	TRAV35		TRAJ43	TRAC	CASSDVLSPYGYTF;CATSRDRWQTQYF	TGCGCCAGCAGCGACGTTTTGTCCCCCTATGGCTACACCTTC;TGTGCCACCAGCAGAGATCGATGGCAGACCCAGTACTTC	TRBV10-1;TRBV15	;	TRBJ1-2;TRBJ2-5	TRBC1;TRBC2	3	Singlet	P	cultured_all_index1	NP136	982
AAAGATGCAAGCGTAG-1	CAVKNNNARLMF	TGTGCCGTGAAGAATAACAATGCCAGACTCATGTTT	TRAV12-2		TRAJ31	TRAC	CASSRYRASSTDTQYF	TGTGCCAGCAGCCGCTACAGGGCATCTAGCACAGATACGCAGTATTTT	TRBV5-8		TRBJ2-3	TRBC2	1	Singlet	P	cultured_all_index1	HCRT2-6	344
TTGACTTCATTATCTC-1	CAVRDMDSNYQLIW	TGTGCTGTGAGAGACATGGATAGCAACTATCAGTTAATCTGG	TRAV3		TRAJ33	TRAC	CSASGQVNTEAFF	TGCAGTGCTAGCGGACAGGTGAACACTGAAGCTTTCTTT	TRBV20-1		TRBJ1-1	TRBC1	1	Singlet	P	cultured_all_index1	NP136	900
TTGAACGTCCCTTGCA-1	CVVRDGVDYKLSF	TGTGTTGTGAGGGATGGGGTCGACTACAAGCTCAGCTTT	TRAV8-2		TRAJ20	TRAC	CSASRLAGTTDTQYF	TGCAGTGCTAGCCGTCTAGCGGGAACCACAGATACGCAGTATTTT	TRBV20-1		TRBJ2-3	TRBC2	1	Singlet	P	cultured_all_index1	NP136	948
TTGAACGGTTCCCTTG-1	CATDGETSGSRLTF	TGTGCTACGGACGGAGAGACCAGTGGCTCTAGGTTGACCTTT	TRAV17		TRAJ58	TRAC	CASSRTRLAGGGDTQYF	TGTGCCAGCAGCCGGACCAGACTAGCGGGGGGGGGGGATACGCAGTATTTT	TRBV11-2		TRBJ2-3	TRBC2	1	Singlet	C	cultured_all_index1	HCRT2-6	036
TTGAACGGTCTTCAAG-1	CAPHFGNEKLTF	TGTGCCCCGCACTTTGGAAATGAGAAATTAACCTTT	TRAV12-2		TRAJ48		CASSLGNEQFF	TGCGCCAGCAGCTTGGGGAATGAGCAGTTCTTC	TRBV5-1		TRBJ2-1	TRBC2	4	Singlet	P	cultured_all_index1	NP136	948
TTGAACGAGGCAGGTT-1	CAVRVQGGSEKLVF	TGTGCTGTTCGGGTTCAGGGCGGATCTGAAAAGCTGGTCTTT	TRAV36/DV7		TRAJ57	TRAC	CASSPLGRSATDTQYF	TGTGCCAGCAGCCCCCTCGGACGGTCCGCCACAGATACGCAGTATTTT	TRBV11-1		TRBJ2-3	TRBC2	1	Singlet	P	cultured_all_index1	HCRT1-8	021
TTGAACGAGAAACGAG-1	CIVRVGGTSYGKLTF	TGCATCGTCAGAGTTGGTGGTACTAGCTATGGAAAGCTGACATTT	TRAV26-1		TRAJ52	TRAC	CSVERESSYNEQFF	TGCAGCGTTGAAAGGGAAAGTTCCTACAATGAGCAGTTCTTC	TRBV29-1		TRBJ2-1	TRBC2	2	Singlet	C	cultured_all_index1	NP136	036
TTCTTAGTCATTCACT-1	CAARIDNNAGNMLTF	TGTGCAGCAAGGATTGATAATAATGCAGGCAACATGCTCACCTTT	TRAV23/DV6		TRAJ39	TRAC							1	Singlet	P	cultured_all_index1	HCRT1-8	1688
TTCTTAGTCACTTATC-1							CASSPPAASWAGELFF	TGTGCCAGCAGCCCTCCAGCGGCCTCTTGGGCCGGGGAGCTGTTTTTT	TRBV7-9		TRBJ2-2	TRBC2	1	Singlet	P	cultured_all_index1	NP136	982
TTCTTAGAGCTAGGCA-1	CAVPYNQGGKLIF	TGTGCAGTCCCTTATAACCAGGGAGGAAAGCTTATCTTC	TRAV13-1		TRAJ23	TRAC	CASSPVSSGNTIYF	TGTGCCAGCTCACCTGTAAGCTCTGGAAACACCATATATTTT	TRBV18		TRBJ1-3	TRBC1	1	Singlet	P	cultured_all_index1	HCRT1-8	344
TTCTCCTCACCGAATT-1	CIVRSRNYGGSQGNLIF	TGCATCGTCAGATCCAGGAATTATGGAGGAAGCCAAGGAAATCTCATCTTT	TRAV26-1		TRAJ42	TRAC	CASSQGISGETQYF	TGCGCCAGCAGCCAAGGAATTAGCGGCGAGACCCAGTACTTC	TRBV4-3		TRBJ2-5	TRBC2	2	Singlet	P	cultured_all_index1	HA69	284
TTCTCAAAGCCATCGC-1	CVVRPSGTYKYIF	TGTGTGGTGCGGCCCTCAGGAACCTACAAATACATCTTT	TRAV10		TRAJ40	TRAC	CASSFLSTGANVLTF	TGTGCCAGCAGTTTTCTGAGTACTGGGGCCAACGTCCTGACTTTC	TRBV27		TRBJ2-6	TRBC2	2	Singlet	P	cultured_all_index1	HCRT1-8	687
TTCTACACAGCATGAG-1	CATGHYNTDKLIF	TGTGCTACGGGCCATTATAACACCGACAAGCTCATCTTT	TRAV17		TRAJ34	TRAC	CASSPPSETYEQYF;CSVTEGSGWDTIYF	TGTGCCAGTAGTCCCCCCTCGGAGACCTACGAGCAGTACTTC;TGCAGCGTTACGGAGGGTTCTGGATGGGACACCATATATTTT	TRBV19;TRBV29-1	;	TRBJ2-7;TRBJ1-3	TRBC2;	1	Singlet	P	cultured_all_index1	NP136	344
TTCTACAAGTTTCCTT-1	CAESGPAGRRALTF	TGTGCAGAGAGTGGGCCGGCGGGCAGGAGAGCACTTACTTTT	TRAV5		TRAJ5	TRAC	CASSLSGGYNEQFF	TGTGCCAGCAGTTTATCAGGGGGCTACAATGAGCAGTTCTTC	TRBV28		TRBJ2-1	TRBC2	5	Singlet	P	cultured_all_index1	HA69	022
AAACGGGGTTGAACTC-1	CAVHSGGYQKVTF;CASANRDDKIIF	TGTGCCGTCCATTCTGGGGGTTACCAGAAAGTTACCTTT;TGTGCTTCCGCGAACAGAGATGACAAGATCATCTTT	TRAV12-2;TRAV38-2/DV8	;	TRAJ13;TRAJ30	TRAC;TRAC	CSVETQGDEQFF	TGCAGCGTTGAGACTCAAGGGGATGAGCAGTTCTTC	TRBV29-1		TRBJ2-1	TRBC2	1	Singlet	P	cultured_all_index1	NP136	1688
TTCGGTCAGGTAGCCA-1	CAVEERNARLMF	TGTGCTGTGGAGGAACGCAATGCCAGACTCATGTTT	TRAV2		TRAJ31	TRAC	CASSQGPRTTGELFF	TGTGCCAGCAGCCAAGGACCTAGAACGACCGGGGAGCTGTTTTTT	TRBV3-1		TRBJ2-2	TRBC2	4	Singlet	C	cultured_all_index1	HA69	036
TTCGAAGCAGATTGCT-1	CAVRDLTGANNLFF;CAARPGGSRLTF	TGTGCTGTGAGAGATCTAACTGGGGCAAACAACCTCTTCTTT;TGTGCAGCAAGACCCGGTGGCTCTAGGTTGACCTTT	TRAV1-2;TRAV23/DV6	;	TRAJ36;TRAJ58	TRAC;TRAC	CASSLYGTGTYNEQFF	TGTGCCAGCAGCTTATACGGGACAGGGACCTACAATGAGCAGTTCTTC	TRBV11-2		TRBJ2-1	TRBC2	2	Singlet	P	cultured_all_index1	NP136	687
AAACGGGGTATTCGTG-1							CASSGGLAFEEQFF	TGTGCCAGTAGTGGAGGACTAGCCTTCGAGGAGCAGTTCTTC	TRBV19		TRBJ2-1	TRBC2	4	Singlet	C	cultured_all_index1	HCRT1-8	494
TTCCCAGAGATAGTCA-1	CAYRSYNQGGKLIF	TGTGCTTATAGGAGTTATAACCAGGGAGGAAAGCTTATCTTC	TRAV38-2/DV8		TRAJ23	TRAC	CASSHPSGRAGTDTQYF	TGCGCCAGCAGCCATCCTAGCGGGAGGGCCGGCACAGATACGCAGTATTTT	TRBV4-1		TRBJ2-3	TRBC2	1	Singlet	P	cultured_all_index1	HCRT1-8	1688
TTATGCTGTACCGGCT-1	CAGPTSGTYKYIF	TGTGCAGGGCCGACCTCAGGAACCTACAAATACATCTTT	TRAV25		TRAJ40	TRAC	CASSYGGGITDTQYF	TGTGCCAGCAGTTATGGGGGGGGGATCACAGATACGCAGTATTTT	TRBV6-5		TRBJ2-3	TRBC2	1	Singlet	P	cultured_all_index1	HCRT1-8	344
AAACGGGCAGAGCCAA-1	CAASDIDKLIF	TGTGCAGCAAGCGACATCGACAAGCTCATCTTT	TRAV23/DV6		TRAJ34	TRAC	CASSQEGRNYGYTF	TGCGCCAGCAGCCAAGAGGGTCGGAACTATGGCTACACCTTC	TRBV4-3		TRBJ1-2	TRBC1	7	Singlet	P	cultured_all_index1	NP136	344
TTAGTTCGTCCGAACC-1	CVVSEGDMRF;CILSTGANSKLTF	TGTGTGGTGAGCGAAGGAGACATGCGCTTT;TGCATCCTGTCTACTGGAGCCAATAGTAAGCTGACATTT	TRAV10;TRAV26-2	;	TRAJ43;TRAJ56	TRAC;TRAC	CASSSPLGNYGYTF;CASRSGPGELFF	TGTGCCAGCAGCTCACCCTTGGGGAACTATGGCTACACCTTC;TGTGCCAGCAGATCGGGGCCTGGGGAGCTGTTTTTT	TRBV11-2;TRBV6-2	;	TRBJ1-2;TRBJ2-2	TRBC1;TRBC2	1	Singlet	C	cultured_all_index1	HA69	036
TTAGTTCGTAGCTCCG-1							CASSQGGVGGGWDTQYF	TGCGCCAGCAGCCAAGGGGGCGTCGGGGGAGGGTGGGATACGCAGTATTTT	TRBV4-3		TRBJ2-3	TRBC2	2	Singlet	P	cultured_all_index1	HCRT1-8	687
TTAGTTCAGTCCATAC-1	CAATTPNTGTASKLTF	TGTGCAGCAACCACGCCCAATACCGGCACTGCCAGTAAACTCACCTTT	TRAV13-1		TRAJ44	TRAC	CASSQESGRSYNEQFF;CSARQGQETQYF	TGTGCCAGCAGCCAAGAAAGCGGGAGATCCTACAATGAGCAGTTCTTC;TGCAGTGCTAGGCAGGGCCAAGAGACCCAGTACTTC	TRBV14;TRBV20-1	;	TRBJ2-1;TRBJ2-5	TRBC2;TRBC2	13	Singlet	P	cultured_all_index1	HA69	900
TTAGGCAAGGAATCGC-1	CAVSPPGTASKLTF	TGTGCTGTCAGCCCCCCCGGCACTGCCAGTAAACTCACCTTT	TRAV41		TRAJ44	TRAC	CASSQRDPGTGELFF	TGTGCCAGCAGCCAACGGGATCCGGGCACCGGGGAGCTGTTTTTT	TRBV14		TRBJ2-2	TRBC2	3	Singlet	P	cultured_all_index1	HA69	344
TTAGGACCAGGCTCAC-1	CLVVTTSGTYKYIF	TGCCTCGTGGTTACCACCTCAGGAACCTACAAATACATCTTT	TRAV4		TRAJ40	TRAC	CASSYSNSNQPQHF	TGTGCCAGCAGTTACTCTAATAGCAATCAGCCCCAGCATTTT	TRBV6-6		TRBJ1-5	TRBC1	1	Singlet	P	cultured_all_index1	HCRT2-6	900
TTAGGACCAAGTAATG-1	CLVGPPLGGAGNMLTF;CAVAPSGGGNKLTF	TGCCTCGTGGGTCCACCTCTCGGGGGTGCAGGCAACATGCTCACCTTT;TGTGCTGTGGCCCCTAGCGGAGGAGGAAACAAACTCACCTTT	TRAV4;TRAV8-3	;	TRAJ39;TRAJ10	TRAC;TRAC	CASSEGLAGPYEQYF	TGTGCCAGCAGTGAGGGACTAGCGGGCCCCTACGAGCAGTACTTC	TRBV6-1		TRBJ2-7	TRBC2	1	Singlet	P	cultured_all_index1	HA69	022
TTAGGACAGTTAGCGG-1	CVVRLILTGGGNKLTF;CAVEGAGSARQLTF	TGTGTGGTTCGCCTTATACTCACGGGAGGAGGAAACAAACTCACCTTT;TGTGCTGTGGAAGGAGCTGGTTCTGCAAGGCAACTGACCTTT	TRAV12-1;TRAV2	;	TRAJ10;TRAJ22	TRAC;TRAC	CASSPLGPFYEQYF	TGTGCCAGCAGTCCCCTCGGACCATTCTACGAGCAGTACTTC	TRBV6-5		TRBJ2-7	TRBC2	1	Singlet	P	cultured_all_index1	HA69	900
TTAACTCTCTGAAAGA-1	CAVSGRSQGNLIF	TGTGCTGTGAGTGGAAGAAGCCAAGGAAATCTCATCTTT	TRAV8-6		TRAJ42	TRAC	CATSAWRGTGELFF	TGTGCCACCAGTGCCTGGAGGGGCACCGGGGAGCTGTTTTTT	TRBV24-1		TRBJ2-2	TRBC2	3	Singlet	P	cultured_all_index1	HA69	948
TTAACTCTCCGTTGTC-1	CAVHTGGFKTIF	TGTGCCGTCCATACTGGAGGCTTCAAAACTATCTTT	TRAV8-1		TRAJ9	TRAC	CASSTTGTLSYNEQFF	TGTGCCAGCAGTACCACCGGGACTCTCTCCTACAATGAGCAGTTCTTC	TRBV27		TRBJ2-1	TRBC2	5	Singlet	P	cultured_all_index1	HCRT2-6	1688
TGTTCCGTCTGCTTGC-1	CILSLLNSGNTPLVF	TGCATCCTGAGTTTACTCAATTCAGGAAACACACCTCTTGTCTTT	TRAV26-2		TRAJ29	TRAC	CASSPDYNEQFF	TGTGCCAGCAGCCCAGACTACAATGAGCAGTTCTTC	TRBV5-4		TRBJ2-1	TRBC2	1	Singlet	P	cultured_all_index1	HA69	982
AAACCTGTCAGATAAG-1	CIVRANNNDMRF;CILRPQLIQGAQKLVF	TGCATCGTCAGAGCCAATAACAATGACATGCGCTTT;TGCATCCTGAGGCCCCAATTAATTCAGGGAGCCCAGAAGCTGGTATTT	TRAV26-1;TRAV26-2	;	TRAJ43;TRAJ54	TRAC;TRAC	CSARGLGQNQPQHF	TGCAGTGCTAGAGGATTGGGACAAAATCAGCCCCAGCATTTT	TRBV20-1		TRBJ1-5	TRBC1	1	Singlet	P	cultured_all_index1	HCRT2-6	021
TGTGTTTCACAGGCCT-1	CAVGYPLGTALIF;CALSDLLSGTASKLTF	TGTGCTGTGGGATATCCTCTTGGAACTGCTCTGATCTTT;TGTGCTCTGAGTGATCTCCTTAGCGGCACTGCCAGTAAACTCACCTTT	TRAV8-3;TRAV9-2	;	TRAJ15;TRAJ44	TRAC;TRAC	CASSQDDHRLQYGYTF	TGTGCCAGCAGCCAAGACGATCACAGGCTCCAGTATGGCTACACCTTC	TRBV3-1		TRBJ1-2	TRBC1	1	Singlet	P	cultured_all_index1	HCRT1-8	284
TGTGTTTCAAAGTCAA-1	CILRLGNTPLVF	TGCATCCTGAGACTAGGAAACACACCTCTTGTCTTT	TRAV26-2		TRAJ29	TRAC	CSVALQGAGNQPQHF	TGCAGCGTTGCCTTACAGGGGGCTGGGAATCAGCCCCAGCATTTT	TRBV29-1		TRBJ1-5	TRBC1	2	Singlet	P	cultured_all_index1	HA69	900
TGTGTTTAGCTAAACA-1	CAFMKHVESGGGADGLTF	TGTGCTTTCATGAAGCATGTGGAATCAGGAGGAGGTGCTGACGGACTCACCTTT	TRAV38-1		TRAJ45	TRAC	CATSRDYVASHQPQHF	TGTGCCACCAGCAGAGATTATGTGGCCAGCCATCAGCCCCAGCATTTT	TRBV15		TRBJ1-5	TRBC1	1	Singlet	P	cultured_all_index1	HCRT1-8	021
AAACCTGGTTAAGATG-1	CAASERKMRF;CAESCMDSNYQLIW	TGTGCAGCAAGTGAGAGGAAAATGCGCTTT;TGTGCAGAGAGTTGCATGGATAGCAACTATCAGTTAATCTGG	TRAV13-1;TRAV5	;	TRAJ43;TRAJ33	TRAC;TRAC							3	Singlet	P	cultured_all_index1	HCRT2-6	344
TGTGGTATCAGGCCCA-1	CATREWDYKLSF;CIPSGAQKLVF	TGTGCTACCCGGGAGTGGGACTACAAGCTCAGCTTT;TGCATCCCCTCGGGAGCCCAGAAGCTGGTATTT	TRAV1-2;TRAV26-2	;	TRAJ20;TRAJ54	TRAC;TRAC	CASSETGNGGVHSGANVLTF;CAIQTKGREQYF	TGCGCCAGCAGTGAGACCGGCAACGGGGGGGTTCACTCTGGGGCCAACGTCCTGACTTTC;TGTGCCATACAAACTAAGGGGCGCGAGCAGTACTTC	TRBV10-2;TRBV2	;	TRBJ2-6;TRBJ2-7	TRBC2;TRBC2	2	Singlet	P	cultured_all_index1	NP136	021
TGTGGTAGTGTGGTTT-1	CAERYTGTASKLTF	TGTGCAGAGCGTTATACCGGCACTGCCAGTAAACTCACCTTT	TRAV5		TRAJ44	TRAC	CSARVLQDEQYF	TGCAGTGCTAGAGTCTTGCAAGATGAGCAGTACTTC	TRBV20-1		TRBJ2-7	TRBC2	1	Singlet	P	cultured_all_index1	HCRT1-8	1688
TGTGGTACATGGATGG-1	CAASTNDMRF	TGTGCAGCAAGTACGAATGACATGCGCTTT	TRAV13-1		TRAJ43	TRAC	CASSPNRQPNSPLHF	TGTGCCAGCTCACCAAATAGACAGCCTAATTCGCCCCTCCACTTT	TRBV18		TRBJ1-6	TRBC1	2	Singlet	P	cultured_all_index1	HCRT1-8	982
TGTCCCATCTGAGTGT-1							CASSSPGRLTQYF;CASSLGQGDTGELFF	TGTGCCAGCAGTTCCCCCGGGCGACTGACCCAGTACTTC;TGTGCCAGCAGCTTAGGACAGGGGGACACCGGGGAGCTGTTTTTT	TRBV6-5;TRBV7-3	;	TRBJ2-5;TRBJ2-2	TRBC2;TRBC2	1	Singlet	P	cultured_all_index1	HCRT1-8	051
AAACCTGCATTCCTCG-1	CAFMYNNDMRF	TGTGCTTTCATGTACAACAATGACATGCGCTTT	TRAV38-1		TRAJ43	TRAC	CASSPRAGALGSPPYEQYF	TGTGCCAGCTCACCACGGGCGGGGGCTTTGGGGTCCCCCCCCTACGAGCAGTACTTC	TRBV18		TRBJ2-7	TRBC2	1	Singlet	P	cultured_all_index1	HA69	284
TGTCCCATCAATACCG-1							CASRKRGGSYEQYF;CASSVAPGLSYGYTF	TGTGCCAGCAGAAAGCGGGGTGGATCGTACGAGCAGTACTTC;TGTGCCAGCAGCGTAGCTCCAGGGCTTTCCTATGGCTACACCTTC	TRBV6-5;TRBV9	;	TRBJ2-7;TRBJ1-2	TRBC2;TRBC1	1	Singlet	P	cultured_all_index1	HCRT1-8	284
TGTCCCAGTACTCGCG-1							CSATGTIYNEQFF	TGCAGCGCGACCGGGACTATCTACAATGAGCAGTTCTTC	TRBV29-1		TRBJ2-1	TRBC2	3	Singlet	P	cultured_all_index1	HCRT1-8	948
AAACCTGAGGTCGGAT-1	CAFNSGGYQKVTF;CAESCMDSNYQLIW	TGTGCTTTTAATTCTGGGGGTTACCAGAAAGTTACCTTT;TGTGCAGAGAGTTGCATGGATAGCAACTATCAGTTAATCTGG	TRAV21;TRAV5	;	TRAJ13;TRAJ33	TRAC;TRAC							1	Singlet	P	cultured_all_index1	HCRT1-8	022
TGGTTAGGTTACGTCA-1	CAVELPGGGADGLTF	TGTGCTGTGGAGCTCCCAGGAGGAGGTGCTGACGGACTCACCTTT	TRAV22		TRAJ45	TRAC	CASSLDRLAAVQFF	TGTGCCAGCAGCTTAGACCGGCTAGCTGCGGTGCAGTTCTTC	TRBV11-2		TRBJ2-1	TRBC2	1	Singlet	C	cultured_all_index1	NP136	435
TGGGAAGTCATTTGGG-1	CIVRVVWGSSNTGKLIF	TGCATCGTCAGAGTCGTCTGGGGCTCTAGCAACACAGGCAAACTAATCTTT	TRAV26-1		TRAJ37	TRAC	CASSSGGLYNEQFF	TGTGCCAGCAGTTCAGGGGGGCTATACAATGAGCAGTTCTTC	TRBV28		TRBJ2-1	TRBC2	8	Singlet	P	cultured_all_index1	NP136	021
TGGGAAGGTAGCGTGA-1	CAVEDQKGSQGNLIF	TGTGCTGTGGAGGATCAGAAAGGAAGCCAAGGAAATCTCATCTTT	TRAV2		TRAJ42	TRAC	CASSPGTGGFSTEAFF	TGTGCCAGCTCACCCGGGACAGGGGGCTTTAGCACTGAAGCTTTCTTT	TRBV18	TRBD1	TRBJ1-1	TRBC1	1	Singlet	P	cultured_all_index1	HCRT1-8	284
TGGGAAGCAGGGAGAG-1	CILRDFGNEKLTF	TGCATCCTGAGAGACTTTGGAAATGAGAAATTAACCTTT	TRAV26-2		TRAJ48	TRAC	CASSLQIDNGGYTF	TGTGCCAGCAGCCTACAAATCGACAATGGTGGCTACACCTTC	TRBV7-9		TRBJ1-2	TRBC1	1	Singlet	P	cultured_all_index1	HCRT1-8	051
TGGCTGGTCCGTAGTA-1							CSVVGDGQPQHF	TGCAGCGTTGTAGGAGATGGTCAGCCCCAGCATTTT	TRBV29-1		TRBJ1-5	TRBC1	1	Singlet	P	cultured_all_index1	HA69	948
TGGCTGGCAACACCCG-1							CASSIVPVVGEQYF	TGTGCCAGTAGTATAGTCCCGGTCGTCGGAGAGCAGTACTTC	TRBV19		TRBJ2-7	TRBC2	1	Singlet	P	cultured_all_index1	HA69	051
TGGCGCAGTGATGCCC-1	CAASMKTSYDKVIF;CILSHPMEYGNKLVF	TGTGCAGCAAGTATGAAAACCTCCTACGACAAGGTGATATTT;TGCATCCTGAGCCATCCCATGGAATATGGAAACAAACTGGTCTTT	TRAV13-1;TRAV26-2	;	TRAJ50;TRAJ47	TRAC;TRAC							2	Singlet	P	cultured_all_index1	HA69	344
TGGCGCAGTATTACCG-1	CAVQAHNARLMF;CIVRVENSGDTNAGKSTF	TGTGCTGTGCAGGCCCACAATGCCAGACTCATGTTT;TGCATCGTCAGAGTCGAGAATTCGGGAGACACCAATGCAGGCAAATCAACCTTT	TRAV20;TRAV26-1	;	TRAJ31;TRAJ27	TRAC;TRAC	CASSLGLEETQYF;CASAVGLTSWGSALGQYF	TGTGCCAGCAGCTTAGGTCTAGAAGAGACCCAGTACTTC;TGTGCCAGCGCGGTAGGACTTACGAGTTGGGGCTCCGCACTCGGGCAGTACTTC	TRBV13;TRBV6-4	;	TRBJ2-5;TRBJ2-7	TRBC2;TRBC2	1	Singlet	P	cultured_all_index1	NP136	021
TGGCGCACAGCTGCTG-1	CALGELIGFGNVLHC	TGTGCCCTAGGGGAACTCATAGGCTTTGGGAATGTGCTGCATTGC	TRAV24		TRAJ35	TRAC	CASSLSGPRLGYTF;CASSLPGPNTGELFF	TGTGCCAGTAGTCTCTCCGGGCCCCGACTAGGCTACACCTTC;TGTGCCAGCAGTTTACCGGGACCCAACACCGGGGAGCTGTTTTTT	TRBV19;TRBV28	;	TRBJ1-2;TRBJ2-2	TRBC1;TRBC2	1	Singlet	P	cultured_all_index1	HA69	982
TGGCGCAAGGCTCTTA-1	CALSETTGGGNKLTF;CAETDTGFQKLVF	TGTGCTCTGAGTGAAACGACGGGAGGAGGAAACAAACTCACCTTT;TGTGCAGAGACCGACACAGGCTTTCAGAAACTTGTATTT	TRAV19;TRAV5	;	TRAJ10;TRAJ8	TRAC;TRAC	CASKASGETQYF	TGTGCCAGCAAGGCTAGCGGGGAGACCCAGTACTTC	TRBV28		TRBJ2-5	TRBC2	1	Singlet	P	cultured_all_index1	NP136	021
TGGCCAGTCCGGGTGT-1	CAHHYGGSQGNLIF	TGTGCTCATCATTATGGAGGAAGCCAAGGAAATCTCATCTTT	TRAV38-2/DV8		TRAJ42	TRAC	CASSWAGTRGLGEQYF;CASSVVREDQPQHF	TGTGCCAGCAGCTGGGCTGGGACTAGGGGGTTAGGCGAGCAGTACTTC;TGTGCCAGCAGCGTAGTGAGGGAGGACCAGCCCCAGCATTTT	TRBV7-8;TRBV9	;	TRBJ2-7;TRBJ1-5	TRBC2;TRBC1	6	Singlet	P	cultured_all_index1	HCRT1-8	1688
TGGCCAGCATCGGGTC-1							CASSLAGGYNEQFF;CASSHGGEKLFF	TGCGCCAGCTCCCTAGCGGGGGGGTACAATGAGCAGTTCTTC;TGTGCCAGCAGCCATGGGGGTGAAAAACTGTTTTTT	TRBV10-2;TRBV7-9	;	TRBJ2-1;TRBJ1-4	TRBC2;TRBC1	1	Singlet	P	cultured_all_index1	HA69	284
TGGACGCTCCAGAGGA-1	CAYRRAGDDKIIF;CVVIKNQAGTALIF	TGTGCTTATAGGAGGGCCGGAGATGACAAGATCATCTTT;TGTGTTGTGATCAAGAACCAGGCAGGAACTGCTCTGATCTTT	TRAV38-2/DV8;TRAV8-2	;	TRAJ30;TRAJ15	TRAC;TRAC	CASSPEGVYEQYF;CASSLRASSGGEAFF	TGTGCCAGCTCTCCGGAGGGAGTCTACGAGCAGTACTTC;TGCGCCAGCAGCTTGCGGGCCTCCTCTGGGGGTGAAGCTTTCTTT	TRBV18;TRBV5-1	;	TRBJ2-7;TRBJ1-1	TRBC2;TRBC1	2	Singlet	P	cultured_all_index1	NP136	284
TGGACGCCAATGTTGC-1	CAVTINDMRF	TGTGCCGTGACTATCAATGACATGCGCTTT	TRAV8-1		TRAJ43	TRAC	CASSSVALRRNEQFF	TGTGCCAGCAGTTCCGTGGCGTTACGACGCAATGAGCAGTTCTTC	TRBV6-2		TRBJ2-1	TRBC2	3	Singlet	P	cultured_all_index1	HA69	022
TGCTGCTGTCCTCTTG-1	CAPNSRPYGNNRLAF	TGTGCTCCCAACTCCCGCCCCTATGGGAACAACAGACTCGCTTTT	TRAV9-2		TRAJ7	TRAC	CASSVSSYEQYF;CASSFGTADVDTQYF	TGTGCCAGCAGTGTAAGCTCCTACGAGCAGTACTTC;TGCGCCAGCAGCTTCGGGACGGCAGACGTAGATACGCAGTATTTT	TRBV25-1;TRBV5-1	;	TRBJ2-7;TRBJ2-3	TRBC2;TRBC2	1	Singlet	P	cultured_all_index1	HA69	021
TGCTGCTCAGTTAACC-1	CAADTGGFKTIF	TGTGCAGCAGATACTGGAGGCTTCAAAACTATCTTT	TRAV29/DV5		TRAJ9	TRAC	CASSPLVQRNSNQPQHF	TGTGCCAGCAGTCCCCTAGTGCAGAGGAATAGCAATCAGCCCCAGCATTTT	TRBV6-6		TRBJ1-5	TRBC1	1	Singlet	P	cultured_all_index1	HCRT1-8	948
TGCTACCGTTCCTCCA-1	CAGHNNNDMRF	TGTGCAGGACACAATAACAATGACATGCGCTTT	TRAV27		TRAJ43	TRAC	CASSLSSGRFTYNEQFF;CASSQAGGGTEAFF	TGTGCCAGCAGTTTATCTAGCGGGAGGTTCACCTACAATGAGCAGTTCTTC;TGTGCCAGCAGCCAAGCAGGGGGTGGCACTGAAGCTTTCTTT	TRBV28;TRBV3-1	;	TRBJ2-1;TRBJ1-1	TRBC2;TRBC1	1	Singlet	C	cultured_all_index1	HA69	036
TGCGTGGTCTTGCATT-1	CAVGDSTLTF	TGTGCTGTGGGTGACAGCACCCTCACCTTT	TRAV2		TRAJ11	TRAC	CAISDGRLAGGGDTQYF;CASSLDRVWNYGYTF	TGTGCCATCAGTGATGGTAGGCTAGCGGGAGGGGGAGATACGCAGTATTTT;TGTGCCAGCAGCCTTGACAGGGTTTGGAACTATGGCTACACCTTC	TRBV10-3;TRBV7-3	;	TRBJ2-3;TRBJ1-2	TRBC2;TRBC1	1	Singlet	P	cultured_all_index1	HA69	051
TGCGTGGTCTCACATT-1	CAAPKEADGLTF;CAFMKSPFGNEKLTF	TGTGCAGCACCCAAGGAAGCTGACGGACTCACCTTT;TGTGCTTTCATGAAGTCACCTTTTGGAAATGAGAAATTAACCTTT	TRAV13-1;TRAV38-1	;	TRAJ45;TRAJ48	TRAC;TRAC	CASRDTSYNEQFF	TGTGCCAGTCGGGACACCTCCTACAATGAGCAGTTCTTC	TRBV19		TRBJ2-1	TRBC2	3	Singlet	P	cultured_all_index1	HA69	284
TGCGTGGTCCCAGGTG-1	CILRDLMKNNAGNMLTF;CAGAKTNRDDKIIF	TGCATCCTGAGAGACTTGATGAAGAATAATGCAGGCAACATGCTCACCTTT;TGTGCAGGAGCTAAGACGAACAGAGATGACAAGATCATCTTT	TRAV26-2;TRAV27	;	TRAJ39;TRAJ30	TRAC;	CASSLRTEAFF;CASSQQGMGPYEQYF	TGTGCCAGCAGTTTACGAACTGAAGCTTTCTTT;TGCGCCAGCAGCCAACAGGGGATGGGTCCCTACGAGCAGTACTTC	TRBV12-4;TRBV4-3	;	TRBJ1-1;TRBJ2-7	TRBC1;TRBC2	1	Singlet	P	cultured_all_index1	HA69	344
TGCGTGGGTTCAGGCC-1	CVVFSGGYNKLIF	TGTGTTGTGTTTTCTGGTGGCTACAATAAGCTGATTTTT	TRAV8-2		TRAJ4	TRAC	CASTGQGPFAEAFF	TGTGCCAGTACCGGACAGGGGCCCTTTGCTGAAGCTTTCTTT	TRBV19		TRBJ1-1	TRBC1	3	Singlet	C	cultured_all_index1	HA69	036
TGCGGGTTCACTTATC-1	CALLNQAGTALIF	TGTGCTCTTCTAAACCAGGCAGGAACTGCTCTGATCTTT	TRAV16		TRAJ15	TRAC	CASSLAGYDEKLFF	TGTGCCAGCAGCCTAGCAGGGTATGATGAAAAACTGTTTTTT	TRBV7-9		TRBJ1-4	TRBC1	4	Singlet	C	cultured_all_index1	NP136	036
TGCGGGTGTCATTAGC-1	CALSEARNSGTYKYIF;CAEDYNQGGKLIF	TGTGCTCTGAGTGAGGCGCGAAACTCAGGAACCTACAAATACATCTTT;TGTGCTGAGGATTATAACCAGGGAGGAAAGCTTATCTTC	TRAV19;TRAV25	;	TRAJ40;TRAJ23	TRAC;TRAC	CASRPSGEGNEKLFF	TGTGCCAGCAGACCCTCAGGGGAAGGGAATGAAAAACTGTTTTTT	TRBV28		TRBJ1-4	TRBC1	1	Singlet	C	cultured_all_index1	HCRT2-6	494
TGCGGGTGTAGAGCTG-1	CAMRDPPGGGRRALTF	TGTGCAATGAGAGACCCCCCGGGTGGGGGCAGGAGAGCACTTACTTTT	TRAV14/DV4		TRAJ5	TRAC	CASSLIRNTEAFF	TGTGCCAGTAGCCTCATACGGAACACTGAAGCTTTCTTT	TRBV19		TRBJ1-1	TRBC1	1	Singlet	P	cultured_all_index1	NP136	344
TGCGGGTAGTATCTCG-1	CACYLQGAQKLVF	TGTGCTTGTTACCTTCAGGGAGCCCAGAAGCTGGTATTT	TRAV38-2/DV8		TRAJ54	TRAC	CSARDQNLGEQYF	TGCAGTGCTAGAGATCAAAACCTAGGCGAGCAGTACTTC	TRBV20-1		TRBJ2-7	TRBC2	3	Singlet	P	cultured_all_index1	HCRT1-8	687
TGCGGGTAGACAAGCC-1	CIVRGAIRSSNTGKLIF	TGCATCGTCAGAGGGGCCATTCGTTCTAGCAACACAGGCAAACTAATCTTT	TRAV26-1		TRAJ37	TRAC							1	Singlet	C	cultured_all_index1	NP136	036
TGCGCAGTCCAGATCA-1	CALGSARQLTF;CAASRFGSSNTGKLIF	TGTGCCTTGGGTTCTGCAAGGCAACTGACCTTT;TGTGCAGCAAGCCGCTTTGGCTCTAGCAACACAGGCAAACTAATCTTT	TRAV12-2;TRAV23/DV6	;	TRAJ22;TRAJ37	TRAC;TRAC	CASSQERGSYNEQFF	TGTGCCAGCAGCCAAGAAAGGGGCTCCTACAATGAGCAGTTCTTC	TRBV4-2		TRBJ2-1	TRBC2	1	Singlet	P	cultured_all_index1	HCRT1-8	900
TGCGCAGGTGGTCCGT-1	CAERTPPGDYKLSF;CATDKAAGNKLTF	TGTGCAGAGCGAACACCACCGGGGGACTACAAGCTCAGCTTT;TGTGCTACGGACAAAGCTGCAGGCAACAAGCTAACTTTT	TRAV13-2;TRAV17	;	TRAJ20;TRAJ17	TRAC;TRAC	CASRGQGETQYF	TGTGCCAGCAGAGGACAGGGGGAGACCCAGTACTTC	TRBV11-3		TRBJ2-5	TRBC2	7	Singlet	P	cultured_all_index1	HA69	687
TGCGCAGGTCACCTAA-1	CAVEDPSLSGAGSYQLTF;CAVEDMDSNYQLIW	TGTGCTGTGGAGGACCCGTCCCTTTCTGGGGCTGGGAGTTACCAACTCACTTTC;TGTGCTGTGGAGGACATGGATAGCAACTATCAGTTAATCTGG	TRAV2;TRAV2	;	TRAJ28;TRAJ33	TRAC;TRAC							5	Singlet	P	cultured_all_index1	HCRT2-6	344
TGCGCAGCATAGTAAG-1	CGTEHGQKLLF	TGCGGCACAGAGCATGGCCAGAAGCTGCTCTTT	TRAV30		TRAJ16	TRAC	CASSSPAGEQFF;CASGTSLLGNIQYF	TGTGCCAGCAGTTCCCCCGCCGGAGAGCAGTTCTTC;TGTGCCAGCGGGACTAGCTTACTGGGAAACATTCAGTACTTC	TRBV12-3;TRBV2	;	TRBJ2-1;TRBJ2-4	TRBC2;TRBC2	1	Singlet	P	cultured_all_index1	HCRT2-6	1688
TGCCCTACACAGATTC-1	CAPLSSAYSGAGSYQLTF	TGTGCTCCGCTGAGTAGCGCATACTCTGGGGCTGGGAGTTACCAACTCACTTTC	TRAV16		TRAJ28	TRAC	CASSRLGVGYEQYF	TGTGCCAGCAGCCGACTCGGGGTGGGGTACGAGCAGTACTTC	TRBV3-1		TRBJ2-7	TRBC2	6	Singlet	P	cultured_all_index1	HCRT1-8	982
TGCCCTAAGCTACCGC-1	CAFINGNTGKLIF	TGTGCTTTCATAAACGGCAACACAGGCAAACTAATCTTT	TRAV38-1		TRAJ37	TRAC	CASSVRDSEKLFF;CASSYRGTYEQYF	TGTGCCAGCAGTGTCCGGGACAGTGAAAAACTGTTTTTT;TGTGCCAGCAGTTACAGGGGAACCTACGAGCAGTACTTC	TRBV2;TRBV27	;	TRBJ1-4;TRBJ2-7	TRBC1;TRBC2	1	Singlet	P	cultured_all_index1	HCRT2-6	344
TGCCAAATCTCTAAGG-1	CATVTNSGYSTLTF	TGTGCTACGGTCACTAATTCAGGATACAGCACCCTCACCTTT	TRAV17		TRAJ11	TRAC	CATSGYRVNVPGANVLTF	TGTGCCACCAGTGGCTACAGGGTAAACGTCCCTGGGGCCAACGTCCTGACTTTC	TRBV24-1		TRBJ2-6	TRBC2	1	Singlet	P	cultured_all_index1	HA69	284
TGCCAAATCCTTTCTC-1	CAVAWLGQLTF	TGTGCCGTGGCTTGGCTAGGGCAACTGACCTTT	TRAV12-2		TRAJ22	TRAC	CASEGGQGNSPLHF	TGTGCCAGCGAGGGTGGACAGGGGAACTCACCCCTCCACTTT	TRBV6-1		TRBJ1-6	TRBC1	1	Singlet	P	cultured_all_index1	HA69	051
TGCCAAAAGCTGTTCA-1	CAASFQGAQKLVF	TGTGCAGCAAGTTTTCAGGGAGCCCAGAAGCTGGTATTT	TRAV29/DV5		TRAJ54	TRAC	CASSLAGGYNEQFF	TGCGCCAGCTCCCTAGCGGGGGGGTACAATGAGCAGTTCTTC	TRBV10-2		TRBJ2-1	TRBC2	1	Singlet	C	cultured_all_index1	HCRT1-8	036
TGCACCTTCAGGCCCA-1	CAERPSGGFKTIF	TGTGCAGAGAGACCGTCAGGAGGCTTCAAAACTATCTTT	TRAV13-2		TRAJ9	TRAC	CATSRDHEQFF	TGTGCCACCAGCAGAGATCATGAGCAGTTCTTC	TRBV15		TRBJ2-1	TRBC2	1	Singlet	P	cultured_all_index1	HCRT2-6	982
TGCACCTCACCTCGTT-1	CAFMKHGTGNQFYF	TGTGCTTTCATGAAGCATGGAACCGGTAACCAGTTCTATTTT	TRAV38-1		TRAJ49	TRAC	CSARDASGVYNEQFF	TGCAGTGCTAGAGACGCTAGCGGGGTATACAATGAGCAGTTCTTC	TRBV20-1		TRBJ2-1	TRBC2	1	Singlet	P	cultured_all_index1	HA69	051
TGATTTCTCATATCGG-1	CAAKEEADFSDGQKLLF;CASNNDYKLSF	TGTGCAGCAAAAGAGGAGGCGGATTTTTCAGATGGCCAGAAGCTGCTCTTT;TGTGCAAGCAATAACGACTACAAGCTCAGCTTT	TRAV13-1;TRAV25	;	TRAJ16;TRAJ20	TRAC;TRAC	CSARTGFGTDTQYF	TGCAGTGCTAGAACGGGGTTCGGAACAGATACGCAGTATTTT	TRBV20-1		TRBJ2-3	TRBC2	1	Singlet	C	cultured_all_index1	HCRT2-6	036
TGAGGGAGTGGACGAT-1	CALGELIGFGNVLHC	TGTGCCCTAGGGGAACTCATAGGCTTTGGGAATGTGCTGCATTGC	TRAV24		TRAJ35	TRAC	CASSLSGPRLGYTF;CARGGQDLNTEAFF	TGTGCCAGTAGTCTCTCCGGGCCCCGACTAGGCTACACCTTC;TGTGCCCGCGGGGGACAGGACCTGAACACTGAAGCTTTCTTT	TRBV19;TRBV30	;	TRBJ1-2;TRBJ1-1	TRBC1;TRBC1	1	Singlet	P	cultured_all_index1	NP136	982
TGAGGGAGTACCGCTG-1	CAVHRGGYQLTF	TGTGCTGTGCACCGTGGAGGTTACCAACTCACTTTC	TRAV21		TRAJ28	TRAC	CASSITWDSSNQPQHF	TGTGCCAGTAGTATAACTTGGGACAGCAGTAATCAGCCCCAGCATTTT	TRBV19		TRBJ1-5	TRBC1	1	Singlet	P	cultured_all_index1	HA69	900
TGAGGGACAAATACAG-1	CAMVGGNTGKLIF	TGTGCAATGGTAGGCGGCAACACAGGCAAACTAATCTTT	TRAV14/DV4		TRAJ37	TRAC	CASSIWGQANTEAFF	TGTGCCAGTAGTATATGGGGACAGGCGAACACTGAAGCTTTCTTT	TRBV19		TRBJ1-1	TRBC1	1	Singlet	P	cultured_all_index1	HCRT1-8	1688
TGAGGGAAGACTCGGA-1	CAMREGGRNEKLTF	TGTGCAATGAGAGAGGGCGGGAGAAATGAGAAATTAACCTTT	TRAV14/DV4		TRAJ48	TRAC	CASSFAASSRSSYNEQFF	TGTGCCAGCAGCTTCGCGGCGAGTAGCCGGAGCTCCTACAATGAGCAGTTCTTC	TRBV9		TRBJ2-1	TRBC2	2	Singlet	P	cultured_all_index1	HA69	687
TGAGCCGTCAAACGGG-1	CAASNNDMRF;CALSDAGGTSYGKLTF	TGTGCAGCAAGTAACAATGACATGCGCTTT;TGTGCTCTGAGTGACGCTGGTGGTACTAGCTATGGAAAGCTGACATTT	TRAV29/DV5;TRAV9-2	;	TRAJ43;TRAJ52	TRAC;TRAC	CASSPVAGGHEQYF	TGTGCCAGCAGTCCGGTAGCGGGAGGCCACGAGCAGTACTTC	TRBV27		TRBJ2-7	TRBC2	2	Singlet	P	cultured_all_index1	HCRT1-8	344
TGAGCCGGTATAAACG-1							CASSSNRAETQYF	TGTGCCAGCAGTTCGAACAGGGCAGAGACCCAGTACTTC	TRBV12-4		TRBJ2-5	TRBC2	4	Singlet	C	cultured_all_index1	NP136	036
TGAGCATCAAGTAGTA-1	CAASARTGNQFYF	TGTGCAGCAAGCGCGCGAACCGGTAACCAGTTCTATTTT	TRAV29/DV5		TRAJ49	TRAC	CASSEPRGATDTQYF	TGTGCCAGCAGTGAACCCCGGGGAGCTACGGATACGCAGTATTTT	TRBV6-2		TRBJ2-3	TRBC2	2	Singlet	P	cultured_all_index1	HA69	284
TGAGAGGCACGTAAGG-1	CALSNFQGAQKLVF	TGTGCTCTGAGCAATTTTCAGGGAGCCCAGAAGCTGGTATTT	TRAV19		TRAJ54	TRAC	CASSYSGAGSTGELFF	TGTGCCAGCAGTTACTCGGGCGCCGGGTCCACCGGGGAGCTGTTTTTT	TRBV6-6		TRBJ2-2	TRBC2	2	Singlet	C	cultured_all_index1	HA69	036
TGACTTTGTATCGCAT-1	CAARGNPGGFKTIF;CAASPIQGAQKLVF	TGTGCAGCAAGAGGGAATCCTGGAGGCTTCAAAACTATCTTT;TGTGCAGCAAGCCCGATTCAGGGAGCCCAGAAGCTGGTATTT	TRAV13-1;TRAV23/DV6	;	TRAJ9;TRAJ54	TRAC;TRAC	CASSYSGLAGQYNEQFF	TGTGCCAGCAGTTACTCCGGGCTAGCGGGCCAATACAATGAGCAGTTCTTC	TRBV6-5		TRBJ2-1	TRBC2	1	Singlet	P	cultured_all_index1	HA69	687
TGACTTTGTAGGGACT-1	CILRGAGGTSYGKLTF	TGCATCCTGAGAGGGGCTGGTGGTACTAGCTATGGAAAGCTGACATTT	TRAV26-2		TRAJ52	TRAC	CSASRLAGYNEQFF	TGCAGTGCTAGTCGGCTAGCGGGGTACAATGAGCAGTTCTTC	TRBV20-1		TRBJ2-1	TRBC2	4	Singlet	C	cultured_all_index1	HA69	435
TGACTTTGTACTCGCG-1	CAYRSFNNAGNMLTF	TGTGCTTATAGGAGCTTTAATAATGCAGGCAACATGCTCACCTTT	TRAV38-2/DV8		TRAJ39	TRAC	CASSSDRALNTEAFF;CASSLAPTRVETQYF	TGTGCCAGCAGCTCCGACAGGGCACTGAACACTGAAGCTTTCTTT;TGCGCCAGCAGCTTGGCCCCTACCCGGGTGGAGACCCAGTACTTC	TRBV3-1;TRBV5-1	;	TRBJ1-1;TRBJ2-5	TRBC1;TRBC2	1	Singlet	P	cultured_all_index1	HA69	982
TGACTAGCAGCGTCCA-1	CAGNAGNMLTF	TGTGCAGGAAATGCAGGCAACATGCTCACCTTT	TRAV25		TRAJ39	TRAC	CSARWNQETQYF;CASSPGTANTEAFF	TGCAGTGCTAGATGGAACCAAGAGACCCAGTACTTC;TGCGCCAGCAGCCCCGGGACAGCTAACACTGAAGCTTTCTTT	TRBV20-1;TRBV5-1	;	TRBJ2-5;TRBJ1-1	TRBC2;TRBC1	2	Singlet	P	cultured_all_index1	NP136	982
TGACGGCAGTCTCGGC-1	CADTGNQFYF	TGTGCAGATACCGGTAACCAGTTCTATTTT	TRAV13-2		TRAJ49	TRAC	CASSYADLGGNTEAFF	TGTGCCAGCAGTTACGCCGATCTTGGGGGGAACACTGAAGCTTTCTTT	TRBV6-5		TRBJ1-1	TRBC1	5	Singlet	P	cultured_all_index1	HA69	687
TGACGGCAGCGATGAC-1							CASSLGVSRPQHF	TGTGCCAGCAGTTTGGGGGTCTCCCGGCCCCAGCATTTT	TRBV27		TRBJ1-5	TRBC1	1	Singlet	P	cultured_all_index1	HA69	687
TGACAACGTCAAGCGA-1	CAETLLTGTASKLTF	TGTGCAGAGACCCTCCTCACCGGCACTGCCAGTAAACTCACCTTT	TRAV5		TRAJ44	TRAC	CASSAGSRPQETQYF;CASSQGLTGEVETQYF	TGTGCCAGCAGTGCGGGGAGCAGACCCCAAGAGACCCAGTACTTC;TGCGCCAGCAGCCAAGGGTTGACAGGGGAGGTTGAGACCCAGTACTTC	TRBV25-1;TRBV4-3	;	TRBJ2-5;TRBJ2-5	TRBC2;TRBC2	2	Singlet	P	cultured_all_index1	HCRT1-8	051
TGACAACAGGCTCATT-1	CAGLQETSGSRLTF;CALIPLNYGGSQGNLIF	TGTGCTGGCCTACAAGAAACCAGTGGCTCTAGGTTGACCTTT;TGTGCTCTGATTCCTTTGAATTATGGAGGAAGCCAAGGAAATCTCATCTTT	TRAV35;TRAV9-2	;	TRAJ58;TRAJ42	TRAC;TRAC	CASRLGPGYNEQFF	TGTGCCAGTAGGCTGGGTCCGGGCTACAATGAGCAGTTCTTC	TRBV19		TRBJ2-1	TRBC2	8	Singlet	P	cultured_all_index1	HA69	022
TGAAAGAGTTCTGAAC-1	CAAVQGGSEKLVF	TGTGCAGCGGTACAGGGCGGATCTGAAAAGCTGGTCTTT	TRAV23/DV6		TRAJ57	TRAC	CASSLGTRQDGSYTF	TGTGCCAGCAGCTTAGGGACCCGGCAAGATGGGAGCTACACCTTC	TRBV7-2		TRBJ1-2	TRBC1	1	Singlet	P	cultured_all_index1	HCRT1-8	948
TGAAAGACATTACGAC-1							CASSLDPAGGGRPYNEQFF	TGTGCCAGCAGCCTCGACCCCGCGGGTGGCGGGAGACCCTACAATGAGCAGTTCTTC	TRBV14		TRBJ2-1	TRBC2	1	Singlet	P	cultured_all_index1	HCRT2-6	284
TGAAAGACACGTTGGC-1	CAENWSLLGRNNNAGNMLTF	TGTGCAGAGAATTGGTCCCTGCTGGGGAGGAATAATAATGCAGGCAACATGCTCACCTTT	TRAV13-2		TRAJ39		CASSFSSYGYTF	TGTGCCAGCAGTTTTTCAAGCTATGGCTACACCTTC	TRBV12-3		TRBJ1-2	TRBC1	1	Singlet	P	cultured_all_index1	NP136	344
TGAAAGAAGGGTCGAT-1	CATDASGGSYIPTF	TGTGCTACGGACGCATCAGGAGGAAGCTACATACCTACATTT	TRAV17		TRAJ6	TRAC	CASSPLLRTGSNYGYTF;CASIGSSYNEQFF	TGTGCCAGCAGTCCGCTCCTCCGGACAGGGTCAAACTATGGCTACACCTTC;TGTGCCAGCATAGGTAGCTCCTACAATGAGCAGTTCTTC	TRBV2;TRBV2	;	TRBJ1-2;TRBJ2-1	TRBC1;TRBC2	10	Singlet	C	cultured_all_index1	HCRT2-6	494
TCTTTCCGTGCTAGCC-1	CAESPTGFQKLVF	TGTGCAGAGAGCCCTACAGGCTTTCAGAAACTTGTATTT	TRAV5		TRAJ8	TRAC	CASSQEMSGGELFF;CASRPDGNTIYF	TGTGCCAGCAGCCAAGAAATGAGCGGCGGGGAGCTGTTTTTT;TGTGCCAGCAGGCCAGACGGAAACACCATATATTTT	TRBV3-1;TRBV6-5	;	TRBJ2-2;TRBJ1-3	TRBC2;TRBC1	1	Singlet	P	cultured_all_index1	HA69	022
TCTTTCCGTAGGCATG-1	CAGAKTNRDDKIIF;CAVSDGGTSYGKLTF	TGTGCAGGAGCTAAGACGAACAGAGATGACAAGATCATCTTT;TGTGCTGTGAGTGATGGTGGTACTAGCTATGGAAAGCTGACATTT	TRAV27;TRAV8-6	;	TRAJ30;TRAJ52	TRAC;TRAC	CASSQQGMGPYEQYF	TGCGCCAGCAGCCAACAGGGGATGGGTCCCTACGAGCAGTACTTC	TRBV4-3		TRBJ2-7	TRBC2	2	Singlet	P	cultured_all_index1	NP136	344
TCTTTCCAGCTAACAA-1	CALLWTGGFKTIF	TGTGCTCTCTTATGGACTGGAGGCTTCAAAACTATCTTT	TRAV9-2		TRAJ9	TRAC	CASSVGPASSGNTIYF	TGTGCCAGCAGCGTAGGGCCAGCCAGCTCTGGAAACACCATATATTTT	TRBV9		TRBJ1-3	TRBC1	2	Singlet	P	cultured_all_index1	HCRT1-8	344
TCTTCGGTCGTTTGCC-1	CAVGNFGNEKLTF	TGTGCTGTGGGTAACTTTGGAAATGAGAAATTAACCTTT	TRAV22		TRAJ48	TRAC	CASSPGTTAKNIQYF	TGTGCCAGCAGTCCCGGGACCACAGCCAAAAACATTCAGTACTTC	TRBV27		TRBJ2-4	TRBC2	1	Singlet	C	cultured_all_index1	HCRT2-6	494
TCTTCGGTCCTCATTA-1	CAASSKGGADGLTF	TGTGCAGCAAGCAGTAAAGGAGGTGCTGACGGACTCACCTTT	TRAV29/DV5		TRAJ45	TRAC	CASSFEGHRTEAFF	TGTGCCAGCAGTTTTGAGGGACATAGGACTGAAGCTTTCTTT	TRBV27		TRBJ1-1	TRBC1	4	Singlet	P	cultured_all_index1	HA69	687
TCTTCGGGTCCAGTGC-1	CAASARGKNTNAGKSTF	TGTGCAGCAAGCGCGCGAGGGAAGAACACCAATGCAGGCAAATCAACCTTT	TRAV29/DV5		TRAJ27	TRAC	CASSTSTGGGQPQHF;CASSLDGFGAQYF	TGTGCCAGTAGTACCTCGACAGGTGGTGGCCAGCCCCAGCATTTT;TGCGCCAGCAGCTTGGACGGATTCGGGGCCCAGTACTTC	TRBV19;TRBV5-1	;	TRBJ1-5;TRBJ2-5	TRBC1;TRBC2	1	Singlet	P	cultured_all_index1	HA69	284
TCTTCGGCATTGGTAC-1							CASSSNSVYGYTF	TGTGCCAGCAGCTCCAACTCGGTGTATGGCTACACCTTC	TRBV7-2		TRBJ1-2	TRBC1	5	Singlet	P	cultured_all_index1	HA69	1688
TCTTCGGCATACAGCT-1	CAFMISGAGSYQLTF	TGTGCCTTCATGATCTCTGGGGCTGGGAGTTACCAACTCACTTTC	TRAV38-1		TRAJ28	TRAC	CASSSLEGRGFYEQYF	TGTGCCAGCAGTTCCCTCGAGGGGCGGGGTTTCTACGAGCAGTACTTC	TRBV28		TRBJ2-7	TRBC2	1	Singlet	P	cultured_all_index1	HCRT1-8	344
TCTTCGGCACATCCAA-1	CAVAGNAGKSTL	TGTGCTGTGGCCGGAAATGCAGGCAAATCAACCTTG	TRAV8-3		TRAJ27	TRAC	CATSETHGGEYNEQFF	TGTGCCACCAGTGAAACCCACGGCGGGGAGTACAATGAGCAGTTCTTC	TRBV24-1		TRBJ2-1	TRBC2	1	Singlet	P	cultured_all_index1	HCRT2-6	344
TCTGGAATCCAAACAC-1	CIAHKMNTGFQKLVF	TGCATCGCCCACAAGATGAACACAGGCTTTCAGAAACTTGTATTT	TRAV26-1		TRAJ8	TRAC	CASSLAGPGNNYGYTF	TGTGCCAGCAGCTTAGCAGGTCCGGGAAATAACTATGGCTACACCTTC	TRBV7-2		TRBJ1-2	TRBC1	1	Singlet	P	cultured_all_index1	HCRT1-8	284
TCTGGAATCATTATCC-1	CAVRVLDSNYQLIW	TGTGCTGTGAGAGTCCTGGATAGCAACTATCAGTTAATCTGG	TRAV3		TRAJ33	TRAC	CASSVQGTANTGELFF	TGTGCCAGCAGCGTTCAGGGCACCGCAAACACCGGGGAGCTGTTTTTT	TRBV9		TRBJ2-2	TRBC2	5	Singlet	P	cultured_all_index1	HA69	1688
TCTCTAACATTATCTC-1	CALKNNQGGKLIF	TGTGCTCTGAAAAATAACCAGGGAGGAAAGCTTATCTTC	TRAV9-2		TRAJ23	TRAC	CASSGGPGKAFF	TGTGCCAGCAGTGGGGGACCGGGGAAAGCTTTCTTT	TRBV25-1		TRBJ1-1	TRBC1	4	Singlet	P	cultured_all_index1	HA69	344
TCTCTAACAATAGCAA-1	CAARGTGANNLFF	TGTGCAGCAAGGGGAACTGGGGCAAACAACCTCTTCTTT	TRAV13-1		TRAJ36	TRAC	CASSLKGRQDAPNTEAFF	TGTGCCAGCAGCTTAAAGGGACGGCAGGACGCTCCGAACACTGAAGCTTTCTTT	TRBV7-9		TRBJ1-1	TRBC1	1	Singlet	C	cultured_all_index1	HCRT1-8	036
TCTCTAAAGATGAGAG-1	CAAEYGTGNQFYF;CAFRNAGNMLTF	TGTGCTGCTGAGTATGGTACCGGTAACCAGTTCTATTTT;TGTGCTTTCAGAAATGCAGGCAACATGCTCACCTTT	TRAV36/DV7;TRAV38-1	;	TRAJ49;TRAJ39	TRAC;	CASSLVQGEAFF	TGCGCCAGCAGCTTGGTTCAGGGAGAAGCTTTCTTT	TRBV5-1		TRBJ1-1	TRBC1	1	Singlet	P	cultured_all_index1	NP136	982
TCTCATAGTTCCACAA-1	CAVRDTITGGYQKVTF	TGTGCTGTGAGAGACACTATCACGGGGGGTTACCAGAAAGTTACCTTT	TRAV3		TRAJ13	TRAC	CASSPPMVPGELFF;CASTNGVGPNTGELFF	TGTGCCAGCTCACCACCCATGGTTCCCGGGGAGCTGTTTTTT;TGTGCCAGTACTAATGGAGTTGGCCCCAACACCGGGGAGCTGTTTTTT	TRBV18;TRBV19	;	TRBJ2-2;TRBJ2-2	TRBC2;TRBC2	7	Singlet	P	cultured_all_index1	NP136	284
TCTCATAGTTACGCGC-1	CVVLRMNRDDKIIF	TGTGTTGTCCTCCGTATGAACAGAGATGACAAGATCATCTTT	TRAV8-2		TRAJ30	TRAC	CASSYSSTGTGIAYEQYF	TGTGCCAGCAGTTACTCCTCAACGGGGACAGGGATAGCCTACGAGCAGTACTTC	TRBV6-5		TRBJ2-7	TRBC2	3	Singlet	C	cultured_all_index1	HCRT1-8	036
TCTATTGCACCGTTGG-1	CLLGDNNNARLMF	TGTCTTCTGGGAGATAATAACAATGCCAGACTCATGTTT	TRAV40		TRAJ31	TRAC	CASSTGQGANSPLHF	TGTGCCAGCAGCACAGGACAGGGGGCGAATTCACCCCTCCACTTT	TRBV7-9		TRBJ1-6		2	Singlet	C	cultured_all_index1	HA69	036
TCGTAGATCTCTAGGA-1	CILRDFMNNNAGNMLTF	TGCATCCTGAGAGACTTCATGAATAATAATGCAGGCAACATGCTCACCTTT	TRAV26-2		TRAJ39	TRAC	CASSSEGAGANVLTF;CASSLGTGQAYEQYF	TGTGCCAGCAGTTCGGAGGGAGCTGGGGCCAACGTCCTGACTTTC;TGCGCCAGCAGCTTGGGTACGGGCCAAGCCTACGAGCAGTACTTC	TRBV27;TRBV5-1	;	TRBJ2-6;TRBJ2-7	TRBC2;TRBC2	1	Singlet	P	cultured_all_index1	HA69	021
TCGTAGAGTCGACTGC-1	CIVSYGGATNKLIF	TGCATCGTCTCTTATGGTGGTGCTACAAACAAGCTCATCTTT	TRAV26-1		TRAJ32	TRAC	CASNLSGSKNTGELFF	TGTGCCAGCAATCTTAGCGGAAGCAAGAACACCGGGGAGCTGTTTTTT	TRBV12-4		TRBJ2-2	TRBC2	1	Singlet	P	cultured_all_index1	HCRT1-8	344
TCGTACCTCGCGGATC-1	CAYRSPGNQFYF	TGTGCTTATAGGAGCCCCGGTAACCAGTTCTATTTT	TRAV38-2/DV8		TRAJ49	TRAC	CAWSKGYGGRAYEQYF	TGTGCCTGGAGTAAGGGTTACGGCGGGAGGGCCTACGAGCAGTACTTC	TRBV30		TRBJ2-7	TRBC2	1	Singlet	P	cultured_all_index1	NP136	1688
TCGTACCGTCGAACAG-1	CAAKNTGFQKLVF	TGTGCCGCCAAGAACACAGGCTTTCAGAAACTTGTATTT	TRAV9-2		TRAJ8		CASSLGDMGPSEQYF	TGTGCCAGCAGTTTGGGTGACATGGGCCCGAGCGAGCAGTACTTC	TRBV28		TRBJ2-7	TRBC2	1	Singlet	P	cultured_all_index1	NP136	021
TCGTACCCAGATCTGT-1	CAVKRRGSQGNLIF	TGTGCTGTCAAGCGCCGAGGAAGCCAAGGAAATCTCATCTTT	TRAV8-6		TRAJ42		CASSQVVSGGYNEQFF;CASSQQGMGPYEQYF	TGCGCCAGCAGCCAAGTTGTTAGCGGGGGGTACAATGAGCAGTTCTTC;TGCGCCAGCAGCCAACAGGGGATGGGTCCCTACGAGCAGTACTTC	TRBV4-3;TRBV4-3	;	TRBJ2-1;TRBJ2-7	TRBC2;TRBC2	3	Singlet	P	cultured_all_index1	HCRT2-6	344
TCGGTAAGTTACGCGC-1							CASSPQTGNQETQYF	TGTGCCAGCAGCCCGCAGACGGGGAATCAAGAGACCCAGTACTTC	TRBV3-1		TRBJ2-5	TRBC2	1	Singlet	P	cultured_all_index1	HA69	948
TCGGTAAGTCGCATCG-1	CVVFSGGYNKLIF	TGTGTTGTGTTTTCTGGTGGCTACAATAAGCTGATTTTT	TRAV8-2		TRAJ4	TRAC	CSARVGGVNTEAFF	TGCAGTGCTAGAGTTGGAGGGGTGAACACTGAAGCTTTCTTT	TRBV20-1		TRBJ1-1	TRBC1	2	Singlet	C	cultured_all_index1	HA69	036
TCGGTAACAGCTCGAC-1	CAGHLYINDMRF;CAYRRRDDKIIF	TGTGCTGGGCACCTCTACATCAATGACATGCGCTTT;TGTGCTTATAGGAGGAGAGATGACAAGATCATCTTT	TRAV35;TRAV38-2/DV8	;	TRAJ43;TRAJ30	TRAC;TRAC	CASSDVLSPYGYTF;CASSLAGAHTEAFF	TGCGCCAGCAGCGACGTTTTGTCCCCCTATGGCTACACCTTC;TGTGCCAGCAGCTTAGCTGGGGCTCACACTGAAGCTTTCTTT	TRBV10-1;TRBV7-6	;	TRBJ1-2;TRBJ1-1	TRBC1;TRBC1	3	Singlet	P	cultured_all_index1	NP136	982
TCGGGACGTTCCGGCA-1	CVVTSGNTGKLIF	TGTGTGGTGACCTCTGGCAACACAGGCAAACTAATCTTT	TRAV12-1		TRAJ37	TRAC	CASSANRQTGTNYGYTF	TGTGCCAGCAGCGCGAACCGCCAGACAGGGACTAACTATGGCTACACCTTC	TRBV9		TRBJ1-2	TRBC1	1	Singlet	P	cultured_all_index1	HCRT1-8	284
TCGGGACCATCAGTCA-1	CAVTTRGYQKVTF	TGTGCCGTGACGACCCGGGGTTACCAGAAAGTTACCTTT	TRAV12-2		TRAJ13	TRAC	CSARRREIINEQFF	TGCAGTGCTAGACGGCGGGAGATTATCAATGAGCAGTTCTTC	TRBV20-1		TRBJ2-1	TRBC2	1	Singlet	P	cultured_all_index1	HA69	687
TCGGGACAGCGTAGTG-1	CAGSAGGSQGNLIF	TGTGCTGGCTCTGCTGGAGGAAGCCAAGGAAATCTCATCTTT	TRAV35		TRAJ42	TRAC	CSALQGGSNQPQHF	TGCAGTGCCCTCCAAGGGGGGAGCAATCAGCCCCAGCATTTT	TRBV20-1		TRBJ1-5	TRBC1	1	Singlet	C	cultured_all_index1	HA69	435
TCGAGGCTCCCAGGTG-1							CASSLSTGPNEQFF	TGTGCCAGCAGCTTAAGTACAGGGCCCAATGAGCAGTTCTTC	TRBV11-2		TRBJ2-1	TRBC2	1	Singlet	P	cultured_all_index1	HCRT1-8	022
TCGAGGCGTTCTGTTT-1	CATLGNDYKLSF	TGTGCTACGCTGGGGAACGACTACAAGCTCAGCTTT	TRAV17		TRAJ20	TRAC	CASSMREGPDTQYF	TGTGCCAGCAGTATGCGGGAGGGCCCAGATACGCAGTATTTT	TRBV2		TRBJ2-3	TRBC2	1	Singlet	P	cultured_all_index1	HCRT1-8	021
TCGAGGCAGGCCGAAT-1	CAMNYGGSQGNLIF	TGTGCAATGAATTATGGAGGAAGCCAAGGAAATCTCATCTTT	TRAV12-3		TRAJ42	TRAC	CASSLSGASRNEQYF	TGCGCCAGCAGCTTGTCGGGAGCATCGAGGAACGAGCAGTACTTC	TRBV5-1		TRBJ2-7	TRBC2	1	Singlet	C	cultured_all_index1	HA69	036
[truncated: 18,215 more rows]
