# Supplementary material for: Characterization of T cell receptors reactive to HCRTNH2, pHA273-287, and NP17-31 in control and narcolepsy patients
Source: Proc Natl Acad Sci U S A. 2022 Aug 1;119(32):e2205797119. doi: 10.1073/pnas.2205797119 (PMC9371724; doi:10.1073/pnas.2205797119)
Supplement: Supplementary File [file pnas.2205797119.sd11.xlsx]

## Sheet: Px-vs-nonPx
Previously reported (Luo et al 2018) + Extended
	Healthy control				Case
stimulate-stain	mean ± sem with Px	mean ± sem non Px	pvalue		mean ± sem with Px	mean ± sem non Px	pvalue
pHA273-287 - pHA273-287	0.1332±0.0796	0.0317±0.0086	0.676444		0.5291±0.2361	1.1034±0.5087	0.23636
NP17-31 - NP17-31	0.0178±0.004	0.052±0.0257	0.942529		0.0712±0.021	0.0994±0.0276	0.815678
HCRT54-66-NH2 - HCRT54-66-NH2	0.1563±0.0821	0.0589±0.0145	0.896879		0.2725±0.128	0.1148±0.0283	0.0870266
HCRT86-97-NH2 - HCRT86-97-NH2	0.1037±0.0333	0.1467±0.0458	0.406856		0.3017±0.0541	0.1476±0.0411	0.0115206
Px-pHA273-287	0.074±0.0189	0.0558±0.023	0.0932842		0.2139±0.0491	0.1215±0.0272	0.054158
Px-NP17-31	0.0338±0.0095	0.0576±0.0106	0.338685		0.1391±0.0528	0.0856±0.0129	0.550625
Previously reported (Luo et al 2018)
	Healthy control				Case
stimulate-stain	mean ± sem with Px	mean ± sem non Px	pvalue		mean ± sem with Px	mean ± sem non Px	pvalue
pHA273-287 - pHA273-287	0.0506±0.0227	0.0675±0.0196	0.490842		0.3097±0.0737	1.8593±1.4495	0.412484
NP17-31 - NP17-31	0.0216±0.0053	0.0269±0.0116	0.943279		0.0995±0.0254	0.0793±0.0202	0.658848
HCRT54-66-NH2 - HCRT54-66-NH2	0.2148±0.1098	0.0321±0.0129	0.511562		0.3454±0.1605	0.2206±0.0842	0.110323
HCRT86-97-NH2 - HCRT86-97-NH2	0.1424±0.0407	0.248±0.1114	0.756444		0.3879±0.0522	0.3152±0.1207	0.0318777
Px-pHA273-287	0.0676±0.025	0.0428±0.0206	0.518145		0.2163±0.0474	0.0855±0.0192	0.131809
Px-NP17-31	0.0216±0.0036	0.0399±0.011	0.490842		0.1774±0.067	0.0744±0.0236	0.156702
Extended
	Healthy control				Case
stimulate-stain	mean ± sem with Px	mean ± sem non Px	pvalue		mean ± sem with Px	mean ± sem non Px	pvalue
pHA273-287 - pHA273-287	0.2982±0.2649	0.019±0.0075	0.559953		1.0228±0.9693	0.762±0.3222	0.783422
NP17-31 - NP17-31	0.0104±0.0043	0.0593±0.0368	0.574436		0.0075±0.0065	0.1085±0.0397	0.0357182
HCRT54-66-NH2 - HCRT54-66-NH2	0.0102±0.0048	0.0753±0.0213	0.172952		0.0356±0.0183	0.0703±0.0098	0.213977
HCRT86-97-NH2 - HCRT86-97-NH2	0.0071±0.0035	0.0849±0.0227	0.0215026		0.0217±0.0174	0.077±0.0151	0.0512047
Px-pHA273-287	0.0868±0.0288	0.0602±0.0328	0.055313		0.2071±0.1619	0.1335±0.0372	0.464277
Px-NP17-31	0.0583±0.0294	0.0636±0.0146	0.966012		0.034±0.0133	0.089±0.0156	0.258785
Px, Pandemrix. Dx, diagnosis
Comparison was made between Pandemrix vaccinated and non vaccinated using Wilcoxon rank sum test.
Refer to Dataset S2 for details.

## Sheet: post-Px
	Combined				Previously reported (Luo et al 2018)				Extended
stimulate-stain	C(No.)	P(No.)	P-value		C(No.)	P(No.)	P-value		C(No.)	P(No.)	P-value
pHA273-287 - pHA273-287	C(12)	P(13)	0.0605		C(8)	P(9)	0.0208		C(4)	P(4)	1
NP17-31 - NP17-31	C(12)	P(13)	0.3008		C(8)	P(9)	0.1388		C(4)	P(4)	0.6857
HCRT54-66-NH2 - HCRT54-66-NH2	C(14)	P(17)	0.0323		C(10)	P(13)	0.0666		C(4)	P(4)	0.6857
HCRT86-97-NH2 - HCRT86-97-NH2	C(14)	P(17)	0.0209		C(10)	P(13)	0.0052		C(4)	P(4)	0.8857
Px-pHA273-287	C(12)	P(15)	0.1071		C(8)	P(11)	0.0574		C(4)	P(4)	0.8845
Px-NP17-31	C(12)	P(15)	0.0298		C(8)	P(11)	0.0082		C(4)	P(4)	0.6857
Px, Pandemrix. C, control. P, patient. Number of subjects is included between brackets.
Comparison was made between Pandemrix vaccinated and non vaccinated using Wilcoxon rank sum test.
Refer to Dataset S2 for details.

## Sheet: EO-vs-control
	Combined				Previously reported (Luo et al 2018)				Extended
stimulate-stain	C(No.)	P(No.)	P-value		C(No.)	P(No.)	P-value		C(No.)	P(No.)	P-value
pHA273-287 - pHA273-287	C(35)	P(12)	0.1071		C(14)	P(7)	0.4555		C(21)	P(5)	0.1929
NP17-31 - NP17-31	C(34)	P(12)	0.6889		C(13)	P(7)	0.4757		C(21)	P(5)	0.4095
HCRT54-66-NH2 - HCRT54-66-NH2	C(43)	P(12)	0.0447		C(21)	P(7)	0.0239		C(22)	P(5)	0.5529
HCRT86-97-NH2 - HCRT86-97-NH2	C(43)	P(12)	0.9837		C(21)	P(7)	0.9587		C(22)	P(5)	0.876
Px-pHA273-287	C(36)	P(12)	0.0048		C(14)	P(6)	0.4328		C(22)	P(6)	0.0033
Px-NP17-31	C(36)	P(11)	0.5297		C(14)	P(5)	1		C(22)	P(6)	0.5194
Px, Pandemrix. C, control. P, patient. Number of subjects is included between brackets.
Comparison was made between Pandemrix vaccinated and non vaccinated using Wilcoxon rank sum test.
Refer to Dataset S2 for details.
